# Supplementary material for: Neutral evolution of snoRNA Host Gene long non-coding RNA affects cell fate control
Source: EMBO J. 2024 Jul 25;43(18):4049–67. doi: 10.1038/s44318-024-00172-8 (PMC11405852; doi:10.1038/s44318-024-00172-8)
Supplement: Supplementary file 3 — Source data Fig. 1 [file 44318_2024_172_MOESM3_ESM.zip]

Archive with 24 entries (18 files):
- Figure 1/
- __MACOSX/._Figure 1
- Figure 1/.DS_Store
- __MACOSX/Figure 1/._.DS_Store
- Figure 1/1A/
- __MACOSX/Figure 1/._1A
- Figure 1/1B/
- __MACOSX/Figure 1/._1B
- Figure 1/1E/
- __MACOSX/Figure 1/._1E
- Figure 1/1D/
- __MACOSX/Figure 1/._1D
- Figure 1/1C/
- __MACOSX/Figure 1/._1C
- Figure 1/1A/Fig.1A.xlsx
- __MACOSX/Figure 1/1A/._Fig.1A.xlsx
- Figure 1/1B/Fig.1B.xlsx
- __MACOSX/Figure 1/1B/._Fig.1B.xlsx
- Figure 1/1E/Fig.1E.txt
- __MACOSX/Figure 1/1E/._Fig.1E.txt
- Figure 1/1D/Fig.1D.xlsx
- __MACOSX/Figure 1/1D/._Fig.1D.xlsx
- Figure 1/1C/Fig.1C.xlsx
- __MACOSX/Figure 1/1C/._Fig.1C.xlsx
