# Supplementary material for: Neutral evolution of snoRNA Host Gene long non-coding RNA affects cell fate control
Source: EMBO J. 2024 Jul 25;43(18):4049–67. doi: 10.1038/s44318-024-00172-8 (PMC11405852; doi:10.1038/s44318-024-00172-8)
Supplement: Supplementary file 3 — Source data Fig. 1 [file 44318_2024_172_MOESM3_ESM.zip › Figure 1/1A/Fig.1A.xlsx]

## Sheet: Fig.1A
geneName	p.val	p.val.adj	avg_log2FC	exp.lesion	exp.non_lesion	%expCells.lesion	%expCells.non_lesion	gene.exonic.conservation	category
A1BG	5.09852e-99	1.70994e-94	3.02865	0.177883	0.0216663	0.13	0.015	0.0816213	Coding
A2M	1.52704e-07	0.00512139	2.13209	0.0263056	0.00591604	0.011	0.002	0.504807	Coding
A4GALT	3.00962e-07	0.0100937	1.22094	0.0413497	0.0177432	0.03	0.013	0.1516	Coding
AAAS	7.71855e-25	2.58865e-20	1.25856	0.0587474	0.0245532	0.062	0.018	0.832211	Coding
AADACL2	0.000335862	1	-1.13812	0.040563	0.0900666	0.035	0.054	0.443687	Coding
AADACL2-AS1	1.99397e-10	6.68739e-06	2.013	0.0345197	0.00847623	0.019	0.004	0.0236055	lncRNA
AAGAB	9.52947e-14	3.19599e-09	0.806417	0.117636	0.0673315	0.11	0.061	0.688078	Coding
AAMDC	4.41948e-29	1.48221e-24	0.978557	0.123495	0.062711	0.118	0.047	0.481005	Coding
AARSD1	8.31847e-13	2.78985e-08	1.32902	0.0626253	0.0249177	0.055	0.023	0.820454	Coding
AASDH	0.000108194	1	1.03468	0.0301188	0.0147319	0.026	0.013	0.65899	Coding
AASDHPPT	2.22019e-46	7.44607e-42	1.53881	0.15622	0.0537326	0.133	0.042	0.763656	Coding
AASS	1.25528e-16	4.20996e-12	1.94295	0.0379553	0.00980071	0.031	0.007	0.80108	Coding
ABCA1	1.38238e-34	4.63624e-30	1.19317	0.134742	0.0589359	0.105	0.034	0.862596	Coding
ABCA12	1.78517e-81	5.9871e-77	-1.68097	0.404181	1.29722	0.237	0.433	0.827798	Coding
ABCA7	3.08347e-13	1.03414e-08	1.2947	0.0425469	0.0173376	0.034	0.01	0.468181	Coding
ABCB10	3.33303e-05	1	1.19707	0.0105934	0.00462765	0.01	0.003	0.756952	Coding
ABCB6	0.0480223	1	0.66726	0.0112151	0.00715519	0.011	0.006	0.812105	Coding
ABCB8	0.00100065	1	-0.938496	0.0353907	0.0684906	0.045	0.065	0.700356	Coding
ABCC1	2.62915e-23	8.81766e-19	-1.33412	0.177135	0.447528	0.14	0.232	0.722538	Coding
ABCC4	1.70034e-08	0.00057026	0.79399	0.0137726	0.00801281	0.014	0.003	0.758658	Coding
ABCC5	3.77393e-35	1.2657e-30	1.79727	0.10363	0.0297575	0.073	0.017	0.848427	Coding
ABCD4	1.77769e-11	5.962e-07	1.16662	0.0643696	0.0286857	0.056	0.026	0.787019	Coding
ABCE1	3.70176e-34	1.2415e-29	0.828714	0.254482	0.143345	0.18	0.082	0.911367	Coding
ABCG1	2.99752e-18	1.00531e-13	-0.980877	0.16497	0.326284	0.129	0.21	0.75427	Coding
ABCG4	0.000117326	1	-0.875988	0.00693654	0.0133578	0.004	0.013	0.826072	Coding
ABHD10	5.43815e-28	1.82385e-23	2.51704	0.0594811	0.0102827	0.047	0.009	0.530232	Coding
ABHD14B	2.19105e-95	7.34833e-91	2.05133	0.224829	0.0541633	0.202	0.05	0.397975	Coding
ABHD17B	9.54965e-14	3.20276e-09	0.718629	0.121953	0.0741911	0.107	0.058	0.701068	Coding
ABHD17C	0.00048371	1	-0.72506	0.172129	0.285071	0.149	0.178	0.759176	Coding
ABHD18	5.07638e-28	1.70252e-23	1.63821	0.0760462	0.0243865	0.076	0.023	0.77856	Coding
ABHD3	2.26308e-16	7.58991e-12	1.4966	0.0799356	0.0282992	0.054	0.019	0.844444	Coding
ABHD6	9.47265e-09	0.000317694	0.658334	0.0469367	0.0298343	0.054	0.028	0.676919	Coding
ABHD8	0.147574	1	-0.882972	0.0211918	0.0397125	0.022	0.028	0.694075	Coding
ABI2	4.8143e-08	0.00161462	0.736715	0.113082	0.0679408	0.088	0.055	0.838467	Coding
ABI3BP	2.52189e-13	8.4579e-09	3.06771	0.029914	0.00343456	0.019	0.003	0.717861	Coding
ABL2	1.52074e-12	5.10027e-08	0.764247	0.203086	0.119644	0.11	0.063	0.860302	Coding
ABLIM2	1.07604e-22	3.60883e-18	0.833104	0.124921	0.0701833	0.118	0.054	0.749386	Coding
ABO	1.96936e-09	6.60485e-05	2.78247	0.0109523	0.00147015	0.012	0.001	0.152944	Coding
ABRACL	2.85076e-67	9.56088e-63	0.750043	0.697585	0.414852	0.4	0.2	0.554807	Coding
ABRAXAS1	4.00884e-33	1.34448e-28	2.09739	0.0540222	0.0125414	0.06	0.012	0.81109	Coding
ABRAXAS2	0.000131788	1	-0.625483	0.0941358	0.145724	0.098	0.129	0.922963	Coding
ACAA1	8.24511e-17	2.76525e-12	-1.00951	0.244057	0.492047	0.221	0.295	0.717126	Coding
ACAA2	7.68139e-14	2.57618e-09	1.37138	0.0730909	0.0282365	0.061	0.026	0.714316	Coding
ACAD10	2.18418e-06	0.0732529	1.04426	0.0143234	0.00697412	0.015	0.005	0.646755	Coding
ACAD8	1.26054e-09	4.2276e-05	1.78814	0.0437171	0.0126003	0.032	0.012	0.724449	Coding
ACAD9	1.14846e-25	3.85169e-21	-1.93887	0.050986	0.196996	0.061	0.144	0.747471	Coding
ACADM	4.90132e-39	1.6438e-34	1.96273	0.0868182	0.0222002	0.086	0.021	0.749103	Coding
ACADS	4.01481e-09	0.000134649	0.820908	0.0513566	0.029137	0.053	0.026	0.677742	Coding
ACADSB	1.39643e-15	4.68336e-11	0.861528	0.0678567	0.0374041	0.065	0.026	0.659968	Coding
ACADVL	9.47331e-118	3.17716e-113	-1.07118	1.30254	2.73758	0.568	0.712	0.781124	Coding
ACAP1	1.2763e-07	0.00428045	-1.41819	0.120715	0.32361	0.122	0.162	0.781163	Coding
ACAT1	6.79856e-31	2.2801e-26	1.39735	0.120886	0.0458736	0.116	0.044	0.761603	Coding
ACAT2	9.63688e-13	3.23202e-08	0.722738	0.118224	0.0717199	0.101	0.056	0.700464	Coding
ACBD6	2.72846e-36	9.1507e-32	1.60293	0.103742	0.0341126	0.094	0.027	0.821824	Coding
ACER1	0.00447484	1	-1.15963	0.0373769	0.0843041	0.041	0.056	0.583459	Coding
ACER3	2.11065e-13	7.0787e-09	1.04626	0.0866578	0.0419902	0.063	0.028	0.846241	Coding
ACKR2	0.0157473	1	-0.634894	0.0102109	0.016358	0.01	0.017	0.112349	Coding
ACKR4	1.07373e-27	3.60109e-23	3.14553	0.0424923	0.00466586	0.039	0.006	0.324865	Coding
ACO1	1.21751e-07	0.0040833	1.20342	0.0211667	0.00919787	0.022	0.007	0.768121	Coding
ACOT13	4.99317e-23	1.67461e-18	0.979625	0.0872246	0.0442712	0.09	0.035	0.3311	Coding
ACOT2	1.20824e-12	4.05218e-08	2.20846	0.0347155	0.00742102	0.03	0.009	0.285117	Coding
ACOT8	2.92177e-08	0.000979903	-1.17397	0.0739122	0.167584	0.086	0.129	0.712126	Coding
ACOT9	5.59032e-39	1.87488e-34	1.46993	0.163255	0.0589089	0.128	0.045	0.794108	Coding
ACOX1	1.37627e-109	4.61574e-105	-1.85405	0.485168	1.75536	0.291	0.504	0.777399	Coding
ACOX3	0.023426	1	-0.60285	0.0670793	0.102361	0.08	0.096	0.615687	Coding
ACP2	0.00735665	1	1.63657	0.0137856	0.00439017	0.013	0.007	0.747974	Coding
ACP7	1.04168e-45	3.49357e-41	-3.03184	0.0813034	0.668383	0.017	0.118	0.628254	Coding
ACSBG1	4.56005e-06	0.152935	1.37546	0.0124891	0.00479841	0.013	0.004	0.654524	Coding
ACSF2	1.23856e-06	0.0415389	1.23717	0.0189824	0.00805433	0.02	0.007	0.702673	Coding
ACSL1	4.80241e-32	1.61063e-27	0.835532	0.217226	0.121791	0.184	0.09	0.751158	Coding
ACSL3	7.12387e-67	2.3892e-62	1.13735	0.400165	0.181929	0.27	0.11	0.741305	Coding
ACSL4	2.19338e-21	7.35617e-17	1.63137	0.116729	0.037635	0.064	0.021	0.815331	Coding
ACTA2	1.43914e-15	4.82658e-11	2.62515	0.0936275	0.0150617	0.031	0.007	0.817773	Coding
ACTB	5.86867e-178	1.96823e-173	-1.18531	33.5946	76.3989	0.969	0.979	0.80839	Coding
ACTL6A	3.83978e-26	1.28779e-21	0.811613	0.206502	0.11772	0.172	0.088	0.9121	Coding
ACTN1	1.31571e-117	4.41262e-113	1.67858	0.672933	0.21017	0.307	0.095	0.926114	Coding
ACTR1B	1.18512e-16	3.97465e-12	1.17636	0.0816945	0.036157	0.086	0.04	0.822112	Coding
ACTR3B	1.15811e-10	3.88406e-06	2.13069	0.0149017	0.00331788	0.016	0.003	0.805195	Coding
ACVR2A	3.88245e-09	0.00013021	0.692568	0.06471	0.0401276	0.065	0.035	0.923428	Coding
ACY1	8.10454e-21	2.7181e-16	1.99414	0.0289091	0.00718186	0.04	0.009	0.705347	Coding
ACYP2	2.81543e-24	9.44238e-20	0.706955	0.171304	0.105028	0.16	0.081	0.506523	Coding
ADA	1.35727e-29	4.55201e-25	1.96511	0.0560837	0.0142915	0.06	0.014	0.641457	Coding
ADAL	7.11555e-05	1	1.74258	0.0125479	0.00369609	0.011	0.004	0.598893	Coding
ADAM8	3.23896e-25	1.08628e-20	-1.42299	0.124353	0.334444	0.085	0.174	0.266111	Coding
ADAMTS14	3.67584e-08	0.0012328	-1.94264	0.0110643	0.0440497	0.012	0.034	0.765619	Coding
ADAMTS17	7.56592e-07	0.0253746	-2.30589	0.00737817	0.0384887	0.009	0.028	0.827511	Coding
ADAMTS4	9.05265e-13	3.03608e-08	1.72652	0.0462488	0.0139233	0.025	0.006	0.643624	Coding
ADAMTS7	1.6869e-05	0.565752	1.51484	0.012094	0.00420109	0.012	0.003	0.685279	Coding
ADAMTS9	0.00744837	1	1.36507	0.0322434	0.0125034	0.013	0.007	0.832278	Coding
ADAMTSL4	0.163142	1	-0.911818	0.00804365	0.0157813	0.008	0.012	0.561013	Coding
ADAP2	3.23703e-93	1.08564e-88	-2.94623	0.0992203	0.767956	0.093	0.297	0.63752	Coding
ADAT2	2.16789e-23	7.27067e-19	2.04384	0.0419112	0.0100856	0.038	0.007	0.64882	Coding
ADCK5	0.00239587	1	0.892991	0.0156304	0.00846947	0.015	0.007	0.602116	Coding
ADCY2	0.00280345	1	1.13623	0.0153753	0.00701049	0.016	0.008	0.832683	Coding
ADCY7	0.107999	1	-0.756279	0.0194551	0.0334248	0.022	0.029	0.626586	Coding
ADD3	1.89515e-66	6.35594e-62	2.2376	0.172169	0.0364143	0.116	0.022	0.860779	Coding
ADGRB2	0.0221344	1	0.668891	0.0133193	0.00847039	0.011	0.006	0.814224	Coding
ADGRF1	0.0528431	1	0.661514	0.031747	0.020165	0.02	0.014	0.423842	Coding
ADGRG1	2.11036e-72	7.07773e-68	-1.71589	0.3085	1.01469	0.206	0.39	0.522164	Coding
ADGRG6	4.01882e-45	1.34783e-40	1.37531	0.141941	0.0546987	0.124	0.038	0.718798	Coding
ADGRL2	0.0012063	1	-0.762813	0.0379302	0.0649259	0.027	0.042	0.927451	Coding
ADH5	2.64177e-57	8.85998e-53	1.79266	0.156883	0.0452243	0.141	0.039	0.65377	Coding
ADK	7.7818e-69	2.60986e-64	1.01014	0.546783	0.271511	0.376	0.19	0.892312	Coding
ADM2	4.03927e-09	0.000135469	1.26456	0.015382	0.00640075	0.021	0.006	0.0584103	Coding
ADM5	2.53663e-05	0.850736	0.717106	0.0195432	0.011972	0.019	0.008	0.0251101	Coding
ADO	1.19361e-11	4.00313e-07	1.48465	0.03267	0.0116464	0.032	0.01	0.405323	Coding
ADORA2B	9.44276e-74	3.16691e-69	1.50985	0.367164	0.128898	0.22	0.073	0.494138	Coding
ADPGK	1.76445e-14	5.9176e-10	1.09673	0.0870338	0.0407161	0.076	0.035	0.766944	Coding
ADPRHL1	1.82903e-06	0.0613421	0.82414	0.0134101	0.00763851	0.017	0.006	0.676128	Coding
ADPRM	1.40361e-13	4.70742e-09	1.31982	0.0433073	0.0173397	0.043	0.015	0.493187	Coding
ADRA2C	0.000571438	1	1.28699	0.0197745	0.00809922	0.01	0.004	0.521542	Coding
ADRB2	2.95971e-94	9.92626e-90	1.22696	1.04648	0.447075	0.332	0.127	0.706073	Coding
ADSL	6.06814e-18	2.03513e-13	1.16524	0.0703844	0.0313952	0.07	0.028	0.834315	Coding
ADTRP	3.97245e-09	0.000133228	1.00676	0.0167232	0.00835696	0.021	0.006	0.413146	Coding
AEBP1	4.67666e-09	0.000156846	2.43431	0.0272026	0.00492869	0.016	0.004	0.639517	Coding
AFAP1	4.62185e-10	1.55007e-05	0.923612	0.0855915	0.0451703	0.07	0.037	0.719701	Coding
AFAP1L1	1.41239e-05	0.473688	1.37411	0.00940231	0.00361221	0.012	0.004	0.757677	Coding
AFAP1L2	1.22105e-31	4.09516e-27	1.4219	0.147046	0.05486	0.121	0.047	0.701934	Coding
AFDN	2.26803e-29	7.60652e-25	-0.75043	0.660008	1.11089	0.358	0.46	0.800002	Coding
AFG1L	0.000485746	1	2.0154	0.0155257	0.00376373	0.012	0.005	0.843384	Coding
AFG3L2	1.72786e-34	5.7949e-30	0.912739	0.218892	0.11632	0.192	0.092	0.814975	Coding
AFMID	5.37164e-33	1.80154e-28	0.962875	0.139516	0.0716178	0.12	0.044	0.477184	Coding
AGA	5.05559e-27	1.69554e-22	1.19989	0.098914	0.043065	0.099	0.037	0.619246	Coding
AGAP2-AS1	8.32167e-37	2.79092e-32	1.60897	0.072285	0.0236566	0.082	0.02	0.407331	lncRNA
AGAP6	9.20952e-06	0.308869	0.83512	0.0190039	0.0107147	0.017	0.006	0.79082	Coding
AGAP9	0.000153798	1	1.26301	0.0113071	0.00470995	0.013	0.005	0.877595	Coding
AGBL5	4.74025e-12	1.58979e-07	1.48788	0.0250513	0.0089036	0.03	0.009	0.853228	Coding
AGER	5.6091e-05	1	1.05984	0.0175474	0.00844374	0.015	0.006	0.622452	Coding
AGFG2	2.23069e-05	0.748129	-1.5772	0.00953035	0.0295742	0.012	0.027	0.658314	Coding
AGGF1	3.50355e-20	1.17502e-15	0.906063	0.11947	0.0638045	0.131	0.067	0.769685	Coding
AGK	2.86433e-09	9.6064e-05	1.57399	0.0212317	0.00709404	0.026	0.009	0.762916	Coding
AGL	2.6526e-12	8.89628e-08	1.37286	0.0457389	0.017646	0.042	0.016	0.86162	Coding
AGO3	4.54524e-14	1.52438e-09	0.880925	0.116181	0.0631431	0.09	0.046	0.903029	Coding
AGPAT1	9.41304e-11	3.15695e-06	0.950408	0.0277959	0.0144273	0.031	0.011	0.684819	Coding
AGPAT4	4.22492e-15	1.41695e-10	1.42471	0.0535301	0.0199187	0.033	0.008	0.718886	Coding
AGPAT5	3.52889e-35	1.18352e-30	1.79517	0.220657	0.0635211	0.121	0.044	0.810624	Coding
AGPS	0.000825036	1	1.1473	0.023372	0.0105658	0.02	0.01	0.945728	Coding
AGTPBP1	2.05397e-25	6.88862e-21	1.18172	0.0883617	0.0389613	0.086	0.031	0.913057	Coding
AHCTF1	1.96806e-19	6.60049e-15	0.589067	0.25791	0.17156	0.186	0.11	0.775088	Coding
AHCY	1.632e-40	5.47339e-36	0.590481	0.499774	0.332019	0.379	0.228	0.797182	Coding
AHCYL2	2.94704e-15	9.88379e-11	0.93932	0.0636998	0.0332631	0.059	0.023	0.90898	Coding
AHI1	1.10253e-32	3.69765e-28	2.10298	0.116672	0.0270755	0.078	0.021	0.683557	Coding
AHR	1.56968e-76	5.2644e-72	1.36702	0.341123	0.132236	0.234	0.08	0.680078	Coding
AHRR	6.07485e-05	1	-2.51493	0.00390535	0.0246693	0.005	0.016	0.491965	Coding
AIDA	1.69917e-39	5.69868e-35	1.20647	0.201977	0.0875281	0.176	0.076	0.904744	Coding
AIF1L	2.57841e-07	0.00864746	-1.95605	0.00949208	0.0383628	0.011	0.031	0.676559	Coding
AIFM1	2.05844e-06	0.0690359	0.984619	0.0416674	0.0210949	0.044	0.024	0.831356	Coding
AIG1	2.51632e-77	8.43924e-73	1.45152	0.242023	0.088468	0.215	0.068	0.702254	Coding
AIMP1	1.51036e-91	5.06546e-87	1.43958	0.312146	0.115058	0.238	0.071	0.632597	Coding
AIP	5.23202e-11	1.75471e-06	-0.855813	0.325538	0.589768	0.259	0.315	0.729821	Coding
AJM1	1.41379e-64	4.74156e-60	1.85237	0.140684	0.0388973	0.131	0.03	0.265691	Coding
AK1	3.10125e-16	1.0401e-11	-1.3444	0.155536	0.395883	0.158	0.229	0.686079	Coding
AK8	0.000125212	1	1.49705	0.0125681	0.00442349	0.013	0.005	0.612307	Coding
AKAP1	5.34911e-06	0.179398	0.903659	0.0285971	0.0153368	0.027	0.013	0.704314	Coding
AKAP12	8.48741e-07	0.0284651	2.76074	0.0410894	0.00594196	0.012	0.003	0.231509	Coding
AKAP13	2.28838e-46	7.67476e-42	0.836315	0.5273	0.295388	0.341	0.192	0.754531	Coding
AKAP9	4.13855e-65	1.38799e-60	0.920922	0.581285	0.307066	0.363	0.183	0.783663	Coding
AKIP1	2.48114e-28	8.32125e-24	2.29291	0.0362493	0.00730152	0.045	0.007	0.394771	Coding
AKNA	0.00185203	1	0.970608	0.0086176	0.00443756	0.01	0.004	0.374893	Coding
AKR1A1	2.24395e-69	7.52577e-65	1.38444	0.227511	0.0871293	0.207	0.069	0.671051	Coding
AKR1B10	1.03735e-90	3.47905e-86	3.01988	0.135454	0.0165686	0.119	0.014	0.512961	Coding
AKR1B15	1.47815e-07	0.00495742	1.30089	0.0278983	0.011317	0.021	0.007	0.413084	Coding
AKR1C2	0.47412	1	-1.44585	0.588598	1.6045	0.183	0.168	0.40346	Coding
AKR7A2	1.26255e-48	4.23434e-44	1.26141	0.123686	0.0515929	0.139	0.044	0.701381	Coding
AKT3	0.000123846	1	2.17268	0.0136947	0.00294967	0.011	0.004	0.915413	Coding
AKTIP	1.41253e-55	4.73735e-51	-1.99017	0.112017	0.446599	0.113	0.266	0.82011	Coding
ALAD	8.06616e-33	2.70523e-28	1.62736	0.108602	0.0351097	0.094	0.03	0.7027	Coding
ALCAM	7.9775e-07	0.0267549	1.09598	0.0601876	0.0281781	0.046	0.025	0.85027	Coding
ALDH16A1	2.88536e-19	9.67693e-15	1.11633	0.0580525	0.0267959	0.069	0.026	0.531338	Coding
ALDH18A1	1.17861e-09	3.95281e-05	1.09174	0.0309403	0.0145389	0.031	0.011	0.817558	Coding
ALDH1A1	3.09875e-11	1.03926e-06	1.84128	0.0260298	0.00720183	0.02	0.004	0.788385	Coding
ALDH1A3	3.7888e-48	1.27069e-43	-1.18209	0.471355	1.07035	0.101	0.248	0.73943	Coding
ALDH2	7.49862e-132	2.51489e-127	1.30725	0.948444	0.383249	0.465	0.199	0.753978	Coding
ALDH3A1	5.25502e-23	1.76243e-18	1.11431	0.0797332	0.0368484	0.074	0.025	0.512975	Coding
ALDH3B1	1.35319e-05	0.453834	-3.28397	0.000561673	0.00960226	0.002	0.012	0.525223	Coding
ALDH4A1	8.9694e-09	0.000300816	0.70281	0.0462355	0.0284921	0.049	0.024	0.754399	Coding
ALDH5A1	1.01188e-09	3.39365e-05	3.63494	0.0107732	0.000716764	0.01	0.001	0.676614	Coding
ALDH6A1	4.20943e-12	1.41176e-07	1.48615	0.026058	0.00927385	0.03	0.009	0.800554	Coding
ALDH7A1	5.45268e-47	1.82872e-42	1.93239	0.0912538	0.0238381	0.09	0.019	0.86175	Coding
ALDH9A1	3.00456e-131	1.00767e-126	2.27248	0.264246	0.0545977	0.224	0.044	0.714413	Coding
ALDOA	1.30946e-147	4.39166e-143	-0.961489	24.7676	48.2311	0.954	0.953	0.730576	Coding
ALDOC	8.20405e-08	0.00275147	-1.44274	0.0633816	0.173313	0.073	0.111	0.759229	Coding
ALG10	0.00022857	1	1.70209	0.0103352	0.00312653	0.01	0.003	0.609732	Coding
ALG2	9.84641e-22	3.30229e-17	0.622398	0.240783	0.156512	0.199	0.116	0.418479	Coding
ALG3	5.27563e-23	1.76934e-18	0.861018	0.125947	0.0693996	0.125	0.058	0.813948	Coding
ALG5	5.0775e-30	1.70289e-25	1.05837	0.128574	0.0617645	0.128	0.053	0.848168	Coding
ALKBH2	2.94205e-26	9.86704e-22	1.35311	0.0755262	0.029552	0.075	0.024	0.427179	Coding
ALKBH5	7.15949e-36	2.40115e-31	0.9376	0.226128	0.118107	0.191	0.089	0.822041	Coding
ALKBH8	0.133163	1	0.787248	0.00788268	0.00463834	0.01	0.007	0.712493	Coding
ALOX12	7.32195e-06	0.245564	-1.86819	0.00427964	0.017056	0.005	0.018	0.673738	Coding
ALOX12B	1.86582e-83	6.25758e-79	-2.40366	0.1619	0.858843	0.073	0.265	0.579238	Coding
ALOX15B	5.13641e-08	0.00172265	0.709299	0.0728751	0.0446567	0.059	0.032	0.360011	Coding
ALOXE3	3.0662e-25	1.02834e-20	-1.16092	0.200063	0.448144	0.146	0.244	0.625061	Coding
ALPK1	1.26672e-20	4.24832e-16	1.78211	0.0443271	0.0128313	0.047	0.012	0.643039	Coding
ALS2CL	0.00542949	1	-0.643465	0.171068	0.267728	0.148	0.171	0.632402	Coding
AMACR	1.53854e-07	0.00515995	1.5813	0.00772482	0.00254351	0.011	0.002	0.588874	Coding
AMD1	2.34568e-52	7.86695e-48	0.613878	1.15125	0.752376	0.54	0.338	0.927007	Coding
AMDHD2	1.82671e-17	6.12642e-13	1.10805	0.0585561	0.027185	0.062	0.023	0.690343	Coding
AMMECR1L	1.80291e-24	6.0466e-20	0.94627	0.177218	0.0920153	0.141	0.068	0.882581	Coding
AMN1	6.92156e-17	2.32135e-12	-1.24285	0.219484	0.520306	0.168	0.244	0.664878	Coding
AMOTL2	1.75564e-52	5.88807e-48	-1.42007	0.387297	1.0374	0.255	0.408	0.607431	Coding
AMPD2	0.283751	1	-0.620572	0.0284024	0.0441637	0.031	0.036	0.82298	Coding
AMPD3	3.67139e-16	1.23131e-11	-0.879488	0.300093	0.552717	0.216	0.295	0.79523	Coding
AMZ2	1.1021e-13	3.69623e-09	0.683813	0.0944014	0.0588564	0.097	0.052	0.577045	Coding
ANAPC1	2.83356e-23	9.5032e-19	0.882742	0.126632	0.0687313	0.119	0.054	0.881029	Coding
ANAPC10	4.29551e-25	1.44063e-20	1.32069	0.0768762	0.0307682	0.078	0.026	0.590317	Coding
ANAPC11	1.21244e-26	4.06628e-22	-0.626887	1.33596	2.06352	0.62	0.661	0.380569	Coding
ANAPC13	4.88202e-29	1.63733e-24	0.862359	0.158442	0.0872091	0.148	0.067	0.313867	Coding
ANAPC4	6.38442e-23	2.14121e-18	1.75539	0.0393193	0.0115913	0.043	0.009	0.878562	Coding
ANAPC5	1.14571e-39	3.84247e-35	1.13539	0.227743	0.103687	0.195	0.089	0.863405	Coding
ANAPC7	3.2795e-11	1.09988e-06	0.687927	0.112619	0.0699969	0.104	0.061	0.830379	Coding
ANG	0.41564	1	-0.6453	0.406204	0.635836	0.265	0.235	0.194222	Coding
ANGEL2	3.73542e-10	1.25279e-05	1.35016	0.0398967	0.0156372	0.039	0.016	0.687943	Coding
ANGPT2	7.92531e-10	2.65799e-05	3.54963	0.0514707	0.00424732	0.013	0.002	0.739161	Coding
ANGPTL2	3.0298e-10	1.01614e-05	2.42635	0.013703	0.00244559	0.014	0.002	0.674143	Coding
ANK3	7.20597e-24	2.41674e-19	1.82469	0.0616506	0.017343	0.052	0.013	0.901362	Coding
ANKEF1	0.000229814	1	1.76026	0.00789326	0.00227478	0.01	0.003	0.584948	Coding
ANKH	7.19278e-07	0.0241231	0.693575	0.0254484	0.0158232	0.027	0.011	0.828823	Coding
ANKMY2	3.9697e-06	0.133136	1.55613	0.0170359	0.00575789	0.015	0.005	0.783261	Coding
ANKRA2	5.27399e-19	1.76879e-14	1.0888	0.0866841	0.0407771	0.085	0.036	0.789193	Coding
ANKRD13A	1.85633e-56	6.22577e-52	-1.78605	0.20509	0.708633	0.176	0.336	0.809627	Coding
ANKRD13D	1.31405e-23	4.40708e-19	-0.98861	0.30807	0.611988	0.225	0.321	0.732327	Coding
ANKRD22	3.31645e-32	1.11227e-27	-0.729913	1.15979	1.9241	0.48	0.554	0.582583	Coding
ANKRD26	9.34228e-13	3.13321e-08	1.20521	0.0430023	0.0186565	0.042	0.015	0.434962	Coding
ANKRD28	4.69631e-08	0.00157505	0.856717	0.0700672	0.0387503	0.062	0.035	0.934046	Coding
ANKRD29	2.00339e-48	6.71897e-44	2.71627	0.0454997	0.00680489	0.056	0.005	0.754395	Coding
ANKRD33B	6.73823e-13	2.25987e-08	1.28782	0.0933184	0.0382157	0.056	0.024	0.553475	Coding
ANKRD35	9.24216e-13	3.09964e-08	1.23174	0.0514317	0.0219024	0.047	0.018	0.749849	Coding
ANKRD36	0.000498324	1	1.09133	0.0150257	0.0070739	0.012	0.005	0.266243	Coding
ANKRD36B	7.9154e-11	2.65467e-06	1.66034	0.0257733	0.00810788	0.025	0.007	0.239393	Coding
ANKRD37	7.51534e-21	2.52049e-16	-0.764955	2.22902	3.78837	0.457	0.531	0.533038	Coding
ANKRD39	4.7246e-13	1.58454e-08	0.719191	0.035399	0.0215858	0.047	0.018	0.566843	Coding
ANKRD50	2.49764e-43	8.37658e-39	0.869338	0.323171	0.176959	0.238	0.113	0.601762	Coding
ANKRD52	0.0177943	1	-0.662726	0.064937	0.103315	0.067	0.083	0.918281	Coding
ANKRD65	4.47996e-14	1.50249e-09	2.93888	0.0111639	0.00132757	0.015	0.001	0.0573041	Coding
ANKS3	0.00692344	1	0.830858	0.0212976	0.0120365	0.02	0.012	0.637221	Coding
ANKZF1	1.03356e-09	3.46634e-05	-0.905622	0.191534	0.359454	0.166	0.222	0.60509	Coding
ANO1	9.33047e-77	3.12925e-72	1.78455	0.202669	0.0587706	0.168	0.042	0.819119	Coding
ANO10	4.54898e-05	1	-0.810031	0.0717016	0.126302	0.08	0.111	0.713601	Coding
ANO6	6.47201e-55	2.17058e-50	0.671429	0.798847	0.501676	0.452	0.259	0.733289	Coding
ANO8	3.02933e-05	1	-1.63181	0.0188075	0.0594721	0.02	0.039	0.83603	Coding
ANO9	0.275789	1	-0.746939	0.0811388	0.136727	0.075	0.081	0.528565	Coding
ANP32B	1.14702e-106	3.84689e-102	0.742002	1.94642	1.16386	0.753	0.46	0.923153	Coding
ANP32E	6.47184e-46	2.17053e-41	1.20076	0.227303	0.0988937	0.192	0.08	0.793499	Coding
ANTXR1	4.79859e-35	1.60935e-30	2.97627	0.060219	0.0075224	0.047	0.006	0.864742	Coding
ANTXR2	4.31977e-09	0.000144877	1.33232	0.0308813	0.0122538	0.028	0.01	0.781929	Coding
ANXA11	4.70285e-35	1.57724e-30	-1.34272	0.330952	0.840331	0.218	0.34	0.690819	Coding
ANXA2R	2.01778e-13	6.76724e-09	3.12607	0.0202479	0.00218386	0.018	0.002	0.00814478	Coding
ANXA4	2.14699e-90	7.20058e-86	1.22659	0.400531	0.17116	0.305	0.113	0.662346	Coding
ANXA5	3.63201e-128	1.2181e-123	1.11794	1.84889	0.851895	0.569	0.277	0.722216	Coding
ANXA6	4.38517e-11	1.4707e-06	2.7895	0.0200785	0.00278207	0.012	0.001	0.840113	Coding
ANXA7	5.73169e-169	1.92229e-164	1.59377	0.606373	0.200854	0.417	0.133	0.830163	Coding
ANXA8	2.31876e-81	7.77665e-77	1.27754	0.356116	0.146894	0.27	0.1	0.699926	Coding
ANXA8L1	3.46905e-97	1.16345e-92	1.27554	0.601064	0.248279	0.384	0.168	0.659749	Coding
AP1AR	2.94525e-24	9.87777e-20	0.999064	0.123469	0.0618101	0.115	0.05	0.790752	Coding
AP1M2	8.47802e-07	0.0284336	-0.962379	0.156055	0.304754	0.175	0.214	0.774488	Coding
AP1S3	5.04217e-09	0.000169104	1.35722	0.0427678	0.0166806	0.038	0.016	0.575612	Coding
AP2B1	2.30461e-20	7.72919e-16	0.919077	0.157207	0.0831865	0.122	0.059	0.914127	Coding
AP2S1	2.82652e-39	9.47957e-35	-0.646355	1.70615	2.67099	0.682	0.727	0.754919	Coding
AP3B1	1.18624e-23	3.97842e-19	0.924385	0.143381	0.0755956	0.141	0.07	0.870712	Coding
AP3M2	2.60515e-08	0.000873716	0.843136	0.0306762	0.0171608	0.031	0.012	0.673707	Coding
AP4B1	4.06459e-06	0.136318	1.56338	0.0302252	0.0101908	0.021	0.009	0.750687	Coding
AP5B1	6.09286e-06	0.204342	-1.20962	0.0434219	0.101264	0.047	0.075	0.236922	Coding
AP5M1	1.09287e-20	3.66526e-16	1.23207	0.0969136	0.0412594	0.088	0.036	0.734268	Coding
AP5S1	0.000255138	1	1.35704	0.0125776	0.00489698	0.014	0.006	0.292728	Coding
APAF1	1.87432e-14	6.2861e-10	1.84434	0.0306616	0.00847605	0.034	0.009	0.803625	Coding
APBA3	0.00237796	1	-0.696517	0.128735	0.209158	0.137	0.162	0.586062	Coding
APBB1	2.13445e-25	7.15853e-21	-1.71825	0.0287316	0.09581	0.02	0.084	0.82593	Coding
APBB2	6.53694e-06	0.219236	-0.918837	0.0776452	0.147447	0.076	0.109	0.784059	Coding
APBB3	5.42421e-20	1.81917e-15	1.88421	0.0374905	0.0100898	0.035	0.007	0.784276	Coding
APCDD1	1.77071e-28	5.9386e-24	2.9088	0.0528276	0.0069073	0.041	0.006	0.620949	Coding
APEX1	1.3951e-180	4.67888e-176	1.67542	0.690746	0.216207	0.433	0.134	0.597295	Coding
APH1B	1.39527e-16	4.67946e-12	2.56966	0.0212805	0.00347312	0.022	0.003	0.68548	Coding
APIP	5.65333e-30	1.89601e-25	1.60488	0.107745	0.0353822	0.095	0.033	0.736657	Coding
APLF	3.319e-10	1.11313e-05	1.40253	0.0380618	0.014379	0.037	0.014	0.52543	Coding
APMAP	1.4617e-09	4.90225e-05	1.05969	0.0898534	0.0431325	0.068	0.036	0.749859	Coding
APOBEC3A	2.02389e-13	6.78772e-09	1.12407	2.87321	1.31824	0.225	0.157	0.188432	Coding
APOBEC3C	4.62142e-08	0.00154993	0.859611	0.0452017	0.0249689	0.048	0.024	0.140629	Coding
APOC1	2.51681e-28	8.44089e-24	2.37276	0.105658	0.0202995	0.062	0.015	0.124508	Coding
APOD	2.29783e-14	7.70645e-10	5.0256	0.321349	0.00969298	0.025	0.005	0.510275	Coding
APOL1	5.42829e-21	1.82054e-16	5.42246	0.0268407	0.00045007	0.019	0.001	0.0189533	Coding
APOL2	5.03909e-14	1.69001e-09	2.96076	0.0212332	0.00259817	0.017	0.002	0.016639	Coding
APOL3	2.26027e-13	7.58049e-09	2.76072	0.0270873	0.00387603	0.023	0.004	0.0321056	Coding
APOL6	8.72955e-30	2.92772e-25	2.74459	0.0508343	0.00746497	0.043	0.006	0.0799269	Coding
APOLD1	2.63253e-17	8.82899e-13	1.81858	0.0434864	0.012268	0.035	0.008	0.333641	Coding
APOM	7.05354e-17	2.36562e-12	1.46361	0.0371012	0.0134269	0.039	0.01	0.743059	Coding
APOO	6.24368e-13	2.09401e-08	0.667025	0.0487659	0.030806	0.055	0.023	0.802929	Coding
APP	4.40754e-119	1.4782e-114	1.34816	0.889625	0.349427	0.432	0.183	0.879352	Coding
APPL1	2.06909e-31	6.93931e-27	0.657408	0.295096	0.187191	0.251	0.14	0.916476	Coding
APPL2	4.31872e-15	1.44841e-10	-1.29165	0.0678068	0.166895	0.072	0.134	0.823214	Coding
APRT	1.04833e-134	3.51591e-130	0.925323	2.27448	1.19771	0.748	0.467	0.579692	Coding
APTR	8.03106e-22	2.69346e-17	1.36094	0.120003	0.0467073	0.092	0.038	0.0733202	lncRNA
AQP3	2.40604e-169	8.06937e-165	0.894885	10.5801	5.6899	0.797	0.433	0.686941	Coding
AQR	2.29919e-05	0.771102	-0.634765	0.109616	0.170702	0.103	0.138	0.923456	Coding
AR	0.0123196	1	1.38988	0.0272273	0.0103729	0.017	0.01	0.713103	Coding
ARAP1	1.63629e-12	5.4878e-08	-1.54401	0.054518	0.160083	0.057	0.108	0.739653	Coding
ARAP3	8.76388e-19	2.93923e-14	-3.5396	0.00485434	0.0614172	0.006	0.047	0.841079	Coding
ARC	0.00293116	1	1.33092	0.215966	0.08584	0.041	0.028	0.271858	Coding
AREG	2.92668e-56	9.81549e-52	1.14163	2.40609	1.09057	0.354	0.186	0.570989	Coding
ARF4	4.52361e-96	1.51713e-91	0.723889	2.85018	1.72576	0.792	0.554	0.86272	Coding
ARF4-AS1	1.61669e-16	5.42206e-12	1.72666	0.0281545	0.00845475	0.029	0.006	0.24996	lncRNA
ARFGAP1	1.47437e-10	4.94473e-06	0.593747	0.0839234	0.0557169	0.083	0.046	0.713966	Coding
ARFGAP3	8.8426e-36	2.96563e-31	0.937379	0.321221	0.167781	0.252	0.137	0.669389	Coding
ARGLU1	1.20716e-35	4.04857e-31	0.600631	0.727497	0.479865	0.418	0.27	0.818648	Coding
ARHGAP10	1.56619e-11	5.25268e-07	1.0882	0.0485911	0.0228771	0.041	0.015	0.813707	Coding
ARHGAP18	2.09195e-11	7.01598e-07	1.98243	0.0204968	0.00511305	0.022	0.005	0.814214	Coding
ARHGAP21	1.1517e-27	3.86257e-23	1.06917	0.18308	0.0872796	0.152	0.072	0.857111	Coding
ARHGAP24	0.0215741	1	0.778535	0.028194	0.0165082	0.024	0.017	0.804574	Coding
ARHGAP26	1.80658e-07	0.0060589	1.92672	0.0172276	0.0044618	0.016	0.005	0.885988	Coding
ARHGAP27	6.69632e-24	2.24581e-19	-1.47473	0.157319	0.438286	0.14	0.232	0.578747	Coding
ARHGAP29	1.5301e-84	5.13164e-80	2.63388	0.245315	0.0394081	0.152	0.031	0.83	Coding
ARHGAP30	1.77173e-29	5.94203e-25	-2.24642	0.0402817	0.193056	0.039	0.122	0.662175	Coding
ARHGAP31	0.00239224	1	0.80338	0.0161426	0.00931769	0.016	0.008	0.766822	Coding
ARHGAP33	0.00022692	1	1.93794	0.0124453	0.00317765	0.01	0.003	0.754862	Coding
ARHGAP45	0.744512	1	-0.655332	0.0107487	0.0174409	0.013	0.014	0.607243	Coding
ARHGAP5	4.30467e-51	1.4437e-46	0.605324	0.866803	0.569875	0.507	0.316	0.905653	Coding
ARHGAP5-AS1	7.05617e-41	2.3665e-36	1.84029	0.0694321	0.0193276	0.066	0.011	0.385751	lncRNA
ARHGDIB	2.62393e-66	8.80012e-62	2.21145	0.14368	0.0309324	0.128	0.028	0.664524	Coding
ARHGEF10L	9.86046e-51	3.307e-46	-2.1656	0.0796181	0.359012	0.073	0.21	0.78214	Coding
ARHGEF12	7.73248e-08	0.00259332	-0.751793	0.327797	0.552533	0.268	0.31	0.868753	Coding
ARHGEF19	0.000305915	1	0.798717	0.0311279	0.0179629	0.028	0.016	0.748678	Coding
ARHGEF2	9.6121e-11	3.22371e-06	0.935216	0.128362	0.0671746	0.1	0.059	0.759853	Coding
ARHGEF26	7.35513e-07	0.0246676	1.04468	0.0537384	0.0260785	0.041	0.021	0.752117	Coding
ARHGEF28	2.4163e-42	8.1038e-38	1.64	0.176977	0.0567404	0.117	0.036	0.703717	Coding
ARHGEF3	1.82727e-29	6.12831e-25	1.93644	0.0781701	0.0203524	0.066	0.017	0.794885	Coding
ARHGEF7	1.64713e-15	5.52414e-11	0.634009	0.249899	0.16113	0.187	0.119	0.852444	Coding
ARHGEF9	6.25028e-13	2.09622e-08	0.772885	0.0399799	0.0234714	0.034	0.01	0.858073	Coding
ARID3A	0.00017341	1	-0.760199	0.146381	0.248493	0.125	0.156	0.655557	Coding
ARID5A	1.41921e-11	4.75975e-07	1.49153	0.0546511	0.0194073	0.037	0.013	0.608168	Coding
ARIH2OS	4.87316e-12	1.63436e-07	1.61147	0.0171009	0.00555549	0.02	0.004	0.132419	lncRNA
ARL1	2.51893e-30	8.44799e-26	0.601231	0.326372	0.215248	0.268	0.155	0.70036	Coding
ARL13B	1.25903e-84	4.22254e-80	1.28066	0.400586	0.16488	0.277	0.101	0.692815	Coding
ARL14	9.41726e-39	3.15836e-34	2.30662	0.146886	0.0295941	0.069	0.013	0.340001	Coding
ARL15	0.000685922	1	1.12578	0.0239878	0.0110095	0.02	0.011	0.874131	Coding
ARL17A	0.00950471	1	0.716336	0.0102955	0.00634991	0.01	0.005	0.372496	Coding
ARL2BP	1.36588e-50	4.58088e-46	1.19663	0.271931	0.118649	0.232	0.103	0.682088	Coding
ARL3	1.10844e-09	3.7175e-05	-1.06034	0.170185	0.355646	0.172	0.226	0.848273	Coding
ARL4A	4.73356e-187	1.58754e-182	1.49939	1.74394	0.61681	0.53	0.192	0.411225	Coding
ARL4C	1.59679e-16	5.35531e-12	0.809262	0.200191	0.114311	0.104	0.051	0.479655	Coding
ARL4D	3.45631e-82	1.15918e-77	1.04541	0.767939	0.372101	0.374	0.166	0.241061	Coding
ARL5A	1.43897e-20	4.82602e-16	-1.36752	0.618627	1.59718	0.371	0.426	0.858662	Coding
ARL6IP4	2.08045e-71	6.9774e-67	0.629063	0.913935	0.591048	0.559	0.331	0.53272	Coding
ARL6IP5	3.36565e-76	1.12877e-71	1.63021	0.228129	0.0736524	0.174	0.045	0.638708	Coding
ARL6IP6	9.9675e-106	3.3429e-101	1.40242	0.430412	0.162804	0.308	0.104	0.542106	Coding
ARMC10	4.00677e-53	1.34379e-48	0.723008	0.337314	0.204438	0.288	0.134	0.535023	Coding
ARMC6	3.59759e-12	1.20656e-07	1.47464	0.0265213	0.00951635	0.032	0.01	0.535935	Coding
ARMC7	0.00132101	1	0.61403	0.0216914	0.014276	0.023	0.013	0.387485	Coding
ARMC8	6.63836e-32	2.22637e-27	0.995909	0.262789	0.131804	0.214	0.112	0.918317	Coding
ARMCX1	7.34015e-15	2.46174e-10	1.71197	0.0760056	0.0231494	0.059	0.023	0.225126	Coding
ARMCX2	1.63927e-05	0.549777	2.41887	0.0206083	0.00375059	0.012	0.003	0.534061	Coding
ARMCX3	4.87513e-12	1.63502e-07	1.0876	0.0861051	0.0405386	0.069	0.034	0.706877	Coding
ARNTL2	3.88563e-55	1.30316e-50	-1.62907	0.221556	0.686485	0.185	0.342	0.643241	Coding
ARPC1A	1.2138e-20	4.07084e-16	-1.12412	0.239986	0.523872	0.172	0.261	0.885401	Coding
ARPC1B	3.04798e-44	1.02223e-39	1.32594	0.282615	0.112723	0.166	0.064	0.78436	Coding
ARPC3	5.24685e-152	1.75969e-147	-0.995647	2.27708	4.54114	0.75	0.824	0.784823	Coding
ARPIN	7.09457e-11	2.37938e-06	1.1872	0.0448604	0.0197091	0.046	0.02	0.562389	Coding
ARRB2	5.5503e-08	0.00186146	-1.23436	0.0510237	0.120903	0.057	0.094	0.843199	Coding
ARRDC1-AS1	4.56646e-06	0.15315	1.09745	0.0304376	0.0142459	0.028	0.013	0.027989	lncRNA
ARRDC2	2.45012e-09	8.2172e-05	0.754201	0.0379603	0.0225824	0.043	0.019	0.631205	Coding
ARRDC3-AS1	0.00186143	1	0.82724	0.00845499	0.004829	0.01	0.004	0.0659044	lncRNA
ARSA	0.0856822	1	-0.715159	0.0649446	0.107159	0.074	0.086	0.552114	Coding
ARSD	4.97259e-06	0.166771	1.62916	0.0185279	0.00594683	0.02	0.008	0.430005	Coding
ARSI	3.82386e-11	1.28245e-06	1.51729	0.0345376	0.0120341	0.032	0.011	0.507843	Coding
ARSJ	1.64244e-10	5.50842e-06	2.07981	0.0740108	0.0174256	0.037	0.014	0.316406	Coding
ARSK	0.00420393	1	0.916136	0.0104281	0.00557492	0.011	0.005	0.676968	Coding
ARV1	5.01707e-11	1.68263e-06	0.807988	0.0721309	0.0412666	0.073	0.038	0.602742	Coding
ASAH1	3.77971e-77	1.26764e-72	1.51204	0.275633	0.0966107	0.224	0.074	0.723799	Coding
ASAH2B	8.70445e-06	0.29193	0.969859	0.00887093	0.0045693	0.012	0.003	0.525275	Coding
ASAP2	9.22654e-20	3.0944e-15	-1.38194	0.0979225	0.256173	0.094	0.172	0.834863	Coding
ASAP3	0.0222496	1	-0.734391	0.0466371	0.0781412	0.047	0.06	0.750791	Coding
ASB1	2.00654e-11	6.72954e-07	0.797966	0.060098	0.0346348	0.062	0.029	0.544872	Coding
ASB16-AS1	0.0679103	1	0.863342	0.0153588	0.00849991	0.013	0.008	0.063975	lncRNA
ASB2	2.07746e-15	6.96738e-11	-1.70343	0.0759136	0.248488	0.07	0.13	0.706546	Coding
ASB3	7.31795e-16	2.45429e-11	0.86831	0.0778698	0.0427128	0.087	0.042	0.691338	Coding
ASB7	6.20183e-05	1	-0.757734	0.0596331	0.101393	0.061	0.089	0.575918	Coding
ASCL2	0.361356	1	-0.680995	0.0305197	0.0494551	0.028	0.032	0.252703	Coding
ASF1B	0.000233333	1	1.5051	0.0140743	0.00492848	0.01	0.003	0.599361	Coding
ASH1L-AS1	2.92814e-26	9.82039e-22	1.51971	0.0463091	0.0161191	0.048	0.01	0.412985	lncRNA
ASNS	3.71684e-15	1.24655e-10	0.685499	0.166474	0.103601	0.13	0.075	0.726378	Coding
ASPG	2.30371e-30	7.72617e-26	1.55211	0.0754129	0.0256816	0.076	0.021	0.428615	Coding
ASPH	4.319e-73	1.44851e-68	1.56777	0.215798	0.0727585	0.18	0.051	0.585777	Coding
ASPHD2	0.00454044	1	-1.53182	0.0126609	0.0377046	0.019	0.03	0.443565	Coding
ASPM	5.27099e-06	0.176779	1.05622	0.0145974	0.00704677	0.013	0.004	0.689254	Coding
ASPN	4.94651e-23	1.65896e-18	2.04955	0.0964712	0.0232244	0.054	0.015	0.734735	Coding
ASPRV1	8.59194e-13	2.88157e-08	-2.85211	0.161522	1.16929	0.019	0.055	0.37334	Coding
ASPSCR1	1.85674e-10	6.22713e-06	0.590156	0.065659	0.0437237	0.066	0.034	0.647813	Coding
ASS1	2.17161e-10	7.28316e-06	0.916137	0.342618	0.181611	0.11	0.067	0.795034	Coding
ASXL1	2.13508e-18	7.16064e-14	1.00363	0.195927	0.0977524	0.115	0.057	0.808065	Coding
ATAD2	4.829e-15	1.61955e-10	-1.26435	0.0605612	0.146358	0.055	0.112	0.831185	Coding
ATAD3A	1.2731e-10	4.26973e-06	0.708564	0.0578882	0.0355086	0.064	0.032	0.795583	Coding
ATE1	3.36156e-11	1.1274e-06	0.787187	0.123124	0.0714176	0.109	0.066	0.762452	Coding
ATF1	1.96536e-26	6.59142e-22	0.677808	0.294882	0.184426	0.22	0.124	0.856156	Coding
ATF2	1.69379e-47	5.68065e-43	1.85294	0.148112	0.0409381	0.111	0.029	0.888089	Coding
ATF3	5.31856e-107	1.78374e-102	1.26617	2.25474	0.937434	0.511	0.259	0.622846	Coding
ATF4	2.111e-118	7.07988e-114	0.697766	3.27273	2.01781	0.863	0.583	0.634293	Coding
ATF5	8.94299e-43	2.9993e-38	1.3365	0.157811	0.0624797	0.136	0.046	0.438079	Coding
ATF7	1.04461e-30	3.50343e-26	0.983881	0.14101	0.0713351	0.136	0.058	0.853509	Coding
ATF7IP	5.72632e-13	1.92049e-08	0.58951	0.127522	0.0848553	0.101	0.055	0.839879	Coding
ATF7IP2	2.34489e-19	7.86428e-15	1.75552	0.0686322	0.0202718	0.047	0.013	0.413162	Coding
ATG16L1	6.02038e-68	2.01911e-63	1.92703	0.470361	0.123622	0.223	0.082	0.817065	Coding
ATG2A	3.54844e-16	1.19008e-11	-0.995764	0.257803	0.514792	0.192	0.271	0.742597	Coding
ATG3	2.03996e-91	6.84162e-87	1.10406	0.499128	0.232218	0.375	0.163	0.886021	Coding
ATG4C	0.000104134	1	1.45338	0.00989196	0.00358794	0.012	0.004	0.787611	Coding
ATG5	2.00136e-34	6.71217e-30	0.821195	0.246512	0.139584	0.219	0.111	0.826374	Coding
ATG9B	1.57955e-27	5.29751e-23	-1.76891	0.0559361	0.191953	0.03	0.105	0.641799	Coding
ATIC	1.67846e-14	5.62921e-10	0.992763	0.0608776	0.0306285	0.067	0.029	0.804067	Coding
ATL3	4.43029e-56	1.48583e-51	0.990179	0.326007	0.164154	0.277	0.129	0.730462	Coding
ATM	3.30107e-10	1.10711e-05	2.62015	0.0232538	0.00366823	0.016	0.003	0.824505	Coding
ATMIN	0.0109493	1	-0.628995	0.0980891	0.152193	0.104	0.123	0.624984	Coding
ATOX1	2.42412e-101	8.13001e-97	-1.30725	1.28739	3.18681	0.513	0.671	0.480833	Coding
ATP10D	3.8638e-15	1.29584e-10	0.643303	0.205449	0.131636	0.182	0.117	0.701474	Coding
ATP11A	0.00116069	1	-0.891762	0.031299	0.0587097	0.03	0.046	0.820005	Coding
ATP11B	4.39037e-24	1.47244e-19	-0.899808	0.525679	0.981462	0.344	0.424	0.917133	Coding
ATP13A2	2.30112e-22	7.71748e-18	-1.74092	0.0564002	0.189812	0.056	0.132	0.683441	Coding
ATP13A4	2.99323e-05	1	-1.04411	0.0085104	0.0182772	0.004	0.016	0.74066	Coding
ATP1A1	3.07196e-251	1.03027e-246	1.28263	1.65167	0.67891	0.617	0.192	0.843851	Coding
ATP1B3	2.82987e-82	9.4908e-78	0.641197	1.0544	0.676159	0.536	0.286	0.645528	Coding
ATP23	2.30375e-13	7.72633e-09	1.22588	0.0335754	0.0143581	0.038	0.012	0.643083	Coding
ATP2B1	6.06735e-54	2.03487e-49	0.975208	0.411402	0.209306	0.289	0.14	0.940745	Coding
ATP2B1-AS1	1.12194e-13	3.76276e-09	1.39927	0.0398278	0.0150815	0.031	0.009	0.329968	lncRNA
ATP2C2	2.75282e-37	9.23239e-33	-1.59924	0.0757123	0.230553	0.041	0.142	0.761557	Coding
ATP5F1A	1.75185e-54	5.87534e-50	0.594165	1.29997	0.861244	0.64	0.432	0.855391	Coding
ATP5MC1	4.03045e-51	1.35173e-46	0.623952	0.679861	0.441257	0.413	0.24	0.749734	Coding
ATP5MC2	1.19368e-211	4.00337e-207	1.00969	5.09628	2.53112	0.886	0.669	0.717414	Coding
ATP6AP1	5.44102e-11	1.82481e-06	-0.858102	0.274154	0.497563	0.251	0.305	0.652143	Coding
ATP6AP2	4.92741e-20	1.65256e-15	-0.861927	0.610262	1.10975	0.426	0.467	0.799149	Coding
ATP6V0A1	1.1123e-14	3.73044e-10	-1.19847	0.111026	0.255631	0.095	0.162	0.826079	Coding
ATP6V0A2	1.97592e-27	6.62683e-23	1.23618	0.153369	0.0651063	0.13	0.057	0.732496	Coding
ATP6V0B	3.48596e-108	1.16912e-103	-0.74537	2.53158	4.24451	0.75	0.838	0.835913	Coding
ATP6V0E1	2.85794e-56	9.58498e-52	-0.646562	2.06068	3.22637	0.747	0.773	0.652737	Coding
ATP6V0E2	1.1263e-06	0.0377738	1.51491	0.0110305	0.00382878	0.015	0.004	0.454713	Coding
ATP6V1B2	7.17969e-19	2.40792e-14	-0.602817	0.988456	1.50163	0.52	0.543	0.85411	Coding
ATP6V1C2	9.97811e-61	3.34646e-56	-3.44984	0.0378378	0.418114	0.02	0.147	0.743122	Coding
ATP6V1D	2.60519e-36	8.73727e-32	-0.761834	1.00238	1.70024	0.528	0.584	0.831037	Coding
ATP6V1E1	5.74126e-09	0.00019255	-0.621302	0.488046	0.751238	0.375	0.401	0.784015	Coding
ATP6V1E2	7.3301e-06	0.245837	1.65446	0.01214	0.00381104	0.012	0.003	0.165274	Coding
ATP8B1	0.839574	1	-0.596356	0.0780099	0.118427	0.092	0.092	0.812183	Coding
ATP9B	3.82945e-13	1.28432e-08	0.80275	0.082417	0.047314	0.074	0.036	0.843446	Coding
ATPAF1	1.97831e-08	0.000663485	0.953199	0.0460347	0.0238191	0.047	0.023	0.775486	Coding
ATR	0.00269657	1	0.813259	0.0161258	0.00924327	0.015	0.008	0.917323	Coding
ATRAID	7.4359e-87	2.49385e-82	1.64387	0.261609	0.0836699	0.22	0.065	0.551473	Coding
ATRIP	5.63077e-08	0.00188845	0.630672	0.0206553	0.0134409	0.027	0.01	0.630749	Coding
ATXN1	2.33204e-29	7.82118e-25	0.761924	0.343634	0.20272	0.25	0.143	0.556363	Coding
ATXN10	1.52786e-30	5.12413e-26	0.801283	0.21082	0.121045	0.208	0.111	0.648072	Coding
ATXN7L1	0.0036875	1	0.594985	0.0134398	0.0090052	0.017	0.009	0.9047	Coding
ATXN7L3B	4.44573e-13	1.49101e-08	0.812341	0.096084	0.054782	0.098	0.053	0.187891	Coding
AUH	1.20747e-19	4.04962e-15	1.05369	0.127492	0.0614446	0.116	0.057	0.77787	Coding
AURKAIP1	2.76516e-32	9.27381e-28	-0.745295	0.903714	1.51547	0.543	0.593	0.334522	Coding
AVPI1	3.6506e-54	1.22434e-49	-2.10991	0.300411	1.29849	0.203	0.352	0.379313	Coding
AZGP1	0.00173548	1	-1.41308	0.00835498	0.0232441	0.004	0.012	0.230432	Coding
AZI2	9.597e-56	3.21864e-51	0.75967	0.722497	0.426805	0.448	0.261	0.732967	Coding
AZIN1	1.48891e-105	4.99351e-101	1.07572	0.860751	0.408395	0.509	0.257	0.925353	Coding
B3GALNT2	3.37323e-57	1.13131e-52	1.64173	0.198174	0.0634651	0.155	0.047	0.703592	Coding
B3GAT2	0.00551885	1	0.807156	0.00992202	0.00573772	0.012	0.006	0.650193	Coding
B3GLCT	0.000508653	1	0.624263	0.0130731	0.00858261	0.014	0.006	0.733675	Coding
B3GNT5	2.18996e-93	7.34468e-89	0.983824	1.00209	0.506731	0.514	0.266	0.242452	Coding
B3GNT9	8.53071e-05	1	0.843499	0.0138179	0.00776151	0.018	0.008	0.372884	Coding
B4GALNT3	3.63358e-12	1.21863e-07	-0.940405	0.134337	0.258466	0.098	0.157	0.740066	Coding
B4GALNT4	3.31758e-16	1.11265e-11	-3.96317	0.00301626	0.0537711	0.004	0.038	0.676911	Coding
B4GALT1	2.37523e-31	7.96604e-27	0.700447	0.294352	0.181226	0.23	0.124	0.665121	Coding
B4GALT4	0.000326743	1	-0.766815	0.0869113	0.148449	0.094	0.121	0.480651	Coding
B4GALT5	2.19842e-10	7.37305e-06	1.18645	0.0456301	0.0200578	0.039	0.016	0.796541	Coding
B4GALT7	1.01399e-12	3.40071e-08	1.41829	0.0414557	0.0154906	0.042	0.015	0.741704	Coding
BABAM2	1.1627e-15	3.89946e-11	0.633781	0.0742899	0.0479783	0.091	0.044	0.835057	Coding
BACE1	1.03814e-11	3.4817e-07	1.64611	0.0170864	0.00541463	0.021	0.005	0.797304	Coding
BAD	1.06853e-10	3.58365e-06	-0.744133	0.471038	0.789529	0.335	0.379	0.531733	Coding
BAG1	6.28586e-175	2.10815e-170	1.07772	2.39335	1.13394	0.766	0.418	0.727229	Coding
BAG3	5.24057e-70	1.75758e-65	0.967362	0.985476	0.504053	0.479	0.274	0.662102	Coding
BAG4	1.795e-24	6.02009e-20	0.99882	0.182779	0.0915002	0.171	0.092	0.678095	Coding
BAIAP2L2	4.07089e-24	1.3653e-19	-1.47681	0.0954049	0.26659	0.079	0.165	0.719874	Coding
BAMBI	1.04141e-06	0.0349267	0.893782	0.0497707	0.0268391	0.023	0.009	0.639129	Coding
BANF1	1.58786e-97	5.32536e-93	1.07839	0.700011	0.331518	0.429	0.194	0.607061	Coding
BAP1	2.95133e-18	9.89816e-14	0.840562	0.121296	0.0677961	0.111	0.055	0.871228	Coding
BASP1	6.68116e-05	1	0.59556	0.21323	0.14122	0.104	0.077	0.625217	Coding
BAX	6.47421e-14	2.17132e-09	-0.731401	0.526108	0.874021	0.347	0.404	0.850317	Coding
BAZ1A	5.65137e-134	1.89536e-129	0.939504	1.69757	0.885179	0.681	0.368	0.917954	Coding
BAZ1B	4.32695e-12	1.45117e-07	0.679194	0.189149	0.118217	0.155	0.1	0.847259	Coding
BAZ2B	1.35694e-21	4.55089e-17	0.972083	0.206969	0.105547	0.167	0.092	0.945957	Coding
BBC3	5.05799e-89	1.69635e-84	1.28945	0.625874	0.256045	0.338	0.138	0.698282	Coding
BBS1	0.160217	1	0.767076	0.0138312	0.00820165	0.012	0.009	0.81757	Coding
BBS2	8.11671e-20	2.72218e-15	1.45423	0.0451688	0.01646	0.047	0.013	0.832871	Coding
BBS4	2.08333e-13	6.98707e-09	2.65926	0.0199159	0.00303676	0.018	0.002	0.809803	Coding
BBS9	7.02854e-06	0.235723	0.956258	0.0146517	0.00759371	0.014	0.004	0.803869	Coding
BBX	1.98655e-47	6.66249e-43	1.15342	0.279867	0.12583	0.21	0.091	0.925831	Coding
BCAP29	6.68896e-95	2.24334e-90	1.6171	0.275376	0.0897281	0.231	0.065	0.595389	Coding
BCAP31	3.27293e-103	1.09767e-98	-1.30008	1.46286	3.6031	0.625	0.719	0.600813	Coding
BCAR1	1.05422e-14	3.53565e-10	1.40703	0.0666705	0.0251216	0.055	0.021	0.596874	Coding
BCAT2	6.43476e-26	2.15809e-21	1.84558	0.0518872	0.0143745	0.051	0.012	0.62625	Coding
BCDIN3D	0.454163	1	-0.681459	0.0311885	0.0505436	0.034	0.037	0.404308	Coding
BCKDHB	4.38815e-14	1.4717e-09	1.99185	0.0338033	0.00842403	0.03	0.007	0.785793	Coding
BCKDK	2.62511e-22	8.80411e-18	-1.04291	0.438667	0.904546	0.333	0.396	0.80393	Coding
BCL10	1.10986e-107	3.72224e-103	0.969698	1.19109	0.608224	0.586	0.317	0.489996	Coding
BCL11A	3.81687e-26	1.2801e-21	1.04137	0.114746	0.05578	0.095	0.035	0.920562	Coding
BCL11B	1.14084e-11	3.82615e-07	0.766484	0.104962	0.0617763	0.08	0.042	0.871455	Coding
BCL2	2.00105e-06	0.0671111	1.0783	0.0605781	0.0287127	0.041	0.022	0.59881	Coding
BCL2L10	4.33406e-18	1.45356e-13	1.09054	0.0766496	0.0360157	0.078	0.032	0.105072	Coding
BCL2L11	2.36953e-24	7.94692e-20	1.07629	0.10414	0.0494121	0.076	0.025	0.538591	Coding
BCL2L13	7.01263e-26	2.3519e-21	0.585332	0.225259	0.150244	0.21	0.117	0.625284	Coding
BCLAF1	5.43052e-81	1.82129e-76	0.953115	0.637223	0.329179	0.397	0.187	0.888276	Coding
BCOR	1.59951e-09	5.36442e-05	0.849541	0.0570068	0.0316964	0.053	0.025	0.881459	Coding
BCORL1	2.51064e-08	0.000842018	0.816695	0.0684952	0.0389531	0.063	0.035	0.835775	Coding
BCS1L	1.39956e-09	4.69386e-05	1.09994	0.0355875	0.0166235	0.035	0.014	0.744991	Coding
BDH1	1.96535e-193	6.59138e-189	-1.95438	0.546078	2.11786	0.262	0.591	0.456083	Coding
BDH2	1.20465e-45	4.04015e-41	1.62814	0.11731	0.0379076	0.102	0.026	0.717242	Coding
BDKRB2	8.01093e-07	0.0268671	0.795238	0.0413274	0.0238841	0.039	0.019	0.108141	Coding
BDNF	0.00312048	1	1.35782	0.0250562	0.00976304	0.016	0.008	0.591252	Coding
BEST1	1.96681e-09	6.59627e-05	1.849	0.0500013	0.0138165	0.028	0.01	0.643515	Coding
BET1	1.48399e-42	4.97701e-38	0.956341	0.326907	0.168518	0.253	0.127	0.569386	Coding
BEX5	6.71775e-14	2.253e-09	1.97585	0.0304591	0.00766985	0.028	0.007	0.274063	Coding
BFAR	1.37786e-115	4.62105e-111	1.63131	0.434386	0.140175	0.299	0.092	0.627622	Coding
BFSP1	9.67803e-06	0.324582	1.22044	0.0100678	0.00432472	0.013	0.004	0.650598	Coding
BGN	2.32608e-26	7.80122e-22	2.13108	0.290943	0.0663332	0.1	0.039	0.577141	Coding
BHLHE40	1.62693e-59	5.45639e-55	0.67659	3.75753	2.35096	0.765	0.57	0.757406	Coding
BHLHE41	0.0146067	1	0.657859	0.0184174	0.0117681	0.012	0.006	0.885426	Coding
BICD1	0.0570113	1	0.859265	0.0185606	0.0102895	0.014	0.009	0.78831	Coding
BICDL2	1.25983e-75	4.22522e-71	-1.73918	0.246545	0.824372	0.183	0.372	0.548101	Coding
BICRAL	0.166951	1	-0.608965	0.0195435	0.0302971	0.021	0.026	0.851318	Coding
BIK	1.03891e-24	3.48431e-20	0.75911	0.0795464	0.0470766	0.072	0.023	0.215612	Coding
BIN1	2.19061e-29	7.34687e-25	1.99674	0.0823482	0.0205586	0.07	0.019	0.818713	Coding
BIN3	8.31259e-07	0.0278787	-0.929776	0.0634083	0.12145	0.068	0.105	0.800835	Coding
BIRC2	2.46984e-92	8.28335e-88	1.00056	0.626593	0.313211	0.4	0.177	0.710947	Coding
BIRC3	2.48711e-87	8.34128e-83	1.68333	0.923769	0.287579	0.212	0.06	0.607979	Coding
BLCAP	2.23658e-93	7.50103e-89	1.05249	0.540969	0.260847	0.351	0.139	0.570176	Coding
BLMH	1.31509e-07	0.00441055	-1.12338	0.0811427	0.177555	0.082	0.049	0.847359	Coding
BLOC1S2	8.05155e-81	2.70033e-76	0.849896	0.725397	0.402528	0.459	0.236	0.640355	Coding
BLOC1S3	4.38142e-07	0.0146944	-1.27942	0.0496117	0.121318	0.053	0.086	0.1122	Coding
BLOC1S6	1.19199e-42	3.99771e-38	1.25536	0.177077	0.0741751	0.159	0.061	0.525458	Coding
BLVRA	5.18572e-63	1.73919e-58	2.03274	0.127714	0.0311343	0.121	0.026	0.613272	Coding
BLVRB	4.23151e-86	1.41916e-81	-0.98569	1.69308	3.35344	0.6	0.696	0.774519	Coding
BMP2	9.92558e-56	3.32884e-51	0.610268	0.623453	0.408513	0.31	0.145	0.709053	Coding
BMP4	1.01391e-33	3.40046e-29	1.13218	0.143211	0.0653528	0.128	0.049	0.842177	Coding
BMP7	1.64117e-13	5.50415e-09	-1.22594	0.0680306	0.15998	0.063	0.119	0.769888	Coding
BMPR2	4.71064e-14	1.57986e-09	0.615093	0.11017	0.0720321	0.11	0.06	0.885022	Coding
BMS1	1.5968e-07	0.00535535	0.801371	0.0618508	0.0355585	0.06	0.034	0.827819	Coding
BNC1	6.15083e-33	2.06287e-28	1.19473	0.169712	0.0741494	0.133	0.053	0.697244	Coding
BNIP3	1.0278e-217	3.44704e-213	-1.98723	1.51418	6.00492	0.418	0.706	0.585646	Coding
BNIP3L	2.25818e-184	7.57349e-180	-1.39517	2.31658	6.09403	0.644	0.802	0.79015	Coding
BOC	0.000290019	1	0.97375	0.035874	0.0183059	0.027	0.015	0.685597	Coding
BOD1	1.60131e-105	5.37048e-101	1.63185	0.367574	0.118564	0.288	0.093	0.483886	Coding
BOLA2-SMG1P6	5.25642e-26	1.7629e-21	0.664344	0.174287	0.110064	0.171	0.087	0.703167	Coding
BORA	1.76682e-08	0.000592555	2.49969	0.0109654	0.00183111	0.013	0.003	0.723372	Coding
BORCS5	3.08815e-31	1.03571e-26	1.32631	0.130662	0.0520971	0.1	0.034	0.516	Coding
BORCS7	8.18189e-17	2.74404e-12	0.779668	0.172317	0.100447	0.151	0.087	0.750243	Coding
BORCS8	0.281076	1	-0.72992	0.0662443	0.110418	0.071	0.077	0.618588	Coding
BPGM	3.90718e-27	1.31039e-22	1.59941	0.122468	0.0403761	0.076	0.023	0.356707	Coding
BPHL	6.22422e-16	2.08748e-11	1.71269	0.0345517	0.0104905	0.038	0.011	0.531681	Coding
BPIFC	3.2276e-25	1.08247e-20	-2.51657	0.0465224	0.26856	0.04	0.113	0.713036	Coding
BRAT1	2.20732e-09	7.40292e-05	0.646316	0.045984	0.0294767	0.044	0.02	0.475612	Coding
BRCC3	2.22456e-07	0.00746074	1.2332	0.0236358	0.0100565	0.023	0.009	0.843289	Coding
BRD2	2.21593e-99	7.43179e-95	0.656726	1.77154	1.12381	0.661	0.384	0.729666	Coding
BRD9	4.23807e-18	1.42137e-13	0.707883	0.147689	0.0905028	0.133	0.071	0.763613	Coding
BRI3BP	0.12211	1	-0.898668	0.015601	0.0297259	0.019	0.025	0.526951	Coding
BRIX1	1.90996e-65	6.40561e-61	1.11292	0.352917	0.163193	0.234	0.087	0.819854	Coding
BRK1	3.26444e-50	1.09483e-45	-0.723395	1.94538	3.21248	0.713	0.745	0.751713	Coding
BRMS1L	1.37141e-06	0.0459943	0.67829	0.0576062	0.0360893	0.051	0.029	0.926726	Coding
BSCL2	1.65666e-51	5.55611e-47	1.35761	0.136429	0.0532255	0.142	0.044	0.598501	Coding
BSPRY	5.68293e-32	1.90594e-27	-1.67334	0.0982777	0.314686	0.101	0.208	0.758606	Coding
BST2	2.15473e-14	7.22654e-10	2.27803	0.021153	0.00426659	0.018	0.002	0.0262904	Coding
BTBD1	2.60783e-25	8.74613e-21	1.11403	0.0998014	0.0461271	0.104	0.042	0.814843	Coding
BTBD16	1.59715e-06	0.0535652	1.49148	0.0131146	0.00463571	0.014	0.004	0.456726	Coding
BTBD3	9.19865e-16	3.08504e-11	0.844633	0.151644	0.084504	0.138	0.079	0.803521	Coding
BTD	0.000116243	1	0.70385	0.023929	0.0147768	0.027	0.015	0.321865	Coding
BTF3L4	7.8797e-28	2.64269e-23	-0.724709	1.09084	1.80323	0.563	0.606	0.83004	Coding
BTG1	1.62954e-233	5.46516e-229	0.95995	16.8657	8.67029	0.949	0.775	0.636905	Coding
BTG3	1.21134e-258	4.06259e-254	1.35163	2.72634	1.0683	0.774	0.335	0.718486	Coding
BTN2A1	9.91351e-13	3.32479e-08	0.705172	0.093998	0.0577412	0.095	0.051	0.322346	Coding
BTN2A2	1.61875e-18	5.42896e-14	1.92409	0.0493324	0.0129301	0.048	0.014	0.318025	Coding
BTN3A1	8.65981e-07	0.0290433	1.18112	0.0153706	0.00678793	0.021	0.008	0.116242	Coding
BTN3A2	6.75358e-22	2.26501e-17	2.00073	0.045176	0.011213	0.044	0.01	0.117749	Coding
BTN3A3	2.87896e-14	9.65545e-10	2.61516	0.0195087	0.00307032	0.02	0.003	0.115184	Coding
BZW1	1.20543e-165	4.04275e-161	-1.18961	2.27435	5.18842	0.728	0.822	0.904308	Coding
BZW2	4.04359e-71	1.35614e-66	0.798907	0.446223	0.256551	0.326	0.144	0.903577	Coding
C10orf143	0.00357286	1	0.646198	0.00920476	0.00597861	0.01	0.004	0.152864	Coding
C10orf99	1.14228e-160	3.83099e-156	3.75931	0.601027	0.0442309	0.195	0.021	0.1409	Coding
C11orf1	1.04147e-42	3.49289e-38	1.09543	0.286344	0.134029	0.242	0.121	0.413419	Coding
C11orf24	1.86014e-25	6.23854e-21	1.31112	0.0952112	0.0383634	0.09	0.033	0.236581	Coding
C11orf52	0.486176	1	-0.779433	0.00987003	0.0175162	0.01	0.012	0.448522	Coding
C11orf54	1.4227e-11	4.77144e-07	-1.10859	0.107471	0.232514	0.104	0.161	0.639665	Coding
C11orf68	0.0655287	1	-0.612791	0.112566	0.172629	0.1	0.112	0.62864	Coding
C11orf71	4.50887e-30	1.51219e-25	1.52572	0.0828691	0.0287487	0.082	0.025	0.0859988	Coding
C11orf96	0.00470586	1	0.683899	0.0692346	0.043187	0.027	0.017	0.63973	Coding
C12orf29	2.09941e-37	7.041e-33	-1.09812	0.624336	1.33731	0.396	0.482	0.755169	Coding
C12orf43	0.0977515	1	0.58793	0.0385537	0.0257585	0.037	0.03	0.444303	Coding
C12orf45	3.67208e-21	1.23154e-16	0.958834	0.12777	0.065776	0.121	0.058	0.482038	Coding
C12orf56	9.64193e-12	3.23371e-07	-1.18145	0.0460899	0.105354	0.046	0.092	0.73585	Coding
C12orf65	3.65396e-19	1.22546e-14	0.741432	0.179602	0.107507	0.141	0.075	0.214584	Coding
C12orf66	2.86832e-12	9.61976e-08	1.61731	0.0310019	0.0100632	0.026	0.007	0.724613	Coding
C12orf75	6.79075e-68	2.27748e-63	1.24836	0.564399	0.237571	0.323	0.15	0.620783	Coding
C12orf76	2.22109e-11	7.44909e-07	0.857491	0.0464182	0.0256773	0.051	0.022	0.140779	Coding
C14orf132	0.00076262	1	1.73561	0.0132587	0.00392836	0.012	0.005	0.172476	Coding
C14orf28	6.37496e-10	2.13803e-05	0.879031	0.0420005	0.0228919	0.047	0.021	0.863341	Coding
C14orf93	3.15134e-11	1.0569e-06	2.08131	0.0191301	0.00443906	0.02	0.004	0.788925	Coding
C15orf48	2.0049e-06	0.0672403	-1.02991	0.638833	1.30515	0.06	0.092	0.478635	Coding
C15orf61	3.28805e-104	1.10275e-99	1.49297	0.401167	0.142498	0.266	0.077	0.545207	Coding
C15orf62	3.94051e-12	1.32157e-07	-1.57226	0.0242414	0.0732186	0.021	0.058	0.203006	Coding
C16orf70	8.01622e-05	1	-0.831102	0.122367	0.218298	0.111	0.143	0.919097	Coding
C16orf74	0.0315136	1	-0.819091	0.0584341	0.103691	0.048	0.06	0.413461	Coding
C16orf87	5.24275e-37	1.75831e-32	1.57056	0.112788	0.0379364	0.094	0.027	0.603156	Coding
C16orf95	2.66916e-05	0.895183	1.46113	0.0120952	0.00436796	0.012	0.004	0.207183	Coding
C17orf58	7.74885e-09	0.000259881	1.52379	0.0259941	0.00900805	0.025	0.009	0.57191	Coding
C17orf67	0.00048841	1	0.614699	0.0115858	0.00766968	0.014	0.006	0.311061	Coding
C17orf75	5.10535e-18	1.71223e-13	1.50785	0.0447767	0.0157148	0.048	0.015	0.812125	Coding
C17orf80	9.80539e-11	3.28853e-06	0.906647	0.0453984	0.0242669	0.047	0.02	0.211315	Coding
C18orf21	1.00661e-11	3.37596e-07	0.666015	0.115107	0.072639	0.113	0.067	0.53929	Coding
C18orf32	4.45778e-50	1.49505e-45	0.844686	0.264982	0.147611	0.246	0.111	0.241151	Coding
C19orf12	2.76042e-07	0.00925788	0.939784	0.034101	0.0178222	0.036	0.017	0.177411	Coding
C19orf54	0.0016394	1	0.706491	0.0191878	0.011844	0.022	0.012	0.539496	Coding
C19orf73	2.77731e-06	0.0931455	0.754686	0.0294826	0.0175502	0.031	0.015	0.334283	Coding
C1GALT1	4.90031e-70	1.64347e-65	1.91398	0.171821	0.0455259	0.144	0.034	0.70219	Coding
C1GALT1C1	0.000259406	1	0.823064	0.0182264	0.0103667	0.023	0.012	0.441205	Coding
C1orf109	5.46185e-11	1.8318e-06	0.924366	0.0773808	0.0408203	0.073	0.038	0.373599	Coding
C1orf116	2.18896e-29	7.34133e-25	-1.2396	0.277766	0.656759	0.17	0.278	0.478576	Coding
C1orf131	2.8104e-09	9.42551e-05	0.612857	0.0585559	0.0383935	0.064	0.034	0.57501	Coding
C1orf159	1.20853e-09	4.05316e-05	-1.15371	0.0836172	0.186836	0.089	0.138	0.231247	Coding
C1orf167	1.0768e-11	3.61137e-07	1.61316	0.0183093	0.00594374	0.021	0.005	0.15248	Coding
C1orf174	6.40409e-15	2.14781e-10	0.832743	0.12195	0.0685331	0.117	0.064	0.266214	Coding
C1orf21	1.03296e-168	3.46433e-164	1.50426	0.838024	0.295382	0.489	0.182	0.81822	Coding
C1orf210	8.62153e-09	0.000289149	-1.316	0.0386491	0.0971438	0.043	0.079	0.361781	Coding
C1orf35	4.4463e-73	1.4912e-68	1.04504	0.433062	0.209904	0.311	0.132	0.550667	Coding
C1orf43	1.69373e-96	5.68044e-92	0.801732	1.34528	0.771803	0.67	0.406	0.737556	Coding
C1orf52	2.47167e-62	8.2895e-58	0.76371	0.742639	0.437474	0.435	0.241	0.618954	Coding
C1orf53	3.93087e-15	1.31833e-10	2.17507	0.0176819	0.00382736	0.021	0.003	0.436838	Coding
C1orf68	0.0191201	1	-1.66642	0.0282323	0.0908373	0.006	0.012	0.433925	Coding
C1QTNF1	5.45632e-27	1.82994e-22	1.51322	0.0609966	0.021338	0.052	0.011	0.278446	Coding
C1QTNF4	6.43638e-05	1	1.35715	0.011184	0.00435261	0.01	0.003	0.482734	Coding
C1R	1.62292e-72	5.44294e-68	3.02008	0.141895	0.0173602	0.105	0.015	0.622218	Coding
C1RL	6.3602e-29	2.13309e-24	2.2917	0.0421242	0.00850762	0.05	0.009	0.346945	Coding
C1RL-AS1	7.69991e-10	2.5824e-05	2.17454	0.0171458	0.00371007	0.016	0.003	0.0824737	lncRNA
C1S	4.75734e-57	1.59552e-52	2.88357	0.123293	0.0165809	0.083	0.012	0.574826	Coding
C20orf194	2.08519e-13	6.99331e-09	2.43824	0.0278943	0.0050424	0.023	0.005	0.885765	Coding
C20orf27	8.09514e-20	2.71495e-15	1.07707	0.0916663	0.0434729	0.093	0.041	0.622272	Coding
C21orf91	2.18741e-21	7.33615e-17	1.39077	0.143488	0.0547034	0.107	0.049	0.635938	Coding
C22orf39	1.55796e-27	5.22508e-23	0.669571	0.171203	0.107727	0.162	0.078	0.352862	Coding
C22orf46	5.62292e-05	1	1.53949	0.0117016	0.0039918	0.013	0.004	0.121062	Pseudogene
C2CD2L	7.63705e-05	1	-0.691481	0.0575785	0.0935156	0.048	0.073	0.784614	Coding
C2CD4C	7.67787e-11	2.57501e-06	-1.58628	0.0296786	0.0902621	0.027	0.064	0.192776	Coding
C2orf42	0.00179551	1	-0.777659	0.0260984	0.0453155	0.027	0.042	0.757994	Coding
C2orf69	1.79171e-25	6.00905e-21	1.04973	0.171497	0.0828712	0.153	0.077	0.429225	Coding
C3orf14	3.17838e-18	1.06597e-13	1.38272	0.0743231	0.0284865	0.064	0.023	0.472276	Coding
C3orf52	5.39091e-72	1.808e-67	1.31754	0.484011	0.194186	0.29	0.122	0.425013	Coding
C3orf62	0.0041254	1	-1.18764	0.0182434	0.0423783	0.021	0.034	0.391464	Coding
C4orf19	1.27374e-40	4.27188e-36	-5.91376	0.00137222	0.109263	0.002	0.08	0.420609	Coding
C4orf3	7.62269e-135	2.5565e-130	-0.817204	8.66576	15.2696	0.87	0.915	0.111411	Coding
C4orf33	1.55271e-29	5.2075e-25	1.98457	0.0539079	0.0135478	0.055	0.012	0.606069	Coding
C4orf46	2.35157e-22	7.8867e-18	1.35624	0.0719615	0.0280952	0.055	0.015	0.143753	Coding
C4orf47	3.92303e-52	1.31571e-47	1.73499	0.114398	0.0343136	0.106	0.024	0.587143	Coding
C5orf15	4.47874e-51	1.50208e-46	1.71472	0.128571	0.0391196	0.118	0.031	0.452652	Coding
C5orf24	7.15942e-28	2.40113e-23	0.885559	0.142571	0.0772244	0.129	0.055	0.545158	Coding
C5orf34	1.11222e-07	0.00373015	1.08556	0.0115488	0.00546464	0.013	0.003	0.684049	Coding
C5orf38	2.58116e-12	8.65669e-08	1.01674	0.0415248	0.0205559	0.041	0.015	0.0471389	lncRNA
C5orf46	0.10031	1	0.600832	0.0347181	0.0229984	0.017	0.012	0.375421	Coding
C6orf141	1.1071e-21	3.71301e-17	0.893225	0.250431	0.134887	0.158	0.085	0.065407	Coding
C6orf15	8.57185e-41	2.87483e-36	-6.37522	0.0053805	0.483245	0.004	0.084	0.388705	Coding
C6orf226	6.03475e-38	2.02393e-33	0.69315	0.232929	0.144155	0.215	0.102	0.198075	Coding
C6orf99	4.00996e-14	1.34486e-09	1.68254	0.0383922	0.0119125	0.03	0.008	0.0780708	lncRNA
C7orf26	5.29441e-07	0.0177564	0.606282	0.0559508	0.0368584	0.059	0.034	0.738288	Coding
C7orf50	0.000675718	1	-0.893536	0.0581839	0.108727	0.061	0.083	0.30237	Coding
C7orf61	0.50655	1	-0.948212	0.00814874	0.016392	0.009	0.011	0.293044	Coding
C8orf82	1.39501e-32	4.67859e-28	1.55789	0.0522007	0.0176942	0.061	0.012	0.465995	Coding
C8orf88	1.22714e-135	4.11558e-131	2.19429	0.381159	0.0831945	0.256	0.058	0.817935	Coding
C9orf16	4.58122e-61	1.53645e-56	0.628252	1.54038	0.996664	0.668	0.459	0.409434	Coding
C9orf40	1.78963e-09	6.00206e-05	1.46437	0.0221723	0.00800965	0.025	0.008	0.319775	Coding
C9orf72	1.49132e-19	5.00159e-15	0.766979	0.0874111	0.0514412	0.087	0.037	0.811414	Coding
C9orf78	4.90837e-32	1.64617e-27	0.648311	0.288002	0.183849	0.245	0.134	0.801275	Coding
CA12	2.39574e-198	8.03482e-194	1.27055	1.72495	0.714995	0.586	0.217	0.643075	Coding
CA13	1.96411e-13	6.58725e-09	1.89785	0.0301366	0.0080198	0.027	0.007	0.633076	Coding
CA2	1.03346e-307	3.46602e-303	2.16243	7.08874	1.5834	0.759	0.339	0.600057	Coding
CA5B	2.49683e-16	8.37387e-12	0.747271	0.0864002	0.0515491	0.088	0.041	0.620437	Coding
CA9	3.45608e-20	1.1591e-15	-1.37197	0.225851	0.585517	0.133	0.215	0.593531	Coding
CAAP1	1.58026e-16	5.29987e-12	1.05578	0.088033	0.0423743	0.088	0.041	0.780025	Coding
CABLES1	6.16057e-06	0.206613	1.97575	0.00835418	0.00205053	0.01	0.002	0.768439	Coding
CABLES2	0.00154238	1	-1.30034	0.00959724	0.0245423	0.013	0.024	0.735683	Coding
CACHD1	8.18977e-12	2.74669e-07	1.37737	0.0493915	0.0189963	0.032	0.01	0.866871	Coding
CACNA1H	4.19323e-08	0.00140633	-1.98145	0.00633479	0.0265797	0.002	0.017	0.716496	Coding
CACNA2D1	4.58687e-06	0.153835	1.40392	0.0172408	0.00649673	0.016	0.005	0.914719	Coding
CACNB4	4.81068e-223	1.6134e-218	2.78363	0.582503	0.0844728	0.336	0.06	0.903567	Coding
CACYBP	1.23878e-47	4.15463e-43	0.804658	0.530255	0.303637	0.308	0.158	0.650104	Coding
CADM1	2.54022e-15	8.51939e-11	1.46868	0.0678446	0.0244872	0.06	0.024	0.90328	Coding
CAHM	1.49664e-19	5.01944e-15	3.36531	0.0292294	0.00269326	0.024	0.003	0.0155203	lncRNA
CALCOCO2	1.34384e-63	4.50696e-59	0.699858	0.718245	0.442262	0.491	0.286	0.517498	Coding
CALCRL	2.05009e-32	6.8756e-28	3.96324	0.0952181	0.00594701	0.038	0.003	0.717982	Coding
CALD1	9.12272e-94	3.05958e-89	2.22047	0.64423	0.138142	0.196	0.048	0.80057	Coding
CALM1	1.61106e-184	5.40318e-180	-1.35403	3.37915	8.63889	0.779	0.845	0.779338	Coding
CALML3	2.56565e-23	8.60466e-19	-0.906976	0.929637	1.74382	0.294	0.385	0.221389	Coding
CALML3-AS1	0.000317624	1	-0.629813	0.0233895	0.0366919	0.014	0.027	0.055737	lncRNA
CALML5	3.45502e-176	1.15874e-171	-2.54603	7.01074	40.9469	0.355	0.642	0.299114	Coding
CALN1	2.34218e-06	0.078552	-1.59822	0.0151896	0.0471457	0.02	0.042	0.734218	Coding
CALR	4.30599e-66	1.44414e-61	0.808929	1.94713	1.1115	0.641	0.421	0.743467	Coding
CALU	6.33984e-56	2.12626e-51	1.22866	0.431097	0.183958	0.277	0.13	0.722908	Coding
CAMK2G	2.92182e-38	9.79919e-34	1.49915	0.0878006	0.0310312	0.099	0.029	0.944874	Coding
CAMLG	1.7381e-107	5.82924e-103	0.908168	1.29323	0.689164	0.65	0.371	0.643985	Coding
CAMSAP1	1.28828e-24	4.32062e-20	0.772203	0.18789	0.110087	0.167	0.086	0.743461	Coding
CAMSAP3	2.37746e-45	7.97352e-41	-1.53355	0.191186	0.554576	0.149	0.294	0.71504	Coding
CAMTA2	0.121774	1	-0.591042	0.0860784	0.130144	0.083	0.093	0.817793	Coding
CAPG	4.63045e-94	1.55296e-89	0.8681	1.15267	0.631568	0.571	0.321	0.636417	Coding
CAPN10-DT	0.00253622	1	0.953238	0.0260579	0.013501	0.023	0.013	0.0198304	lncRNA
CAPN14	2.43977e-10	8.1825e-06	3.22014	0.0186038	0.00185784	0.013	0.002	0.537986	Coding
CAPN2	1.62252e-33	5.44162e-29	0.710689	0.393864	0.240747	0.258	0.141	0.738326	Coding
CAPNS1	1.54769e-25	5.19065e-21	0.653155	0.189831	0.120807	0.184	0.098	0.711975	Coding
CAPNS2	1.85675e-125	6.22716e-121	1.57605	0.509809	0.170952	0.335	0.107	0.575431	Coding
CAPRIN1	3.04625e-55	1.02165e-50	0.750645	0.4827	0.286964	0.366	0.197	0.935443	Coding
CAPRIN2	6.66501e-06	0.223531	0.975059	0.0199901	0.0102087	0.02	0.008	0.859524	Coding
CARD10	1.12006e-10	3.75645e-06	0.983675	0.0597222	0.030239	0.053	0.024	0.751781	Coding
CARD14	8.53027e-39	2.86088e-34	-1.8752	0.0817289	0.301265	0.077	0.194	0.508828	Coding
CARD16	6.15076e-25	2.06284e-20	2.52009	0.0544694	0.00938694	0.044	0.009	0.122734	Coding
CARD18	0.995459	1	-1.55332	0.0657123	0.193975	0.033	0.032	0.00979888	Coding
CARD19	2.63731e-110	8.845e-106	1.411	0.337511	0.126902	0.285	0.086	0.530534	Coding
CARD6	3.68015e-06	0.123425	1.06087	0.0183501	0.00882235	0.023	0.009	0.292393	Coding
CARD8	1.47928e-18	4.96122e-14	2.03305	0.0246272	0.00593956	0.028	0.004	0.112104	Coding
CARMIL1	2.04949e-21	6.87358e-17	1.60934	0.0568154	0.0185802	0.052	0.014	0.856896	Coding
CARNMT1	1.17641e-23	3.94545e-19	1.25128	0.0713296	0.0299638	0.066	0.02	0.844732	Coding
CASK	1.49915e-08	0.000502784	1.17992	0.0594978	0.0262704	0.05	0.025	0.962714	Coding
CASKIN2	0.301025	1	-0.688985	0.0318273	0.0518389	0.038	0.043	0.720125	Coding
CASP1	1.8061e-26	6.05731e-22	0.929406	0.107895	0.0566995	0.101	0.039	0.324972	Coding
CASP3	2.94368e-23	9.87252e-19	0.804593	0.180647	0.103493	0.143	0.071	0.500248	Coding
CASP4	1.55828e-54	5.22617e-50	0.987577	0.353396	0.178263	0.278	0.13	0.260488	Coding
CASP6	4.8907e-09	0.000164024	1.10772	0.0243298	0.0113092	0.03	0.011	0.516613	Coding
CASP7	6.58544e-22	2.20862e-17	1.78999	0.0531421	0.0153094	0.053	0.015	0.471866	Coding
CASP9	0.00184193	1	0.652989	0.0126647	0.00815001	0.012	0.005	0.482896	Coding
CASZ1	5.25596e-38	1.76275e-33	-1.10763	0.53387	1.15121	0.33	0.441	0.841961	Coding
CAT	2.02218e-41	6.78198e-37	1.4001	0.140374	0.0531701	0.143	0.052	0.75263	Coding
CAV1	2.52312e-215	8.46204e-211	1.51548	4.11147	1.43808	0.591	0.223	0.68001	Coding
CAV2	1.12403e-193	3.76979e-189	1.65873	1.18875	0.376454	0.446	0.131	0.467593	Coding
CAVIN1	4.25127e-48	1.42579e-43	1.00668	0.532979	0.265292	0.279	0.139	0.542102	Coding
CAVIN3	2.63801e-30	8.84735e-26	3.18669	0.0609234	0.0065536	0.043	0.006	0.588873	Coding
CBARP	0.000211585	1	-0.686573	0.0165486	0.0271616	0.01	0.022	0.640459	Coding
CBFA2T2	6.11208e-19	2.04987e-14	0.656535	0.172531	0.109549	0.148	0.081	0.798288	Coding
CBLB	1.31001e-22	4.39352e-18	2.78088	0.0428163	0.00610829	0.034	0.005	0.83466	Coding
CBLC	4.76624e-132	1.5985e-127	-1.81327	0.569313	2.00215	0.372	0.574	0.545517	Coding
CBR1	1.10743e-63	3.71411e-59	1.28797	0.314138	0.128644	0.227	0.086	0.549608	Coding
CBR3	6.07558e-32	2.03763e-27	1.1253	0.108942	0.0499568	0.075	0.02	0.702803	Coding
CBR4	2.1262e-24	7.13086e-20	1.54052	0.051154	0.017551	0.059	0.016	0.658703	Coding
CBWD5	3.10831e-108	1.04246e-103	0.773717	1.63271	0.955057	0.636	0.345	0.763203	Coding
CBWD6	8.35332e-34	2.80154e-29	0.889058	0.16395	0.0885806	0.133	0.051	0.851587	Coding
CBX2	1.46011e-06	0.0489693	1.42283	0.0093247	0.00345715	0.012	0.003	0.667538	Coding
CBX3	1.219e-201	4.08828e-197	1.6876	0.855955	0.265676	0.492	0.16	0.795445	Coding
CBX5	3.64111e-22	1.22115e-17	0.639502	0.175655	0.112858	0.159	0.083	0.805592	Coding
CCAR1	4.47937e-26	1.50229e-21	0.951701	0.269295	0.139275	0.212	0.121	0.918451	Coding
CCDC102A	3.13046e-12	1.04989e-07	1.79663	0.0221767	0.00632496	0.023	0.005	0.755662	Coding
CCDC106	5.62063e-12	1.88505e-07	1.92601	0.0223352	0.00580818	0.023	0.006	0.572645	Coding
CCDC112	3.40012e-24	1.14033e-19	1.64902	0.0522611	0.016619	0.055	0.014	0.787937	Coding
CCDC115	9.84133e-41	3.30059e-36	1.23203	0.164531	0.0700463	0.152	0.058	0.413611	Coding
CCDC120	7.44435e-33	2.49668e-28	-1.51759	0.135259	0.388346	0.126	0.24	0.758786	Coding
CCDC122	8.65477e-06	0.290264	0.955263	0.00938126	0.00488086	0.012	0.003	0.396505	Coding
CCDC124	1.61372e-102	5.4121e-98	-1.22789	1.35651	3.17812	0.644	0.722	0.678475	Coding
CCDC125	0.00288906	1	1.07891	0.0095405	0.00454007	0.01	0.004	0.663734	Coding
CCDC127	7.34123e-09	0.00024621	0.852189	0.0712276	0.0395155	0.055	0.028	0.342238	Coding
CCDC13	0.839098	1	-0.869642	0.0188862	0.0351328	0.022	0.021	0.608252	Coding
CCDC138	6.0221e-07	0.0201969	2.05504	0.0114292	0.00267091	0.013	0.003	0.660966	Coding
CCDC14	2.64611e-16	8.87452e-12	1.59678	0.0437564	0.0144269	0.037	0.01	0.671299	Coding
CCDC142	0.00836725	1	-0.993023	0.00441279	0.00947913	0.005	0.012	0.615981	Coding
CCDC146	2.01231e-08	0.000674889	2.17116	0.0240394	0.0052498	0.019	0.005	0.719721	Coding
CCDC159	8.36593e-12	2.80577e-07	2.06106	0.0390783	0.00928486	0.03	0.009	0.629963	Coding
CCDC163	4.2529e-07	0.0142634	0.682863	0.00756517	0.00480256	0.01	0.002	0.348096	Coding
CCDC18	2.77105e-06	0.0929356	0.762013	0.024844	0.0147251	0.031	0.015	0.864868	Coding
CCDC191	8.61328e-11	2.88872e-06	1.41392	0.0208927	0.00782108	0.022	0.006	0.628104	Coding
CCDC25	4.09692e-28	1.37402e-23	1.16973	0.132275	0.0588078	0.123	0.052	0.762784	Coding
CCDC3	2.75133e-14	9.22742e-10	2.02397	0.0392722	0.00957913	0.031	0.008	0.286877	Coding
CCDC32	5.38884e-24	1.80731e-19	1.44788	0.0687846	0.02519	0.07	0.023	0.49684	Coding
CCDC34	3.5885e-14	1.20351e-09	1.53023	0.0453085	0.0156542	0.039	0.012	0.568011	Coding
CCDC47	3.69159e-63	1.23809e-58	0.854082	0.570997	0.315944	0.375	0.193	0.869423	Coding
CCDC50	9.41185e-17	3.15655e-12	0.730375	0.185823	0.112085	0.143	0.081	0.706977	Coding
CCDC59	2.91952e-50	9.79149e-46	0.635667	0.561843	0.361725	0.407	0.234	0.427049	Coding
CCDC6	1.10255e-184	3.69775e-180	1.73044	0.736319	0.221845	0.422	0.127	0.911592	Coding
CCDC66	2.24196e-11	7.51908e-07	1.39805	0.0373931	0.0141706	0.037	0.013	0.655145	Coding
CCDC7	1.97489e-05	0.662338	1.24987	0.00932786	0.00392251	0.011	0.003	0.350872	Coding
CCDC71	0.147318	1	-0.603929	0.0309712	0.0475591	0.041	0.048	0.774989	Coding
CCDC71L	4.39022e-14	1.47239e-09	2.43912	0.0443157	0.00806727	0.027	0.006	0.459999	Coding
CCDC77	0.000397885	1	1.43346	0.0116594	0.00429478	0.013	0.005	0.634894	Coding
CCDC80	2.96166e-21	9.93283e-17	2.87601	0.0894129	0.012054	0.032	0.005	0.768576	Coding
CCDC82	1.3735e-21	4.60644e-17	1.52356	0.075487	0.0262244	0.066	0.022	0.449771	Coding
CCDC85B	2.99736e-25	1.00526e-20	-1.16327	0.816953	1.83049	0.469	0.505	0.689493	Coding
CCDC86	1.20557e-19	4.04324e-15	0.800544	0.18318	0.105238	0.135	0.069	0.534004	Coding
CCDC88A	2.07941e-13	6.97392e-09	1.51692	0.0255222	0.00888703	0.024	0.005	0.934034	Coding
CCDC88B	0.00276066	1	-1.48007	0.00566885	0.0168644	0.003	0.01	0.60743	Coding
CCDC88C	5.07065e-10	1.70059e-05	1.47826	0.0258447	0.00924919	0.025	0.007	0.803155	Coding
CCDC90B	7.67043e-31	2.57251e-26	1.09955	0.16673	0.0778273	0.157	0.072	0.723792	Coding
CCDC9B	6.58019e-06	0.220686	-1.4812	0.00900973	0.0262048	0.007	0.022	0.548582	Coding
CCHCR1	0.0522486	1	-0.808083	0.0416627	0.0735365	0.05	0.061	0.638032	Coding
CCL19	4.31275e-14	1.44641e-09	3.62685	0.136601	0.0109074	0.017	0.002	0.442266	Coding
CCL2	1.06814e-30	3.58234e-26	3.57305	0.353225	0.0295307	0.047	0.007	0.344371	Coding
CCL20	6.62277e-66	2.22115e-61	1.25443	4.22251	1.7699	0.242	0.092	0.357717	Coding
CCL27	1.94996e-78	6.53977e-74	1.0657	2.70481	1.29223	0.528	0.314	0.558665	Coding
CCL28	8.76416e-07	0.0293932	0.618686	0.0154923	0.0101922	0.019	0.006	0.435617	Coding
CCM2	5.5284e-20	1.85412e-15	1.40555	0.0869228	0.0327922	0.074	0.028	0.73835	Coding
CCNB1	3.10262e-07	0.0104056	1.21108	0.0400188	0.0172913	0.033	0.015	0.650234	Coding
CCNB1IP1	1.73925e-118	5.8331e-114	1.4461	0.592802	0.217542	0.376	0.141	0.417882	Coding
CCNB2	8.61181e-08	0.00288823	1.20708	0.0260059	0.0112702	0.026	0.01	0.670939	Coding
CCND1	7.15799e-55	2.40065e-50	1.17039	0.379452	0.168602	0.207	0.079	0.833724	Coding
CCND2	1.70067e-46	5.70372e-42	1.80656	0.174534	0.0498349	0.117	0.033	0.76476	Coding
CCND3	1.51349e-48	5.07595e-44	1.30754	0.194133	0.0784247	0.173	0.064	0.601803	Coding
CCNE1	0.00033397	1	-1.04478	0.036024	0.0750476	0.036	0.055	0.728404	Coding
CCNE2	5.81425e-10	1.94998e-05	-1.43009	0.0369969	0.100702	0.032	0.068	0.875449	Coding
CCNG1	2.21517e-60	7.42922e-56	1.11826	0.292533	0.134773	0.243	0.099	0.681748	Coding
CCNH	2.0578e-31	6.90143e-27	0.978149	0.183763	0.0933227	0.167	0.078	0.771115	Coding
CCNI	7.37962e-141	2.47498e-136	0.889046	4.20166	2.26883	0.877	0.651	0.900849	Coding
CCNL1	2.61552e-108	8.77194e-104	0.805468	2.33663	1.33703	0.751	0.465	0.888297	Coding
CCNO	9.56624e-25	3.20833e-20	1.86543	0.0421972	0.0115161	0.039	0.007	0.565031	Coding
CCNY	2.40517e-13	8.06645e-09	0.83812	0.0650765	0.0364638	0.062	0.027	0.795982	Coding
CCNYL1	9.27934e-20	3.11211e-15	1.58254	0.0448899	0.0149504	0.043	0.011	0.886411	Coding
CCP110	1.54216e-14	5.1721e-10	0.590405	0.0506543	0.0337507	0.053	0.02	0.757056	Coding
CCPG1	8.96793e-17	3.00767e-12	0.933005	0.039542	0.0207568	0.043	0.013	0.602963	Coding
CCSAP	9.94426e-08	0.0033351	-0.823969	0.0923971	0.164166	0.078	0.119	0.322947	Coding
CCT2	1.07653e-50	3.61046e-46	0.67707	0.813094	0.508628	0.442	0.262	0.879508	Coding
CCT3	6.2974e-52	2.11202e-47	0.614341	0.880183	0.575064	0.52	0.326	0.861376	Coding
CCT4	7.5561e-85	2.53416e-80	0.694665	1.89955	1.17373	0.727	0.477	0.869827	Coding
CCT5	3.52094e-45	1.18085e-40	0.699424	0.6892	0.424509	0.404	0.24	0.748569	Coding
CCT6A	9.62613e-62	3.22841e-57	0.647915	0.878713	0.560893	0.521	0.31	0.860484	Coding
CD109	6.32464e-67	2.12116e-62	1.63179	0.230158	0.0742261	0.156	0.041	0.723973	Coding
CD151	6.31462e-75	2.1178e-70	1.23395	0.468641	0.199246	0.302	0.125	0.613459	Coding
CD164	3.75406e-67	1.25904e-62	0.589756	1.09527	0.727868	0.599	0.36	0.440051	Coding
CD164L2	3.3385e-42	1.11966e-37	1.94545	0.0885605	0.0229223	0.089	0.021	0.583911	Coding
CD200R1	7.08068e-11	2.37472e-06	3.21116	0.00852357	0.000782123	0.011	0.001	0.177347	Coding
CD24	3.46282e-230	1.16136e-225	-1.48372	5.8369	16.325	0.572	0.816	0.403806	Coding
CD274	1.15648e-05	0.387859	1.68379	0.0164178	0.0050621	0.012	0.004	0.346337	Coding
CD276	8.6107e-15	2.88785e-10	1.51779	0.0610266	0.0212805	0.051	0.018	0.615565	Coding
CD2BP2	3.08915e-15	1.03604e-10	-0.911722	0.231065	0.435349	0.211	0.286	0.594864	Coding
CD302	3.86319e-05	1	1.66749	0.0126305	0.00392951	0.011	0.003	0.66385	Coding
CD320	3.14393e-06	0.105441	1.26266	0.0222193	0.00925906	0.019	0.007	0.178067	Coding
CD36	8.75305e-10	2.9356e-05	2.6159	0.0203501	0.00320592	0.016	0.003	0.625105	Coding
CD40	2.45343e-17	8.2283e-13	0.622724	0.143783	0.0934806	0.125	0.066	0.314312	Coding
CD44	0	0	1.70131	9.20856	2.83164	0.917	0.522	0.531726	Coding
CD46	1.07142e-35	3.59334e-31	1.03797	0.274948	0.133933	0.211	0.106	0.12307	Coding
CD47	7.92514e-147	2.65793e-142	1.2097	1.24812	0.539643	0.553	0.244	0.740901	Coding
CD55	4.28512e-96	1.43714e-91	0.810866	5.30536	3.02433	0.83	0.588	0.185501	Coding
CD59	4.43317e-90	1.4868e-85	-0.75834	3.21633	5.44112	0.752	0.822	0.084594	Coding
CD63	2.45378e-57	8.22949e-53	-0.659533	1.81409	2.866	0.609	0.709	0.564251	Coding
CD68	2.28172e-49	7.65245e-45	-1.52533	0.30943	0.891794	0.21	0.358	0.385507	Coding
CD74	1.03897e-129	3.4845e-125	1.79405	1.31802	0.380009	0.247	0.055	0.584344	Coding
CD82	8.25002e-54	2.76689e-49	0.97872	0.406945	0.206535	0.272	0.126	0.499146	Coding
CD83	0.0871383	1	-0.605949	0.0502893	0.0770278	0.022	0.016	0.398993	Coding
CD8B2	1.67077e-21	5.60342e-17	1.94691	0.0398817	0.0102731	0.043	0.01	0.328429	Coding
CD9	1.15439e-61	3.87161e-57	0.586271	4.80367	3.19965	0.805	0.634	0.634267	Coding
CD99	6.2363e-71	2.09153e-66	0.609722	1.61151	1.05616	0.628	0.384	0.119014	Coding
CD99L2	0.00188482	1	1.22358	0.0112352	0.00481481	0.01	0.004	0.479065	Coding
CDA	1.10355e-10	3.70109e-06	0.826134	0.13791	0.0778507	0.055	0.025	0.604954	Coding
CDADC1	1.41351e-20	4.74064e-16	1.59696	0.0503468	0.0166037	0.054	0.016	0.785012	Coding
CDC123	4.79155e-27	1.60699e-22	0.732334	0.220892	0.133042	0.193	0.102	0.8811	Coding
CDC16	3.34617e-16	1.12224e-11	1.1603	0.124891	0.0558906	0.101	0.051	0.889263	Coding
CDC20	0.0289364	1	-0.866037	0.0486082	0.0892176	0.036	0.047	0.786079	Coding
CDC25B	7.27352e-19	2.43939e-14	1.83446	0.038571	0.0107534	0.039	0.009	0.595205	Coding
CDC26	2.20992e-07	0.00741163	-0.609667	0.558838	0.853224	0.406	0.427	0.486122	Coding
CDC27	7.12952e-58	2.3911e-53	1.65196	0.16674	0.0530129	0.151	0.044	0.973245	Coding
CDC34	2.38544e-13	8.00029e-09	-1.20997	0.20039	0.464406	0.181	0.245	0.699272	Coding
CDC40	1.62063e-23	5.43528e-19	0.974198	0.117521	0.0598605	0.117	0.052	0.919224	Coding
CDC42BPA	0.000142492	1	0.755637	0.0225054	0.0134061	0.023	0.011	0.915634	Coding
CDC42BPB	2.44723e-26	8.20751e-22	-1.1384	0.243311	0.536408	0.191	0.293	0.819311	Coding
CDC42BPG	0.00100146	1	-0.617348	0.0753605	0.116101	0.068	0.091	0.622207	Coding
CDC42EP1	3.78222e-118	1.26848e-113	1.09434	1.08136	0.506478	0.476	0.204	0.306179	Coding
CDC42EP3	2.04911e-33	6.8723e-29	1.39955	0.267097	0.101224	0.127	0.049	0.174736	Coding
CDC42EP4	3.13819e-26	1.05248e-21	0.685908	0.288031	0.179133	0.222	0.126	0.260454	Coding
CDC42SE2	1.76536e-22	5.92066e-18	1.02647	0.134865	0.0662378	0.12	0.056	0.633053	Coding
CDC45	4.12208e-07	0.0138246	1.28182	0.00888549	0.00365059	0.011	0.002	0.829849	Coding
CDC6	9.46342e-11	3.17384e-06	1.25787	0.0370327	0.0154849	0.037	0.014	0.69327	Coding
CDC73	2.37175e-15	7.95438e-11	0.630176	0.183688	0.118781	0.159	0.096	0.922625	Coding
CDCA2	0.00155629	1	0.610492	0.0164576	0.0108835	0.014	0.007	0.354354	Coding
CDCA4	0.000495936	1	-0.695845	0.226561	0.367523	0.21	0.235	0.183691	Coding
CDCA7	1.18004e-20	3.95762e-16	2.25502	0.0431786	0.00895238	0.039	0.008	0.652115	Coding
CDCA7L	0.00082356	1	0.937589	0.0211438	0.0110846	0.018	0.009	0.612604	Coding
CDCP1	3.72437e-66	1.24908e-61	0.709071	1.51599	0.927435	0.598	0.372	0.478921	Coding
CDH11	9.17796e-05	1	0.896106	0.0328514	0.0177043	0.02	0.009	0.809063	Coding
CDH13	7.34436e-23	2.46315e-18	1.162	0.142626	0.0637502	0.098	0.041	0.798078	Coding
CDH24	1.19671e-06	0.0401353	1.05312	0.0172506	0.00834099	0.015	0.004	0.645771	Coding
CDH3	1.73497e-104	5.81874e-100	1.15808	0.823194	0.368893	0.391	0.158	0.468519	Coding
CDHR1	2.30357e-79	7.72572e-75	1.6752	0.269193	0.0842431	0.184	0.049	0.763335	Coding
CDIPT	3.31222e-21	1.11085e-16	0.60782	0.197242	0.129533	0.203	0.121	0.672219	Coding
CDK1	5.64513e-16	1.89326e-11	1.78716	0.0705127	0.0203728	0.042	0.012	0.711334	Coding
CDK10	3.79395e-14	1.27241e-09	0.726406	0.0848478	0.0513644	0.076	0.036	0.792316	Coding
CDK18	3.27349e-12	1.09786e-07	1.11035	0.0793799	0.0367866	0.048	0.019	0.750417	Coding
CDK2AP1	1.11269e-21	3.73174e-17	0.868932	0.0895075	0.0490666	0.092	0.038	0.6722	Coding
CDK2AP2	5.63222e-49	1.88893e-44	0.896125	0.999956	0.537357	0.448	0.28	0.827966	Coding
CDK3	0.000388529	1	-1.06422	0.0243445	0.0516462	0.021	0.037	0.666515	Coding
CDK4	2.4215e-48	8.12121e-44	1.23298	0.217105	0.0923668	0.185	0.072	0.737974	Coding
CDK5R1	4.38161e-43	1.4695e-38	2.2323	0.0898577	0.0190316	0.072	0.013	0.358921	Coding
CDK5RAP2	1.26174e-05	0.423162	0.732074	0.0542935	0.0327675	0.053	0.032	0.655591	Coding
CDK5RAP3	1.05281e-21	3.53092e-17	0.855257	0.184115	0.101831	0.156	0.083	0.713404	Coding
CDK6	3.78851e-13	1.27059e-08	0.612879	0.13417	0.087836	0.095	0.05	0.782472	Coding
CDK8	4.6761e-16	1.56827e-11	0.691832	0.186314	0.115429	0.169	0.104	0.95684	Coding
CDKL1	0.369053	1	1.09182	0.0116511	0.0054882	0.011	0.009	0.66809	Coding
CDKL5	1.43023e-07	0.00479671	-0.813401	0.0815648	0.143931	0.074	0.114	0.824034	Coding
CDKN1B	4.89563e-55	1.6419e-50	0.832034	0.698897	0.392659	0.43	0.253	0.768156	Coding
CDKN1C	3.28175e-76	1.10063e-71	-2.61348	0.143417	0.880205	0.103	0.286	0.537088	Coding
CDKN2A	2.13701e-36	7.16711e-32	1.15609	0.402976	0.180839	0.151	0.06	0.256781	Coding
CDKN2AIP	1.49875e-27	5.02651e-23	0.632176	0.505284	0.32611	0.326	0.211	0.734557	Coding
CDKN2AIPNL	2.51623e-10	8.43895e-06	0.589422	0.0696616	0.0464063	0.075	0.041	0.646858	Coding
CDKN2B	3.55397e-102	1.19193e-97	1.01399	0.995117	0.49279	0.441	0.197	0.150871	Coding
CDKN2C	1.86606e-17	6.25841e-13	1.35072	0.0668557	0.0262016	0.061	0.022	0.782311	Coding
CDKN3	0.000139001	1	0.847571	0.0174541	0.00975982	0.016	0.007	0.748706	Coding
CDNF	1.18962e-05	0.398976	1.7812	0.013865	0.00397675	0.012	0.004	0.490199	Coding
CDR2	7.72867e-12	2.59204e-07	1.50926	0.0469742	0.0164713	0.036	0.012	0.667874	Coding
CDRT1	0.241178	1	-1.13983	0.00524937	0.0123579	0.007	0.01	0.570923	Coding
CDS1	1.22761e-08	0.000411715	-0.927568	0.184827	0.352211	0.184	0.234	0.827801	Coding
CDS2	1.04818e-12	3.5154e-08	0.67905	0.0650613	0.0407265	0.066	0.031	0.7956	Coding
CDSN	5.07218e-129	1.70111e-124	-5.96622	0.099649	6.25746	0.019	0.252	0.43606	Coding
CDT1	9.26196e-17	3.10627e-12	1.09572	0.0838031	0.039233	0.07	0.029	0.437379	Coding
CDYL2	0.00603614	1	0.794663	0.00911109	0.00532176	0.011	0.005	0.783626	Coding
CEACAM19	1.51741e-07	0.00508908	-0.931161	0.08629	0.165198	0.086	0.127	0.211658	Coding
CEBPA	3.55908e-54	1.19364e-49	-1.7617	0.384183	1.30408	0.236	0.386	0.616297	Coding
CEBPD	1.33611e-56	4.48105e-52	0.79233	3.52102	2.03314	0.675	0.505	0.61896	Coding
CEBPZ	9.85393e-57	3.30481e-52	1.00887	0.487836	0.242458	0.29	0.133	0.782684	Coding
CELF1	5.69498e-49	1.90998e-44	0.766142	0.476072	0.279999	0.326	0.173	0.915415	Coding
CELF2	0.000946028	1	1.14034	0.0150509	0.00684284	0.01	0.004	0.906819	Coding
CELSR1	3.46742e-20	1.1629e-15	1.54198	0.0718775	0.0246498	0.066	0.023	0.728518	Coding
CELSR2	1.93265e-18	6.48172e-14	-1.45254	0.0819607	0.225344	0.08	0.153	0.735694	Coding
CEMIP	2.23513e-08	0.000749618	-1.23643	0.0278962	0.0665856	0.013	0.037	0.734395	Coding
CEMIP2	1.34681e-30	4.51694e-26	0.892131	0.179297	0.0966613	0.117	0.045	0.817129	Coding
CENPC	1.29808e-18	4.35351e-14	1.22576	0.107258	0.0458638	0.087	0.038	0.449754	Coding
CENPE	1.46287e-05	0.490618	1.53537	0.0201282	0.00691087	0.017	0.006	0.571348	Coding
CENPF	1.48016e-05	0.496417	1.00912	0.0234133	0.011667	0.015	0.005	0.586517	Coding
CENPH	1.70746e-17	5.72649e-13	1.89769	0.0425624	0.0113554	0.044	0.013	0.680648	Coding
CENPK	8.80535e-11	2.95314e-06	1.83371	0.0229121	0.00636603	0.019	0.004	0.583835	Coding
CENPL	9.14689e-06	0.306768	0.734947	0.0259399	0.015666	0.025	0.011	0.47798	Coding
CENPN	6.15497e-11	2.06425e-06	0.852319	0.0918297	0.0509233	0.085	0.047	0.567095	Coding
CENPP	2.52421e-75	8.46571e-71	1.60629	0.318515	0.104573	0.227	0.078	0.490377	Coding
CENPT	2.34985e-24	7.88093e-20	-1.2416	0.194354	0.460433	0.164	0.26	0.368759	Coding
CENPW	1.74571e-17	5.85477e-13	1.53983	0.0885327	0.0304149	0.059	0.021	0.377418	Coding
CEP131	0.00109526	1	1.20285	0.0184523	0.00802241	0.013	0.006	0.609867	Coding
CEP135	1.48477e-08	0.000497964	1.10139	0.0446111	0.0208122	0.036	0.016	0.801724	Coding
CEP152	0.0283532	1	0.795232	0.014074	0.00817944	0.013	0.008	0.696317	Coding
CEP162	0.000240504	1	1.40807	0.0119563	0.00448622	0.012	0.004	0.707642	Coding
CEP164	8.22032e-20	2.75693e-15	1.59109	0.0414907	0.0137326	0.047	0.013	0.543358	Coding
CEP170	1.03626e-30	3.47541e-26	1.65702	0.0838395	0.0265395	0.078	0.022	0.907175	Coding
CEP192	1.47671e-11	4.95259e-07	0.950622	0.0198832	0.010331	0.026	0.007	0.621298	Coding
CEP250	1.26327e-19	4.23676e-15	1.90499	0.0708358	0.0188467	0.055	0.017	0.66818	Coding
CEP290	2.61134e-17	8.75792e-13	2.29649	0.0336703	0.00675795	0.03	0.006	0.875072	Coding
CEP44	3.79839e-08	0.0012739	0.676031	0.0442164	0.0277657	0.049	0.025	0.493219	Coding
CEP57	7.71926e-71	2.58889e-66	1.55957	0.277894	0.0942405	0.226	0.081	0.724732	Coding
CEP57L1	8.7394e-08	0.00293102	1.59851	0.011104	0.003627	0.014	0.003	0.620303	Coding
CEP63	9.76214e-15	3.27403e-10	1.2466	0.0737666	0.0310888	0.071	0.032	0.717751	Coding
CEP68	6.55624e-14	2.19883e-09	1.33093	0.0573296	0.0227792	0.051	0.02	0.37162	Coding
CEP70	1.59607e-11	5.35291e-07	1.52516	0.0458645	0.0159031	0.037	0.013	0.728591	Coding
CEP78	0.00140391	1	1.15933	0.0124332	0.00557894	0.012	0.005	0.765174	Coding
CEP83	8.34048e-38	2.79723e-33	1.61074	0.117723	0.0385053	0.099	0.029	0.767328	Coding
CEP85	7.30108e-09	0.000244863	1.2867	0.0311454	0.0127617	0.031	0.012	0.788759	Coding
CERK	1.66569e-06	0.0558641	-1.614	0.0222542	0.069291	0.025	0.049	0.623545	Coding
CERS2	4.26512e-21	1.43043e-16	1.82167	0.0789709	0.0222796	0.062	0.02	0.777927	Coding
CERS3	1.08001e-232	3.62215e-228	-2.24422	0.879827	4.17038	0.386	0.672	0.607203	Coding
CERS5	8.19427e-28	2.74819e-23	1.00159	0.158634	0.079265	0.14	0.063	0.762164	Coding
CERS6	4.93107e-18	1.65378e-13	1.10577	0.11903	0.0553278	0.091	0.042	0.859947	Coding
CES4A	3.87875e-16	1.30085e-11	1.66271	0.0324531	0.0102041	0.03	0.006	0.346054	Coding
CETN3	3.92582e-14	1.31664e-09	0.701127	0.0798697	0.0492137	0.08	0.039	0.663378	Coding
CFAP300	1.00119e-06	0.0335779	1.66128	0.0187131	0.00587033	0.017	0.005	0.730266	Coding
CFAP36	1.42214e-14	4.76958e-10	0.836873	0.115065	0.0644818	0.104	0.055	0.777203	Coding
CFAP45	3.82921e-28	1.28424e-23	2.82264	0.0392915	0.00543045	0.035	0.004	0.678243	Coding
CFAP53	0.000742656	1	0.941526	0.026375	0.0137776	0.018	0.009	0.564564	Coding
CFAP58-DT	6.21227e-09	0.000208347	1.82194	0.0157224	0.00438618	0.015	0.003	0.0414451	lncRNA
CFAP97	2.97184e-27	9.96695e-23	0.600341	0.240707	0.158876	0.201	0.106	0.452816	Coding
CFB	4.25722e-05	1	1.28803	0.0332807	0.0136242	0.024	0.012	0.64983	Coding
CFD	3.7605e-40	1.2612e-35	2.04505	0.21809	0.0527676	0.089	0.022	0.339428	Coding
CFH	2.32697e-13	7.8042e-09	3.06841	0.0454358	0.00528317	0.019	0.003	0.370821	Coding
CFL2	2.37373e-12	7.961e-08	1.97122	0.0287815	0.00726731	0.027	0.007	0.742097	Coding
CGAS	1.74983e-40	5.86859e-36	1.5291	0.100871	0.0349185	0.093	0.024	0.456577	Coding
CGN	2.12549e-18	7.12846e-14	-1.53368	0.0415119	0.121284	0.031	0.087	0.72337	Coding
CGRRF1	0.00023169	1	0.996954	0.0201495	0.0101321	0.021	0.01	0.768716	Coding
CHAC1	0.00168275	1	-1.13983	0.220537	0.486755	0.064	0.083	0.666274	Coding
CHAF1A	2.1466e-07	0.00719925	-1.03477	0.044297	0.0914769	0.047	0.079	0.677037	Coding
CHAMP1	1.66842e-07	0.00559556	0.930327	0.0439048	0.023085	0.043	0.022	0.316488	Coding
CHCHD1	3.71668e-12	1.2465e-07	-0.779883	0.392729	0.674887	0.325	0.378	0.627486	Coding
CHCHD10	8.08141e-156	2.71034e-151	1.50494	0.775791	0.273316	0.449	0.162	0.530177	Coding
CHCHD3	3.4182e-30	1.1464e-25	0.832068	0.268248	0.150744	0.23	0.127	0.683625	Coding
CHCHD4	1.62353e-26	5.44498e-22	1.17908	0.0712354	0.0314694	0.075	0.023	0.448027	Coding
CHCHD5	3.78894e-75	1.27073e-70	0.933224	0.417098	0.218475	0.348	0.155	0.480651	Coding
CHCHD7	8.0323e-24	2.69387e-19	0.719561	0.201764	0.122611	0.149	0.074	0.453346	Coding
CHD1	6.19942e-48	2.07916e-43	0.808495	0.539878	0.308325	0.343	0.19	0.907183	Coding
CHD1L	2.84708e-13	9.54852e-09	1.20567	0.0503904	0.0218537	0.049	0.019	0.788389	Coding
CHD3	3.59029e-21	1.20411e-16	0.895578	0.137616	0.0740249	0.108	0.049	0.825239	Coding
CHD6	5.28217e-21	1.77153e-16	1.10364	0.0713781	0.0332354	0.068	0.024	0.894247	Coding
CHD8	4.12772e-09	0.000138435	-0.991978	0.0966015	0.192827	0.101	0.15	0.875693	Coding
CHEK1	2.98605e-08	0.00100146	1.17122	0.0154451	0.00686902	0.018	0.005	0.776188	Coding
CHEK2	0.00324819	1	1.07939	0.0198588	0.00942137	0.018	0.01	0.753025	Coding
CHI3L1	0.0196866	1	1.6129	0.050182	0.0163654	0.017	0.01	0.581403	Coding
CHI3L2	5.10521e-17	1.71218e-12	2.88063	0.0271321	0.00355813	0.02	0.002	0.464191	Coding
CHIC2	4.9433e-135	1.65788e-130	-1.36847	2.09265	5.40413	0.678	0.782	0.931865	Coding
CHML	6.17623e-06	0.207138	1.01482	0.0260887	0.0129443	0.026	0.012	0.306675	Coding
CHMP1A	1.15562e-09	3.87571e-05	-0.624023	0.382869	0.590563	0.293	0.342	0.63655	Coding
CHMP1B	1.50916e-153	5.06143e-149	1.31065	1.71997	0.693383	0.638	0.337	0.310234	Coding
CHMP2A	2.35973e-27	7.91405e-23	-0.663734	1.11624	1.76883	0.621	0.611	0.736831	Coding
CHMP3	8.63322e-59	2.89541e-54	0.950283	0.397892	0.205965	0.328	0.165	0.769171	Coding
CHODL	2.78765e-05	0.934923	1.50073	0.00962897	0.00337317	0.01	0.003	0.626447	Coding
CHORDC1	3.14682e-30	1.05538e-25	0.662416	0.340967	0.215524	0.203	0.103	0.804147	Coding
CHPF	1.16111e-30	3.89415e-26	0.982989	0.222323	0.112518	0.181	0.089	0.691956	Coding
CHPT1	8.63668e-07	0.0289657	1.45745	0.0317178	0.0115249	0.021	0.008	0.888994	Coding
CHRAC1	2.61453e-41	8.76861e-37	0.677233	0.385278	0.24103	0.32	0.181	0.352961	Coding
CHRNA3	1.15147e-11	3.8618e-07	-3.06494	0.00411566	0.0379644	0.005	0.031	0.63834	Coding
CHRNB1	2.81035e-06	0.0942536	-0.837827	0.107553	0.192842	0.109	0.147	0.632964	Coding
CHST1	6.77814e-06	0.227325	1.09459	0.0238778	0.0112027	0.021	0.009	0.247391	Coding
CHST11	0.000614582	1	0.930654	0.011459	0.00605803	0.011	0.004	0.620768	Coding
CHST12	1.12705e-08	0.000377991	0.772465	0.0418411	0.0245678	0.049	0.024	0.0662411	Coding
CHST7	1.66369e-11	5.5797e-07	1.28829	0.0355667	0.0145577	0.034	0.012	0.517758	Coding
CHSY1	2.18414e-29	7.32517e-25	0.949377	0.180868	0.0937069	0.141	0.061	0.680334	Coding
CIART	1.61975e-08	0.000543231	0.765034	0.138154	0.0813701	0.094	0.058	0.640362	Coding
CIB1	1.77632e-81	5.95741e-77	1.11413	0.521784	0.241068	0.303	0.118	0.680494	Coding
CIDEA	0.216488	1	-0.6284	0.0196874	0.0309328	0.02	0.025	0.457548	Coding
CIDEB	1.25196e-21	4.19883e-17	2.41848	0.0392756	0.00724341	0.041	0.009	0.436887	Coding
CIP2A	0.00677618	1	0.940083	0.0122585	0.0064341	0.011	0.005	0.860223	Coding
CIPC	0.00555812	1	-0.724029	0.0456379	0.0759303	0.047	0.064	0.520978	Coding
CIRBP	4.62741e-243	1.55194e-238	1.38373	2.01066	0.770523	0.751	0.352	0.702385	Coding
CISD1	4.46013e-131	1.49584e-126	1.71651	0.523859	0.15935	0.329	0.101	0.496621	Coding
CISH	2.08109e-28	6.97955e-24	1.44302	0.0914612	0.033616	0.09	0.031	0.440787	Coding
CITED4	2.02702e-23	6.7982e-19	2.04976	0.0495355	0.011885	0.039	0.007	0.399753	Coding
CKAP2	8.97808e-32	3.01107e-27	0.89353	0.157246	0.0846973	0.136	0.056	0.447347	Coding
CKAP4	3.00615e-13	1.0082e-08	-0.835459	0.438347	0.782801	0.318	0.37	0.572414	Coding
CKAP5	1.30382e-12	4.37276e-08	0.722792	0.129261	0.0784045	0.119	0.07	0.93988	Coding
CKB	5.15484e-116	1.72883e-111	1.14655	0.966071	0.436393	0.499	0.234	0.806567	Coding
CKLF	2.37758e-09	7.97392e-05	1.29692	0.0285294	0.0116056	0.026	0.008	0.348553	Coding
CKMT1A	1.77599e-14	5.95631e-10	0.774942	0.0657381	0.0384911	0.072	0.032	0.769724	Coding
CKMT1B	2.26161e-12	7.58499e-08	1.01165	0.0609817	0.0302793	0.056	0.024	0.719778	Coding
CKS1B	1.4426e-66	4.83821e-62	1.00066	0.496642	0.248243	0.312	0.14	0.699147	Coding
CLCA2	7.97958e-142	2.67619e-137	2.34566	0.330507	0.0649242	0.22	0.037	0.594758	Coding
CLCA4	1.08887e-10	3.65184e-06	1.65292	0.0211868	0.00669215	0.018	0.004	0.504265	Coding
CLCC1	0.000543471	1	0.864739	0.0233969	0.0129056	0.022	0.012	0.50826	Coding
CLCN3	1.6787e-15	5.63002e-11	-0.94767	0.326166	0.629763	0.237	0.304	0.862548	Coding
CLCN6	0.00240196	1	0.700483	0.0203345	0.0125998	0.02	0.011	0.86696	Coding
CLDN14	1.07585e-33	3.60817e-29	4.33737	0.123752	0.00595754	0.036	0.002	0.334808	Coding
CLDN15	1.05272e-15	3.53061e-11	1.48602	0.0298243	0.0106193	0.032	0.008	0.480963	Coding
CLDN16	0.548163	1	-0.753518	0.0236528	0.0404374	0.02	0.023	0.449722	Coding
CLDN4	1.51882e-159	5.09381e-155	-1.34572	2.90011	7.37178	0.337	0.648	0.344114	Coding
CLDN5	1.90768e-08	0.000639798	2.95802	0.0432529	0.00543717	0.013	0.002	0.215557	Coding
CLDND1	6.46029e-65	2.16665e-60	-0.662462	2.13743	3.38361	0.73	0.781	0.794626	Coding
CLDND2	2.15917e-48	7.24142e-44	2.93896	0.0644145	0.0082715	0.062	0.007	0.480919	Coding
CLEC11A	7.38576e-36	2.47704e-31	0.797998	0.182916	0.105272	0.171	0.074	0.561537	Coding
CLEC1A	1.46449e-07	0.00491159	2.74741	0.00991146	0.00135589	0.01	0.002	0.475126	Coding
CLEC2B	1.35819e-227	4.55511e-223	1.92609	1.76182	0.46354	0.455	0.118	0.0731399	Coding
CLEC3B	5.45267e-10	1.82872e-05	1.95644	0.0167743	0.00425023	0.012	0.001	0.548745	Coding
CLEC7A	2.04796e-136	6.86844e-132	2.87759	0.196729	0.026643	0.177	0.021	0.284213	Coding
CLHC1	1.49035e-06	0.0499835	0.987788	0.0137333	0.00696243	0.017	0.006	0.535533	Coding
CLIC2	3.72687e-11	1.24992e-06	2.27928	0.0436318	0.00889337	0.027	0.008	0.67359	Coding
CLIC3	1.8091e-38	6.06737e-34	-2.24878	0.313323	1.49109	0.122	0.243	0.555141	Coding
CLIC4	3.4022e-57	1.14103e-52	0.745291	0.770117	0.459489	0.451	0.258	0.774028	Coding
CLIP1	1.04191e-28	3.49436e-24	-0.798489	1.03902	1.80772	0.501	0.54	0.853463	Coding
CLNS1A	8.62122e-47	2.89138e-42	0.745083	0.414071	0.247127	0.334	0.182	0.733383	Coding
CLP1	0.00744262	1	0.748782	0.0525015	0.0313216	0.046	0.033	0.523405	Coding
CLPP	1.05573e-06	0.035407	-0.614766	0.392786	0.601969	0.326	0.355	0.688985	Coding
CLPTM1	5.43724e-07	0.0182354	-0.722104	0.399609	0.659735	0.336	0.358	0.842634	Coding
CLPX	1.92866e-12	6.46834e-08	-0.863835	0.282497	0.514727	0.243	0.3	0.885159	Coding
CLSTN3	1.47221e-17	4.93751e-13	2.32053	0.0379635	0.00750267	0.033	0.007	0.845882	Coding
CLTCL1	7.95761e-10	2.66882e-05	2.0654	0.0128293	0.00298496	0.013	0.002	0.862191	Coding
CLU	1.02379e-07	0.00343358	1.23097	0.121947	0.0519561	0.04	0.019	0.554416	Coding
CLUAP1	3.02578e-06	0.101479	2.22276	0.0139021	0.00288709	0.012	0.003	0.744213	Coding
CLYBL	6.87726e-05	1	1.65021	0.00937754	0.00294273	0.012	0.004	0.764268	Coding
CMC2	8.12961e-132	2.72651e-127	1.08269	1.35021	0.637522	0.614	0.319	0.338224	Coding
CMIP	1.33255e-20	4.46911e-16	-0.763458	0.557292	0.946599	0.361	0.437	0.913542	Coding
CMPK1	1.56585e-07	0.00525156	-0.610381	0.660008	1.0081	0.461	0.459	0.754093	Coding
CMSS1	1.78238e-36	5.97776e-32	1.11361	0.170078	0.0786177	0.145	0.058	0.754538	Coding
CMTM6	2.55544e-07	0.00857044	-0.794116	0.445646	0.77334	0.328	0.356	0.379964	Coding
CMTM8	7.46863e-17	2.50483e-12	-1.61155	0.0365147	0.11275	0.039	0.095	0.64284	Coding
CMYA5	0.45377	1	0.945202	0.020392	0.0106348	0.012	0.01	0.759852	Coding
CNBD2	6.12146e-92	2.05301e-87	2.00049	0.199515	0.0497865	0.161	0.031	0.505996	Coding
CNDP2	1.01173e-72	3.39314e-68	1.88083	0.165796	0.0449523	0.148	0.035	0.651215	Coding
CNFN	6.36502e-250	2.1347e-245	-3.41913	12.1592	130.071	0.232	0.602	0.656762	Coding
CNGA1	1.76794e-08	0.000592933	1.23582	0.0263165	0.0111761	0.031	0.012	0.593111	Coding
CNIH1	1.8942e-73	6.35276e-69	0.682041	1.35619	0.845381	0.641	0.403	0.805609	Coding
CNKSR1	2.20784e-18	7.40464e-14	0.851553	0.152838	0.0847604	0.132	0.07	0.578313	Coding
CNKSR3	3.44487e-70	1.15534e-65	1.70181	0.305477	0.0938539	0.173	0.048	0.76983	Coding
CNOT10	1.49246e-07	0.00500542	0.889574	0.0643479	0.0347864	0.061	0.035	0.867988	Coding
CNP	2.70862e-11	9.08418e-07	0.63218	0.0782955	0.0506162	0.091	0.05	0.573147	Coding
CNPY2	5.53194e-20	1.8553e-15	1.24894	0.052788	0.0222114	0.055	0.017	0.639794	Coding
CNPY3	1.18008e-19	3.95776e-15	1.44783	0.085319	0.0312521	0.072	0.027	0.655727	Coding
CNTLN	6.15636e-09	0.000206472	1.66264	0.017782	0.00557053	0.018	0.005	0.781739	Coding
CNTN1	1.78773e-09	5.99568e-05	1.66575	0.0192956	0.0060352	0.02	0.005	0.846113	Coding
CNTNAP3	7.38252e-21	2.47595e-16	2.55061	0.0459933	0.00773979	0.035	0.007	0.6126	Coding
CNTNAP3B	7.66116e-12	2.5694e-07	1.49021	0.0297582	0.0105644	0.029	0.009	0.616991	Coding
CNTRL	1.22763e-06	0.0411721	1.31057	0.0175346	0.00706188	0.018	0.006	0.777327	Coding
CNTROB	1.61404e-10	5.41317e-06	0.790364	0.0658802	0.038162	0.053	0.025	0.688545	Coding
COA1	8.71234e-23	2.92194e-18	1.0502	0.0811821	0.039231	0.086	0.033	0.191199	Coding
COA4	2.47439e-37	8.29862e-33	0.779676	0.214995	0.125306	0.193	0.089	0.188166	Coding
COA7	2.85361e-05	0.957045	0.826884	0.0500513	0.02828	0.046	0.028	0.628252	Coding
COBL	1.43651e-20	4.81776e-16	0.755385	0.110067	0.0652786	0.114	0.054	0.553754	Coding
COBLL1	9.16591e-34	3.07406e-29	0.999432	0.175784	0.0879625	0.153	0.065	0.590495	Coding
COG1	0.000350651	1	0.771251	0.0225877	0.0133079	0.026	0.014	0.733495	Coding
COG2	6.09602e-08	0.00204448	0.937648	0.0265776	0.013921	0.028	0.011	0.801574	Coding
COG3	1.27698e-68	4.28275e-64	1.04431	0.528781	0.256422	0.357	0.178	0.90998	Coding
COG5	2.44386e-26	8.19623e-22	1.30595	0.101902	0.0412078	0.095	0.035	0.883097	Coding
COG6	2.18316e-07	0.00732187	0.897834	0.0347995	0.0187284	0.043	0.021	0.856526	Coding
COG8	1.70285e-05	0.571101	1.24232	0.0106795	0.00451539	0.012	0.003	0.664141	Coding
COL12A1	8.65927e-18	2.90415e-13	2.68655	0.0566768	0.0086866	0.031	0.006	0.873645	Coding
COL17A1	2.61349e-90	8.76511e-86	1.25005	1.44588	0.607895	0.265	0.086	0.774215	Coding
COL18A1	2.69042e-26	9.02313e-22	1.79274	0.16623	0.0479196	0.083	0.028	0.388634	Coding
COL1A1	1.96735e-22	6.59809e-18	2.45406	0.207316	0.0377293	0.07	0.024	0.841903	Coding
COL1A2	2.83449e-24	9.50633e-20	4.28172	0.127892	0.00641199	0.029	0.003	0.853389	Coding
COL27A1	1.69318e-39	5.67858e-35	1.23372	0.16581	0.0705079	0.132	0.046	0.845281	Coding
COL3A1	7.64839e-31	2.56512e-26	5.51042	0.131734	0.0027136	0.033	0.002	0.73461	Coding
COL4A1	1.52754e-12	5.12306e-08	3.05467	0.0445519	0.00522913	0.016	0.002	0.734021	Coding
COL4A2	2.08019e-20	6.97655e-16	2.69978	0.0541435	0.00821568	0.025	0.003	0.531758	Coding
COL4A5	5.87478e-18	1.97028e-13	1.6544	0.0746467	0.0236677	0.048	0.015	0.841415	Coding
COL4A6	2.57452e-22	8.63441e-18	2.15351	0.0651748	0.0145626	0.047	0.011	0.67553	Coding
COL5A2	8.58015e-14	2.87761e-09	2.43608	0.0473497	0.0086453	0.027	0.007	0.89907	Coding
COL5A3	0.00121359	1	0.672407	0.0107712	0.00685047	0.012	0.005	0.658005	Coding
COL6A3	1.94724e-14	6.53065e-10	3.97346	0.063805	0.00390396	0.018	0.002	0.652312	Coding
COL7A1	2.35437e-15	7.8961e-11	1.12725	0.132684	0.060758	0.068	0.029	0.611	Coding
COL8A2	1.81412e-06	0.060842	-1.17669	0.0226589	0.0520382	0.02	0.042	0.364808	Coding
COL9A3	2.34296e-12	7.8578e-08	1.26124	0.0422984	0.017645	0.043	0.016	0.506363	Coding
COMMD10	1.49385e-12	5.01006e-08	0.740878	0.0920581	0.0551644	0.091	0.049	0.604909	Coding
COMMD2	9.17804e-06	0.307813	-0.648645	0.126095	0.198187	0.118	0.156	0.626382	Coding
COMMD4	1.34059e-34	4.49607e-30	1.21998	0.140845	0.0604672	0.14	0.056	0.674612	Coding
COMMD9	1.4161e-15	4.74932e-11	0.622125	0.0978216	0.0636579	0.111	0.058	0.64239	Coding
COMP	6.98418e-11	2.34235e-06	3.64307	0.0417513	0.00319129	0.013	0.001	0.709756	Coding
COMT	4.41682e-115	1.48131e-110	1.68781	0.48163	0.149449	0.33	0.117	0.354879	Coding
COMTD1	2.34986e-69	7.88097e-65	0.739578	0.638372	0.38241	0.441	0.23	0.693755	Coding
COPG1	4.58006e-16	1.53606e-11	0.777023	0.0907174	0.0530125	0.103	0.053	0.866847	Coding
COPG2	6.49662e-10	2.17884e-05	0.952929	0.0671109	0.0347112	0.068	0.036	0.941662	Coding
COPS3	1.01252e-53	3.39579e-49	0.94677	0.487128	0.252762	0.343	0.183	0.908062	Coding
COPS5	1.45122e-41	4.86709e-37	0.838127	0.362445	0.202802	0.287	0.153	0.913822	Coding
COPS7A	1.87497e-14	6.28826e-10	0.815021	0.0955718	0.0543889	0.104	0.055	0.816616	Coding
COPS8	4.16559e-117	1.39705e-112	1.43298	0.723789	0.268045	0.406	0.165	0.686028	Coding
COPZ2	5.41023e-09	0.000181448	1.53013	0.0147272	0.00506658	0.016	0.003	0.774471	Coding
COQ10A	1.03176e-05	0.346032	0.882468	0.0284336	0.0154778	0.029	0.014	0.620794	Coding
COQ4	2.40061e-93	8.05117e-89	1.04046	0.525472	0.2555	0.399	0.179	0.579769	Coding
COQ6	2.16656e-07	0.0072662	0.971749	0.0315844	0.0161444	0.033	0.015	0.791915	Coding
COQ7	2.38719e-05	0.800616	0.614228	0.0279398	0.018356	0.03	0.015	0.545863	Coding
COQ8A	6.69003e-10	2.2437e-05	1.45649	0.0277848	0.0100996	0.024	0.007	0.717766	Coding
COQ8B	2.719e-11	9.11897e-07	0.898526	0.0457064	0.0245702	0.053	0.024	0.681916	Coding
CORO1A	1.90705e-20	6.39586e-16	-3.44977	0.00685021	0.0795068	0.005	0.048	0.68131	Coding
CORO1B	1.35608e-10	4.54802e-06	-0.677476	0.486651	0.778843	0.353	0.387	0.683943	Coding
CORO2A	1.78005e-07	0.00596992	1.3274	0.0185056	0.00736472	0.021	0.007	0.667783	Coding
COX10	7.15776e-18	2.40057e-13	0.954672	0.0807035	0.0416823	0.086	0.038	0.640629	Coding
COX11	6.34754e-22	2.12884e-17	1.61775	0.0750795	0.0244224	0.076	0.028	0.570327	Coding
COX14	5.40701e-159	1.8134e-154	1.54565	0.624592	0.213915	0.409	0.129	0.226469	Coding
COX17	7.49024e-86	2.51208e-81	-1.01989	1.41786	2.8758	0.6	0.721	0.406699	Coding
COX19	0.00457027	1	-0.713295	0.228342	0.374918	0.215	0.232	0.542132	Coding
COX5A	2.42744e-141	8.14116e-137	-0.993945	2.22064	4.42339	0.777	0.833	0.704954	Coding
COX7A1	1.00929e-08	0.000338496	0.684411	0.0379893	0.0237289	0.032	0.013	0.661626	Coding
CPD	4.15491e-19	1.39348e-14	0.999069	0.0813779	0.0407509	0.081	0.033	0.861571	Coding
CPEB4	6.5381e-09	0.000219275	-0.768889	0.538353	0.917899	0.313	0.355	0.900011	Coding
CPLANE1	1.5343e-07	0.00514574	1.59482	0.0246936	0.00813576	0.017	0.005	0.561755	Coding
CPNE8	1.6434e-11	5.51164e-07	1.54361	0.0514354	0.0176096	0.043	0.017	0.916045	Coding
CPPED1	2.23556e-14	7.49761e-10	2.50213	0.0219304	0.00376319	0.025	0.005	0.451955	Coding
CPQ	2.94315e-22	9.87075e-18	2.44431	0.048799	0.00886133	0.039	0.007	0.67775	Coding
CPSF6	6.43316e-59	2.15755e-54	0.947215	0.363829	0.188737	0.286	0.132	0.947693	Coding
CPSF7	1.35259e-32	4.53631e-28	0.620172	0.36619	0.238343	0.296	0.176	0.889208	Coding
CPT1A	2.18302e-13	7.32141e-09	1.02094	0.0591457	0.0291791	0.061	0.026	0.739523	Coding
CPT2	2.16608e-12	7.2646e-08	1.54835	0.0197873	0.00673071	0.027	0.007	0.657884	Coding
CPTP	6.97831e-32	2.34039e-27	-1.39839	0.162977	0.430601	0.159	0.272	0.240083	Coding
CRABP2	2.134e-109	7.15699e-105	1.47844	1.42521	0.511445	0.444	0.204	0.503013	Coding
CRADD	1.58077e-15	5.30158e-11	1.90906	0.0303035	0.0080007	0.037	0.01	0.518776	Coding
CRAT	5.35829e-08	0.00179706	1.0634	0.0086831	0.00418088	0.011	0.002	0.74565	Coding
CRBN	2.89438e-11	9.70717e-07	0.852134	0.138709	0.0768992	0.126	0.08	0.864137	Coding
CRCT1	3.99543e-294	1.33999e-289	-2.7991	15.7317	109.497	0.104	0.575	0.409731	Coding
CREB3	6.63475e-31	2.22516e-26	1.12764	0.16038	0.0734167	0.129	0.053	0.533517	Coding
CREB3L2	6.46619e-40	2.16863e-35	1.437	0.121385	0.0448093	0.117	0.038	0.71571	Coding
CREB3L4	1.16804e-10	3.91737e-06	2.60469	0.0155548	0.00244402	0.016	0.003	0.596928	Coding
CREB5	2.8819e-18	9.66531e-14	1.15862	0.19257	0.0862725	0.086	0.038	0.878749	Coding
CREBL2	1.62101e-30	5.43654e-26	1.52478	0.0909418	0.0315731	0.085	0.026	0.811013	Coding
CREBZF	7.54143e-30	2.52924e-25	0.837189	0.198105	0.110948	0.162	0.075	0.74499	Coding
CREG1	4.92031e-66	1.65017e-61	-2.08346	0.423378	1.79606	0.272	0.424	0.5553	Coding
CRELD2	2.31652e-16	7.76914e-12	0.748534	0.184546	0.109921	0.147	0.085	0.532233	Coding
CREM	1.0424e-23	3.49601e-19	1.56445	0.152478	0.0515177	0.112	0.05	0.759699	Coding
CRIM1	3.51462e-07	0.0117873	0.772314	0.0956707	0.0560865	0.069	0.041	0.887101	Coding
CRIP1	1.92238e-151	6.44729e-147	1.36105	2.38927	0.930126	0.581	0.279	0.471351	Coding
CRIP2	9.82922e-58	3.29652e-53	0.634087	1.10889	0.71461	0.506	0.303	0.590581	Coding
CRIPT	2.27226e-06	0.0762071	-0.783686	0.231319	0.398799	0.215	0.253	0.665684	Coding
CRLF1	7.46969e-10	2.50519e-05	1.63284	0.0193627	0.00620038	0.02	0.005	0.775486	Coding
CRLS1	3.20683e-27	1.07551e-22	1.23499	0.0754078	0.0320389	0.081	0.026	0.782821	Coding
CRMP1	8.777e-07	0.0294363	0.854002	0.0231183	0.0128493	0.028	0.012	0.805462	Coding
CRNDE	6.52147e-88	2.18717e-83	2.05046	0.208299	0.0502058	0.162	0.033	0.207397	lncRNA
CROCC	0.00188223	1	0.997119	0.0297985	0.014965	0.02	0.011	0.718334	Coding
CROT	6.16796e-15	2.06861e-10	0.601603	0.124804	0.0823546	0.122	0.067	0.636616	Coding
CRTAP	9.54505e-148	3.20122e-143	1.74739	0.556819	0.165789	0.36	0.111	0.757972	Coding
CRTC3	4.1694e-26	1.39833e-21	0.607758	0.146057	0.0959494	0.152	0.073	0.763684	Coding
CRY1	1.01959e-28	3.41952e-24	1.26763	0.250826	0.104176	0.153	0.072	0.845966	Coding
CRY2	8.20997e-18	2.75346e-13	0.873552	0.150732	0.0823256	0.122	0.064	0.732409	Coding
CRYBG2	1.88056e-41	6.30701e-37	-1.55663	0.197439	0.581916	0.164	0.298	0.717172	Coding
CRYBG3	2.19579e-05	0.736423	-0.715096	0.141778	0.233284	0.126	0.163	0.803921	Coding
CRYL1	3.24383e-11	1.08791e-06	1.26306	0.0428974	0.0178722	0.038	0.014	0.610573	Coding
CRYM	0.0132869	1	-0.643196	0.014883	0.0237502	0.009	0.016	0.669169	Coding
CRYZ	1.30484e-17	4.37617e-13	1.25106	0.0710369	0.0298455	0.068	0.027	0.656412	Coding
CRYZL1	1.24458e-27	4.17406e-23	1.32755	0.0993316	0.0395687	0.098	0.036	0.823998	Coding
CSAD	1.43572e-12	4.81513e-08	1.4825	0.0593797	0.0212227	0.043	0.016	0.683864	Coding
CSF1	7.65106e-14	2.56601e-09	1.39016	0.0367222	0.0139934	0.034	0.01	0.612739	Coding
CSF2RA	1.40726e-11	4.71965e-07	-2.28015	0.010751	0.0541879	0.01	0.039	0.0515021	Coding
CSGALNACT1	1.31562e-05	0.441231	1.51488	0.00572801	0.00197337	0.01	0.003	0.570366	Coding
CSGALNACT2	4.11992e-43	1.38174e-38	1.64426	0.101666	0.0324796	0.101	0.027	0.763665	Coding
CSK	0.0271295	1	-0.633841	0.0839456	0.130759	0.081	0.097	0.805864	Coding
CSKMT	2.03629e-76	6.82931e-72	0.949198	0.459841	0.238205	0.309	0.129	0.128265	Coding
CSNK1G1	4.0443e-43	1.35638e-38	1.22979	0.212324	0.0905335	0.179	0.074	0.892196	Coding
CSNK1G2	4.06646e-22	1.36381e-17	0.728092	0.18982	0.114676	0.164	0.088	0.711966	Coding
CSNK1G3	4.79777e-28	1.60907e-23	1.05971	0.132331	0.0635093	0.128	0.054	0.889978	Coding
CSNK2B	3.12182e-107	1.047e-102	-0.85014	2.22115	4.00462	0.787	0.826	0.877429	Coding
CSPP1	2.42949e-11	8.14804e-07	0.93468	0.0576452	0.0302033	0.056	0.025	0.777522	Coding
CSRP1	8.83457e-87	2.96294e-82	1.17543	0.563219	0.249376	0.304	0.114	0.6144	Coding
CSRP2	2.30072e-84	7.71616e-80	1.03403	0.500465	0.24443	0.281	0.1	0.673055	Coding
CST3	3.70279e-181	1.24184e-176	2.26393	3.17076	0.660071	0.577	0.279	0.324384	Coding
CST6	3.472e-52	1.16444e-47	-1.14956	0.384533	0.853869	0.037	0.16	0.411932	Coding
CSTA	1.14116e-107	3.82724e-103	-1.86966	7.44255	27.2	0.686	0.781	0.396734	Coding
CSTB	4.70782e-47	1.57891e-42	-0.879506	15.7231	28.9271	0.924	0.929	0.386153	Coding
CSTF3	5.32874e-09	0.000178715	0.609115	0.0682283	0.0448349	0.068	0.037	0.937882	Coding
CTAGE4	0.193276	1	-0.719352	0.00744934	0.0128086	0.009	0.013	0.710672	Coding
CTBP1	1.0385e-19	3.48291e-15	0.787709	0.0851707	0.0494069	0.082	0.033	0.801165	Coding
CTBP2	3.04021e-26	1.01963e-21	0.913165	0.181946	0.0966662	0.163	0.081	0.778046	Coding
CTBS	7.19844e-41	2.41421e-36	1.42439	0.134009	0.0499079	0.133	0.046	0.634174	Coding
CTH	3.20732e-07	0.0107567	0.899886	0.0297292	0.0159842	0.021	0.007	0.764732	Coding
CTIF	3.57407e-07	0.0119867	0.800279	0.0620195	0.0356824	0.055	0.031	0.824468	Coding
CTNNAL1	1.46525e-30	4.91416e-26	2.03246	0.285745	0.069769	0.094	0.032	0.899219	Coding
CTNNBIP1	4.98704e-213	1.67255e-208	-1.99959	1.98178	7.92646	0.571	0.766	0.642947	Coding
CTNS	4.99617e-13	1.67562e-08	-1.30783	0.0722087	0.179677	0.076	0.134	0.574167	Coding
CTPS1	2.77049e-05	0.929167	0.758444	0.0331366	0.0196641	0.034	0.018	0.807322	Coding
CTR9	3.54119e-40	1.18764e-35	0.678449	0.694947	0.434319	0.401	0.246	0.913772	Coding
CTSA	1.44449e-59	4.84452e-55	-1.84639	0.254868	0.917911	0.23	0.38	0.718844	Coding
CTSB	2.35953e-28	7.9134e-24	-0.782092	0.904064	1.55523	0.426	0.506	0.520186	Coding
CTSC	6.582e-104	2.20747e-99	1.71671	0.564227	0.17161	0.273	0.084	0.606854	Coding
CTSD	2.46767e-13	8.27606e-09	-0.815591	0.437887	0.771284	0.299	0.356	0.605929	Coding
CTSF	4.86997e-08	0.00163329	1.40489	0.0250098	0.00942616	0.021	0.007	0.679556	Coding
CTSK	1.57472e-24	5.28131e-20	2.31098	0.0753599	0.01509	0.051	0.012	0.544744	Coding
CTSS	1.88736e-07	0.00632984	1.36972	0.0240836	0.00930496	0.023	0.008	0.438978	Coding
CTSV	1.15507e-13	3.87389e-09	-1.26765	0.208203	0.502169	0.079	0.137	0.559587	Coding
CTSZ	1.27534e-05	0.427722	1.03599	0.0186559	0.00912822	0.021	0.009	0.577827	Coding
CTTN	2.92295e-31	9.80299e-27	0.679665	1.90226	1.18769	0.609	0.478	0.688183	Coding
CTTNBP2NL	8.61348e-15	2.88879e-10	-0.745041	0.463501	0.777395	0.34	0.39	0.767354	Coding
CTU2	3.99553e-08	0.00134002	0.657328	0.0445217	0.028324	0.045	0.022	0.491059	Coding
CTXN1	2.28215e-15	7.65386e-11	1.18912	0.038302	0.0168064	0.042	0.013	0.263752	Coding
CUEDC2	4.72868e-47	1.5859e-42	1.44071	0.140269	0.0516505	0.133	0.042	0.862615	Coding
CUL4A	2.28289e-99	7.65634e-95	0.983117	0.65229	0.330022	0.429	0.193	0.813454	Coding
CUL4B	6.9898e-14	2.34424e-09	0.816484	0.0828368	0.0471023	0.081	0.039	0.931726	Coding
CUL7	1.93635e-06	0.0649412	1.16905	0.017603	0.00783934	0.02	0.007	0.712242	Coding
CUL9	6.42148e-05	1	1.15712	0.0275421	0.0123627	0.02	0.009	0.795421	Coding
CUTA	1.64789e-95	5.5267e-91	0.813682	1.18819	0.676063	0.617	0.349	0.70963	Coding
CUX1	3.97031e-30	1.33156e-25	0.74928	0.271217	0.161425	0.234	0.13	0.899091	Coding
CWC27	0.00313733	1	-0.627621	0.0904014	0.14017	0.097	0.119	0.820135	Coding
CWH43	4.66558e-11	1.56474e-06	-1.10268	0.0968901	0.20884	0.1	0.155	0.717819	Coding
CXADR	2.74946e-122	9.22113e-118	1.06723	2.30021	1.09777	0.612	0.32	0.623743	Coding
CXCL1	9.95013e-06	0.333708	0.639446	0.0534588	0.0344168	0.013	0.004	0.310644	Coding
CXCL12	2.05633e-17	6.89652e-13	4.76691	0.18686	0.00669349	0.024	0.004	0.671813	Coding
CXCL14	1.13284e-224	3.79933e-220	1.84472	3.69933	1.02986	0.46	0.125	0.682334	Coding
CXCL16	1.70975e-17	5.73417e-13	-0.810823	0.516807	0.907181	0.341	0.408	0.109435	Coding
CXCL2	3.32983e-21	1.11676e-16	1.43884	0.314208	0.115877	0.066	0.022	0.304655	Coding
CXCL3	3.42467e-18	1.14857e-13	0.883647	0.308163	0.167077	0.07	0.027	0.325289	Coding
CXCR4	8.76788e-15	2.94057e-10	0.661788	0.42394	0.268064	0.18	0.113	0.474715	Coding
CXorf49	0.244235	1	-0.967482	0.0569815	0.112104	0.046	0.051	0.0932565	Coding
CXXC5	2.09121e-05	0.701349	-0.679262	0.0321851	0.0520623	0.023	0.044	0.65685	Coding
CYB561A3	8.11718e-35	2.72234e-30	1.2312	0.121988	0.0519651	0.125	0.047	0.395539	Coding
CYB561D1	5.0148e-05	1	-1.05703	0.037167	0.0780675	0.042	0.066	0.503898	Coding
CYB561D2	2.96166e-11	9.93281e-07	1.27573	0.0292327	0.0120705	0.038	0.014	0.611098	Coding
CYB5A	3.41265e-178	1.14453e-173	1.44439	1.12637	0.41386	0.525	0.197	0.558845	Coding
CYB5B	1.79492e-17	6.0198e-13	0.602531	0.243861	0.160712	0.212	0.135	0.54448	Coding
CYB5D1	0.0222162	1	0.677543	0.0388478	0.0243798	0.019	0.012	0.574517	Coding
CYB5D2	5.2254e-11	1.7525e-06	0.842273	0.0341917	0.019132	0.042	0.017	0.434486	Coding
CYB5R2	1.31963e-34	4.42577e-30	-1.55546	0.209684	0.617438	0.173	0.289	0.600322	Coding
CYBA	2.76166e-16	9.26204e-12	1.34268	0.0463188	0.0182515	0.043	0.013	0.726249	Coding
CYBRD1	1.34635e-07	0.00451538	1.06148	0.0514504	0.0246783	0.041	0.02	0.549696	Coding
CYCS	1.15733e-157	3.88144e-153	0.88825	2.50461	1.35322	0.759	0.424	0.431829	Coding
CYP1B1	5.8535e-10	1.96315e-05	0.75464	0.281336	0.166823	0.082	0.046	0.244154	Coding
CYP20A1	2.05339e-20	6.88667e-16	1.18309	0.0753124	0.0331772	0.067	0.024	0.820564	Coding
CYP27A1	8.75673e-05	1	1.36699	0.0163649	0.00633038	0.011	0.003	0.522721	Coding
CYP27B1	1.27895e-07	0.00428935	1.46755	0.0423591	0.015291	0.025	0.009	0.643529	Coding
CYP27C1	0.475105	1	-1.03054	0.00733323	0.0156996	0.01	0.012	0.662097	Coding
CYP2E1	3.50587e-07	0.011758	-1.23937	0.0636106	0.151042	0.077	0.115	0.447937	Coding
CYP2R1	4.32078e-18	1.4491e-13	1.25735	0.0469633	0.0196446	0.047	0.014	0.599975	Coding
CYP2S1	4.94244e-22	1.65759e-17	2.02853	0.0700864	0.017101	0.053	0.015	0.391893	Coding
CYP39A1	9.71601e-21	3.25855e-16	2.28793	0.0404057	0.0081785	0.039	0.008	0.615516	Coding
CYP4F22	3.76816e-99	1.26376e-94	-2.47889	0.171257	0.956987	0.103	0.323	0.609272	Coding
CYP4F3	0.00406769	1	-0.625015	0.0396031	0.0615744	0.031	0.046	0.529285	Coding
CYP4X1	9.23959e-11	3.09877e-06	3.11299	0.0168138	0.00180852	0.014	0.002	0.530498	Coding
CYP51A1	9.52011e-42	3.19285e-37	1.47189	0.232555	0.0838121	0.181	0.078	0.767159	Coding
CYP7B1	7.5534e-20	2.53326e-15	1.45129	0.0415353	0.0151652	0.048	0.013	0.468383	Coding
CYREN	5.56445e-08	0.00186621	0.967119	0.0219798	0.0112839	0.027	0.01	0.178784	Coding
CYSRT1	5.76909e-103	1.93484e-98	-2.70269	0.210679	1.37425	0.091	0.317	0.0986938	Coding
CYSTM1	7.53639e-95	2.52756e-90	1.54397	0.610279	0.209256	0.301	0.109	0.577918	Coding
CYTH3	2.39428e-06	0.0802993	-0.697136	0.228147	0.370423	0.183	0.226	0.750664	Coding
CYTOR	3.75528e-13	1.25944e-08	1.1791	0.0673298	0.0297442	0.047	0.018	0.226674	lncRNA
CYYR1	9.32707e-18	3.12811e-13	2.44598	0.0410294	0.007425	0.029	0.005	0.507614	Coding
D2HGDH	2.30298e-35	7.72375e-31	1.80498	0.0737326	0.0210419	0.07	0.015	0.597989	Coding
DAAM1	8.92668e-93	2.99383e-88	-0.984484	1.68703	3.33866	0.618	0.704	0.919998	Coding
DAB2	3.20276e-09	0.000107414	3.89407	0.0138614	0.000776042	0.01	0.001	0.79645	Coding
DAB2IP	0.00244111	1	-1.01156	0.0373204	0.0759487	0.038	0.054	0.854533	Coding
DACT2	1.55341e-08	0.000520983	1.37756	0.0216243	0.00830701	0.02	0.006	0.374276	Coding
DALRD3	1.61995e-40	5.43298e-36	0.976778	0.183345	0.0931994	0.179	0.076	0.54635	Coding
DAP	3.27249e-67	1.09753e-62	1.48407	0.177535	0.0634374	0.169	0.048	0.470522	Coding
DAPK2	2.68616e-19	9.00885e-15	0.902674	0.100043	0.0535633	0.086	0.036	0.762551	Coding
DAPL1	1.49553e-144	5.01571e-140	1.79975	0.809532	0.232459	0.358	0.112	0.738068	Coding
DARS-AS1	8.86961e-06	0.297469	0.672876	0.00823015	0.00525432	0.012	0.003	0.283333	lncRNA
DBF4	1.65323e-33	5.54461e-29	1.36366	0.135142	0.0525016	0.103	0.034	0.788505	Coding
DBI	1.14376e-266	3.83596e-262	1.81311	4.47709	1.27402	0.729	0.354	0.497079	Coding
DBN1	3.6402e-17	1.22085e-12	1.96249	0.0427202	0.010889	0.033	0.007	0.788658	Coding
DBNL	4.61699e-16	1.54845e-11	-1.09502	0.183059	0.391803	0.17	0.243	0.597346	Coding
DBP	0.00452819	1	-0.773548	0.165694	0.283819	0.145	0.166	0.717687	Coding
DBT	1.22411e-05	0.410541	0.921084	0.0170766	0.00906635	0.023	0.01	0.794861	Coding
DCAF13	4.84386e-32	1.62454e-27	0.84629	0.214126	0.11916	0.167	0.076	0.829753	Coding
DCAF16	3.10113e-15	1.04006e-10	1.02207	0.0760486	0.0374793	0.073	0.033	0.16154	Coding
DCAF17	1.1954e-08	0.000400912	0.736798	0.0323972	0.0195204	0.034	0.014	0.830669	Coding
DCAF4	7.00777e-05	1	1.14006	0.0172376	0.00783645	0.016	0.007	0.651197	Coding
DCAF6	1.64812e-83	5.52745e-79	1.65212	0.245545	0.0780805	0.208	0.06	0.868069	Coding
DCAF7	5.25325e-28	1.76183e-23	0.950681	0.190535	0.0986237	0.171	0.085	0.844843	Coding
DCAF8	1.37473e-16	4.61058e-12	0.63763	0.177234	0.114019	0.149	0.086	0.876264	Coding
DCBLD1	1.29512e-11	4.34357e-07	1.32631	0.0566454	0.02258	0.045	0.018	0.713906	Coding
DCBLD2	4.38944e-06	0.147213	0.770964	0.0712628	0.0418355	0.054	0.032	0.860465	Coding
DCK	1.04179e-17	3.49394e-13	0.685851	0.127077	0.0790856	0.122	0.064	0.719847	Coding
DCLRE1B	8.1783e-06	0.274284	0.897213	0.0181229	0.00978247	0.022	0.009	0.539922	Coding
DCLRE1C	0.0137958	1	0.587061	0.0488624	0.0326365	0.047	0.035	0.765837	Coding
DCN	1.09575e-96	3.67494e-92	2.95265	0.484374	0.0624382	0.165	0.031	0.697075	Coding
DCP1B	2.6889e-07	0.00901802	2.11266	0.0106765	0.002385	0.013	0.003	0.695492	Coding
DCPS	4.89707e-08	0.00164238	1.10835	0.0372992	0.0173197	0.037	0.017	0.678061	Coding
DCTN3	3.93978e-35	1.32132e-30	-0.917015	0.798505	1.50839	0.528	0.57	0.787832	Coding
DCTPP1	8.51295e-27	2.85507e-22	0.900388	0.130646	0.0700438	0.116	0.048	0.472851	Coding
DCUN1D1	0.00020059	1	-0.644332	0.212984	0.333404	0.2	0.233	0.901862	Coding
DCUN1D3	1.6266e-09	5.45529e-05	-0.88477	0.212384	0.392794	0.153	0.207	0.792895	Coding
DCUN1D4	1.55856e-33	5.2271e-29	1.71338	0.0922653	0.0280849	0.082	0.022	0.884065	Coding
DCUN1D5	1.817e-50	6.09385e-46	0.884957	0.337722	0.182932	0.262	0.121	0.78373	Coding
DDAH1	3.17416e-10	1.06455e-05	3.94926	0.0120605	0.000623344	0.011	0.001	0.753116	Coding
DDAH2	8.92128e-07	0.0299202	-0.652981	0.495331	0.779376	0.316	0.349	0.73879	Coding
DDB2	6.58697e-58	2.20914e-53	1.8994	0.157317	0.0421021	0.128	0.032	0.7096	Coding
DDHD2	8.73517e-25	2.9296e-20	2.21837	0.0456889	0.00972698	0.041	0.007	0.713043	Coding
DDI2	5.05249e-17	1.6945e-12	-1.20701	0.157495	0.364428	0.147	0.225	0.845458	Coding
DDIT3	2.83709e-63	9.51502e-59	0.851585	1.91858	1.06329	0.531	0.33	0.725437	Coding
DDN-AS1	5.4311e-08	0.00182148	1.00368	0.0139292	0.00698184	0.016	0.004	0.450678	lncRNA
DDR2	4.44266e-09	0.000148998	1.87495	0.0255587	0.00690296	0.016	0.004	0.782669	Coding
DDT	2.52927e-17	8.48266e-13	-0.603261	1.18004	1.79314	0.563	0.608	0.452029	Coding
DDTL	0.000457725	1	1.12899	0.0133904	0.00613913	0.014	0.006	0.464137	Coding
DDX10	9.90778e-25	3.32287e-20	1.5735	0.105624	0.0354517	0.088	0.033	0.856667	Coding
DDX11	0.00367916	1	0.806214	0.0135265	0.00780291	0.012	0.006	0.76466	Coding
DDX18	2.98866e-57	1.00234e-52	0.915065	0.416351	0.220848	0.279	0.126	0.777949	Coding
DDX19A	5.33566e-07	0.0178947	0.790665	0.0467035	0.0270684	0.045	0.023	0.791784	Coding
DDX20	0.000259584	1	1.28561	0.023448	0.00961405	0.018	0.008	0.856463	Coding
DDX21	1.96902e-119	6.60369e-115	0.773264	2.80424	1.64081	0.761	0.453	0.768842	Coding
DDX24	2.58434e-90	8.66737e-86	0.700614	1.34785	0.82943	0.606	0.34	0.6187	Coding
DDX31	5.91656e-08	0.0019843	0.871635	0.0478079	0.0261845	0.04	0.019	0.720351	Coding
DDX3Y	1.93562e-115	6.49168e-111	1.60472	0.456157	0.149943	0.256	0.066	0.883095	Coding
DDX42	4.19627e-25	1.40734e-20	1.03336	0.147381	0.0720364	0.134	0.063	0.882563	Coding
DDX47	8.31429e-30	2.78845e-25	0.829337	0.157837	0.088892	0.137	0.058	0.822099	Coding
DDX51	0.00422035	1	0.840656	0.0215746	0.0121084	0.018	0.01	0.583034	Coding
DDX55	7.68686e-09	0.000257802	1.04756	0.0486627	0.0235706	0.048	0.023	0.780894	Coding
DDX58	7.18406e-18	2.40939e-13	1.42933	0.0488828	0.0181287	0.043	0.012	0.640316	Coding
DDX60	1.55734e-11	5.22302e-07	2.63669	0.020477	0.0031778	0.019	0.004	0.527907	Coding
DDX60L	1.47155e-09	4.93527e-05	1.66901	0.0153098	0.00476774	0.018	0.004	0.402904	Coding
DECR1	7.7451e-52	2.59755e-47	1.02326	0.279735	0.137663	0.249	0.113	0.648162	Coding
DECR2	1.36452e-20	4.57632e-16	1.83135	0.0318499	0.00888834	0.038	0.008	0.642496	Coding
DEF8	1.9897e-16	6.67305e-12	-1.07582	0.240087	0.506834	0.223	0.299	0.647212	Coding
DEFB4A	0.00607717	1	2.49318	0.10682	0.0188653	0.012	0.006	0.0300268	Coding
DEGS2	3.76718e-40	1.26344e-35	-0.840849	0.992365	1.77804	0.347	0.489	0.492336	Coding
DENND1B	7.28347e-09	0.000244273	0.670906	0.0755519	0.0475474	0.073	0.041	0.845381	Coding
DENND2D	4.62977e-33	1.55273e-28	-1.9336	0.0650559	0.250026	0.066	0.166	0.693969	Coding
DENND3	2.09498e-28	7.02615e-24	1.85247	0.132634	0.0366653	0.081	0.026	0.613998	Coding
DENND4A	4.22992e-20	1.41863e-15	1.54867	0.101492	0.034658	0.065	0.023	0.881371	Coding
DENND4B	0.001662	1	0.761655	0.0482735	0.028548	0.039	0.025	0.768792	Coding
DENND4C	2.18029e-45	7.31225e-41	0.780921	0.451946	0.263102	0.306	0.162	0.834299	Coding
DENND5A	4.94196e-20	1.65743e-15	1.83502	0.0560432	0.0156463	0.04	0.009	0.941066	Coding
DENND6A	6.60641e-18	2.21566e-13	0.673047	0.132616	0.0832664	0.122	0.063	0.929984	Coding
DEPDC7	7.94946e-07	0.0266609	1.57253	0.0240935	0.0080636	0.019	0.006	0.771989	Coding
DEPP1	1.79491e-21	6.01978e-17	2.01671	0.0899701	0.022157	0.029	0.004	0.0629293	Coding
DEPTOR	3.6687e-12	1.23041e-07	2.51689	0.0142261	0.00237691	0.015	0.002	0.765478	Coding
DERA	7.51172e-50	2.51928e-45	1.71834	0.125154	0.0379827	0.129	0.038	0.71178	Coding
DESI1	4.43735e-40	1.4882e-35	1.01132	0.274261	0.136092	0.236	0.118	0.794852	Coding
DESI2	9.85831e-45	3.30628e-40	0.716122	0.709315	0.431866	0.43	0.267	0.757313	Coding
DEXI	4.65732e-10	1.56197e-05	0.819477	0.0696861	0.0395525	0.066	0.034	0.381006	Coding
DFFA	2.00295e-16	6.71749e-12	0.694308	0.118146	0.0731026	0.121	0.066	0.543126	Coding
DGAT2	2.92897e-82	9.82318e-78	-3.47195	0.0511313	0.572077	0.034	0.206	0.742956	Coding
DGCR2	4.2172e-10	1.41436e-05	-0.820195	0.195237	0.345316	0.179	0.237	0.782452	Coding
DGCR6L	1.10239e-83	3.69719e-79	2.27774	0.147759	0.0303763	0.147	0.028	0.628484	Coding
DGKA	1.80385e-44	6.04974e-40	1.04015	0.192442	0.0936099	0.174	0.068	0.766005	Coding
DGKD	1.31504e-07	0.00441037	1.13878	0.0231425	0.0105252	0.017	0.005	0.818255	Coding
DGLUCY	1.58371e-17	5.31145e-13	1.847	0.0335054	0.00925062	0.033	0.007	0.448606	Coding
DGUOK-AS1	6.32619e-35	2.12168e-30	1.66601	0.0665372	0.020921	0.069	0.015	0.161429	lncRNA
DHCR24	0.10827	1	-0.863965	0.367236	0.669002	0.212	0.215	0.808874	Coding
DHFR	2.79283e-11	9.36659e-07	1.61097	0.0154477	0.00501622	0.02	0.004	0.615631	Coding
DHRS11	1.1653e-05	0.390819	-1.34575	0.0202605	0.0524349	0.021	0.041	0.768601	Coding
DHRS12	6.58385e-10	2.20809e-05	0.873201	0.0310538	0.0170092	0.034	0.013	0.576567	Coding
DHRS4	3.10096e-40	1.04e-35	1.08109	0.173038	0.0818137	0.172	0.072	0.566202	Coding
DHRS4-AS1	2.42599e-05	0.813629	1.11363	0.0146499	0.00678886	0.018	0.007	0.150782	lncRNA
DHX29	2.31861e-28	7.77614e-24	0.649044	0.366551	0.233847	0.296	0.184	0.886676	Coding
DHX30	6.21828e-23	2.08549e-18	0.595008	0.148719	0.0985653	0.151	0.076	0.87454	Coding
DHX32	1.83012e-08	0.000613786	-0.837235	0.199754	0.357491	0.189	0.24	0.607851	Coding
DHX33	7.88156e-07	0.0264332	0.650019	0.0425289	0.0271988	0.042	0.022	0.788711	Coding
DHX35	9.49023e-05	1	1.73013	0.0150285	0.00447745	0.013	0.005	0.894945	Coding
DHX58	3.36899e-10	1.12989e-05	2.45229	0.0155884	0.00274319	0.016	0.003	0.518795	Coding
DIAPH2	2.2439e-15	7.5256e-11	1.05902	0.0593012	0.0284886	0.058	0.023	0.889459	Coding
DIAPH3	0.00186226	1	1.01191	0.0148853	0.00741515	0.014	0.007	0.8754	Coding
DICER1	3.31703e-18	1.11247e-13	0.791083	0.136208	0.078786	0.124	0.064	0.901564	Coding
DIMT1	7.37876e-44	2.47469e-39	1.27075	0.228415	0.0946632	0.183	0.076	0.779917	Coding
DIP2C	1.02807e-08	0.000344793	1.08597	0.0293991	0.0138719	0.03	0.012	0.891399	Coding
DIS3	9.32815e-12	3.12848e-07	0.718997	0.125552	0.0763588	0.114	0.068	0.87996	Coding
DIS3L2	1.36756e-08	0.000458652	0.875898	0.0324013	0.0177113	0.038	0.017	0.78176	Coding
DIXDC1	0.000752386	1	0.6016	0.0314191	0.0208119	0.028	0.016	0.845186	Coding
DKC1	1.13954e-38	3.82178e-34	1.12192	0.182522	0.0838835	0.148	0.057	0.70369	Coding
DKK3	5.02144e-23	1.68409e-18	1.4869	0.187053	0.0667083	0.091	0.036	0.627372	Coding
DLAT	1.07149e-07	0.00359358	0.756086	0.0341364	0.0202885	0.041	0.02	0.817646	Coding
DLC1	0.000209711	1	0.709015	0.0609279	0.0373569	0.047	0.03	0.793444	Coding
DLD	1.85834e-42	6.23249e-38	1.0964	0.250029	0.116955	0.22	0.103	0.856677	Coding
DLEU2	7.81095e-09	0.000261964	1.32677	0.0352165	0.0140301	0.032	0.013	0.40163	lncRNA
DLG2	2.68008e-05	0.898845	1.37576	0.0153111	0.0058848	0.012	0.004	0.929245	Coding
DLG3	1.19778e-08	0.000401712	-1.27618	0.0195074	0.0481338	0.019	0.046	0.911608	Coding
DLGAP4	6.00329e-43	2.01338e-38	-0.974615	0.645625	1.26941	0.421	0.511	0.85632	Coding
DLK2	2.7297e-05	0.915488	2.53767	0.0208483	0.00348074	0.01	0.003	0.751243	Coding
DLL1	4.00497e-06	0.134319	1.03192	0.0475777	0.0232989	0.027	0.012	0.80021	Coding
DLX2	0.943308	1	-0.767959	0.0128201	0.0223996	0.011	0.01	0.745694	Coding
DLX3	1.87604e-55	6.29186e-51	-1.81154	0.146762	0.516529	0.109	0.264	0.717419	Coding
DLX4	4.46951e-10	1.49899e-05	-1.47129	0.0105766	0.0303686	0.006	0.029	0.374946	Coding
DLX5	3.79363e-31	1.27231e-26	-1.43	0.226999	0.612651	0.2	0.306	0.923817	Coding
DMAC1	3.43696e-48	1.15269e-43	1.33831	0.151615	0.0599504	0.154	0.052	0.149665	Coding
DMD	5.91918e-18	1.98517e-13	1.36419	0.0947534	0.0367932	0.069	0.027	0.945609	Coding
DMGDH	1.07159e-06	0.0359391	2.92684	0.0182704	0.00227477	0.013	0.004	0.761164	Coding
DMTF1	5.56327e-15	1.86581e-10	0.688008	0.15779	0.0980308	0.142	0.083	0.903391	Coding
DMXL1	7.47369e-56	2.50653e-51	1.27654	0.206487	0.0852315	0.18	0.063	0.880662	Coding
DNAAF2	1.01298e-41	3.39733e-37	1.00556	0.19089	0.0951124	0.166	0.065	0.394639	Coding
DNAAF5	0.00460385	1	0.593751	0.0162784	0.010894	0.016	0.009	0.6049	Coding
DNAH11	0.000206239	1	0.635769	0.0137091	0.0089223	0.016	0.007	0.744099	Coding
DNAJA3	4.48436e-09	0.000150396	0.784114	0.100089	0.0581938	0.093	0.057	0.779969	Coding
DNAJB1	4.34854e-168	1.45841e-163	1.14989	6.99404	3.15194	0.91	0.686	0.475692	Coding
DNAJB2	1.66672e-38	5.58985e-34	0.884056	0.207556	0.112517	0.191	0.086	0.728595	Coding
DNAJB4	1.52144e-49	5.10259e-45	1.43907	0.387774	0.14299	0.137	0.042	0.592339	Coding
DNAJB5	3.35891e-08	0.00112651	-0.901868	0.0889159	0.16678	0.086	0.129	0.844451	Coding
DNAJB9	3.94539e-113	1.3232e-108	1.41419	0.985537	0.369774	0.431	0.187	0.49571	Coding
DNAJC10	2.95162e-18	9.89915e-14	1.50896	0.0410633	0.0143978	0.043	0.012	0.794652	Coding
DNAJC15	1.37651e-71	4.61655e-67	1.31874	0.322476	0.129267	0.261	0.102	0.715933	Coding
DNAJC18	5.05523e-13	1.69542e-08	3.60051	0.0194159	0.00145108	0.017	0.002	0.775444	Coding
DNAJC2	9.53527e-46	3.19794e-41	0.884851	0.341008	0.184724	0.253	0.121	0.893935	Coding
DNAJC21	3.30357e-24	1.10795e-19	1.17666	0.116839	0.0516963	0.114	0.05	0.680708	Coding
DNAJC24	5.01651e-19	1.68244e-14	1.30733	0.0557732	0.0225292	0.059	0.02	0.506787	Coding
DNAJC27	0.00461795	1	0.609185	0.0251856	0.0166153	0.027	0.017	0.756462	Coding
DNAJC27-AS1	0.000141654	1	0.640604	0.0121125	0.00786773	0.014	0.006	0.053596	lncRNA
DNAJC3	1.355e-48	4.54439e-44	0.814426	0.569023	0.323632	0.364	0.207	0.845542	Coding
DNAJC3-DT	1.02396e-10	3.43414e-06	1.74618	0.0257236	0.00761398	0.018	0.004	0.0578548	lncRNA
DNAJC30	3.66542e-06	0.122931	0.869164	0.0422932	0.0232106	0.043	0.024	0.184479	Coding
DNAJC4	1.57995e-107	5.29882e-103	1.33133	0.46521	0.184865	0.348	0.129	0.470659	Coding
DNAJC5	3.95336e-19	1.32588e-14	-0.847842	0.305921	0.551211	0.22	0.31	0.585736	Coding
DNAJC6	1.14683e-05	0.384623	1.58613	0.0136152	0.00449623	0.011	0.003	0.850462	Coding
DNAJC7	2.90645e-08	0.000974764	-0.595614	0.538561	0.814311	0.402	0.414	0.910288	Coding
DNAJC9	6.35666e-16	2.1319e-11	0.674026	0.185345	0.116258	0.175	0.109	0.633889	Coding
DNASE1	0.00596385	1	0.828027	0.0181071	0.0102633	0.019	0.011	0.377411	Coding
DNASE1L1	1.18108e-14	3.96111e-10	2.39141	0.0179345	0.00331662	0.024	0.004	0.416946	Coding
DNASE1L2	0.000297369	1	-1.89589	0.00542835	0.0216652	0.002	0.01	0.389342	Coding
DNASE2	2.02523e-22	6.79221e-18	1.77717	0.0413471	0.0120064	0.052	0.014	0.465538	Coding
DNER	5.2527e-06	0.176165	0.841651	0.0195124	0.0109492	0.017	0.006	0.805874	Coding
DNM1	1.78118e-05	0.597372	1.69762	0.0141739	0.00432028	0.014	0.005	0.919528	Coding
DNM2	1.35445e-27	4.54255e-23	-1.24682	0.257769	0.612597	0.216	0.32	0.834279	Coding
DNMBP	2.81138e-31	9.4288e-27	0.648982	0.327706	0.209084	0.234	0.127	0.756283	Coding
DNMT1	3.51796e-09	0.000117985	0.680765	0.0905811	0.056598	0.084	0.049	0.717284	Coding
DNMT3B	2.6752e-07	0.00897208	-2.04919	0.00923196	0.039857	0.012	0.032	0.715874	Coding
DNPH1	2.73591e-65	9.17568e-61	2.00231	0.124921	0.0311048	0.117	0.023	0.563119	Coding
DNTTIP2	4.40713e-37	1.47806e-32	0.655485	0.440621	0.279829	0.304	0.171	0.628788	Coding
DOCK10	2.18687e-06	0.0733432	1.78904	0.0184908	0.00529273	0.016	0.005	0.924478	Coding
DOCK3	0.000194423	1	-2.20155	0.00238839	0.0128387	0.002	0.011	0.927801	Coding
DOCK5	7.02787e-05	1	0.931964	0.012433	0.0065629	0.016	0.006	0.844859	Coding
DOCK6	1.09949e-80	3.68748e-76	-1.78807	0.215263	0.744764	0.153	0.355	0.822195	Coding
DOCK7	5.33829e-10	1.79035e-05	1.56471	0.0306221	0.0103154	0.027	0.009	0.933413	Coding
DOCK9	3.5641e-19	1.19533e-14	-1.16896	0.164873	0.371526	0.152	0.237	0.909014	Coding
DPAGT1	2.75557e-10	9.24163e-06	0.695878	0.0894521	0.0553093	0.084	0.047	0.798322	Coding
DPF1	0.0460304	1	0.665821	0.0111194	0.00710218	0.01	0.006	0.893475	Coding
DPH1	2.86317e-16	9.60251e-12	1.07474	0.105002	0.0498747	0.092	0.044	0.691646	Coding
DPH5	1.8786e-27	6.30044e-23	2.20116	0.0606261	0.0130942	0.057	0.014	0.720253	Coding
DPH6	1.09868e-31	3.68477e-27	1.11114	0.0847095	0.0392336	0.099	0.033	0.821416	Coding
DPH7	1.69474e-11	5.68383e-07	0.669693	0.0980182	0.0617107	0.09	0.049	0.441844	Coding
DPM3	5.15815e-88	1.72994e-83	1.0517	0.636027	0.306846	0.406	0.185	0.437062	Coding
DPP4	7.48165e-21	2.5092e-16	3.52025	0.0264327	0.00215629	0.026	0.003	0.741929	Coding
DPY19L1	6.18707e-10	2.07502e-05	1.17524	0.0241037	0.0106835	0.024	0.007	0.844801	Coding
DPY19L3	2.28449e-09	7.66173e-05	1.8626	0.0161711	0.00438251	0.019	0.005	0.797432	Coding
DPY30	2.05542e-20	6.89347e-16	-1.00371	0.364354	0.731287	0.312	0.386	0.790084	Coding
DPYD	8.12636e-37	2.72542e-32	2.07165	0.0673739	0.0159467	0.062	0.011	0.844793	Coding
DPYSL2	1.61503e-11	5.41648e-07	1.59505	0.0444401	0.0146707	0.031	0.009	0.824188	Coding
DPYSL3	9.84728e-06	0.330258	1.56363	0.0201239	0.00677173	0.016	0.005	0.863436	Coding
DQX1	0.000159455	1	1.04733	0.0124449	0.00605003	0.011	0.004	0.69395	Coding
DR1	2.79133e-91	9.36157e-87	0.763416	1.33456	0.786263	0.641	0.382	0.589638	Coding
DRAP1	3.43074e-304	1.1506e-299	-1.28859	3.92719	9.59459	0.866	0.917	0.824593	Coding
DSC1	2.48574e-30	8.33668e-26	0.88751	0.564727	0.305315	0.207	0.109	0.613883	Coding
DSE	3.85258e-107	1.29208e-102	1.31183	0.856405	0.34496	0.38	0.149	0.557004	Coding
DSEL	0.000202011	1	0.637549	0.0629606	0.0405701	0.047	0.03	0.259234	Coding
DSG1	3.19525e-70	1.07162e-65	0.612919	3.51744	2.30006	0.727	0.51	0.695325	Coding
DSG2	1.37369e-22	4.60709e-18	2.31202	0.0759075	0.0151893	0.048	0.012	0.544988	Coding
DSN1	1.47551e-09	4.94857e-05	0.90734	0.0530252	0.0283215	0.057	0.029	0.62241	Coding
DST	1.3395e-171	4.4924e-167	1.83382	3.44934	0.967551	0.342	0.083	0.909313	Coding
DTD1	5.78571e-19	1.94041e-14	0.743862	0.120101	0.0717953	0.134	0.071	0.734262	Coding
DTD2	4.58523e-14	1.53779e-09	1.54282	0.0251991	0.00861467	0.027	0.006	0.527143	Coding
DTWD1	9.75408e-14	3.27132e-09	0.866044	0.070874	0.0389421	0.067	0.03	0.480971	Coding
DTWD2	1.15086e-10	3.85977e-06	1.75802	0.0151305	0.00441832	0.017	0.003	0.661662	Coding
DTX3	2.16469e-05	0.725994	2.05095	0.0216049	0.00513468	0.014	0.005	0.810374	Coding
DTX3L	7.90984e-22	2.6528e-17	2.08333	0.0346131	0.00808613	0.039	0.008	0.267129	Coding
DUOXA1	2.88787e-54	9.68535e-50	-1.4969	0.335368	0.947592	0.235	0.38	0.410191	Coding
DUS1L	9.4914e-12	3.18323e-07	0.902995	0.0747518	0.0400264	0.068	0.033	0.758104	Coding
DUS3L	5.84758e-12	1.96116e-07	0.603421	0.116024	0.0764718	0.098	0.055	0.736331	Coding
DUS4L	5.18181e-19	1.73788e-14	1.39922	0.0400298	0.0151585	0.042	0.011	0.595792	Coding
DUSP10	1.68809e-82	5.66151e-78	1.24593	0.595147	0.250936	0.298	0.115	0.76405	Coding
DUSP12	3.54345e-20	1.1884e-15	0.696109	0.165215	0.102064	0.145	0.077	0.694728	Coding
DUSP16	3.14852e-17	1.05595e-12	0.879086	0.182965	0.0995349	0.133	0.073	0.780284	Coding
DUSP18	1.89681e-17	6.36151e-13	1.24518	0.118703	0.0500764	0.099	0.048	0.198236	Coding
DUSP2	1.10202e-20	3.69596e-16	1.29037	0.216018	0.088313	0.095	0.041	0.517714	Coding
DUSP23	8.82332e-42	2.95916e-37	0.86882	0.240001	0.13148	0.21	0.095	0.405595	Coding
DUSP28	8.80122e-11	2.95175e-06	0.766573	0.0363997	0.0214706	0.041	0.016	0.415243	Coding
DUSP4	0.00102193	1	1.47237	0.0224064	0.00804865	0.014	0.007	0.493671	Coding
DUSP6	2.1413e-15	7.1815e-11	1.99237	0.211745	0.0531423	0.068	0.029	0.681514	Coding
DUT	2.12534e-101	7.12797e-97	1.45756	0.468212	0.170456	0.331	0.125	0.663595	Coding
DVL1	0.00207178	1	-0.60425	0.234897	0.357575	0.188	0.212	0.775894	Coding
DXO	9.03648e-10	3.03066e-05	0.642821	0.127862	0.081988	0.11	0.068	0.682216	Coding
DYM	1.5003e-32	5.03169e-28	1.03746	0.243271	0.118547	0.205	0.106	0.829194	Coding
DYNC1I1	1.73112e-08	0.000580583	1.94207	0.0100529	0.00254544	0.011	0.001	0.864544	Coding
DYNC1LI1	6.36415e-48	2.13441e-43	0.605266	0.49646	0.326454	0.371	0.207	0.913798	Coding
DYNC2LI1	1.048e-23	3.51477e-19	1.65797	0.0585681	0.0185137	0.067	0.021	0.763493	Coding
DYNLL1	4.2603e-296	1.42882e-291	-1.44401	8.19624	22.301	0.866	0.942	0.665559	Coding
DYNLL2	6.83062e-15	2.29085e-10	0.610176	0.0871849	0.0572206	0.083	0.039	0.517399	Coding
DYNLT3	2.39689e-70	8.03869e-66	1.27628	0.336877	0.13908	0.247	0.092	0.738921	Coding
DYRK1B	1.95058e-09	6.54184e-05	0.745926	0.045878	0.0274346	0.049	0.023	0.942766	Coding
DYRK2	9.17071e-15	3.07567e-10	0.995343	0.060379	0.0303233	0.062	0.026	0.70144	Coding
DYRK3	4.59492e-13	1.54104e-08	1.57829	0.0434608	0.0145164	0.033	0.01	0.512433	Coding
DYRK4	5.53258e-22	1.85552e-17	1.13311	0.0840923	0.0383563	0.085	0.033	0.604862	Coding
E2F2	0.000199397	1	0.663624	0.0070495	0.00454399	0.01	0.003	0.583936	Coding
E2F3	3.61519e-17	1.21246e-12	1.66961	0.0617758	0.0193717	0.057	0.02	0.910108	Coding
EARS2	0.000709645	1	0.857495	0.0139371	0.00775057	0.014	0.006	0.620817	Coding
EBAG9	3.38482e-28	1.1352e-23	1.28234	0.0934971	0.0384353	0.096	0.035	0.784301	Coding
EBP	7.81823e-47	2.62208e-42	0.783576	0.405869	0.235851	0.324	0.175	0.546733	Coding
EBPL	3.21276e-105	1.0775e-100	1.11075	0.634339	0.293752	0.438	0.194	0.550912	Coding
ECE1	1.37847e-12	4.62312e-08	0.990814	0.105426	0.0530869	0.083	0.043	0.778908	Coding
ECH1	1.37368e-144	4.60706e-140	1.8913	0.400075	0.107779	0.303	0.077	0.632558	Coding
ECHDC1	2.75303e-40	9.23311e-36	1.30003	0.166322	0.0675404	0.153	0.059	0.581745	Coding
ECHDC2	3.40554e-50	1.14215e-45	1.30189	0.154414	0.062623	0.144	0.045	0.634521	Coding
ECHS1	1.30118e-13	4.36389e-09	-0.906504	0.330477	0.620123	0.279	0.34	0.676016	Coding
ECI2	3.93674e-14	1.3203e-09	1.55198	0.0455393	0.0154958	0.045	0.016	0.592747	Coding
EDA	3.52407e-30	1.1819e-25	1.57716	0.0559291	0.0187065	0.058	0.012	0.829294	Coding
EDC3	9.9681e-12	3.3431e-07	-1.18805	0.0458247	0.105233	0.048	0.095	0.617368	Coding
EDEM2	1.18885e-21	3.98716e-17	0.716705	0.0535997	0.0326982	0.07	0.024	0.899812	Coding
EDIL3	0.000234012	1	0.928517	0.0316279	0.016664	0.023	0.012	0.831163	Coding
EDNRA	2.73769e-10	9.18166e-06	2.65835	0.0202059	0.00308472	0.017	0.004	0.640601	Coding
EEF1A1	6.69951e-234	2.24688e-229	0.758684	135.99	80.3752	0.996	0.996	0.874901	Coding
EEF1A2	4.00646e-12	1.34369e-07	-2.97749	0.00446627	0.0384819	0.004	0.03	0.861349	Coding
EEF1AKMT1	0.000453561	1	0.589574	0.0195585	0.0131058	0.022	0.012	0.478808	Coding
EEF1AKMT3	5.51075e-09	0.00018482	1.24293	0.0312238	0.0131936	0.033	0.013	0.418441	Coding
EEF1B2	1.41613e-206	4.74942e-202	0.778157	13.834	8.0668	0.965	0.904	0.765004	Coding
EEF1E1	4.48469e-37	1.50408e-32	0.716262	0.212914	0.129678	0.19	0.085	0.672318	Coding
EEF2	2.732e-193	9.16257e-189	0.715459	14.6068	8.89579	0.97	0.887	0.837494	Coding
EEF2K	1.63283e-17	5.47617e-13	1.4051	0.0506954	0.0191234	0.046	0.014	0.770759	Coding
EEFSEC	0.00030144	1	0.704138	0.0286653	0.017681	0.029	0.016	0.774428	Coding
EEPD1	5.39502e-23	1.80938e-18	-2.48678	0.0139453	0.0804652	0.014	0.069	0.59597	Coding
EFCAB11	1.16992e-07	0.00392366	0.998122	0.0168422	0.00846789	0.022	0.007	0.565813	Coding
EFCAB2	2.34849e-09	7.87637e-05	2.30725	0.0153056	0.00299586	0.012	0.002	0.656316	Coding
EFCAB7	4.13432e-11	1.38657e-06	2.26401	0.0167278	0.00338877	0.016	0.003	0.775226	Coding
EFEMP1	1.30988e-13	4.39307e-09	1.70831	0.103047	0.0314838	0.059	0.025	0.814231	Coding
EFEMP2	4.94197e-09	0.000165744	1.80544	0.0204863	0.00580173	0.016	0.004	0.812946	Coding
EFHC1	1.98207e-21	6.64748e-17	1.76985	0.0631899	0.0184737	0.05	0.013	0.609091	Coding
EFHD2	7.27022e-23	2.43829e-18	0.889398	0.166287	0.0898215	0.142	0.071	0.699877	Coding
EFNA4	1.02253e-44	3.42936e-40	0.877424	0.245643	0.133768	0.23	0.106	0.609449	Coding
EFNA5	0.00487254	1	0.690448	0.0136665	0.00855719	0.015	0.008	0.867121	Coding
EFNB1	1.46644e-93	4.91816e-89	1.17532	0.71172	0.31515	0.372	0.16	0.781362	Coding
EFNB3	0.000269408	1	1.43165	0.0127819	0.00471654	0.011	0.004	0.744576	Coding
EFS	2.91908e-40	9.79002e-36	1.37293	0.105603	0.040759	0.109	0.033	0.605502	Coding
EGFL8	9.68696e-14	3.24881e-09	-2.44003	0.0146584	0.0817633	0.02	0.06	0.577582	Coding
EGFR	5.57586e-74	1.87003e-69	0.818112	1.03693	0.588196	0.477	0.262	0.715988	Coding
EGLN3	1.38148e-154	4.63321e-150	-1.46911	4.3884	12.1503	0.638	0.783	0.699873	Coding
EGOT	8.47811e-15	2.84339e-10	1.13506	0.0516233	0.0235206	0.039	0.012	0.0473497	lncRNA
EGR1	6.57822e-14	2.2062e-09	0.89902	1.14421	0.613637	0.285	0.21	0.774955	Coding
EGR2	5.75239e-20	1.92924e-15	1.19165	0.100307	0.0439223	0.063	0.021	0.800056	Coding
EGR3	1.42827e-142	4.79013e-138	-2.62877	0.233536	1.44697	0.124	0.403	0.737876	Coding
EGR4	0.000115499	1	2.17715	0.0307354	0.00670786	0.012	0.004	0.46872	Coding
EHBP1	2.5711e-21	8.62297e-17	0.773672	0.10874	0.063678	0.097	0.041	0.939294	Coding
EHF	5.2791e-43	1.77051e-38	0.654577	3.80866	2.41959	0.781	0.607	0.77817	Coding
EHMT2	7.98906e-17	2.67937e-12	1.19521	0.0552565	0.0241392	0.057	0.02	0.831507	Coding
EI24	6.34395e-59	2.12763e-54	0.74308	0.442344	0.264363	0.361	0.186	0.820325	Coding
EID1	3.01869e-77	1.01241e-72	2.15907	0.223863	0.0500362	0.16	0.039	0.430038	Coding
EIF1AY	1.31747e-88	4.41854e-84	3.1629	0.146654	0.0162377	0.125	0.017	0.807748	Coding
EIF1B	3.88192e-79	1.30192e-74	0.706979	2.62162	1.60609	0.786	0.577	0.837653	Coding
EIF2A	1.45248e-66	4.87131e-62	0.652549	1.14028	0.725489	0.609	0.376	0.807631	Coding
EIF2AK2	6.35051e-14	2.12983e-09	1.59721	0.042258	0.0139273	0.039	0.012	0.294492	Coding
EIF2AK3	4.99152e-23	1.67405e-18	1.13167	0.18746	0.0855706	0.137	0.067	0.838184	Coding
EIF2AK4	9.32323e-12	3.12682e-07	1.96072	0.0424455	0.010832	0.031	0.01	0.879975	Coding
EIF2B2	1.43566e-22	4.81491e-18	-1.07275	0.414786	0.873225	0.298	0.38	0.787112	Coding
EIF2B3	3.30232e-12	1.10753e-07	1.11175	0.0449212	0.0208054	0.051	0.021	0.831996	Coding
EIF2D	2.30782e-17	7.73997e-13	0.730992	0.134666	0.0812161	0.137	0.076	0.813275	Coding
EIF2S2	1.51846e-51	5.0926e-47	0.605479	2.14339	1.40885	0.73	0.551	0.883837	Coding
EIF3E	1.0543e-153	3.53592e-149	0.843699	4.14984	2.3124	0.884	0.634	0.903035	Coding
EIF3H	4.8181e-73	1.61589e-68	0.589697	2.47063	1.6418	0.821	0.584	0.828914	Coding
EIF3L	8.74612e-74	2.93327e-69	0.648453	2.88053	1.83777	0.815	0.585	0.813169	Coding
EIF4A2	9.77183e-118	3.27728e-113	0.701584	4.51822	2.77832	0.899	0.63	0.982589	Coding
EIF4E3	3.0003e-14	1.00624e-09	2.34549	0.019757	0.0037885	0.02	0.003	0.807465	Coding
EIF4EBP1	1.85273e-20	6.21368e-16	-0.733538	2.81397	4.67938	0.574	0.604	0.563468	Coding
EIF4EBP3	9.02241e-24	3.02593e-19	1.28101	0.0799876	0.0329118	0.074	0.025	0.729161	Coding
EIF5A2	2.9059e-24	9.74581e-20	-1.83674	0.0489897	0.17639	0.046	0.121	0.701324	Coding
EIF5B	1.8693e-89	6.26927e-85	0.780874	1.34	0.77997	0.588	0.328	0.899414	Coding
EIF6	1.36171e-166	4.56691e-162	-0.987529	3.03277	6.01402	0.782	0.865	0.689157	Coding
EIPR1	2.88329e-08	0.000966997	0.875979	0.050023	0.0273121	0.062	0.034	0.753752	Coding
ELAC1	0.000833765	1	0.814569	0.0120083	0.00689355	0.015	0.007	0.554495	Coding
ELAC2	2.90347e-16	9.73765e-12	1.15367	0.0753364	0.0338753	0.079	0.035	0.722133	Coding
ELF1	1.30081e-70	4.36267e-66	0.69457	0.958421	0.59229	0.529	0.296	0.781846	Coding
ELF3	2.79118e-47	9.36107e-43	-1.25065	0.531495	1.26556	0.117	0.266	0.536834	Coding
ELF3-AS1	2.13592e-06	0.0716346	-1.26932	0.0199681	0.049015	0.022	0.045	0.0253366	lncRNA
ELF4	6.54237e-15	2.19418e-10	1.06981	0.126624	0.0603464	0.099	0.051	0.638651	Coding
ELK3	2.31951e-32	7.77917e-28	-1.09901	0.317992	0.681928	0.213	0.332	0.668825	Coding
ELL2	1.18739e-112	3.98226e-108	1.15603	1.58946	0.713272	0.619	0.355	0.877336	Coding
ELL3	4.25068e-26	1.42559e-21	1.66681	0.0707191	0.0222264	0.07	0.021	0.685947	Coding
ELMO2	7.8027e-10	2.61687e-05	0.791916	0.0639731	0.0370193	0.062	0.031	0.842272	Coding
ELMO3	1.7239e-42	5.78162e-38	1.19564	0.123355	0.0538633	0.13	0.044	0.800429	Coding
ELMOD1	5.13341e-43	1.72164e-38	-3.8663	0.014633	0.219684	0.009	0.098	0.815993	Coding
ELOA	3.25359e-09	0.000109119	0.621185	0.180816	0.117657	0.128	0.085	0.770179	Coding
ELOA-AS1	0.00147582	1	1.21088	0.012267	0.00530476	0.011	0.005	0.147464	lncRNA
ELOB	3.08736e-160	1.03544e-155	-0.894346	4.65682	8.65658	0.897	0.932	0.659305	Coding
ELOC	2.76899e-36	9.28664e-32	-0.655337	2.90442	4.57493	0.833	0.814	0.587751	Coding
ELOVL1	3.55401e-209	1.19194e-204	-2.27347	1.08449	5.24533	0.49	0.702	0.846751	Coding
ELOVL4	5.37269e-275	1.80189e-270	-3.00397	0.767345	6.15906	0.265	0.641	0.796957	Coding
ELOVL5	6.29173e-115	2.11012e-110	1.50956	0.450396	0.158157	0.334	0.117	0.765254	Coding
ELOVL7	1.5268e-26	5.12057e-22	-1.21146	0.289334	0.670856	0.231	0.329	0.656144	Coding
ELP2	1.40141e-33	4.70006e-29	1.0789	0.238284	0.112824	0.195	0.097	0.803244	Coding
ELP3	4.54367e-10	1.52386e-05	1.36194	0.0256774	0.00997635	0.028	0.009	0.820628	Coding
ELP4	6.95916e-15	2.33396e-10	1.35847	0.0670307	0.0261284	0.064	0.027	0.774265	Coding
ELP6	1.66091e-17	5.57038e-13	1.11271	0.0408821	0.0189237	0.052	0.017	0.627884	Coding
EMC1	0.000174001	1	0.67531	0.0404299	0.0254086	0.038	0.023	0.813229	Coding
EMC2	0.000443059	1	-0.586381	0.383373	0.576105	0.297	0.316	0.847628	Coding
EMC3	1.61594e-09	5.41955e-05	-0.678427	0.444178	0.711383	0.359	0.394	0.550219	Coding
EMC4	2.46906e-14	8.28074e-10	-0.670844	0.733432	1.16815	0.487	0.499	0.741726	Coding
EML2	6.37875e-52	2.13931e-47	1.25183	0.206024	0.0865126	0.174	0.062	0.859897	Coding
EML4	1.96592e-96	6.59332e-92	1.60371	0.423017	0.139145	0.28	0.094	0.934197	Coding
EML6	1.13398e-07	0.00380313	1.46134	0.0252984	0.00916212	0.022	0.007	0.871458	Coding
EMP1	2.1447e-142	7.19288e-138	0.818946	2.83175	1.60526	0.681	0.34	0.48145	Coding
EMP2	5.20436e-131	1.74544e-126	0.852668	3.01878	1.67174	0.709	0.41	0.510151	Coding
EMP3	3.37778e-68	1.13284e-63	1.76089	0.568821	0.167785	0.191	0.059	0.658561	Coding
ENAH	2.59576e-88	8.70567e-84	1.24919	0.408284	0.171759	0.297	0.11	0.866767	Coding
ENDOG	2.69778e-10	9.04781e-06	2.36178	0.0166222	0.00313399	0.017	0.004	0.725727	Coding
ENDOU	2.80748e-10	9.41573e-06	-1.88916	0.0241659	0.0909715	0.02	0.052	0.585439	Coding
ENG	4.39255e-08	0.00147317	4.01441	0.0308073	0.00174763	0.01	0.001	0.504022	Coding
ENGASE	1.23961e-07	0.00415739	2.27575	0.0270978	0.00550126	0.016	0.004	0.544286	Coding
ENKUR	0.00169289	1	0.913643	0.0159793	0.00853167	0.016	0.008	0.480082	Coding
ENOPH1	9.21657e-61	3.09105e-56	1.10509	0.395585	0.183916	0.298	0.139	0.661409	Coding
ENOSF1	1.27848e-20	4.28777e-16	1.19437	0.0698249	0.0305194	0.074	0.028	0.75981	Coding
ENOX2	0.000668457	1	0.88397	0.0175961	0.00958895	0.02	0.01	0.846061	Coding
ENSA	1.00324e-105	3.36465e-101	0.935609	1.21004	0.632681	0.612	0.352	0.631334	Coding
ENTPD3	8.34506e-06	0.279876	1.16175	0.0129725	0.00581032	0.015	0.005	0.601558	Coding
ENTPD5	1.41739e-09	4.75364e-05	1.82558	0.0211112	0.00589497	0.022	0.006	0.75343	Coding
ENTPD7	1.36869e-13	4.59031e-09	0.831108	0.0813583	0.0457943	0.075	0.036	0.70781	Coding
ENY2	2.10034e-119	7.04411e-115	0.93633	1.15091	0.601465	0.577	0.284	0.871725	Coding
EOGT	6.00356e-08	0.00201347	1.14634	0.0232921	0.0105368	0.025	0.009	0.706748	Coding
EPB41L1	1.63734e-05	0.54913	2.51997	0.0170414	0.00286228	0.012	0.003	0.848422	Coding
EPB41L2	8.04887e-08	0.00269943	2.00026	0.0235804	0.00581873	0.02	0.006	0.846838	Coding
EPB41L4A	2.63188e-18	8.82679e-14	1.73083	0.0409527	0.0122856	0.042	0.011	0.845344	Coding
EPB41L4A-AS1	7.73323e-263	2.59357e-258	1.50452	1.795	0.632612	0.698	0.278	0.0549463	lncRNA
EPB41L4B	1.06858e-06	0.0358379	0.633797	0.032863	0.021279	0.036	0.018	0.898642	Coding
EPG5	4.1693e-21	1.3983e-16	-1.43108	0.0820358	0.222218	0.071	0.148	0.838294	Coding
EPHA4	8.87758e-11	2.97736e-06	0.847044	0.0376904	0.0210132	0.035	0.013	0.903033	Coding
EPHB4	7.75158e-10	2.59973e-05	0.818112	0.0477987	0.027176	0.052	0.025	0.734515	Coding
EPHB6	1.64148e-54	5.50519e-50	0.96867	0.200642	0.102564	0.167	0.055	0.625136	Coding
EPHX1	4.70704e-11	1.57865e-06	0.896422	0.0630086	0.0339013	0.054	0.024	0.602871	Coding
EPHX2	1.36836e-36	4.58919e-32	2.15501	0.0762939	0.0170438	0.077	0.018	0.624494	Coding
EPHX3	3.6725e-46	1.23168e-41	-1.38735	0.445233	1.16569	0.294	0.419	0.595823	Coding
EPM2AIP1	2.98096e-24	9.99753e-20	1.2876	0.0893752	0.0366064	0.074	0.025	0.292619	Coding
EPN3	4.73376e-85	1.58761e-80	-3.13876	0.12802	1.13127	0.059	0.246	0.586964	Coding
EPOR	0.223623	1	-1.251	0.00871942	0.0216217	0.01	0.014	0.604879	Coding
EPPK1	4.3633e-05	1	-1.29977	0.058023	0.143751	0.048	0.073	0.135906	Coding
EPS15	2.81992e-07	0.00945744	-0.71838	0.317105	0.522287	0.271	0.309	0.898621	Coding
EPS8	9.01915e-14	3.02484e-09	2.13807	0.0583861	0.013179	0.034	0.01	0.827273	Coding
EPS8L1	3.13019e-111	1.0498e-106	-2.46412	0.195298	1.0799	0.096	0.334	0.5598	Coding
EPSTI1	3.53564e-43	1.18578e-38	3.83659	0.0447876	0.00297984	0.047	0.003	0.563018	Coding
ERAP1	1.42095e-08	0.000476558	1.0832	0.0318988	0.0150787	0.031	0.012	0.687048	Coding
ERAP2	7.74741e-28	2.59833e-23	2.30654	0.0482921	0.00966549	0.047	0.008	0.514031	Coding
ERBB2	1.76945e-26	5.93437e-22	-1.53759	0.12971	0.37766	0.111	0.208	0.730428	Coding
ERC1	4.87593e-19	1.63529e-14	0.667194	0.200318	0.126239	0.168	0.096	0.854739	Coding
ERCC1	9.87529e-59	3.31198e-54	-1.54372	0.363685	1.06141	0.292	0.435	0.653647	Coding
ERCC2	0.0354781	1	-0.665962	0.0170816	0.0276192	0.015	0.023	0.831837	Coding
ERCC5	2.52386e-19	8.46453e-15	1.79515	0.0591036	0.0169718	0.057	0.019	0.714645	Coding
ERCC8	1.59665e-10	5.35483e-06	1.14075	0.0361955	0.0164304	0.038	0.015	0.827516	Coding
EREG	5.22043e-24	1.75083e-19	-1.63523	0.256974	0.799448	0.09	0.176	0.462628	Coding
ERF	2.14754e-45	7.20243e-41	0.848325	0.280194	0.155688	0.208	0.089	0.848054	Coding
ERG	1.54426e-05	0.517914	1.02725	0.0266314	0.013098	0.024	0.011	0.753544	Coding
ERG28	6.70025e-23	2.24713e-18	0.993344	0.117193	0.0589042	0.113	0.05	0.584739	Coding
ERGIC2	9.36711e-21	3.14154e-16	-1.02391	0.301525	0.613842	0.265	0.345	0.905326	Coding
ERI3	2.01476e-20	6.7571e-16	1.13598	0.0974763	0.0443698	0.096	0.042	0.982191	Coding
ERICH1	2.90741e-23	9.75088e-19	0.949599	0.154927	0.080261	0.135	0.066	0.216213	Coding
ERLIN2	7.87326e-05	1	0.601572	0.0285311	0.018909	0.03	0.016	0.756188	Coding
ERMAP	2.38811e-12	8.00924e-08	1.90309	0.0350708	0.00930928	0.03	0.009	0.570757	Coding
ERN1	3.89139e-16	1.3051e-11	0.585753	0.207121	0.138114	0.174	0.107	0.847022	Coding
ERO1A	6.47313e-39	2.17096e-34	-0.739721	2.42402	4.04831	0.578	0.646	0.819204	Coding
ERO1B	1.86866e-18	6.26713e-14	1.29559	0.0889355	0.0362241	0.062	0.023	0.85833	Coding
ERP29	6.85451e-126	2.29887e-121	0.955056	1.17112	0.604131	0.622	0.324	0.536508	Coding
ERP44	1.42863e-41	4.79135e-37	0.70919	0.768814	0.47034	0.458	0.299	0.918995	Coding
ERV3-1	3.19187e-20	1.07049e-15	1.0178	0.107381	0.053065	0.101	0.046	0.0935837	Coding
ESD	5.09599e-131	1.70909e-126	2.11362	0.356762	0.0823521	0.27	0.068	0.715246	Coding
ESF1	4.87212e-25	1.63401e-20	0.630762	0.265946	0.171857	0.176	0.091	0.760466	Coding
ESPL1	2.04356e-08	0.000685368	-1.58317	0.0130985	0.0403885	0.012	0.036	0.624089	Coding
ESPN	1.99238e-53	6.68205e-49	1.29542	0.174579	0.0711212	0.15	0.046	0.774786	Coding
ESRP1	1.94342e-30	6.51783e-26	-0.737181	0.968862	1.61556	0.532	0.565	0.888795	Coding
ESRP2	7.06013e-12	2.36783e-07	-0.982379	0.154622	0.30618	0.146	0.207	0.85934	Coding
ESS2	3.70414e-09	0.00012423	-0.848301	0.12803	0.231114	0.129	0.182	0.704617	Coding
ESYT1	2.02316e-06	0.0678527	0.875988	0.0637044	0.0347667	0.062	0.038	0.770454	Coding
ESYT3	1.64098e-25	5.50353e-21	-1.91079	0.0365689	0.138985	0.034	0.107	0.746972	Coding
ETFBKMT	0.0591836	1	1.01321	0.0125625	0.0062575	0.011	0.007	0.376384	Coding
ETFRF1	2.93989e-57	9.85979e-53	1.2935	0.175495	0.0715895	0.183	0.064	0.351779	Coding
ETHE1	2.61623e-89	8.77433e-85	0.809017	0.507478	0.28972	0.318	0.118	0.698695	Coding
ETNK1	3.03325e-93	1.01729e-88	1.01898	0.757653	0.373908	0.422	0.196	0.767825	Coding
ETS2	5.31455e-127	1.78239e-122	0.829347	3.09517	1.74197	0.74	0.434	0.673172	Coding
ETV2	1.43203e-19	4.80273e-15	1.24111	0.0592932	0.0250851	0.063	0.022	0.462307	Coding
ETV3	1.36902e-44	4.59142e-40	0.813121	0.332284	0.189185	0.245	0.117	0.811461	Coding
ETV4	4.87151e-06	0.163381	0.848222	0.0148738	0.00832205	0.018	0.007	0.816588	Coding
ETV5	0.000132197	1	1.59413	0.0239289	0.00788645	0.014	0.006	0.873326	Coding
ETV6	2.41728e-13	8.10706e-09	1.08322	0.0368338	0.0174077	0.04	0.014	0.842206	Coding
ETV7	7.26509e-17	2.43656e-12	2.52559	0.0279184	0.00473942	0.028	0.005	0.467782	Coding
EVA1B	0.104438	1	-0.679709	0.0419117	0.0676589	0.047	0.056	0.418489	Coding
EVA1C	6.14843e-33	2.06206e-28	1.15735	0.215426	0.0965958	0.157	0.069	0.701382	Coding
EVC2	0.00619477	1	0.970015	0.017927	0.00919189	0.017	0.009	0.515015	Coding
EVL	3.2084e-23	1.07603e-18	1.95461	0.0489404	0.0125544	0.049	0.012	0.841261	Coding
EXD2	2.75256e-05	0.923152	1.09056	0.0161347	0.00759852	0.021	0.009	0.653966	Coding
EXOC1	1.06172e-11	3.5608e-07	0.617735	0.154432	0.100745	0.144	0.093	0.871996	Coding
EXOC3-AS1	0.000158281	1	1.46327	0.012341	0.00445036	0.013	0.005	0.0129019	lncRNA
EXOC4	8.57241e-47	2.87501e-42	1.6072	0.11116	0.0364461	0.115	0.032	0.846633	Coding
EXOC6B	6.51169e-08	0.00218389	-0.611084	0.293554	0.448867	0.23	0.281	0.88617	Coding
EXOC7	0.000484528	1	-0.607008	0.117265	0.179094	0.117	0.147	0.868912	Coding
EXOSC2	4.50541e-05	1	1.38478	0.019718	0.0075346	0.021	0.01	0.746559	Coding
EXOSC5	8.35416e-24	2.80182e-19	0.768168	0.155701	0.0914959	0.143	0.07	0.69645	Coding
EXOSC6	0.000783858	1	0.603919	0.0466119	0.0307745	0.038	0.024	0.231608	Coding
EXOSC7	5.94181e-81	1.99276e-76	1.27799	0.333906	0.137689	0.25	0.085	0.781555	Coding
EXOSC8	1.99838e-20	6.70218e-16	0.586471	0.256748	0.171096	0.209	0.126	0.897382	Coding
EXOSC9	3.13632e-08	0.00105186	0.976721	0.0603937	0.0307272	0.054	0.028	0.816295	Coding
EXPH5	2.95441e-15	9.90848e-11	-0.901805	0.317905	0.594617	0.187	0.261	0.45331	Coding
EXT1	8.14867e-44	2.7329e-39	1.44306	0.165984	0.0610238	0.128	0.041	0.89906	Coding
EXTL2	4.50055e-06	0.150939	1.27196	0.0146767	0.00607503	0.013	0.004	0.48208	Coding
EZH2	3.62942e-15	1.21724e-10	0.62909	0.204079	0.132054	0.168	0.105	0.911236	Coding
EZR	1.96104e-90	6.57694e-86	-0.855692	4.31979	7.81782	0.856	0.859	0.754768	Coding
F12	8.74688e-111	2.93353e-106	1.90116	0.383657	0.102648	0.27	0.079	0.436274	Coding
F2R	5.63216e-39	1.88891e-34	1.62817	0.126499	0.0408795	0.107	0.033	0.169371	Coding
F3	1.47865e-15	4.95909e-11	2.35869	0.080289	0.0155541	0.031	0.007	0.41068	Coding
FAAH	2.77769e-09	9.3158e-05	1.72592	0.0187052	0.00560255	0.018	0.004	0.609882	Coding
FAAH2	6.42986e-39	2.15645e-34	1.51055	0.105198	0.0368917	0.107	0.033	0.713215	Coding
FAAP100	3.9931e-12	1.33921e-07	1.09682	0.0311028	0.0145631	0.036	0.012	0.422394	Coding
FABP7	0.0446018	1	-1.3859	0.0076944	0.0210804	0.007	0.012	0.537769	Coding
FADD	8.55934e-19	2.87063e-14	1.52025	0.0370698	0.0128919	0.045	0.012	0.225206	Coding
FAF1	8.69281e-09	0.000291539	0.791179	0.0823278	0.047645	0.077	0.045	0.940832	Coding
FAHD2A	8.66326e-13	2.90549e-08	1.17825	0.0458672	0.0202779	0.047	0.018	0.661958	Coding
FAHD2B	1.45206e-12	4.86993e-08	1.11243	0.0203211	0.00941773	0.023	0.005	0.663758	Coding
FAIM	6.32416e-17	2.121e-12	2.46601	0.0471737	0.00843213	0.036	0.009	0.661971	Coding
FAM107B	9.64631e-43	3.23518e-38	1.38809	0.18843	0.0719767	0.144	0.051	0.470731	Coding
FAM110A	0.000261164	1	-0.613227	0.41793	0.63979	0.318	0.336	0.304255	Coding
FAM110B	6.97195e-08	0.00233825	1.48241	0.0451702	0.0161385	0.03	0.012	0.292902	Coding
FAM110C	3.30306e-19	1.10778e-14	0.814057	0.165858	0.0944026	0.134	0.07	0.195667	Coding
FAM111A	0.0028743	1	0.686503	0.0379676	0.0236808	0.035	0.023	0.0622207	Coding
FAM114A1	9.10209e-23	3.05266e-18	1.121	0.0804646	0.0370133	0.08	0.029	0.694381	Coding
FAM117B	1.69613e-31	5.68848e-27	1.85942	0.0795714	0.0218648	0.071	0.018	0.855418	Coding
FAM120AOS	1.61145e-16	5.40448e-12	0.608286	0.139986	0.0919323	0.138	0.078	0.0609606	Coding
FAM120C	2.43381e-17	8.1625e-13	1.54324	0.0575845	0.019724	0.053	0.018	0.897853	Coding
FAM122A	3.636e-09	0.000121944	0.61941	0.0745416	0.0486243	0.078	0.044	0.346669	Coding
FAM126A	4.1376e-34	1.38767e-29	0.922328	0.128098	0.0676396	0.115	0.041	0.859736	Coding
FAM131A	2.69247e-16	9.03002e-12	-1.01981	0.182842	0.371453	0.168	0.245	0.833668	Coding
FAM13A-AS1	1.99789e-06	0.0670053	-1.42455	0.024073	0.0656228	0.025	0.049	0.128304	lncRNA
FAM13B	1.69041e-28	5.66931e-24	1.45082	0.119333	0.0436298	0.098	0.035	0.936796	Coding
FAM149B1	0.164137	1	0.72861	0.0187182	0.0113775	0.018	0.014	0.78555	Coding
FAM151B	2.23085e-13	7.48183e-09	2.56908	0.0142559	0.00229087	0.018	0.003	0.600103	Coding
FAM153B	6.15716e-12	2.06499e-07	-1.83053	0.0148849	0.0543311	0.014	0.046	0.19132	Coding
FAM156A	1.91969e-15	6.43826e-11	1.17377	0.0403224	0.0178838	0.042	0.013	0.0414529	Coding
FAM157C	1.79678e-19	6.02603e-15	2.26808	0.0405526	0.00832488	0.032	0.006	0.0688552	lncRNA
FAM160B1	0.000181328	1	0.713048	0.0599002	0.0366252	0.052	0.034	0.836581	Coding
FAM162A	9.34302e-184	3.13346e-179	-1.88558	3.78421	13.9841	0.706	0.816	0.562885	Coding
FAM171B	1.59985e-14	5.36558e-10	1.95756	0.0551242	0.0141205	0.035	0.01	0.771924	Coding
FAM174A	3.42112e-74	1.14738e-69	1.04353	0.479347	0.232578	0.352	0.162	0.654652	Coding
FAM174B	0.000956941	1	1.52066	0.0162325	0.00562581	0.012	0.005	0.434852	Coding
FAM177A1	4.04752e-61	1.35746e-56	0.601804	0.951822	0.62729	0.548	0.335	0.600776	Coding
FAM185A	1.7708e-14	5.9389e-10	1.3009	0.0396625	0.0160917	0.043	0.015	0.644052	Coding
FAM189B	1.60927e-31	5.39717e-27	1.16849	0.119165	0.0530261	0.122	0.047	0.814336	Coding
FAM193A	6.91042e-06	0.231762	0.734509	0.0712243	0.0428877	0.061	0.038	0.813327	Coding
FAM200B	1.42643e-34	4.78396e-30	1.03636	0.154805	0.0755061	0.153	0.065	0.182053	Coding
FAM204A	1.5455e-39	5.1833e-35	0.723869	0.301569	0.182674	0.259	0.134	0.646753	Coding
FAM207A	9.4377e-18	3.16522e-13	0.605288	0.15488	0.101914	0.15	0.084	0.406935	Coding
FAM20C	5.58288e-08	0.00187239	1.65374	0.0223821	0.00706815	0.018	0.005	0.786702	Coding
FAM210A	6.57131e-43	2.20389e-38	0.808917	0.608603	0.347464	0.366	0.218	0.397728	Coding
FAM210B	7.19152e-70	2.41189e-65	1.75809	0.153864	0.0454331	0.155	0.039	0.296447	Coding
FAM217B	6.09942e-06	0.204562	2.40348	0.0105828	0.00189791	0.01	0.002	0.261928	Coding
FAM221A	4.31292e-11	1.44647e-06	1.12099	0.0459485	0.0211438	0.038	0.014	0.696474	Coding
FAM228B	0.00015761	1	1.13965	0.00852082	0.0038824	0.011	0.004	0.437126	Coding
FAM234B	0.354527	1	-0.665067	0.00651087	0.0108406	0.008	0.01	0.736479	Coding
FAM241A	1.34275e-35	4.50332e-31	1.21183	0.187386	0.0809037	0.16	0.068	0.259492	Coding
FAM25A	1.38577e-52	4.6476e-48	-0.742105	2.32979	3.8974	0.207	0.374	0.621806	Coding
FAM25G	6.99005e-18	2.34432e-13	0.591193	0.0841088	0.055939	0.077	0.031	0.598265	Coding
FAM27C	1.76075e-21	5.9052e-17	1.01098	0.0411509	0.0204532	0.048	0.012	0.0276488	lncRNA
FAM32A	1.57078e-24	5.26808e-20	-0.948038	0.405058	0.782127	0.313	0.398	0.667843	Coding
FAM3C	4.52463e-17	1.51747e-12	0.629614	0.185826	0.120209	0.169	0.102	0.796202	Coding
FAM50A	3.13686e-07	0.0105204	-1.02896	0.138701	0.283746	0.14	0.181	0.810649	Coding
FAM50B	9.97956e-06	0.334695	1.23658	0.0139296	0.00591343	0.016	0.005	0.294402	Coding
FAM76B	1.02267e-18	3.42984e-14	1.22145	0.0626053	0.0268523	0.061	0.021	0.899283	Coding
FAM83A	2.34692e-13	7.8711e-09	1.08842	0.0724008	0.0340706	0.056	0.023	0.449673	Coding
FAM83B	1.00073e-70	3.35626e-66	0.822901	0.92833	0.524853	0.493	0.274	0.598792	Coding
FAM83D	3.24224e-21	1.08738e-16	0.92724	0.0654781	0.0344795	0.042	0.009	0.692864	Coding
FAM83H	8.57312e-09	0.000287525	-0.808452	0.208268	0.365337	0.188	0.242	0.76997	Coding
FAN1	1.22396e-10	4.1049e-06	1.63094	0.0158273	0.00506728	0.016	0.003	0.492891	Coding
FANCF	1.1763e-07	0.00394508	2.00982	0.0122761	0.00297216	0.013	0.003	0.135375	Coding
FANCG	4.9746e-07	0.0166838	-1.04968	0.0481569	0.10042	0.054	0.087	0.587643	Coding
FANCI	0.000563423	1	0.923836	0.0135803	0.0072058	0.016	0.007	0.816267	Coding
FANCL	0.000118594	1	0.663977	0.0208836	0.013274	0.023	0.011	0.821722	Coding
FANCM	6.02868e-06	0.20219	2.2857	0.0139835	0.00277261	0.012	0.004	0.705924	Coding
FAR1	1.55604e-21	5.21865e-17	1.40043	0.0895753	0.0339143	0.068	0.023	0.905138	Coding
FARP1	0.000209487	1	1.65227	0.0279887	0.00885922	0.018	0.008	0.788764	Coding
FARS2	3.87606e-13	1.29995e-08	1.42803	0.0439785	0.0163227	0.043	0.015	0.638181	Coding
FARSA	4.27415e-27	1.43346e-22	0.860562	0.143579	0.0791324	0.148	0.069	0.824707	Coding
FARSB	9.94439e-41	3.33515e-36	1.66141	0.100365	0.0316824	0.098	0.026	0.846897	Coding
FAS	1.94932e-105	6.53765e-101	2.14223	0.329119	0.0744697	0.201	0.044	0.181619	Coding
FASTKD1	2.82074e-06	0.0946019	1.32345	0.0236822	0.0094539	0.022	0.009	0.66907	Coding
FAXDC2	9.84618e-08	0.00330221	1.42171	0.0162374	0.00604026	0.014	0.003	0.597444	Coding
FBF1	3.28433e-08	0.0011015	1.50728	0.0163699	0.00572835	0.017	0.005	0.521433	Coding
FBL	8.79782e-156	2.95061e-151	1.16462	1.5689	0.699871	0.652	0.327	0.762597	Coding
FBLIM1	1.33098e-11	4.46385e-07	-0.720921	0.762083	1.25664	0.392	0.418	0.437089	Coding
FBLN1	9.72076e-06	0.326015	0.920252	0.0413642	0.0219057	0.029	0.014	0.728429	Coding
FBLN2	3.94945e-11	1.32457e-06	3.53592	0.0381674	0.0031427	0.016	0.002	0.677016	Coding
FBRS	3.26385e-10	1.09463e-05	-0.695565	0.415203	0.672961	0.299	0.351	0.957754	Coding
FBXL16	0.133466	1	-0.774523	0.0159752	0.0278996	0.017	0.023	0.746717	Coding
FBXL17	2.91313e-09	9.77007e-05	1.19336	0.0229262	0.0100329	0.03	0.011	0.924194	Coding
FBXL18	0.00121566	1	-0.814076	0.0138465	0.0249377	0.015	0.028	0.597511	Coding
FBXL4	3.75651e-17	1.25986e-12	1.37294	0.0543537	0.0209711	0.052	0.017	0.71612	Coding
FBXL6	6.45551e-12	2.16505e-07	1.06036	0.0332982	0.0159934	0.034	0.011	0.549986	Coding
FBXL8	2.7527e-09	9.23201e-05	0.722581	0.0334514	0.0203545	0.037	0.015	0.284675	Coding
FBXO17	7.45636e-22	2.50071e-17	2.01522	0.0538802	0.0132523	0.047	0.011	0.450783	Coding
FBXO25	2.22553e-53	7.46399e-49	1.36799	0.203282	0.078743	0.177	0.063	0.723515	Coding
FBXO3	2.77659e-06	0.0931212	-0.621804	0.361688	0.55706	0.279	0.313	0.900059	Coding
FBXO30	4.603e-08	0.00154375	0.82901	0.113761	0.0641013	0.075	0.044	0.448958	Coding
FBXO32	4.0567e-23	1.36054e-18	0.791329	0.393655	0.227528	0.146	0.072	0.770442	Coding
FBXO33	1.97151e-13	6.61203e-09	0.84048	0.0983531	0.0549875	0.095	0.05	0.826107	Coding
FBXO36	0.0136685	1	-0.92121	0.0398492	0.0761159	0.048	0.062	0.633777	Coding
FBXO4	7.77983e-17	2.6092e-12	1.85144	0.024203	0.00664376	0.027	0.005	0.721351	Coding
FBXO45	1.88301e-30	6.31525e-26	-1.57807	0.432269	1.29176	0.268	0.37	0.774433	Coding
FBXO5	2.75714e-07	0.00924689	1.03515	0.0268746	0.013144	0.025	0.01	0.523466	Coding
FBXO7	2.3226e-68	7.78953e-64	1.35615	0.322215	0.125851	0.256	0.104	0.658913	Coding
FBXO9	2.74092e-15	9.1925e-11	0.682698	0.110575	0.0689781	0.113	0.06	0.839759	Coding
FBXW4	3.82925e-07	0.0128425	0.66326	0.0360295	0.0228446	0.04	0.02	0.779586	Coding
FBXW7	6.15583e-122	2.06454e-117	1.28372	0.881595	0.362099	0.388	0.146	0.913124	Coding
FBXW9	1.32079e-15	4.42965e-11	1.5108	0.0259011	0.00905855	0.034	0.009	0.751081	Coding
FCGRT	1.17255e-31	3.93249e-27	-1.50325	0.150193	0.426836	0.144	0.256	0.423036	Coding
FCHO2	1.03987e-05	0.348752	-0.611882	0.239242	0.366113	0.195	0.233	0.95056	Coding
FCHSD1	1.34548e-94	4.51246e-90	-2.59722	0.224856	1.36314	0.09	0.303	0.804905	Coding
FCHSD2	1.34867e-08	0.000452317	1.18975	0.0261105	0.0114545	0.027	0.009	0.910265	Coding
FCMR	3.62457e-06	0.121561	1.18806	0.0201096	0.00883442	0.018	0.006	0.204945	Coding
FCRLB	4.57715e-40	1.53508e-35	2.84334	0.048749	0.00666825	0.048	0.005	0.589301	Coding
FDPS	0.0142462	1	-0.83029	0.364417	0.64855	0.287	0.29	0.727889	Coding
FDX1	2.78845e-82	9.3519e-78	1.40389	0.388366	0.146748	0.297	0.116	0.53541	Coding
FDXR	2.00274e-16	6.71678e-12	0.715123	0.0864788	0.0527627	0.098	0.048	0.682478	Coding
FECH	1.64188e-06	0.0550653	1.63678	0.0138257	0.00440242	0.018	0.006	0.67953	Coding
FEM1B	1.48099e-09	4.96694e-05	-0.60095	0.960596	1.45744	0.52	0.507	0.555613	Coding
FERMT1	3.89038e-16	1.30475e-11	1.11106	0.0989259	0.0458173	0.077	0.034	0.758238	Coding
FERMT2	0.000416182	1	1.50731	0.0306893	0.0107652	0.018	0.009	0.882905	Coding
FFAR2	0.00246607	1	1.25197	0.0114583	0.00481104	0.012	0.006	0.180883	Coding
FGD2	2.16384e-13	7.25708e-09	-2.42038	0.00845148	0.0474287	0.011	0.045	0.666773	Coding
FGD4	6.79846e-47	2.28007e-42	1.2963	0.146783	0.0597599	0.144	0.048	0.805877	Coding
FGD6	1.4304e-121	4.79726e-117	1.67717	0.438631	0.137111	0.262	0.066	0.847766	Coding
FGF18	3.56095e-11	1.19427e-06	1.67466	0.0292746	0.00912272	0.02	0.004	0.857985	Coding
FGF19	2.71167e-06	0.0909441	1.10321	0.0208607	0.00973045	0.01	0.002	0.50344	Coding
FGF7	8.79141e-10	2.94846e-05	1.83902	0.0263862	0.00731304	0.013	0.002	0.811605	Coding
FGFBP1	5.27598e-184	1.76946e-179	1.34296	6.0637	2.39037	0.613	0.265	0.107641	Coding
FGFR2	2.79045e-14	9.35861e-10	1.30084	0.0477117	0.0193595	0.044	0.015	0.837522	Coding
FGGY	2.43525e-15	8.16734e-11	0.872121	0.0712903	0.039005	0.058	0.023	0.785468	Coding
FGL2	1.93141e-09	6.47755e-05	3.19314	0.019362	0.00197933	0.012	0.001	0.434166	Coding
FH	2.65899e-16	8.91773e-12	0.599211	0.179645	0.118693	0.171	0.105	0.792868	Coding
FHIT	1.90034e-17	6.37336e-13	1.14002	0.0544481	0.024721	0.056	0.019	0.493091	Coding
FHL1	7.27688e-16	2.44052e-11	1.79158	0.0948918	0.027352	0.055	0.021	0.746353	Coding
FHL2	6.39483e-127	2.1447e-122	0.851073	3.69217	2.0469	0.803	0.504	0.555953	Coding
FHL3	6.37527e-23	2.13814e-18	0.906702	0.132971	0.0709777	0.124	0.058	0.73133	Coding
FHOD1	1.1599e-15	3.89006e-11	1.41974	0.0312631	0.0116651	0.035	0.009	0.7672	Coding
FICD	0.00556689	1	0.927083	0.0535544	0.0282124	0.05	0.037	0.355191	Coding
FIGNL1	6.78482e-11	2.27549e-06	1.09506	0.0534301	0.0250329	0.049	0.021	0.137549	Coding
FILIP1L	2.56212e-09	8.59284e-05	1.50719	0.135069	0.0474866	0.055	0.028	0.716369	Coding
FITM2	0.150217	1	-0.806879	0.0111604	0.0201136	0.013	0.018	0.425182	Coding
FIZ1	8.1337e-06	0.272788	1.19566	0.0290604	0.0126948	0.023	0.01	0.526899	Coding
FJX1	0.000443963	1	0.781132	0.0388297	0.0226672	0.028	0.016	0.675634	Coding
FKBP11	1.83829e-32	6.16525e-28	1.70857	0.117037	0.0357584	0.095	0.031	0.794453	Coding
FKBP14	1.57107e-17	5.26906e-13	1.08044	0.0528631	0.0250216	0.048	0.015	0.597788	Coding
FKBP1A	2.52587e-50	8.47125e-46	-0.88338	1.48004	2.73084	0.628	0.677	0.797797	Coding
FKBP2	3.40046e-26	1.14045e-21	-0.622919	0.982121	1.51295	0.537	0.593	0.816831	Coding
FKBP5	2.19057e-81	7.34675e-77	1.66984	0.263321	0.0827117	0.196	0.054	0.742512	Coding
FKBP8	2.03013e-15	6.80866e-11	-0.702933	0.681214	1.10942	0.462	0.487	0.75743	Coding
FKBP9	2.48461e-25	8.33288e-21	1.71749	0.0665062	0.0201717	0.06	0.016	0.696069	Coding
FKBPL	2.43628e-12	8.17081e-08	-1.15657	0.108084	0.241751	0.118	0.178	0.266307	Coding
FLG	0.000414228	1	-4.08525	0.0072918	0.131108	0.004	0.014	0.423768	Coding
FLNB	8.28159e-117	2.77748e-112	1.52798	0.508876	0.176427	0.302	0.093	0.843481	Coding
FLOT1	1.92299e-54	6.44933e-50	1.10269	0.246329	0.114722	0.198	0.074	0.764511	Coding
FLOT2	1.34199e-25	4.50078e-21	2.16715	0.0359718	0.00792171	0.039	0.006	0.824481	Coding
FLRT2	0.00229854	1	1.01974	0.0399087	0.0197157	0.026	0.016	0.324467	Coding
FLRT3	2.75236e-22	9.23086e-18	2.42389	0.0558236	0.0102994	0.039	0.008	0.74157	Coding
FLT3LG	1.16967e-31	3.92283e-27	2.18877	0.0640033	0.0139495	0.064	0.015	0.531963	Coding
FLVCR2	2.84651e-07	0.00954662	-1.69973	0.00602864	0.0208373	0.004	0.02	0.676732	Coding
FLYWCH1	3.92572e-16	1.31661e-11	0.633816	0.0777294	0.0501937	0.081	0.036	0.331966	Coding
FMC1	5.21833e-48	1.75012e-43	1.67231	0.116001	0.0363486	0.106	0.026	0.25299	Coding
FMNL2	1.37546e-17	4.61303e-13	0.798879	0.116977	0.0673065	0.1	0.048	0.901196	Coding
FMOD	1.68669e-08	0.000565683	2.12705	0.0151649	0.00338701	0.011	0.001	0.554635	Coding
FN1	3.81342e-06	0.127894	1.54379	0.0355362	0.0121542	0.015	0.005	0.847372	Coding
FN3K	2.73633e-05	0.917711	1.31376	0.0129922	0.00521856	0.012	0.004	0.612947	Coding
FNBP1L	1.90637e-61	6.39359e-57	1.36312	0.267007	0.103783	0.195	0.068	0.935907	Coding
FNDC3A	2.02023e-37	6.77544e-33	1.9555	0.0865817	0.0222516	0.071	0.015	0.940138	Coding
FNDC3B	1.00198e-56	3.36043e-52	1.6028	0.268082	0.0882222	0.162	0.051	0.901695	Coding
FNTA	7.66786e-47	2.57165e-42	-0.85332	1.22155	2.20753	0.603	0.637	0.865972	Coding
FOCAD	3.86048e-11	1.29473e-06	1.62469	0.0155056	0.00498579	0.019	0.004	0.841897	Coding
FOS	1.28997e-158	4.32631e-154	1.45932	2.72819	0.992122	0.399	0.125	0.810314	Coding
FOSB	4.61463e-53	1.54766e-48	1.03084	0.55371	0.271031	0.22	0.092	0.640962	Coding
FOSL1	2.86184e-177	9.59803e-173	-1.26881	2.70333	6.51488	0.588	0.776	0.632568	Coding
FOXC1	0.000226515	1	0.935348	0.0801065	0.0419347	0.04	0.025	0.626331	Coding
FOXD1	8.86678e-05	1	0.762613	0.0139739	0.00831178	0.017	0.007	0.4681	Coding
FOXO1	2.33318e-18	7.82502e-14	0.930639	0.141071	0.074056	0.115	0.058	0.68883	Coding
FOXP1	5.09414e-85	1.70847e-80	1.62446	0.282205	0.0914855	0.202	0.055	0.92843	Coding
FOXP2	5.50254e-11	1.84544e-06	1.51807	0.0187321	0.00650903	0.021	0.005	0.971515	Coding
FOXQ1	7.09238e-08	0.00237864	0.638068	0.0913964	0.0588275	0.067	0.039	0.273026	Coding
FOXRED1	5.07814e-07	0.0170311	1.03067	0.0309004	0.0151561	0.029	0.012	0.625788	Coding
FPGT	1.30289e-05	0.436963	0.926141	0.0101539	0.00539077	0.014	0.004	0.610933	Coding
FRA10AC1	4.99813e-21	1.67627e-16	1.11775	0.0693858	0.031992	0.073	0.027	0.809252	Coding
FRAT2	1.05343e-14	3.533e-10	0.999788	0.0446498	0.0223637	0.051	0.019	0.402481	Coding
FRMD4A	6.04558e-27	2.02757e-22	2.13518	0.0584774	0.0132265	0.054	0.012	0.875383	Coding
FRMD4B	4.43218e-30	1.48646e-25	0.787405	0.51467	0.298263	0.277	0.162	0.868458	Coding
FRMD6	3.38714e-53	1.13598e-48	0.634677	0.872246	0.5619	0.476	0.283	0.770194	Coding
FRMD6-AS1	2.10425e-12	7.05725e-08	1.8792	0.0215689	0.00579754	0.019	0.003	0.0755712	lncRNA
FRS2	3.14938e-21	1.05624e-16	1.21549	0.0945548	0.0407226	0.084	0.033	0.797413	Coding
FRYL	7.83757e-31	2.62856e-26	0.686024	0.42769	0.265926	0.275	0.162	0.921491	Coding
FRZB	0.00312283	1	1.30405	0.0401481	0.0162529	0.02	0.011	0.803288	Coding
FSCN1	1.44321e-66	4.84023e-62	0.601837	1.76351	1.16211	0.609	0.374	0.749267	Coding
FSD1L	1.13866e-06	0.0381885	1.96505	0.0121995	0.00305207	0.01	0.002	0.827708	Coding
FSTL1	0.37871	1	0.591329	0.0469876	0.0312952	0.024	0.021	0.811359	Coding
FSTL3	1.8982e-24	6.3662e-20	1.92775	0.145197	0.0380938	0.077	0.026	0.603584	Coding
FSTL4	2.97541e-05	0.997893	0.808911	0.0136295	0.00784679	0.016	0.006	0.785822	Coding
FTH1	2.07054e-95	6.94418e-91	0.597056	28.9847	19.1619	0.888	0.662	0.702477	Coding
FTL	2.28177e-243	7.65259e-239	-1.90492	50.6	189.492	0.94	0.963	0.584208	Coding
FTO	3.29688e-22	1.10571e-17	1.98739	0.0457732	0.0114694	0.047	0.011	0.655159	Coding
FTSJ1	7.05459e-20	2.36597e-15	0.723928	0.211004	0.127834	0.188	0.112	0.702356	Coding
FUBP1	1.43716e-25	4.81995e-21	0.779053	0.198379	0.115678	0.161	0.08	0.959507	Coding
FUCA1	0.0103673	1	1.42259	0.0134422	0.00499373	0.012	0.006	0.629783	Coding
FUCA2	6.20227e-11	2.08012e-06	1.95701	0.0198167	0.00503208	0.02	0.005	0.6311	Coding
FUS	2.07946e-84	6.9741e-80	0.679702	2.52783	1.5782	0.719	0.453	0.857332	Coding
FUT1	9.85317e-05	1	0.90065	0.015022	0.00809776	0.02	0.009	0.0611687	Coding
FUT10	0.000154526	1	1.92072	0.011232	0.00289759	0.011	0.004	0.40992	Coding
FUT11	5.63733e-24	1.89065e-19	0.792104	0.242954	0.140376	0.188	0.104	0.595762	Coding
FUT2	4.38181e-31	1.46957e-26	1.75102	0.0846097	0.0250824	0.081	0.024	0.11592	Coding
FUT3	0.000276062	1	-1.27011	0.0197478	0.0485106	0.024	0.041	0.0746451	Coding
FUT8	2.28762e-09	7.67224e-05	2.24647	0.0143511	0.00293164	0.015	0.003	0.803051	Coding
FUZ	5.39984e-12	1.811e-07	2.46772	0.0137904	0.00238701	0.018	0.003	0.744475	Coding
FXR1	5.89505e-160	1.97708e-155	1.48234	0.828349	0.296444	0.485	0.185	0.904419	Coding
FXR2	4.81353e-11	1.61436e-06	0.715247	0.088222	0.05382	0.077	0.041	0.902228	Coding
FXYD1	3.68497e-06	0.123586	1.57141	0.0276851	0.0092785	0.018	0.006	0.66066	Coding
FXYD3	1.23801e-191	4.15204e-187	1.15406	3.2923	1.47944	0.793	0.5	0.417686	Coding
FXYD5	1.32414e-46	4.44089e-42	-1.32969	0.544437	1.36936	0.342	0.462	0.218137	Coding
FYN	7.95533e-09	0.000266806	-1.0021	0.0316824	0.0641588	0.024	0.055	0.904846	Coding
FZD1	4.23619e-07	0.0142073	1.0412	0.023547	0.0114713	0.021	0.008	0.457115	Coding
FZD10	2.10134e-24	7.04748e-20	0.59936	0.311677	0.205828	0.216	0.123	0.597166	Coding
FZD3	0.000534942	1	0.811004	0.014853	0.00853252	0.016	0.007	0.681817	Coding
FZD6	6.60566e-38	2.21541e-33	1.13228	0.197349	0.0900452	0.16	0.066	0.560046	Coding
FZD7	4.86206e-09	0.000163064	0.930164	0.0545713	0.0286855	0.041	0.018	0.677368	Coding
G2E3	2.45003e-15	8.21691e-11	0.825614	0.139864	0.0789812	0.118	0.065	0.806339	Coding
G3BP1	1.59544e-51	5.35079e-47	0.772625	0.59011	0.345495	0.339	0.176	0.858441	Coding
G3BP2	2.72359e-72	9.13438e-68	1.15412	0.382532	0.1719	0.266	0.103	0.920032	Coding
G6PC3	1.37487e-05	0.461105	1.46887	0.0101925	0.00365622	0.01	0.003	0.586681	Coding
GAA	7.19399e-29	2.41272e-24	1.43127	0.0654104	0.0242328	0.076	0.022	0.55437	Coding
GABARAP	1.70649e-135	5.72323e-131	-0.657625	6.3839	10.071	0.929	0.941	0.821341	Coding
GABARAPL1	1.38364e-80	4.64044e-76	1.28158	0.414109	0.170338	0.283	0.108	0.603671	Coding
GABARAPL2	1.84223e-246	6.17847e-242	-1.57989	2.43838	7.29059	0.768	0.867	0.863176	Coding
GABPB1-AS1	4.34667e-27	1.45779e-22	1.85252	0.0962702	0.0265947	0.066	0.018	0.173772	lncRNA
GABRE	0.507971	1	-0.604637	0.069968	0.106881	0.062	0.058	0.610601	Coding
GADD45A	1.16126e-149	3.89462e-145	1.17093	1.32994	0.590685	0.446	0.159	0.666784	Coding
GADD45B	2.24351e-205	7.52427e-201	1.37175	10.7508	4.15432	0.641	0.3	0.553227	Coding
GAL3ST4	5.39228e-16	1.80846e-11	1.80958	0.0259108	0.00733199	0.031	0.007	0.514655	Coding
GALC	4.06435e-10	1.3631e-05	1.49308	0.0164283	0.00580755	0.02	0.005	0.741295	Coding
GALK1	0.0106761	1	-0.868554	0.142159	0.260182	0.121	0.139	0.66803	Coding
GALK2	2.92808e-16	9.82018e-12	1.77225	0.047062	0.0137211	0.053	0.019	0.763791	Coding
GALNT1	0.00257806	1	-0.781663	0.0619916	0.107146	0.064	0.083	0.905053	Coding
GALNT10	0.000207894	1	0.650962	0.00993705	0.00642464	0.013	0.005	0.817652	Coding
GALNT14	0.000383143	1	0.784908	0.0347567	0.0202436	0.031	0.018	0.723908	Coding
GALNT18	2.6497e-16	8.88655e-12	1.44088	0.061167	0.0225076	0.061	0.023	0.893408	Coding
GALNT2	2.20534e-26	7.39625e-22	1.43186	0.0917959	0.0340025	0.084	0.029	0.809346	Coding
GALNT3	3.39472e-44	1.13852e-39	0.862377	0.405222	0.222948	0.289	0.151	0.887582	Coding
GALNT5	0.00543806	1	-1.18628	0.013846	0.0323313	0.012	0.021	0.706426	Coding
GALNT6	8.30553e-15	2.78551e-10	0.854212	0.122445	0.0677919	0.102	0.053	0.56484	Coding
GALNT7	2.50398e-06	0.0839786	1.70257	0.0261446	0.00798273	0.017	0.006	0.909856	Coding
GALT	2.8539e-30	9.57141e-26	2.34499	0.0846464	0.016562	0.061	0.014	0.754776	Coding
GAMT	5.07084e-32	1.70066e-27	1.4259	0.143583	0.0534184	0.114	0.042	0.682071	Coding
GANAB	1.59852e-12	5.36112e-08	0.69793	0.121294	0.0748596	0.111	0.064	0.792606	Coding
GANC	7.8238e-24	2.62395e-19	1.60225	0.101546	0.0334052	0.078	0.028	0.675509	Coding
GARNL3	4.19566e-07	0.0140714	2.54711	0.0106611	0.00171381	0.01	0.002	0.918411	Coding
GART	1.9252e-27	6.45674e-23	1.14841	0.202123	0.0911956	0.144	0.066	0.749131	Coding
GAS1	2.21573e-07	0.00743111	1.89808	0.0199914	0.00529652	0.014	0.003	0.548585	Coding
GAS2L1	4.17968e-16	1.40178e-11	0.98407	0.0507882	0.025714	0.057	0.021	0.519854	Coding
GAS2L3	1.23974e-08	0.000415783	0.683821	0.052973	0.0330663	0.052	0.026	0.677989	Coding
GAS6	1.68328e-11	5.6454e-07	0.745201	0.106678	0.0637207	0.085	0.046	0.671589	Coding
GAS7	7.19524e-24	2.41314e-19	-1.73565	0.0478635	0.16069	0.041	0.113	0.829578	Coding
GAS8	1.65648e-05	0.555551	0.718485	0.0172178	0.0105471	0.023	0.011	0.681535	Coding
GATA3-AS1	6.34691e-14	2.12863e-09	1.48217	0.0420635	0.0150292	0.038	0.012	0.248545	lncRNA
GATAD1	4.64223e-10	1.55691e-05	1.13075	0.0325394	0.0148764	0.034	0.012	0.673631	Coding
GATB	4.19606e-65	1.40728e-60	2.62113	0.099607	0.0160761	0.105	0.018	0.754407	Coding
GATD1	0.0259471	1	-0.867196	0.0384483	0.0707566	0.041	0.053	0.668432	Coding
GATM	2.74462e-169	9.2049e-165	2.04262	0.590037	0.143136	0.315	0.071	0.71109	Coding
GBA	0.0064192	1	-1.72585	0.0339699	0.113644	0.04	0.054	0.614707	Coding
GBA2	0.118393	1	-0.75588	0.104203	0.176526	0.095	0.106	0.802479	Coding
GBP1	6.14348e-72	2.0604e-67	2.14964	0.256499	0.0577205	0.146	0.034	0.389411	Coding
GBP2	2.10625e-89	7.06395e-85	1.49028	0.519092	0.184739	0.305	0.119	0.329292	Coding
GBP3	2.07485e-10	6.95864e-06	1.18162	0.0348896	0.0153905	0.036	0.014	0.40056	Coding
GBP4	8.54858e-16	2.86702e-11	3.26693	0.0199555	0.00193303	0.017	0.001	0.383048	Coding
GCA	5.46502e-14	1.83286e-09	1.13308	0.0593167	0.027061	0.046	0.016	0.649805	Coding
GCC1	0.000487024	1	0.645186	0.0829615	0.0531438	0.073	0.053	0.505278	Coding
GCDH	0.00263557	1	0.86227	0.0287107	0.0158511	0.025	0.015	0.618348	Coding
GCFC2	1.89662e-15	6.36089e-11	1.45426	0.053994	0.0196803	0.051	0.018	0.640803	Coding
GCH1	2.74713e-59	9.21334e-55	1.29329	0.305308	0.124566	0.211	0.08	0.721768	Coding
GCHFR	9.7404e-07	0.0326673	1.06491	0.0245357	0.0117539	0.026	0.011	0.474832	Coding
GCLC	8.14956e-16	2.7332e-11	0.894669	0.164997	0.0887992	0.091	0.044	0.864424	Coding
GCNA	8.52462e-12	2.85899e-07	2.42895	0.106981	0.0197626	0.035	0.012	0.219074	Coding
GCNT2	3.60659e-06	0.120958	1.98901	0.0273012	0.00680302	0.012	0.003	0.362783	Coding
GCNT4	8.82056e-10	2.95824e-05	-1.61308	0.0273848	0.0849414	0.026	0.059	0.0841549	Coding
GCSH	7.91951e-20	2.65604e-15	0.86026	0.0806551	0.0444872	0.092	0.04	0.626156	Coding
GDA	5.90268e-42	1.97964e-37	-3.06635	0.0316674	0.26879	0.016	0.108	0.771015	Coding
GDI1	5.50607e-16	1.84663e-11	-0.633761	0.541024	0.839957	0.36	0.418	0.870371	Coding
GDI2	4.22444e-74	1.41679e-69	0.66766	1.32261	0.832709	0.661	0.415	0.859373	Coding
GDPD2	2.9406e-06	0.0986219	1.32105	0.0427329	0.0170949	0.033	0.016	0.662175	Coding
GDPD3	7.9127e-52	2.65376e-47	-2.61524	0.0439284	0.27169	0.041	0.168	0.689656	Coding
GEM	1.80222e-30	6.04427e-26	2.25792	0.301313	0.0629032	0.085	0.026	0.648668	Coding
GEMIN5	1.68989e-07	0.00566756	0.79577	0.0315519	0.0182443	0.035	0.016	0.808268	Coding
GEMIN7	8.69575e-35	2.91638e-30	-1.46933	0.191358	0.530898	0.18	0.299	0.170335	Coding
GEN1	3.45496e-07	0.0115873	1.47876	0.0173932	0.00621355	0.015	0.004	0.711218	Coding
GFM2	0.0111715	1	0.667789	0.02718	0.0172019	0.027	0.018	0.747582	Coding
GFOD1	2.95367e-19	9.90603e-15	1.14158	0.0784659	0.0355805	0.075	0.029	0.243145	Coding
GFOD2	1.07664e-15	3.61084e-11	-0.920835	0.261017	0.494812	0.22	0.292	0.395189	Coding
GFPT1	7.23895e-69	2.4278e-64	1.73644	0.339961	0.101972	0.21	0.073	0.859182	Coding
GFRA1	0.00449687	1	-0.599435	0.00975676	0.0152682	0.005	0.012	0.739334	Coding
GGA2	5.41378e-15	1.81567e-10	0.612403	0.0642489	0.0421294	0.062	0.025	0.654029	Coding
GGACT	2.86026e-16	9.59274e-12	3.02314	0.0160136	0.00183825	0.02	0.002	0.167976	Coding
GGN	6.93877e-06	0.232713	1.52246	0.00783192	0.00269442	0.01	0.002	0.421228	Coding
GGNBP2	5.03898e-64	1.68997e-59	0.701093	0.80726	0.496637	0.487	0.278	0.961443	Coding
GGT5	1.39555e-10	4.6804e-06	3.16193	0.0308492	0.00331013	0.012	0.001	0.461415	Coding
GGT6	6.59403e-42	2.21151e-37	-1.67779	0.138808	0.445329	0.133	0.264	0.325842	Coding
GGT7	9.6696e-10	3.24299e-05	1.94374	0.0307474	0.00792162	0.028	0.01	0.907926	Coding
GHITM	1.0644e-67	3.56978e-63	0.729647	1.23317	0.743745	0.63	0.407	0.720454	Coding
GID4	4.69572e-65	1.57485e-60	-1.64438	0.268417	0.840303	0.227	0.398	0.806737	Coding
GID8	5.0441e-132	1.69169e-127	-1.16403	1.97547	4.42747	0.64	0.774	0.659153	Coding
GINS2	0.000191693	1	1.32875	0.00810781	0.00321819	0.01	0.003	0.632693	Coding
[truncated: 4,181 more rows]
