# Supplementary material for: Neutral evolution of snoRNA Host Gene long non-coding RNA affects cell fate control
Source: EMBO J. 2024 Jul 25;43(18):4049–67. doi: 10.1038/s44318-024-00172-8 (PMC11405852; doi:10.1038/s44318-024-00172-8)
Supplement: Supplementary file 3 — Source data Fig. 1 [file 44318_2024_172_MOESM3_ESM.zip › Figure 1/1B/Fig.1B.xlsx]

## Sheet: Fig.1B
geneName	p.val	p.val.adj	avg_log2FC	exp.lesion	exp.non_lesion	%expCells.lesion	%expCells.non_lesion	gene.exonic.conservation	category
A2ML1	0	0	3.64042	0.34802	0.0278738	0.265	0.026	0.459802	Coding
A4GALT	3.65305e-47	1.22516e-42	-3.64876	0.00120809	0.0157862	0.001	0.013	0.1516	Coding
AAAS	4.29894e-307	1.44178e-302	1.78623	0.126793	0.036738	0.128	0.033	0.832211	Coding
AACS	2.28894e-89	7.67664e-85	-0.774773	0.134167	0.229603	0.129	0.192	0.782459	Coding
AAK1	7.81108e-124	2.61968e-119	-0.741572	0.147809	0.247188	0.112	0.19	0.880369	Coding
AAMDC	1.18179e-160	3.96348e-156	1.13191	0.178424	0.0814032	0.159	0.075	0.481005	Coding
AAR2	2.43469e-89	8.16546e-85	-1.13613	0.0621382	0.136653	0.069	0.123	0.493513	Coding
AARS2	3.75319e-214	1.25874e-209	4.4451	0.0622321	0.00282098	0.046	0.003	0.705534	Coding
AARSD1	6.97045e-289	2.33775e-284	1.3666	0.164864	0.0639174	0.161	0.054	0.820454	Coding
AASDH	5.33891e-99	1.79057e-94	1.75262	0.0589769	0.0174796	0.053	0.017	0.65899	Coding
AASS	5.92778e-167	1.98806e-162	2.44091	0.0556369	0.0102179	0.05	0.008	0.80108	Coding
ABAT	6.0302e-27	2.02241e-22	-2.11837	0.00273244	0.0120585	0.002	0.01	0.758209	Coding
ABCA1	1.20405e-68	4.03815e-64	0.917	0.189742	0.100479	0.118	0.068	0.862596	Coding
ABCA12	1.76675e-220	5.92531e-216	-1.77793	0.114845	0.393987	0.11	0.213	0.827798	Coding
ABCA5	0	0	-1.86189	0.121862	0.443102	0.104	0.294	0.84575	Coding
ABCA7	3.83819e-40	1.28725e-35	1.75653	0.0232237	0.00685064	0.02	0.006	0.468181	Coding
ABCB10	2.1952e-23	7.36227e-19	1.3757	0.0134508	0.00516567	0.013	0.004	0.756952	Coding
ABCB7	1.79728e-40	6.02773e-36	-0.607435	0.154882	0.236013	0.156	0.194	0.855999	Coding
ABCB8	0	0	2.15497	0.0915766	0.020536	0.106	0.021	0.700356	Coding
ABCC1	1.18544e-34	3.97574e-30	-0.656473	0.066499	0.104863	0.056	0.085	0.722538	Coding
ABCC10	4.91041e-61	1.64685e-56	3.6607	0.0124689	0.000951714	0.013	0.001	0.744907	Coding
ABCC4	2.62433e-21	8.80149e-17	1.88117	0.0110544	0.00297694	0.01	0.003	0.758658	Coding
ABCD3	1.22117e-158	4.09557e-154	0.874708	0.15684	0.0855258	0.166	0.079	0.900044	Coding
ABCD4	2.87096e-61	9.62864e-57	0.791906	0.0630032	0.0363819	0.068	0.033	0.787019	Coding
ABCG1	0	0	-2.64807	0.0285751	0.179415	0.029	0.142	0.75427	Coding
ABHD11	2.46801e-36	8.27722e-32	0.758167	0.0600897	0.0355211	0.056	0.032	0.492048	Coding
ABHD14B	1.79004e-229	6.00344e-225	0.800503	0.288326	0.165534	0.272	0.137	0.397975	Coding
ABHD16A	2.82964e-109	9.49004e-105	0.852167	0.122857	0.068048	0.132	0.067	0.87911	Coding
ABHD17B	1.16733e-29	3.915e-25	-0.727673	0.0249206	0.041318	0.02	0.038	0.701068	Coding
ABHD17C	1.51573e-53	5.08346e-49	-1.09092	0.0302149	0.0644367	0.033	0.065	0.759176	Coding
ABHD18	2.75057e-75	9.22487e-71	1.01675	0.0831346	0.0410754	0.077	0.036	0.77856	Coding
ABHD3	2.77457e-50	9.30534e-46	0.608541	0.114005	0.0747681	0.091	0.053	0.844444	Coding
ABHD6	8.96074e-79	3.00525e-74	-1.37169	0.0226944	0.0588273	0.022	0.058	0.676919	Coding
ABI1	0	0	-1.47299	1.15297	3.20074	0.548	0.867	0.920005	Coding
ABI3BP	3.59598e-05	1	-0.627597	0.0115489	0.0178873	0.006	0.01	0.717861	Coding
ABL1	1.91779e-10	6.43188e-06	1.05298	0.0189226	0.0091075	0.016	0.01	0.807629	Coding
ABLIM3	1.47218e-33	4.93739e-29	-2.03146	0.00336219	0.0139259	0.003	0.013	0.90094	Coding
ABO	3.53032e-53	1.184e-48	1.37011	0.0319764	0.0123527	0.03	0.01	0.152944	Coding
ABR	9.76883e-35	3.27627e-30	-0.655186	0.0609609	0.0960483	0.06	0.089	0.861358	Coding
ABRACL	0	0	1.23644	1.11561	0.473471	0.544	0.248	0.554807	Coding
ABT1	4.74845e-294	1.59254e-289	-1.13823	0.181023	0.398532	0.163	0.299	0.509906	Coding
ABTB1	2.03582e-111	6.82772e-107	-1.35017	0.0633818	0.161685	0.062	0.122	0.799891	Coding
ABTB2	7.10332e-67	2.38231e-62	-0.926181	0.0661424	0.12575	0.054	0.097	0.828011	Coding
ACAA1	0	0	1.13826	0.323335	0.146879	0.296	0.129	0.717126	Coding
ACAA2	0	0	2.65273	0.110913	0.0176073	0.138	0.019	0.714316	Coding
ACACA	9.1764e-120	3.07758e-115	1.24654	0.100024	0.04214	0.097	0.041	0.898677	Coding
ACAD10	5.29065e-23	1.77438e-18	1.31985	0.0199167	0.00796118	0.017	0.007	0.646755	Coding
ACAD11	5.32507e-08	0.00178592	0.776783	0.0142715	0.00832263	0.011	0.007	0.738124	Coding
ACAD8	1.52739e-190	5.12256e-186	2.12342	0.0613381	0.0140511	0.065	0.013	0.724449	Coding
ACAD9	0	0	1.88727	0.189724	0.051262	0.193	0.051	0.747471	Coding
ACADM	0	0	2.96333	0.239604	0.03069	0.22	0.024	0.749103	Coding
ACADS	1.26045e-100	4.22731e-96	1.01396	0.0594336	0.0294186	0.074	0.029	0.677742	Coding
ACADVL	2.3709e-148	7.95152e-144	-0.650464	0.832197	1.30632	0.477	0.537	0.781124	Coding
ACAP1	2.02455e-161	6.78995e-157	-1.95662	0.0304629	0.118412	0.032	0.098	0.781163	Coding
ACAP3	4.21914e-96	1.41502e-91	1.10846	0.178171	0.0826197	0.124	0.065	0.812469	Coding
ACAT1	4.02484e-230	1.34985e-225	0.908741	0.264319	0.14078	0.247	0.12	0.761603	Coding
ACAT2	0	0	2.67371	0.322905	0.0505765	0.278	0.044	0.700464	Coding
ACBD3	4.32926e-164	1.45195e-159	-1.00496	0.120345	0.241589	0.117	0.207	0.853516	Coding
ACBD4	4.44187e-16	1.48971e-11	0.949401	0.0156712	0.00810458	0.016	0.008	0.474505	Coding
ACBD6	0	0	1.82762	0.2337	0.0658168	0.23	0.059	0.821824	Coding
ACCS	4.09098e-26	1.37203e-21	1.49389	0.0127661	0.00451322	0.012	0.004	0.722724	Coding
ACER1	6.16695e-117	2.06827e-112	1.40542	0.0447759	0.016885	0.056	0.016	0.583459	Coding
ACER3	1.76439e-106	5.91741e-102	1.0699	0.0674806	0.0321316	0.069	0.025	0.846241	Coding
ACKR3	0	0	-4.22461	0.0499061	0.933979	0.026	0.365	0.346559	Coding
ACKR4	1.16903e-15	3.9207e-11	-1.19084	0.0315966	0.0722143	0.028	0.042	0.324865	Coding
ACLY	7.0226e-86	2.35524e-81	0.912076	0.10729	0.0570059	0.107	0.055	0.864696	Coding
ACO1	5.41376e-95	1.81567e-90	2.14036	0.0262731	0.00593304	0.03	0.005	0.768121	Coding
ACOT13	0	0	3.26113	0.258135	0.0268918	0.243	0.027	0.3311	Coding
ACOT2	3.75353e-20	1.25886e-15	-0.91262	0.0248631	0.0468662	0.024	0.039	0.285117	Coding
ACOT7	0	0	3.24449	0.235392	0.0248043	0.239	0.025	0.761555	Coding
ACOT8	8.26458e-100	2.77178e-95	0.826182	0.101586	0.0572881	0.12	0.06	0.712126	Coding
ACOT9	6.78216e-103	2.2746e-98	-1.17694	0.0841621	0.190371	0.076	0.137	0.794108	Coding
ACOX3	5.70198e-115	1.91233e-110	0.82324	0.0847952	0.0479156	0.107	0.048	0.615687	Coding
ACP2	7.58612e-126	2.54423e-121	2.80212	0.0297617	0.00423636	0.034	0.004	0.747974	Coding
ACP5	0	0	1.66743	0.188523	0.0593278	0.185	0.05	0.437871	Coding
ACP6	2.06373e-91	6.92132e-87	2.22604	0.0235867	0.00501453	0.027	0.004	0.533808	Coding
ACSF3	1.82792e-67	6.13049e-63	1.0663	0.0611257	0.0291772	0.069	0.032	0.521298	Coding
ACSL1	3.09205e-88	1.03701e-83	0.654836	0.236234	0.150039	0.203	0.126	0.751158	Coding
ACSL4	1.26706e-51	4.24947e-47	-1.07128	0.0377089	0.079312	0.021	0.048	0.815331	Coding
ACTB	0	0	0.693402	42.8755	26.5139	0.986	0.956	0.80839	Coding
ACTL10	3.97807e-43	1.33416e-38	2.00618	0.0116168	0.00286667	0.014	0.003	0.417809	Coding
ACTN2	7.33402e-120	2.45968e-115	4.27574	0.0482446	0.00245501	0.025	0.002	0.822766	Coding
ACTN4	0	0	-1.02395	0.868465	1.76607	0.489	0.681	0.87078	Coding
ACTR1B	2.96e-108	9.92725e-104	0.75529	0.102492	0.0607122	0.119	0.057	0.822112	Coding
ACTR2	5.40132e-182	1.8115e-177	-0.693143	0.37172	0.601045	0.306	0.403	0.897369	Coding
ACTR3	0	0	-0.924558	1.37491	2.60978	0.627	0.822	0.883729	Coding
ACTR3B	9.8864e-29	3.3157e-24	1.13351	0.0263334	0.0119889	0.024	0.01	0.805195	Coding
ACTR3C	3.13464e-220	1.0513e-215	3.54045	0.043258	0.00368393	0.051	0.004	0.607942	Coding
ACTR5	4.06788e-51	1.36429e-46	1.16082	0.0356328	0.0159226	0.036	0.014	0.803764	Coding
ACVR1	4.81979e-205	1.61646e-200	-1.80186	0.0345441	0.120593	0.03	0.106	0.78287	Coding
ACVR1B	0	0	-2.2429	0.0977901	0.463102	0.08	0.331	0.765582	Coding
ACY1	0	0	3.39866	0.14399	0.0136198	0.166	0.013	0.705347	Coding
ACYP1	0	0	2.06664	0.285001	0.0680083	0.213	0.062	0.476721	Coding
ACYP2	4.0438e-82	1.35621e-77	0.632412	0.239383	0.154422	0.213	0.137	0.506523	Coding
ADAL	1.2365e-23	4.14696e-19	0.994515	0.0185238	0.00928564	0.019	0.008	0.598893	Coding
ADAM10	6.76418e-88	2.26857e-83	-0.608442	0.162622	0.247978	0.138	0.203	0.87753	Coding
ADAM17	0	0	-1.06689	0.235752	0.493954	0.183	0.332	0.827476	Coding
ADAM8	2.60443e-250	8.73475e-246	-3.0429	0.0172143	0.142274	0.011	0.084	0.266111	Coding
ADAM9	5.59213e-124	1.87549e-119	-0.874545	0.166481	0.305291	0.136	0.215	0.807374	Coding
ADAMTS1	2.04437e-31	6.85639e-27	-1.84231	0.110831	0.397575	0.056	0.083	0.765995	Coding
ADAMTS4	8.12248e-103	2.72412e-98	2.51258	0.0534056	0.00932985	0.032	0.006	0.643624	Coding
ADAMTS9	2.45321e-99	8.22759e-95	-3.93695	0.00301442	0.0469504	0.002	0.028	0.832278	Coding
ADARB1	1.89268e-38	6.34769e-34	1.21181	0.0220841	0.00951898	0.023	0.008	0.610407	Coding
ADAT1	1.8158e-37	6.08982e-33	1.23189	0.0244623	0.0103994	0.025	0.01	0.547137	Coding
ADAT2	1.28321e-141	4.30365e-137	1.63745	0.0710527	0.0228167	0.064	0.018	0.64882	Coding
ADAT3	4.65541e-73	1.56133e-68	1.10337	0.077149	0.0358939	0.078	0.038	0.398864	Coding
ADCK1	5.58492e-102	1.87307e-97	3.16457	0.0231549	0.00254984	0.024	0.002	0.696602	Coding
ADCK5	1.42452e-180	4.77754e-176	3.12895	0.0425632	0.00483314	0.044	0.004	0.602116	Coding
ADCY2	1.71877e-48	5.76441e-44	-2.50046	0.00354022	0.0202977	0.003	0.019	0.832683	Coding
ADCY6	2.71452e-33	9.10395e-29	-1.56146	0.00588779	0.0174977	0.004	0.016	0.797949	Coding
ADGRE2	3.48145e-26	1.16761e-21	-2.83842	0.00321295	0.023325	0.003	0.011	0.230371	Coding
ADGRF1	3.37204e-07	0.0113091	-0.617392	0.0172702	0.0265379	0.013	0.02	0.423842	Coding
ADGRF2	1.4241e-93	4.77615e-89	-2.58138	0.00807761	0.0486277	0.009	0.041	0.319595	Coding
ADGRF4	0	0	-2.27297	0.17441	0.843172	0.149	0.428	0.520995	Coding
ADGRG1	1.21687e-130	4.08115e-126	0.722324	0.31312	0.189782	0.223	0.129	0.522164	Coding
ADGRL1	3.70172e-24	1.24148e-19	-0.76153	0.0234456	0.0397994	0.021	0.037	0.850619	Coding
ADH5	0	0	1.71597	0.424562	0.129214	0.329	0.09	0.65377	Coding
ADH7	5.29033e-68	1.77427e-63	5.13141	0.0118703	0.000301719	0.012	0	0.447087	Coding
ADI1	0	0	2.54112	0.674171	0.1158	0.45	0.092	0.538721	Coding
ADIPOR1	0	0	-1.08216	1.89468	4.01148	0.635	0.919	0.801401	Coding
ADK	7.16703e-284	2.40368e-279	0.804003	0.80343	0.460163	0.494	0.324	0.892312	Coding
ADM	0	0	-0.892849	4.91744	9.13095	0.72	0.877	0.510808	Coding
ADM5	6.0741e-36	2.03713e-31	1.95346	0.0111604	0.00285696	0.013	0.003	0.0251101	Coding
ADNP	9.70022e-92	3.25326e-87	-1.22276	0.0402416	0.0940072	0.034	0.08	0.785811	Coding
ADNP2	9.82441e-158	3.29491e-153	-1.03704	0.113882	0.233759	0.083	0.167	0.731528	Coding
ADO	0.0900723	1	-0.587698	0.0142552	0.0214654	0.016	0.018	0.405323	Coding
ADORA2B	1.35603e-77	4.54786e-73	-0.985164	0.107328	0.212527	0.093	0.147	0.494138	Coding
ADPRM	2.17485e-35	7.29401e-31	-0.892332	0.0378435	0.0703052	0.036	0.062	0.493187	Coding
ADSL	7.85124e-230	2.63315e-225	0.99627	0.153207	0.0767904	0.171	0.068	0.834315	Coding
ADTRP	1.37194e-195	4.60123e-191	1.5872	0.0432432	0.0143714	0.067	0.014	0.413146	Coding
AEN	2.8145e-125	9.43927e-121	-1.0881	0.132662	0.282105	0.121	0.196	0.348482	Coding
AFAP1	1.52928e-69	5.12891e-65	-1.48427	0.0266201	0.0745877	0.028	0.063	0.719701	Coding
AFDN	0	0	-2.27809	0.123575	0.599606	0.088	0.353	0.800002	Coding
AFF1	1.50734e-56	5.05532e-52	-0.635063	0.100449	0.156042	0.087	0.132	0.717839	Coding
AFG1L	1.22082e-120	4.09438e-116	2.25273	0.033174	0.00693358	0.038	0.007	0.843384	Coding
AFMID	3.34108e-129	1.12053e-124	0.960506	0.215583	0.110772	0.174	0.093	0.477184	Coding
AFTPH	0	0	-1.3607	0.405967	1.04267	0.276	0.534	0.93224	Coding
AGA	0	0	1.50806	0.20416	0.0717594	0.218	0.067	0.619246	Coding
AGAP3	2.42405e-93	8.12979e-89	1.12376	0.112064	0.0514119	0.095	0.045	0.806876	Coding
AGAP6	4.54946e-08	0.0015258	0.811007	0.0181717	0.0103497	0.014	0.009	0.79082	Coding
AGFG1	1.43961e-102	4.82816e-98	-1.1307	0.0552667	0.121094	0.054	0.11	0.907539	Coding
AGK	7.70334e-250	2.58355e-245	2.75659	0.0630469	0.00929873	0.069	0.01	0.762916	Coding
AGL	1.58946e-281	5.33072e-277	2.10279	0.0877298	0.0203981	0.092	0.017	0.86162	Coding
AGO2	0	0	-2.09152	0.091179	0.388791	0.079	0.29	0.867373	Coding
AGO4	1.77632e-78	5.95741e-74	-1.36376	0.0209951	0.0541313	0.017	0.05	0.894786	Coding
AGPAT1	6.70263e-40	2.24793e-35	0.742515	0.0372055	0.0222312	0.04	0.019	0.684819	Coding
AGPAT4	0	0	4.29499	0.112007	0.00567014	0.084	0.004	0.718886	Coding
AGPS	1.61068e-104	5.40191e-100	1.49702	0.0445606	0.0157677	0.052	0.016	0.945728	Coding
AGR2	3.31478e-54	1.11171e-49	2.66245	0.0165382	0.00258224	0.015	0.002	0.726315	Coding
AGTRAP	0	0	3.75558	0.421529	0.0311749	0.336	0.029	0.49913	Coding
AHCTF1	0	0	-1.6502	0.0895464	0.281196	0.077	0.208	0.775088	Coding
AHCY	1.5439e-189	5.17792e-185	0.69587	0.693859	0.428339	0.449	0.316	0.797182	Coding
AHCYL1	0	0	-1.29142	0.169114	0.41403	0.156	0.292	0.885998	Coding
AHDC1	0	0	-1.48273	0.162794	0.455082	0.122	0.305	0.792168	Coding
AHI1	4.28775e-179	1.43803e-174	1.71842	0.101952	0.030959	0.084	0.024	0.683557	Coding
AHNAK	0	0	-1.65972	1.75563	5.54713	0.66	0.88	0.643888	Coding
AHNAK2	0	0	-2.37434	0.131327	0.681172	0.119	0.355	0.384575	Coding
AHSA1	7.14099e-158	2.39494e-153	0.590465	0.579694	0.384989	0.397	0.263	0.808598	Coding
AIDA	2.2433e-244	7.52359e-240	-1.81343	0.0533792	0.187765	0.057	0.155	0.904744	Coding
AIFM1	4.05325e-245	1.35938e-240	1.82617	0.0822595	0.0231749	0.097	0.023	0.831356	Coding
AIFM3	2.03262e-62	6.817e-58	4.48678	0.0115807	0.000480442	0.012	0	0.78855	Coding
AIG1	0	0	1.88185	0.544651	0.147759	0.404	0.127	0.702254	Coding
AIMP1	0	0	1.1349	0.623911	0.284094	0.426	0.205	0.632597	Coding
AIMP2	0	0	1.56219	0.257209	0.0870802	0.242	0.081	0.513885	Coding
AIP	4.41488e-94	1.48066e-89	-0.614645	0.180996	0.277181	0.149	0.219	0.729821	Coding
AJAP1	7.29701e-27	2.44727e-22	-2.28133	0.00249435	0.0123477	0.003	0.012	0.670847	Coding
AJM1	2.42706e-120	8.13986e-116	0.998569	0.110133	0.0551095	0.108	0.048	0.265691	Coding
AK1	0	0	2.21911	0.32675	0.0701503	0.293	0.068	0.686079	Coding
AK3	0	0	-0.94952	0.526879	1.01759	0.382	0.531	0.567785	Coding
AK4	0	0	-1.91415	0.312094	1.17642	0.277	0.573	0.583299	Coding
AK7	2.74156e-36	9.19465e-32	2.00589	0.0155025	0.00383472	0.016	0.004	0.675434	Coding
AK8	1.29731e-21	4.3509e-17	1.23975	0.00784708	0.00330704	0.011	0.004	0.612307	Coding
AK9	9.88075e-36	3.31381e-31	1.33925	0.0212912	0.00839755	0.023	0.009	0.601167	Coding
AKAP1	2.22411e-19	7.45922e-15	0.8278	0.0307983	0.0173431	0.026	0.014	0.704314	Coding
AKAP10	2.51773e-147	8.44396e-143	-1.24316	0.049664	0.117652	0.04	0.106	0.905167	Coding
AKAP7	6.20623e-23	2.08145e-18	1.279	0.0132027	0.00542417	0.013	0.004	0.553691	Coding
AKIP1	7.54383e-214	2.53005e-209	1.8787	0.0795606	0.0216109	0.079	0.017	0.394771	Coding
AKIRIN1	0	0	-1.1142	0.27766	0.601139	0.215	0.396	0.891251	Coding
AKR1A1	0	0	1.83919	0.536036	0.149787	0.399	0.125	0.671051	Coding
AKR1B1	2.36047e-303	7.91655e-299	2.13692	0.093855	0.021313	0.092	0.016	0.586322	Coding
AKR1B10	0	0	7.27887	1.09105	0.0069875	0.477	0.006	0.512961	Coding
AKR1B15	8.10918e-33	2.71966e-28	2.01932	0.00649386	0.00157662	0.01	0.002	0.413084	Coding
AKR1C1	0	0	-2.40813	0.434075	2.30426	0.218	0.367	0.443664	Coding
AKR1C2	2.61801e-61	8.78029e-57	-1.65158	0.493953	1.55202	0.263	0.306	0.40346	Coding
AKR1C3	2.45904e-193	8.24712e-189	1.50757	0.0671474	0.0235964	0.07	0.015	0.439365	Coding
AKR7A2	0	0	2.29487	0.349927	0.071283	0.308	0.066	0.701381	Coding
AKR7A3	7.01531e-71	2.35279e-66	3.44154	0.0122821	0.00109696	0.015	0.001	0.73652	Coding
AKT2	7.7746e-88	2.60744e-83	-0.712184	0.1559	0.255457	0.148	0.212	0.769887	Coding
ALAD	1.72608e-141	5.78893e-137	1.10166	0.102205	0.047612	0.107	0.043	0.7027	Coding
ALAS1	4.04273e-110	1.35585e-105	0.596055	0.211061	0.139627	0.203	0.119	0.719868	Coding
ALDH16A1	0	0	2.67014	0.146384	0.0229686	0.158	0.021	0.531338	Coding
ALDH18A1	1.53079e-92	5.13396e-88	0.944683	0.0509556	0.0264631	0.065	0.025	0.817558	Coding
ALDH1A1	4.0259e-229	1.3502e-224	4.24344	0.0640837	0.0033477	0.047	0.003	0.788385	Coding
ALDH1A3	8.66135e-200	2.90484e-195	-2.36352	0.119313	0.614252	0.055	0.141	0.73943	Coding
ALDH2	0	0	2.94408	3.09128	0.401649	0.74	0.247	0.753978	Coding
ALDH3A1	0	0	2.38822	0.298356	0.0569631	0.205	0.039	0.512975	Coding
ALDH3A2	0	0	1.53604	0.578338	0.199408	0.373	0.135	0.55271	Coding
ALDH3B2	0	0	1.99403	0.663467	0.16653	0.396	0.105	0.389492	Coding
ALDH4A1	0	0	2.18311	0.11255	0.0247569	0.134	0.025	0.754399	Coding
ALDH5A1	0	0	5.47563	0.0638412	0.00139748	0.086	0.002	0.676614	Coding
ALDH6A1	1.89428e-10	6.35304e-06	-0.851607	0.0176651	0.0319351	0.02	0.029	0.800554	Coding
ALDH7A1	0	0	3.63794	0.433394	0.0347799	0.337	0.029	0.86175	Coding
ALDH9A1	0	0	1.31938	0.42304	0.169499	0.34	0.142	0.714413	Coding
ALDOA	0	0	-0.983919	16.4219	32.4797	0.921	0.986	0.730576	Coding
ALG1	1.71399e-213	5.74837e-209	3.12031	0.0351999	0.00401564	0.049	0.004	0.658726	Coding
ALG10	6.24433e-35	2.09422e-30	1.34056	0.020931	0.0082477	0.021	0.008	0.609732	Coding
ALG10B	1.33533e-30	4.47843e-26	1.35409	0.0165942	0.00647383	0.018	0.006	0.523754	Coding
ALG14	0	0	2.68177	0.0906942	0.0141046	0.106	0.014	0.462433	Coding
ALG2	1.61244e-138	5.40781e-134	-1.22533	0.0928235	0.217117	0.092	0.168	0.418479	Coding
ALG3	0	0	1.48614	0.408704	0.145874	0.335	0.116	0.813948	Coding
ALG5	0	0	1.83432	0.234892	0.0658459	0.225	0.058	0.848168	Coding
ALG6	2.86909e-204	9.62235e-200	1.79004	0.0818408	0.0236425	0.086	0.022	0.743812	Coding
ALG8	0	0	2.25433	0.0981058	0.0205352	0.099	0.018	0.845351	Coding
ALKBH2	7.497e-240	2.51434e-235	1.07017	0.236274	0.112516	0.203	0.089	0.427179	Coding
ALKBH3	0	0	1.62283	0.135718	0.0440461	0.152	0.044	0.637944	Coding
ALKBH4	5.96807e-17	2.00157e-12	0.643491	0.0357238	0.0228649	0.036	0.022	0.481038	Coding
ALKBH5	1.14666e-69	3.84567e-65	-1.03619	0.0572417	0.117463	0.05	0.093	0.822041	Coding
ALKBH6	1.71777e-115	5.76104e-111	1.49172	0.0620666	0.0220507	0.068	0.024	0.685585	Coding
ALKBH8	1.40322e-41	4.7061e-37	2.02693	0.0169123	0.00412457	0.017	0.004	0.712493	Coding
ALOX12B	5.34673e-174	1.79319e-169	1.33014	0.0991666	0.0394244	0.082	0.024	0.579238	Coding
ALOX15B	4.40971e-268	1.47893e-263	1.80904	0.0854163	0.024353	0.091	0.018	0.360011	Coding
ALPK1	9.1399e-108	3.06534e-103	1.55751	0.0695013	0.0235919	0.067	0.024	0.643039	Coding
ALS2	5.19119e-18	1.74102e-13	-0.762411	0.0241509	0.0410202	0.025	0.039	0.820155	Coding
ALYREF	2.14841e-27	7.20532e-23	0.767255	0.0640889	0.0376474	0.059	0.037	0.86781	Coding
AMACR	1.95885e-29	6.5696e-25	1.05986	0.0157618	0.00754783	0.017	0.006	0.588874	Coding
AMD1	3.87026e-152	1.29801e-147	-0.654054	0.499031	0.785313	0.335	0.42	0.927007	Coding
AMDHD1	2.28689e-71	7.66977e-67	1.73042	0.0137695	0.00412732	0.022	0.004	0.740435	Coding
AMDHD2	3.51726e-209	1.17962e-204	1.43965	0.0910259	0.0335386	0.105	0.032	0.690343	Coding
AMFR	8.83657e-45	2.96361e-40	-1.0032	0.0343192	0.0688595	0.035	0.064	0.806838	Coding
AMMECR1L	1.1602e-224	3.89109e-220	-1.71232	0.0498661	0.163542	0.041	0.129	0.882581	Coding
AMN	6.43343e-200	2.15764e-195	1.253	0.106264	0.0445696	0.115	0.039	0.299844	Coding
AMN1	4.66385e-44	1.56416e-39	-0.763582	0.0869715	0.147704	0.082	0.12	0.664878	Coding
AMOTL1	2.97226e-211	9.96837e-207	-1.46355	0.0759563	0.209586	0.07	0.164	0.745364	Coding
AMOTL2	0	0	-2.39914	0.0742078	0.391682	0.058	0.252	0.607431	Coding
AMPD3	0	0	-1.84142	0.0816461	0.292742	0.064	0.204	0.79523	Coding
AMZ2	3.46197e-213	1.16108e-208	0.937184	0.181872	0.0949723	0.189	0.083	0.577045	Coding
ANAPC10	2.73279e-202	9.16523e-198	1.09685	0.144185	0.0673986	0.148	0.059	0.590317	Coding
ANAPC13	5.83361e-236	1.95648e-231	1.04403	0.20763	0.100682	0.202	0.089	0.313867	Coding
ANAPC15	0	0	1.89517	0.356948	0.0959386	0.308	0.083	0.815754	Coding
ANAPC2	5.8011e-48	1.94557e-43	1.07154	0.0669555	0.0318452	0.059	0.031	0.817261	Coding
ANAPC4	2.95347e-159	9.90536e-155	1.29811	0.0808741	0.0328715	0.081	0.025	0.878562	Coding
ANAPC5	0	0	1.71233	0.534626	0.163129	0.386	0.136	0.863405	Coding
ANAPC7	3.24268e-262	1.08753e-257	1.41116	0.165306	0.0621381	0.156	0.055	0.830379	Coding
ANG	0	0	-2.48557	0.107692	0.603396	0.093	0.333	0.194222	Coding
ANGPTL2	1.60984e-15	5.39909e-11	0.816834	0.00899256	0.00509691	0.01	0.004	0.674143	Coding
ANK3	0	0	2.41366	0.131438	0.0246398	0.126	0.019	0.901362	Coding
ANKAR	2.12124e-22	7.1142e-18	1.65304	0.0135351	0.00428233	0.012	0.004	0.775883	Coding
ANKEF1	4.26212e-111	1.42943e-106	2.21737	0.0270394	0.00578742	0.036	0.007	0.584948	Coding
ANKH	1.82485e-11	6.12019e-07	-0.842048	0.0227308	0.0408047	0.022	0.032	0.828823	Coding
ANKHD1	1.28678e-227	4.3156e-223	-0.705193	0.339496	0.55355	0.257	0.378	0.953524	Coding
ANKLE2	0	0	-2.29165	0.65783	3.22106	0.374	0.792	0.657729	Coding
ANKMY1	2.80378e-32	9.4033e-28	0.61644	0.0305754	0.0199402	0.036	0.018	0.467649	Coding
ANKMY2	3.87801e-63	1.30061e-58	1.58802	0.0283117	0.00939665	0.029	0.008	0.783261	Coding
ANKRD10	2.45411e-181	8.23061e-177	-0.788116	0.453654	0.783432	0.211	0.322	0.701209	Coding
ANKRD11	5.51421e-244	1.84936e-239	-1.25419	0.131204	0.313056	0.116	0.232	0.729059	Coding
ANKRD12	0	0	-2.09883	0.295585	1.26637	0.22	0.558	0.856428	Coding
ANKRD13A	9.00098e-58	3.01875e-53	-0.776639	0.0956242	0.163871	0.084	0.129	0.809627	Coding
ANKRD13C	2.25965e-74	7.57841e-70	-0.869514	0.0743015	0.135812	0.072	0.122	0.919226	Coding
ANKRD13D	3.28444e-49	1.10154e-44	-0.605092	0.126341	0.192218	0.113	0.157	0.732327	Coding
ANKRD16	7.12087e-33	2.3882e-28	2.24614	0.0140613	0.00293676	0.011	0.002	0.596856	Coding
ANKRD18B	1.20107e-26	4.02816e-22	1.97242	0.0105744	0.0026698	0.011	0.003	0.33252	Coding
ANKRD26	1.96748e-84	6.59854e-80	1.28309	0.0521642	0.0214186	0.054	0.02	0.434962	Coding
ANKRD27	6.98919e-79	2.34403e-74	-1.25698	0.0378895	0.0906436	0.04	0.083	0.788906	Coding
ANKRD28	2.57317e-17	8.62989e-13	-0.61408	0.037323	0.0571695	0.032	0.048	0.934046	Coding
ANKRD29	7.05672e-192	2.36668e-187	3.02421	0.0415838	0.00507959	0.045	0.004	0.754395	Coding
ANKRD33B	1.25941e-233	4.22382e-229	-3.33562	0.00936471	0.0950424	0.005	0.068	0.553475	Coding
ANKRD35	0	0	3.20307	0.150905	0.0163537	0.131	0.017	0.749849	Coding
ANKRD36B	7.25634e-44	2.43363e-39	1.01068	0.0580001	0.0287743	0.044	0.021	0.239393	Coding
ANKRD37	0	0	-1.75556	1.42701	4.81855	0.275	0.701	0.533038	Coding
ANKRD39	0	0	2.31968	0.124502	0.0249115	0.131	0.025	0.566843	Coding
ANKRD40	3.39981e-65	1.14023e-60	-1.585	0.0154302	0.0464143	0.014	0.042	0.68046	Coding
ANKRD44	9.55272e-19	3.20379e-14	1.76441	0.011158	0.00326163	0.01	0.003	0.870101	Coding
ANKRD50	0	0	-2.11898	0.110259	0.479144	0.082	0.303	0.601762	Coding
ANKRD52	1.4976e-81	5.02266e-77	-1.2187	0.0304068	0.0708541	0.025	0.064	0.918281	Coding
ANKRD65	1.76493e-212	5.91923e-208	3.6558	0.0428613	0.00336642	0.047	0.003	0.0573041	Coding
ANKRD9	8.80647e-92	2.95351e-87	-0.626504	0.173218	0.267461	0.13	0.198	0.0972233	Coding
ANKS1A	1.74207e-35	5.84256e-31	0.810954	0.0510949	0.0291164	0.052	0.028	0.815838	Coding
ANKS3	3.4744e-54	1.16524e-49	1.59908	0.0404217	0.0133219	0.033	0.012	0.637221	Coding
ANKZF1	0	0	-1.89572	0.0719535	0.267906	0.063	0.202	0.60509	Coding
ANO1	9.71763e-97	3.2591e-92	-0.760024	0.0745374	0.126283	0.051	0.107	0.819119	Coding
ANO6	0	0	-1.66656	0.295289	0.937544	0.21	0.491	0.733289	Coding
ANO8	6.72617e-13	2.25582e-08	1.3564	0.0141436	0.00550631	0.012	0.006	0.83603	Coding
ANO9	7.59426e-87	2.54696e-82	1.0927	0.0981933	0.0460279	0.082	0.038	0.528565	Coding
ANOS1	1.1656e-19	3.9092e-15	1.34119	0.017688	0.00696405	0.012	0.004	0.767783	Coding
ANP32A	0	0	-1.465	0.181412	0.500925	0.142	0.33	0.870871	Coding
ANP32B	0	0	-1.06834	1.54722	3.24463	0.641	0.876	0.923153	Coding
ANTXR2	3.79321e-51	1.27217e-46	-3.20259	0.00311096	0.0290947	0.004	0.02	0.781929	Coding
ANXA11	1.6294e-23	5.46467e-19	-0.780735	0.254848	0.437883	0.205	0.226	0.690819	Coding
ANXA4	0	0	1.75678	0.815504	0.241292	0.484	0.168	0.662346	Coding
ANXA8	0	0	1.45573	0.408463	0.148894	0.316	0.118	0.699926	Coding
ANXA8L1	0	0	1.9947	1.1607	0.291218	0.541	0.215	0.659749	Coding
AP1B1	0	0	2.47055	0.212218	0.0382599	0.204	0.04	0.841806	Coding
AP1G1	9.98115e-171	3.34748e-166	-0.788242	0.178974	0.309137	0.142	0.241	0.954951	Coding
AP1G2	8.87626e-307	2.97692e-302	1.43157	0.181796	0.0673783	0.178	0.062	0.779385	Coding
AP1M1	3.57994e-266	1.20064e-261	1.46669	0.128164	0.0463523	0.147	0.049	0.797015	Coding
AP1M2	0	0	1.30048	0.273901	0.111184	0.266	0.106	0.774488	Coding
AP1S2	0	0	-1.69985	0.0889903	0.289237	0.085	0.216	0.783452	Coding
AP1S3	2.21443e-115	7.42677e-111	1.31598	0.0511116	0.0205121	0.059	0.018	0.575612	Coding
AP2A2	2.17919e-39	7.30857e-35	-0.819973	0.0635225	0.112197	0.064	0.096	0.781267	Coding
AP2B1	0	0	-1.85867	0.0723998	0.262731	0.056	0.178	0.914127	Coding
AP2M1	0	0	1.05673	0.780589	0.375232	0.477	0.279	0.866629	Coding
AP2S1	0	0	1.3423	2.32564	0.917197	0.731	0.541	0.754919	Coding
AP3B1	4.35766e-209	1.46147e-204	1.05146	0.175023	0.084432	0.175	0.076	0.870712	Coding
AP3S1	3.43516e-102	1.15208e-97	-0.600302	0.70166	1.06378	0.474	0.504	0.924635	Coding
AP4B1	1.46144e-159	4.90138e-155	2.30538	0.0740084	0.0149448	0.061	0.014	0.750687	Coding
AP4E1	6.46408e-39	2.16792e-34	-0.769955	0.0470386	0.0802639	0.044	0.073	0.848079	Coding
AP4M1	1.87738e-75	6.29635e-71	-1.04712	0.0625034	0.12923	0.066	0.115	0.853429	Coding
AP4S1	3.06358e-30	1.02746e-25	0.899796	0.022075	0.0118217	0.028	0.013	0.61238	Coding
AP5S1	1.09377e-155	3.6683e-151	2.77721	0.0384648	0.00558035	0.043	0.006	0.292728	Coding
AP5Z1	8.43132e-59	2.8277e-54	0.990398	0.122205	0.0614992	0.107	0.063	0.594346	Coding
APBA3	3.58389e-254	1.20196e-249	-1.7262	0.0572176	0.189446	0.06	0.162	0.586062	Coding
APBB1	1.41749e-157	4.75399e-153	-2.51519	0.012009	0.06892	0.013	0.064	0.82593	Coding
APBB2	1.03453e-47	3.46961e-43	1.01097	0.0581767	0.0288562	0.053	0.026	0.784059	Coding
APBB3	2.26668e-70	7.60199e-66	1.56079	0.0596848	0.0202108	0.045	0.016	0.784276	Coding
APCDD1	7.66937e-188	2.57215e-183	3.01872	0.0683058	0.0083963	0.048	0.005	0.620949	Coding
APEH	0	0	1.66653	0.249416	0.0785471	0.254	0.076	0.757908	Coding
APEX2	7.12152e-146	2.38841e-141	0.99263	0.125789	0.0632053	0.137	0.062	0.701393	Coding
APH1A	0	0	-1.09256	0.573091	1.2222	0.414	0.632	0.840237	Coding
API5	5.04699e-66	1.69266e-61	-0.640216	0.185552	0.289239	0.179	0.232	0.912604	Coding
APIP	2.9643e-141	9.94168e-137	0.787803	0.206951	0.119864	0.194	0.104	0.736657	Coding
APOBEC3A	0	0	2.40495	2.80787	0.530139	0.267	0.072	0.188432	Coding
APOBEC3B	1.38962e-212	4.6605e-208	-1.59305	0.114037	0.344159	0.08	0.179	0.173461	Coding
APOE	1.81654e-232	6.09232e-228	-0.654406	3.28999	5.17839	0.588	0.675	0.356971	Coding
APOL1	1.75511e-129	5.8863e-125	4.49183	0.0254445	0.0010948	0.025	0.001	0.0189533	Coding
APOL2	4.38189e-60	1.4696e-55	1.69999	0.0197567	0.00605893	0.023	0.005	0.016639	Coding
APOL3	1.9979e-57	6.70056e-53	2.0373	0.0175806	0.00425756	0.019	0.004	0.0321056	Coding
APOL6	4.74527e-86	1.59147e-81	1.39157	0.0414646	0.0157861	0.042	0.012	0.0799269	Coding
APOLD1	2.50695e-67	8.40781e-63	2.04972	0.0562379	0.0135577	0.034	0.01	0.333641	Coding
APOM	3.34729e-100	1.12261e-95	0.996397	0.060025	0.0300759	0.067	0.025	0.743059	Coding
APOO	4.54626e-294	1.52473e-289	1.69885	0.131025	0.0403379	0.132	0.037	0.802929	Coding
APPBP2	6.89874e-170	2.3137e-165	-1.24862	0.0654765	0.15567	0.06	0.14	0.927122	Coding
APPL1	4.36076e-170	1.46251e-165	0.735085	0.337501	0.202758	0.286	0.165	0.916476	Coding
APPL2	1.72704e-52	5.79213e-48	-0.897627	0.0390429	0.0727983	0.039	0.072	0.823214	Coding
APRT	0	0	1.70858	5.18906	1.58763	0.866	0.693	0.579692	Coding
ARAF	1.68172e-32	5.64016e-28	-0.632908	0.122288	0.189676	0.133	0.165	0.835102	Coding
ARAP1	1.63725e-180	5.49102e-176	-1.67357	0.0431242	0.1377	0.039	0.114	0.739653	Coding
ARAP2	3.27741e-150	1.09918e-145	-0.693676	0.282555	0.457053	0.217	0.31	0.808757	Coding
ARC	0	0	2.82766	0.150908	0.0212261	0.083	0.006	0.271858	Coding
ARCN1	2.33745e-100	7.83935e-96	-0.768748	0.161715	0.27558	0.15	0.219	0.86496	Coding
ARF1	0	0	-0.884703	2.14665	3.96359	0.721	0.923	0.798413	Coding
ARF6	0	0	-1.42703	0.662333	1.78107	0.41	0.713	0.77024	Coding
ARFGAP2	9.25435e-149	3.10373e-144	-0.898836	0.158889	0.29632	0.153	0.24	0.817188	Coding
ARFGAP3	1.44761e-273	4.85501e-269	-1.66536	0.0812601	0.257883	0.083	0.198	0.669389	Coding
ARFGEF1	1.58469e-306	5.31473e-302	-1.68051	0.0708865	0.227354	0.068	0.188	0.952765	Coding
ARFGEF2	8.35239e-133	2.80123e-128	-1.5145	0.0402204	0.115024	0.038	0.098	0.878455	Coding
ARFIP2	1.97197e-154	6.61359e-150	0.698929	0.235493	0.145065	0.234	0.128	0.951684	Coding
ARFRP1	2.70544e-140	9.07351e-136	0.867601	0.169513	0.0928936	0.165	0.083	0.671702	Coding
ARG2	5.24257e-214	1.75825e-209	1.55888	0.132833	0.0450652	0.118	0.039	0.79065	Coding
ARHGAP12	1.26837e-120	4.25386e-116	-1.26891	0.0440243	0.10618	0.037	0.093	0.84308	Coding
ARHGAP17	2.7354e-129	9.174e-125	-0.994327	0.105116	0.209476	0.099	0.174	0.828866	Coding
ARHGAP18	2.87945e-73	9.65708e-69	1.33425	0.0351026	0.0139044	0.038	0.012	0.814214	Coding
ARHGAP19	9.10433e-12	3.05341e-07	-0.863847	0.00959559	0.0175219	0.011	0.019	0.792588	Coding
ARHGAP21	3.03765e-68	1.01877e-63	-1.00805	0.0488922	0.0984012	0.04	0.08	0.857111	Coding
ARHGAP27	1.19882e-82	4.02061e-78	-0.867125	0.0633838	0.115673	0.053	0.103	0.578747	Coding
ARHGAP29	6.10218e-135	2.04655e-130	-1.78386	0.0492847	0.169856	0.041	0.103	0.83	Coding
ARHGAP30	4.03622e-16	1.35367e-11	0.670388	0.0542739	0.0340975	0.05	0.034	0.662175	Coding
ARHGAP31	1.14775e-05	0.384932	-1.11583	0.00561887	0.0122549	0.007	0.011	0.766822	Coding
ARHGAP32	1.35802e-83	4.55454e-79	1.07625	0.162608	0.0771058	0.128	0.072	0.845024	Coding
ARHGAP35	1.19548e-36	4.00939e-32	-0.786542	0.0296773	0.0512454	0.027	0.05	0.740947	Coding
ARHGAP40	1.3183e-37	4.42132e-33	2.35219	0.00832569	0.00160261	0.012	0.002	0.599978	Coding
ARHGAP45	1.0628e-25	3.56443e-21	0.714964	0.0162932	0.00992033	0.022	0.01	0.607243	Coding
ARHGAP5	0	0	-1.53658	0.26754	0.776267	0.185	0.432	0.905653	Coding
ARHGDIB	0	0	2.75992	0.373592	0.0551239	0.315	0.043	0.664524	Coding
ARHGEF1	2.20484e-140	7.3946e-136	0.845983	0.141855	0.0789099	0.147	0.07	0.705129	Coding
ARHGEF10	1.16883e-56	3.92001e-52	-2.82095	0.00306641	0.0220082	0.002	0.019	0.718641	Coding
ARHGEF10L	1.51062e-108	5.06631e-104	-1.31409	0.031001	0.0771772	0.024	0.07	0.78214	Coding
ARHGEF12	0	0	-1.49981	0.123119	0.3483	0.1	0.253	0.868753	Coding
ARHGEF16	7.39747e-41	2.48096e-36	1.47488	0.0272138	0.00977136	0.025	0.009	0.593691	Coding
ARHGEF18	7.39525e-28	2.48022e-23	-0.878921	0.0214779	0.039558	0.025	0.044	0.574167	Coding
ARHGEF19	2.74099e-167	9.19274e-163	1.65851	0.0620189	0.019624	0.075	0.02	0.748678	Coding
ARHGEF28	0	0	-1.69473	0.11979	0.387915	0.077	0.251	0.703717	Coding
ARHGEF3	3.16732e-209	1.06226e-204	1.79502	0.125713	0.0362035	0.102	0.031	0.794885	Coding
ARHGEF35	6.89038e-180	2.31089e-175	-1.39984	0.0747638	0.197384	0.079	0.167	0.25195	Coding
ARHGEF4	6.12698e-55	2.05487e-50	1.01495	0.0988121	0.0488848	0.076	0.041	0.697261	Coding
ARHGEF40	9.03868e-38	3.03139e-33	-3.09549	0.00156218	0.0137722	0.002	0.013	0.750705	Coding
ARHGEF5	1.14414e-140	3.83722e-136	-1.03861	0.0984656	0.202344	0.089	0.168	0.690267	Coding
ARHGEF7	1.68837e-64	5.66244e-60	-0.686158	0.116689	0.1878	0.1	0.15	0.852444	Coding
ARHGEF9	3.41989e-227	1.14696e-222	2.32907	0.085949	0.0170772	0.074	0.014	0.858073	Coding
ARID1A	2.08302e-92	6.98605e-88	-0.593535	0.131891	0.199058	0.101	0.165	0.966219	Coding
ARID1B	4.25559e-98	1.42724e-93	-0.735478	0.119693	0.199333	0.093	0.159	0.858624	Coding
ARID2	0	0	-2.14924	0.0737676	0.327428	0.054	0.241	0.958837	Coding
ARID3A	1.10304e-241	3.69936e-237	-2.38394	0.0189343	0.0990703	0.012	0.085	0.655557	Coding
ARID3B	1.92608e-56	6.45968e-52	-1.60968	0.0136047	0.0416446	0.012	0.037	0.733554	Coding
ARID4B	0	0	-1.53028	0.2653	0.766417	0.186	0.451	0.920428	Coding
ARID5A	2.68422e-162	9.00234e-158	-2.99116	0.010937	0.0873491	0.007	0.054	0.608168	Coding
ARID5B	0	0	-2.03181	0.329709	1.34841	0.194	0.433	0.925236	Coding
ARIH1	1.41229e-165	4.73653e-161	-0.706873	0.234187	0.382304	0.178	0.279	0.933778	Coding
ARIH2	1.28602e-83	4.31306e-79	-0.594728	0.254716	0.384712	0.232	0.292	0.834887	Coding
ARL10	1.19901e-10	4.02124e-06	-0.725009	0.0153365	0.0254	0.016	0.024	0.514971	Coding
ARL14	3.14171e-18	1.05367e-13	0.664649	0.0252165	0.015903	0.02	0.01	0.340001	Coding
ARL14EP	2.20552e-60	7.39687e-56	-0.887328	0.0675757	0.125059	0.069	0.112	0.49643	Coding
ARL15	1.0734e-117	3.59998e-113	2.17473	0.0373767	0.00825172	0.037	0.007	0.874131	Coding
ARL16	2.77475e-120	9.30596e-116	0.652036	0.273304	0.173921	0.25	0.152	0.468914	Coding
ARL2	0	0	1.6555	0.559994	0.177737	0.411	0.15	0.788614	Coding
ARL2BP	1.04241e-119	3.49603e-115	0.634884	0.241	0.155198	0.23	0.137	0.682088	Coding
ARL4A	0	0	-1.92527	1.22726	4.66143	0.456	0.704	0.411225	Coding
ARL4C	0	0	-2.46785	0.0700934	0.388029	0.044	0.165	0.479655	Coding
ARL6	1.7049e-57	5.7179e-53	1.41502	0.0314252	0.0117662	0.034	0.012	0.673732	Coding
ARL6IP4	0	0	0.981198	1.32985	0.673637	0.614	0.437	0.53272	Coding
ARL8A	0	0	-1.47543	0.100601	0.279849	0.082	0.226	0.844045	Coding
ARL8B	0	0	-1.60721	1.26189	3.84463	0.562	0.849	0.886003	Coding
ARMC2	1.16227e-66	3.89802e-62	1.93409	0.016316	0.00424524	0.02	0.003	0.653936	Coding
ARMC6	0	0	2.49256	0.0941829	0.0167065	0.101	0.017	0.535935	Coding
ARMC7	7.64898e-18	2.56531e-13	0.884381	0.0211764	0.0114623	0.023	0.012	0.387485	Coding
ARMCX1	2.05173e-10	6.8811e-06	-0.606389	0.0553616	0.084328	0.052	0.065	0.225126	Coding
ARMCX4	9.50068e-20	3.18634e-15	1.89841	0.0135329	0.00360596	0.01	0.003	0.411402	Coding
ARMCX6	6.45871e-230	2.16612e-225	1.39159	0.132802	0.050599	0.133	0.046	0.47122	Coding
ARMH3	2.74364e-40	9.20163e-36	-0.912563	0.0567789	0.106942	0.06	0.092	0.926483	Coding
ARNT	2.98715e-146	1.00183e-141	-1.27285	0.0622285	0.150459	0.058	0.13	0.885367	Coding
ARNTL	0	0	-2.75242	0.0524013	0.353427	0.049	0.263	0.902114	Coding
ARNTL2	1.29769e-57	4.3522e-53	-1.00322	0.0862718	0.172998	0.094	0.138	0.643241	Coding
ARPC1A	1.48641e-100	4.98513e-96	-1.03253	0.0492967	0.100913	0.039	0.091	0.885401	Coding
ARPC1B	0	0	0.949652	0.261739	0.135506	0.207	0.067	0.78436	Coding
ARPC3	0	0	0.735288	3.13094	1.88074	0.803	0.665	0.784823	Coding
ARPIN	1.16055e-218	3.89226e-214	1.75451	0.0690671	0.0204471	0.088	0.021	0.562389	Coding
ARPP19	0	0	-1.686	0.784029	2.52286	0.438	0.79	0.537943	Coding
ARRB1	3.57031e-98	1.19741e-93	2.42425	0.0212103	0.00392315	0.028	0.004	0.862337	Coding
ARRB2	2.535e-122	8.5019e-118	0.873987	0.0726438	0.0396279	0.088	0.034	0.843199	Coding
ARRDC1	2.94608e-153	9.88055e-149	0.719964	0.293366	0.1781	0.257	0.147	0.718368	Coding
ARRDC3	0	0	-2.38213	0.132885	0.692982	0.109	0.37	0.869213	Coding
ARRDC4	0	0	-2.44985	0.146181	0.798927	0.094	0.432	0.732606	Coding
ARSA	1.26293e-175	4.23563e-171	0.984213	0.129946	0.0656765	0.149	0.064	0.552114	Coding
ARSD	3.84674e-108	1.29012e-103	1.47438	0.038349	0.0137822	0.049	0.013	0.430005	Coding
ARSF	0	0	7.9328	0.0491021	0.000162708	0.064	0	0.369285	Coding
ARSG	3.62957e-93	1.21728e-88	2.8526	0.0180796	0.00247202	0.022	0.002	0.616638	Coding
ARSI	7.73146e-160	2.59298e-155	-2.18419	0.0173626	0.0791131	0.012	0.064	0.507843	Coding
ARSK	4.9818e-118	1.6708e-113	2.72442	0.031567	0.00474604	0.031	0.004	0.676968	Coding
ARV1	0	0	2.32267	0.191041	0.0381607	0.18	0.038	0.602742	Coding
ARVCF	1.79084e-28	6.00612e-24	-1.84587	0.00410574	0.0149131	0.003	0.013	0.689849	Coding
ASAH1	0	0	1.54767	0.532414	0.182099	0.395	0.146	0.723799	Coding
ASAH2B	4.30537e-161	1.44393e-156	2.86992	0.0392271	0.00533491	0.042	0.005	0.525275	Coding
ASAP2	0	0	-3.5339	0.0121449	0.141253	0.011	0.124	0.834863	Coding
ASB13	6.67435e-102	2.23844e-97	4.31439	0.0168453	0.00081091	0.02	0.001	0.574348	Coding
ASB2	1.7574e-115	5.89398e-111	-2.52601	0.0109596	0.0633952	0.011	0.051	0.706546	Coding
ASCL2	9.93429e-111	3.33176e-106	1.65046	0.0708491	0.0225467	0.059	0.019	0.252703	Coding
ASF1B	7.67651e-137	2.57455e-132	3.79544	0.0427284	0.00304273	0.03	0.002	0.599361	Coding
ASGR1	3.88439e-37	1.30275e-32	1.58788	0.0133086	0.0044066	0.017	0.005	0.471728	Coding
ASH1L	0	0	-1.26492	0.20747	0.498669	0.157	0.335	0.914923	Coding
ASL	4.34664e-230	1.45778e-225	1.64655	0.0837798	0.0267383	0.104	0.029	0.78493	Coding
ASMTL	2.38232e-70	7.98981e-66	0.839876	0.236259	0.131987	0.176	0.113	0.625175	Coding
ASNS	8.70797e-93	2.92048e-88	-1.35062	0.111538	0.284543	0.111	0.171	0.726378	Coding
ASPG	0	0	5.2103	0.288564	0.00775744	0.242	0.009	0.428615	Coding
ASPH	0	0	1.45203	0.238655	0.0872111	0.211	0.065	0.585777	Coding
ASPM	9.26399e-50	3.10696e-45	2.23532	0.0269068	0.00568723	0.02	0.005	0.689254	Coding
ASPN	4.77704e-26	1.60212e-21	-1.01132	0.0238739	0.0481936	0.013	0.028	0.734735	Coding
ASPSCR1	3.93737e-163	1.32051e-158	0.983026	0.136933	0.0692653	0.142	0.062	0.647813	Coding
ASS1	0	0	-0.943028	0.473974	0.911308	0.097	0.246	0.795034	Coding
ASXL2	1.4443e-65	4.84389e-61	-0.887995	0.0643043	0.119062	0.061	0.106	0.808277	Coding
ATAD2B	1.08029e-259	3.62307e-255	-1.32184	0.110599	0.276576	0.105	0.223	0.96039	Coding
ATAD3A	8.07226e-242	2.70727e-237	1.58763	0.103329	0.0343586	0.112	0.032	0.795583	Coding
ATAD5	3.55525e-14	1.19236e-09	1.13483	0.0207226	0.00942277	0.018	0.01	0.737254	Coding
ATE1	6.59918e-82	2.21323e-77	0.724583	0.11859	0.0717611	0.124	0.068	0.762452	Coding
ATF1	2.64505e-146	8.87098e-142	-1.04848	0.134402	0.278063	0.117	0.201	0.856156	Coding
ATF2	4.51494e-27	1.51422e-22	-0.690849	0.0805366	0.130053	0.065	0.092	0.888089	Coding
ATF3	0	0	1.86952	5.17774	1.41694	0.744	0.388	0.622846	Coding
ATF4	0	0	-0.731318	1.50504	2.49865	0.64	0.82	0.634293	Coding
ATF5	1.97482e-199	6.62315e-195	0.900367	0.149762	0.0802252	0.155	0.064	0.438079	Coding
ATF6B	3.95748e-165	1.32726e-160	0.793354	0.213854	0.123386	0.212	0.11	0.781054	Coding
ATF7IP2	0	0	2.89376	0.282049	0.0379191	0.122	0.028	0.413162	Coding
ATG101	1.80482e-232	6.053e-228	-0.668627	0.487316	0.774664	0.372	0.482	0.373526	Coding
ATG12	1.44163e-226	4.83494e-222	-0.726199	0.387803	0.641584	0.321	0.432	0.512597	Coding
ATG13	6.12487e-244	2.05416e-239	-1.08229	0.139493	0.295437	0.124	0.242	0.812606	Coding
ATG14	5.06403e-235	1.69837e-230	-1.16778	0.141621	0.318257	0.128	0.243	0.865246	Coding
ATG3	1.86963e-191	6.27035e-187	0.681826	0.565146	0.352293	0.417	0.271	0.886021	Coding
ATG4C	3.82056e-107	1.28134e-102	2.30513	0.0293518	0.00591148	0.032	0.005	0.787611	Coding
ATG4D	7.50814e-221	2.51808e-216	-0.822089	0.277856	0.491295	0.239	0.354	0.68112	Coding
ATG7	1.34178e-87	4.50007e-83	0.730311	0.0793621	0.0478312	0.095	0.046	0.81086	Coding
ATG9A	2.01706e-39	6.76483e-35	-1.01246	0.0475372	0.0959684	0.061	0.092	0.868632	Coding
ATG9B	1.5502e-27	5.19907e-23	-1.56299	0.00528861	0.0157459	0.003	0.012	0.641799	Coding
ATIC	0	0	1.66864	0.202813	0.0637732	0.198	0.051	0.804067	Coding
ATL1	0	0	-2.77211	0.0337499	0.230876	0.034	0.169	0.893741	Coding
ATL3	4.13188e-176	1.38575e-171	-1.10513	0.167754	0.360947	0.171	0.265	0.730462	Coding
ATM	1.49956e-09	5.02921e-05	0.925726	0.0208697	0.0109759	0.015	0.009	0.824505	Coding
ATOX1	0	0	1.8744	1.97075	0.537481	0.674	0.277	0.480833	Coding
ATP10B	2.58484e-148	8.66905e-144	2.08773	0.0672212	0.0157879	0.064	0.017	0.612032	Coding
ATP11B	1.51813e-71	5.0915e-67	-0.79186	0.179192	0.31029	0.159	0.214	0.917133	Coding
ATP11C	2.4132e-60	8.09338e-56	-1.76081	0.0112794	0.0383678	0.01	0.034	0.876719	Coding
ATP13A1	4.75156e-62	1.59358e-57	0.961433	0.0676204	0.0347153	0.068	0.034	0.839612	Coding
ATP13A3	1.37733e-263	4.6193e-259	-1.61807	0.0775301	0.238116	0.06	0.166	0.877124	Coding
ATP13A4	1.26078e-125	4.22841e-121	2.25175	0.037905	0.00793167	0.042	0.008	0.74066	Coding
ATP1B1	0	0	1.75727	0.445076	0.131634	0.269	0.082	0.703709	Coding
ATP1B3	0	0	1.57238	2.10495	0.707778	0.682	0.414	0.645528	Coding
ATP23	2.1105e-80	7.07818e-76	1.11545	0.0745955	0.0344156	0.07	0.031	0.643083	Coding
ATP2B4	0	0	-1.65132	0.82378	2.58779	0.381	0.749	0.757091	Coding
ATP2C2	2.23428e-77	7.49332e-73	-1.3218	0.0637986	0.159578	0.066	0.115	0.761557	Coding
ATP5F1B	0	0	0.94902	4.28868	2.22146	0.824	0.785	0.885756	Coding
ATP5F1C	0	0	1.58483	2.62666	0.875612	0.753	0.53	0.849826	Coding
ATP5F1D	0	0	1.54692	4.67088	1.59854	0.867	0.705	0.569841	Coding
ATP5F1E	0	0	0.715136	8.68819	5.29239	0.953	0.947	0.399475	Coding
ATP5IF1	0	0	2.71027	2.73511	0.417898	0.755	0.289	0.407161	Coding
ATP5MC1	0	0	2.95166	2.3035	0.297718	0.72	0.209	0.749734	Coding
ATP5MC2	0	0	0.696573	8.22033	5.07223	0.93	0.933	0.717414	Coding
ATP5MC3	0	0	1.53064	5.65994	1.95902	0.87	0.716	0.678351	Coding
ATP5MD	0	0	1.11885	5.403	2.48786	0.878	0.791	0.618495	Coding
ATP5ME	0	0	1.69901	4.25347	1.31003	0.842	0.621	0.629662	Coding
ATP5MF	0	0	1.74841	4.70052	1.39899	0.859	0.62	0.575123	Coding
ATP5MG	0	0	1.11599	7.84642	3.62012	0.931	0.911	0.483221	Coding
ATP5MPL	0	0	1.51359	4.14652	1.45225	0.84	0.675	0.394631	Coding
ATP5PB	0	0	0.903515	2.53921	1.35741	0.758	0.672	0.659952	Coding
ATP5PD	0	0	1.85042	2.89367	0.802427	0.784	0.498	0.720233	Coding
ATP5PF	0	0	1.85528	3.18633	0.880612	0.79	0.505	0.654875	Coding
ATP5PO	1.74218e-228	5.84292e-224	0.958391	0.560935	0.288663	0.373	0.222	0.71309	Coding
ATP6V0A1	6.64978e-43	2.2302e-38	0.589131	0.140392	0.0933215	0.121	0.08	0.826079	Coding
ATP6V0E2	2.81195e-192	9.43073e-188	3.1083	0.0322574	0.00370831	0.044	0.004	0.454713	Coding
ATP6V1C1	2.55863e-63	8.58113e-59	-0.850567	0.105966	0.191137	0.111	0.161	0.839177	Coding
ATP6V1C2	0.0892326	1	-1.22664	0.0102302	0.0240278	0.014	0.016	0.743122	Coding
ATP6V1E2	5.20011e-21	1.74401e-16	1.20903	0.0134736	0.00581284	0.013	0.005	0.165274	Coding
ATP6V1F	0	0	0.604425	2.4759	1.62848	0.766	0.708	0.501745	Coding
ATP8B1	6.36867e-58	2.13592e-53	-0.866287	0.0454489	0.082911	0.042	0.079	0.812183	Coding
ATPAF1	1.7684e-172	5.93087e-168	1.43743	0.0765023	0.0282279	0.092	0.029	0.775486	Coding
ATPAF2	3.64037e-251	1.22091e-246	1.30655	0.134315	0.0542849	0.144	0.049	0.722335	Coding
ATR	4.90784e-84	1.64599e-79	1.86148	0.0442849	0.0121632	0.039	0.011	0.917323	Coding
ATRAID	0	0	2.24156	0.743288	0.157147	0.47	0.129	0.551473	Coding
ATRIP	2.08479e-31	6.99198e-27	1.09362	0.0304549	0.0142573	0.03	0.014	0.630749	Coding
ATRN	1.08612e-19	3.64263e-15	0.660749	0.0244871	0.0154848	0.028	0.015	0.865356	Coding
ATRX	1.09596e-231	3.67561e-227	-0.845443	0.300301	0.539644	0.242	0.361	0.945002	Coding
ATXN1	1.64189e-90	5.50656e-86	-0.873463	0.0988591	0.181175	0.085	0.145	0.556363	Coding
ATXN10	0	0	0.9887	0.525211	0.264659	0.396	0.211	0.648072	Coding
ATXN2	1.04776e-73	3.51396e-69	-0.761473	0.0833004	0.141265	0.072	0.122	0.947829	Coding
ATXN2L	0	0	-1.07418	0.274651	0.578357	0.2	0.388	0.90347	Coding
ATXN3	1.43964e-98	4.82826e-94	-0.819256	0.136147	0.240287	0.132	0.199	0.79768	Coding
ATXN7L1	7.86327e-83	2.63718e-78	2.13067	0.0353074	0.00803626	0.034	0.008	0.9047	Coding
ATXN7L3	1.64339e-39	5.51159e-35	-0.599787	0.0429155	0.065081	0.037	0.064	0.952345	Coding
ATXN7L3B	1.09596e-70	3.67562e-66	-0.887783	0.0656599	0.121553	0.061	0.107	0.187891	Coding
AUNIP	3.1269e-72	1.0487e-67	4.91252	0.010874	0.000324372	0.014	0	0.486592	Coding
AURKA	6.86452e-95	2.30222e-90	3.64601	0.0223136	0.00174824	0.021	0.002	0.568921	Coding
AURKAIP1	1.50547e-225	5.04905e-221	0.649138	1.23816	0.789526	0.606	0.496	0.334522	Coding
AURKB	3.26188e-85	1.09397e-80	2.93125	0.0409845	0.00534168	0.028	0.005	0.656344	Coding
AUTS2	1.09272e-178	3.66476e-174	-1.0479	0.112847	0.233386	0.089	0.181	0.89067	Coding
AVEN	5.64574e-43	1.89347e-38	1.26411	0.0206328	0.00857442	0.026	0.009	0.626662	Coding
AVL9	4.7879e-21	1.60577e-16	-0.636883	0.0677373	0.105374	0.074	0.096	0.850356	Coding
AXIN1	2.74794e-137	9.21604e-133	-1.32928	0.0415592	0.104525	0.032	0.091	0.697495	Coding
AXIN2	5.00782e-12	1.67952e-07	-0.590611	0.0211036	0.0318218	0.014	0.023	0.78253	Coding
AZIN1	0	0	-1.22699	0.368029	0.86156	0.278	0.508	0.925353	Coding
B3GALNT1	2.0517e-91	6.88099e-87	3.5875	0.0178407	0.00145011	0.02	0.001	0.103071	Coding
B3GALNT2	0	0	-2.16178	0.139322	0.623621	0.114	0.309	0.703592	Coding
B3GAT3	2.10042e-54	7.0444e-50	0.604229	0.121794	0.0801157	0.117	0.072	0.735779	Coding
B3GLCT	9.36784e-14	3.14179e-09	0.978429	0.0146338	0.00741587	0.013	0.006	0.733675	Coding
B3GNT4	1.16909e-19	3.92089e-15	-1.08634	0.0186329	0.0396395	0.024	0.04	0.124101	Coding
B3GNT8	3.13845e-137	1.05257e-132	-1.37585	0.0718786	0.186641	0.076	0.148	0.316612	Coding
B3GNTL1	8.82219e-71	2.95879e-66	1.97907	0.0191012	0.00482022	0.024	0.005	0.597155	Coding
B4GALNT2	1.44476e-19	4.84544e-15	0.81354	0.0242389	0.0137835	0.02	0.01	0.519604	Coding
B4GALNT3	1.96166e-81	6.57902e-77	-1.13337	0.0355729	0.0781159	0.028	0.068	0.740066	Coding
B4GALT2	2.96278e-18	9.93656e-14	0.662838	0.0299935	0.0189403	0.031	0.018	0.775548	Coding
B4GALT3	4.2707e-119	1.43231e-114	-0.625114	0.295677	0.456077	0.268	0.342	0.752457	Coding
B4GALT4	5.82236e-114	1.9527e-109	-1.20411	0.0622218	0.143441	0.066	0.129	0.480651	Coding
B4GALT7	5.00764e-133	1.67946e-128	1.20561	0.0739864	0.0320642	0.087	0.032	0.741704	Coding
B9D1	0	0	2.41292	0.068804	0.0128913	0.097	0.013	0.710358	Coding
BAALC	8.68501e-54	2.91278e-49	3.24477	0.0147646	0.00152477	0.011	0.001	0.336974	Coding
BABAM2	0	0	1.56392	0.199436	0.0674351	0.209	0.064	0.835057	Coding
BACE1	1.2009e-53	4.02759e-49	1.68721	0.0210456	0.00651343	0.024	0.006	0.797304	Coding
BACE2	5.44077e-135	1.82473e-130	-1.5706	0.0490912	0.145935	0.033	0.092	0.651336	Coding
BACH1	0	0	-2.39717	0.223432	1.17721	0.169	0.561	0.481307	Coding
BACH2	1.67983e-217	5.63382e-213	-2.16332	0.0251155	0.112706	0.016	0.085	0.745725	Coding
BAG1	0	0	-1.13469	1.71917	3.77488	0.665	0.816	0.727229	Coding
BAG3	0	0	2.09604	2.50337	0.585511	0.612	0.369	0.662102	Coding
BAG4	9.72635e-104	3.26202e-99	-0.946983	0.0967501	0.186583	0.088	0.152	0.678095	Coding
BAG5	4.35607e-237	1.46094e-232	-0.96642	0.221388	0.432655	0.201	0.319	0.259182	Coding
BAG6	0	0	-1.39289	0.276194	0.7254	0.249	0.476	0.887972	Coding
BAHD1	1.86643e-87	6.25965e-83	-1.4425	0.0188596	0.0513658	0.015	0.051	0.829546	Coding
BAIAP2	0	0	1.75714	0.941453	0.278491	0.51	0.207	0.754733	Coding
BAIAP2L1	0	0	-1.79656	0.133452	0.463749	0.12	0.326	0.696495	Coding
BAMBI	2.06624e-38	6.92977e-34	1.48224	0.0262726	0.00938458	0.019	0.006	0.639129	Coding
BANF1	0	0	1.45995	1.40598	0.511061	0.616	0.336	0.607061	Coding
BANP	4.74046e-162	1.58985e-157	-1.33973	0.0578861	0.146609	0.052	0.127	0.776299	Coding
BARD1	2.28435e-307	7.66126e-303	-1.22629	0.170637	0.399317	0.134	0.272	0.656577	Coding
BASP1	2.80152e-304	9.39575e-300	-3.23203	0.0206466	0.194458	0.015	0.103	0.625217	Coding
BAZ1A	0	0	-0.761639	1.03201	1.74973	0.517	0.703	0.917954	Coding
BAZ1B	1.81775e-61	6.09636e-57	-0.748075	0.0889449	0.149439	0.08	0.126	0.847259	Coding
BAZ2A	0	0	-1.26499	0.21271	0.511286	0.174	0.349	0.817553	Coding
BAZ2B	3.37059e-73	1.13043e-68	-0.73408	0.0975317	0.162279	0.083	0.136	0.945957	Coding
BBC3	0	0	1.56752	0.717881	0.242183	0.346	0.184	0.698282	Coding
BBOF1	3.6888e-37	1.23715e-32	1.48138	0.0151899	0.00542094	0.016	0.004	0.679592	Coding
BBOX1	0	0	1.81065	0.211533	0.0602768	0.208	0.055	0.651132	Coding
BBS1	4.39748e-27	1.47483e-22	1.17715	0.017998	0.00794437	0.02	0.008	0.81757	Coding
BBS10	6.83938e-12	2.29379e-07	-0.863432	0.0108925	0.0198764	0.01	0.018	0.445321	Coding
BBS4	9.00326e-78	3.01951e-73	2.19737	0.0282206	0.00612632	0.025	0.005	0.809803	Coding
BBS7	5.99803e-112	2.01162e-107	0.679653	0.172088	0.107432	0.182	0.102	0.85172	Coding
BBS9	1.26274e-61	4.23498e-57	1.84277	0.024383	0.00677412	0.025	0.006	0.803869	Coding
BBX	8.73992e-182	2.93119e-177	-1.22945	0.110274	0.258656	0.098	0.191	0.925831	Coding
BCAP29	1.21494e-160	4.07465e-156	0.723279	0.308035	0.186577	0.263	0.15	0.595389	Coding
BCAR3	0	0	-3.05765	0.0182549	0.1524	0.014	0.115	0.751626	Coding
BCAS3	6.69745e-24	2.24619e-19	0.918493	0.0318513	0.0168412	0.033	0.018	0.92044	Coding
BCAT2	0	0	2.56458	0.136638	0.0230676	0.131	0.022	0.62625	Coding
BCCIP	3.30806e-176	1.10946e-171	0.614204	0.455669	0.297681	0.343	0.209	0.614603	Coding
BCHE	6.01672e-42	2.01789e-37	3.25323	0.00972323	0.000986902	0.01	0.001	0.621381	Coding
BCKDHB	1.23586e-223	4.14483e-219	1.82285	0.0673213	0.0190058	0.077	0.016	0.785793	Coding
BCL11A	8.78927e-85	2.94774e-80	1.21974	0.100175	0.0429954	0.079	0.036	0.920562	Coding
BCL2	0	0	-3.30021	0.0366661	0.361671	0.021	0.206	0.59881	Coding
BCL2L1	6.63543e-121	2.22539e-116	-1.19691	0.0937201	0.214935	0.097	0.168	0.78143	Coding
BCL2L10	6.07061e-61	2.03596e-56	0.70151	0.126901	0.0780297	0.12	0.072	0.105072	Coding
BCL2L11	5.23588e-12	1.75601e-07	-0.796246	0.0481311	0.0836379	0.046	0.06	0.538591	Coding
BCL2L12	9.13594e-88	3.06401e-83	0.88216	0.13028	0.0706744	0.125	0.068	0.543241	Coding
BCL2L2	7.51893e-103	2.5217e-98	-0.891804	0.104134	0.19328	0.099	0.165	0.905106	Coding
BCL3	6.30991e-76	2.11622e-71	-0.588518	0.136965	0.205997	0.109	0.167	0.692207	Coding
BCL7A	1.02993e-277	3.45418e-273	-1.70402	0.066938	0.218226	0.056	0.164	0.770184	Coding
BCL7B	3.70108e-89	1.24127e-84	-0.733866	0.219328	0.364812	0.213	0.274	0.755426	Coding
BCL7C	1.77497e-55	5.95291e-51	0.939274	0.13697	0.0714186	0.116	0.071	0.762377	Coding
BCLAF3	0.000492963	1	-0.636256	0.00984169	0.0153417	0.011	0.015	0.730595	Coding
BCO2	7.04647e-33	2.36324e-28	2.03526	0.0123873	0.00299666	0.012	0.003	0.70383	Coding
BCORL1	4.68554e-44	1.57144e-39	-1.37518	0.0124778	0.0324679	0.011	0.03	0.835775	Coding
BCS1L	0	0	2.76633	0.106027	0.015553	0.112	0.014	0.744991	Coding
BDH1	5.16368e-33	1.73179e-28	-0.993118	0.184637	0.367585	0.19	0.215	0.456083	Coding
BDH2	0	0	1.80873	0.278148	0.0793717	0.252	0.063	0.717242	Coding
BDP1	6.27089e-110	2.10313e-105	-0.785267	0.154032	0.265514	0.132	0.205	0.4988	Coding
BEST1	1.82128e-33	6.10821e-29	-2.2798	0.00343157	0.0168858	0.003	0.014	0.643515	Coding
BET1	8.47812e-79	2.84339e-74	-0.74536	0.215589	0.361463	0.2	0.258	0.569386	Coding
BET1L	3.06936e-47	1.0294e-42	-0.857388	0.100268	0.181719	0.118	0.158	0.438677	Coding
BEX3	0	0	3.69177	0.791546	0.061221	0.461	0.049	0.547218	Coding
BEX4	2.16264e-45	7.25306e-41	0.655117	0.177179	0.112508	0.14	0.095	0.0993898	Coding
BFAR	0	0	-1.61134	0.139193	0.425409	0.104	0.259	0.627622	Coding
BFSP1	1.24953e-22	4.19068e-18	0.944832	0.0138269	0.0071723	0.016	0.006	0.650598	Coding
BGN	0	0	-2.12154	0.125652	0.546979	0.04	0.206	0.577141	Coding
BICD2	0	0	-1.49727	0.236495	0.667755	0.19	0.396	0.849716	Coding
BICRA	4.77538e-71	1.60157e-66	-1.06647	0.0255183	0.053517	0.019	0.051	0.733798	Coding
BIK	0	0	3.3451	0.219531	0.0215701	0.203	0.02	0.215612	Coding
BIN1	2.24637e-12	7.53389e-08	-0.869621	0.0231275	0.0423176	0.025	0.037	0.818713	Coding
BIRC2	9.67214e-88	3.24384e-83	-0.656767	0.238833	0.376577	0.208	0.272	0.710947	Coding
BIRC3	5.9827e-90	2.00648e-85	1.26805	0.117315	0.0486951	0.072	0.03	0.607979	Coding
BIRC5	2.20361e-217	7.39047e-213	3.27265	0.0738522	0.00760891	0.057	0.007	0.460851	Coding
BIRC6	3.00121e-74	1.00655e-69	-0.739368	0.113475	0.18949	0.098	0.152	0.951607	Coding
BLCAP	7.23897e-65	2.42781e-60	-0.679416	0.275729	0.441625	0.238	0.286	0.570176	Coding
BLMH	8.62007e-154	2.891e-149	0.943977	0.139808	0.0726615	0.139	0.062	0.847359	Coding
BLNK	0	0	1.94375	0.185071	0.0480827	0.184	0.041	0.720808	Coding
BLOC1S3	1.48982e-55	4.99655e-51	-1.50109	0.0124273	0.0352894	0.012	0.035	0.1122	Coding
BLOC1S5	1.28005e-25	4.29304e-21	-0.666858	0.0595549	0.0945967	0.052	0.075	0.617432	Coding
BLVRA	0	0	1.22109	0.233628	0.100202	0.213	0.081	0.613272	Coding
BMP2	0	0	-1.31553	0.605728	1.50772	0.226	0.421	0.709053	Coding
BMP7	1.02273e-21	3.43002e-17	-0.733431	0.0610093	0.101484	0.063	0.085	0.769888	Coding
BMPR1A	4.92863e-21	1.65296e-16	-0.675937	0.038521	0.0615896	0.038	0.056	0.828522	Coding
BMPR1B	4.43861e-118	1.48862e-113	-4.61927	0.00137961	0.0351861	0.001	0.031	0.798119	Coding
BMPR2	7.18049e-37	2.40819e-32	-0.749273	0.0392207	0.0659794	0.034	0.06	0.885022	Coding
BMS1	3.22732e-72	1.08238e-67	0.838374	0.0781693	0.0437095	0.082	0.04	0.827819	Coding
BMT2	9.90869e-149	3.32318e-144	-1.43103	0.0434122	0.117162	0.038	0.103	0.868243	Coding
BNC1	6.87713e-44	2.30645e-39	-1.29455	0.023386	0.0574589	0.022	0.047	0.697244	Coding
BNC2	1.30869e-180	4.38908e-176	2.93393	0.0419933	0.00546371	0.042	0.004	0.817894	Coding
BNIP1	0	0	1.27664	0.168344	0.0694687	0.186	0.065	0.703075	Coding
BNIP3	0	0	-2.01558	0.446681	1.8063	0.255	0.471	0.585646	Coding
BNIP3L	0	0	-2.37407	0.699065	3.62421	0.332	0.753	0.79015	Coding
BOD1	3.78553e-104	1.26959e-99	-0.861261	0.200675	0.36461	0.189	0.258	0.483886	Coding
BOLA2-SMG1P6	2.23729e-222	7.50343e-218	0.931124	0.164564	0.086295	0.185	0.079	0.703167	Coding
BOLA2B	8.77839e-251	2.9441e-246	2.09347	0.0828395	0.0193848	0.089	0.019	0.673308	Coding
BOLA3	0	0	2.30434	0.398515	0.0806532	0.274	0.074	0.74246	Coding
BORCS5	0	0	1.83373	0.19623	0.0550264	0.176	0.046	0.516	Coding
BORCS6	2.54804e-155	8.54562e-151	1.24686	0.152318	0.0641655	0.139	0.062	0.439793	Coding
BORCS7	1.26033e-187	4.22688e-183	0.896707	0.208852	0.112167	0.201	0.098	0.750243	Coding
BORCS8	7.70275e-68	2.58335e-63	0.888926	0.0533482	0.0287994	0.062	0.028	0.618588	Coding
BPGM	4.07956e-112	1.3682e-107	-2.02005	0.132621	0.538086	0.076	0.139	0.356707	Coding
BPHL	0	0	2.26316	0.0885246	0.0184137	0.098	0.017	0.531681	Coding
BPNT1	9.75217e-99	3.27068e-94	1.6214	0.0371201	0.0120437	0.046	0.013	0.703968	Coding
BRAF	4.90472e-228	1.64494e-223	-1.11418	0.102373	0.221685	0.083	0.188	0.919665	Coding
BRAP	7.96257e-63	2.67049e-58	-0.78946	0.0955367	0.165182	0.094	0.141	0.861817	Coding
BRAT1	5.18101e-76	1.73761e-71	1.06248	0.0590363	0.0282542	0.059	0.024	0.475612	Coding
BRCA1	6.31097e-21	2.11657e-16	1.45078	0.0178576	0.00651387	0.016	0.007	0.616403	Coding
BRCA2	7.74047e-53	2.596e-48	2.20197	0.0251926	0.00544855	0.02	0.005	0.57731	Coding
BRCC3	5.46753e-292	1.8337e-287	2.93257	0.06635	0.00865913	0.073	0.008	0.843289	Coding
BRD1	1.30104e-223	4.36341e-219	-1.54683	0.0479455	0.140202	0.037	0.123	0.794023	Coding
BRD3	0	0	-2.09374	0.0478545	0.204458	0.045	0.173	0.832233	Coding
BRD3OS	1.00304e-62	3.364e-58	1.89723	0.0164976	0.00440484	0.022	0.005	0.0590913	Coding
BRD4	0	0	-1.62324	0.24645	0.759353	0.195	0.466	0.805012	Coding
BRD7	9.83692e-213	3.29911e-208	-1.2118	0.120313	0.278763	0.125	0.231	0.801025	Coding
BRIP1	4.59866e-23	1.5423e-18	1.80096	0.0115358	0.00328749	0.011	0.003	0.764941	Coding
BROX	5.1418e-268	1.72446e-263	-1.04869	0.174024	0.360068	0.159	0.288	0.786182	Coding
BRPF1	4.4148e-35	1.48064e-30	-0.864032	0.0406948	0.0741284	0.041	0.067	0.902671	Coding
BRPF3	6.8462e-98	2.29608e-93	-1.70333	0.0165871	0.054152	0.016	0.055	0.831423	Coding
BRWD1	0	0	-1.13965	0.32108	0.707506	0.266	0.446	0.835183	Coding
BRWD3	8.82846e-282	2.96089e-277	-1.76869	0.0546019	0.186197	0.045	0.149	0.947584	Coding
BSCL2	0	0	1.70584	0.281398	0.0862385	0.265	0.072	0.598501	Coding
BSDC1	2.46684e-269	8.2733e-265	-1.0185	0.184827	0.374495	0.163	0.293	0.848515	Coding
BSG	0	0	0.79933	1.51167	0.868622	0.647	0.513	0.348103	Coding
BSPRY	1.46815e-102	4.92387e-98	-1.55924	0.0498355	0.146984	0.069	0.126	0.758606	Coding
BTAF1	2.02816e-91	6.80203e-87	-0.634679	0.146605	0.227662	0.115	0.18	0.933335	Coding
BTBD10	2.02085e-166	6.77754e-162	-1.00511	0.166327	0.333903	0.171	0.263	0.89894	Coding
BTBD2	2.08081e-31	6.97864e-27	1.01184	0.0530006	0.0262718	0.045	0.025	0.764637	Coding
BTBD3	2.44165e-157	8.1888e-153	-1.445	0.0618736	0.168566	0.06	0.135	0.803521	Coding
BTBD6	1.05384e-34	3.53438e-30	0.997166	0.0342817	0.0171629	0.036	0.017	0.564684	Coding
BTBD7	4.13933e-143	1.38825e-138	-1.15755	0.0647366	0.144494	0.056	0.126	0.86944	Coding
BTBD9	1.47107e-23	4.93367e-19	-0.6282	0.0499801	0.0772953	0.05	0.072	0.782764	Coding
BTD	2.2855e-207	7.66512e-203	2.07225	0.0610895	0.0145007	0.071	0.014	0.321865	Coding
BTG1	0	0	-2.30659	6.30139	31.1739	0.836	0.984	0.636905	Coding
BTG2	0	0	2.61435	3.56946	0.582883	0.627	0.276	0.544631	Coding
BTG3	0	0	-1.21333	2.17985	5.05456	0.715	0.868	0.718486	Coding
BTN3A1	6.98577e-24	2.34289e-19	1.01375	0.0244116	0.0120781	0.023	0.011	0.116242	Coding
BTN3A2	1.59169e-30	5.33822e-26	0.746582	0.0453906	0.0270469	0.042	0.023	0.117749	Coding
BTN3A3	7.89499e-24	2.64782e-19	1.21569	0.0157179	0.00675224	0.015	0.006	0.115184	Coding
BTRC	2.99674e-96	1.00505e-91	-0.836038	0.0883227	0.157726	0.079	0.139	0.915834	Coding
BUB1	2.90393e-33	9.73921e-29	2.13065	0.0134302	0.00304063	0.012	0.003	0.623443	Coding
BUD13	3.41586e-118	1.14561e-113	-1.22101	0.0715512	0.166879	0.077	0.144	0.732434	Coding
C10orf143	6.27706e-105	2.1052e-100	2.81998	0.0235525	0.00330446	0.027	0.003	0.152864	Coding
C10orf88	5.74261e-14	1.92596e-09	0.943799	0.015322	0.00795472	0.018	0.01	0.445849	Coding
C10orf95	4.3663e-30	1.46437e-25	2.20612	0.00896557	0.00191614	0.01	0.002	0.225899	Coding
C10orf99	0	0	9.81133	2.25891	0.00247575	0.486	0.003	0.1409	Coding
C11orf49	4.12309e-62	1.3828e-57	-0.936796	0.151476	0.29003	0.148	0.197	0.807707	Coding
C11orf54	1.24397e-48	4.17201e-44	0.759945	0.0523962	0.0309341	0.063	0.033	0.639665	Coding
C11orf68	1.37603e-218	4.61492e-214	-1.68699	0.0494013	0.159198	0.038	0.122	0.62864	Coding
C11orf71	4.52059e-207	1.51611e-202	1.22637	0.169373	0.0723728	0.151	0.06	0.0859988	Coding
C11orf80	6.31652e-78	2.11843e-73	0.613939	0.124677	0.0814615	0.13	0.073	0.503805	Coding
C11orf98	8.26065e-119	2.77046e-114	0.705045	0.454236	0.278633	0.331	0.224	0.577739	Coding
C12orf4	4.30355e-80	1.44333e-75	1.26899	0.0435649	0.0180611	0.051	0.019	0.789508	Coding
C12orf43	8.46122e-42	2.83773e-37	0.947369	0.0479305	0.024845	0.049	0.025	0.444303	Coding
C12orf56	3.66295e-57	1.22848e-52	1.22794	0.033683	0.0143646	0.042	0.017	0.73585	Coding
C12orf57	0	0	-0.65202	2.6696	4.19497	0.756	0.907	0.553749	Coding
C12orf73	5.72545e-79	1.9202e-74	0.913759	0.0855205	0.0453843	0.087	0.043	0.305122	Coding
C12orf75	0	0	2.56072	0.939633	0.15923	0.394	0.104	0.620783	Coding
C12orf76	8.79267e-51	2.94889e-46	0.652394	0.0722613	0.04597	0.075	0.041	0.140779	Coding
C14orf28	1.29028e-15	4.32734e-11	-0.99708	0.0135597	0.0271331	0.016	0.027	0.863341	Coding
C14orf93	5.93774e-27	1.9914e-22	0.614077	0.0352599	0.0230335	0.037	0.02	0.788925	Coding
C15orf39	4.37838e-108	1.46842e-103	-1.26225	0.041118	0.0987195	0.037	0.089	0.301384	Coding
C15orf40	1.52152e-205	5.10288e-201	1.09023	0.205213	0.0963726	0.197	0.092	0.436077	Coding
C15orf61	7.08484e-297	2.37611e-292	1.00483	0.425345	0.21195	0.298	0.145	0.545207	Coding
C15orf65	1.7658e-62	5.92213e-58	2.89282	0.0128389	0.00169739	0.015	0.002	0.298001	Coding
C16orf72	0	0	-1.07456	0.202426	0.426399	0.148	0.303	0.767536	Coding
C16orf74	0	0	2.28036	0.0899359	0.0184856	0.095	0.015	0.413461	Coding
C16orf87	2.31122e-73	7.75135e-69	0.67972	0.173349	0.108215	0.142	0.085	0.603156	Coding
C16orf91	6.09624e-223	2.04456e-218	0.852909	0.355992	0.197092	0.296	0.159	0.0976675	Coding
C16orf95	1.46196e-43	4.90311e-39	1.39241	0.0188124	0.00714812	0.021	0.006	0.207183	Coding
C17orf58	2.3645e-53	7.93007e-49	1.09002	0.0450049	0.0211279	0.049	0.022	0.57191	Coding
C17orf67	4.49753e-61	1.50838e-56	2.93656	0.021563	0.00278509	0.017	0.003	0.311061	Coding
C17orf75	2.6266e-217	8.8091e-213	1.83301	0.0855242	0.0239814	0.089	0.023	0.812125	Coding
C17orf97	2.84738e-48	9.54955e-44	3.20875	0.0202157	0.00215388	0.014	0.002	0.22946	Coding
C18orf25	1.0213e-83	3.42522e-79	-0.608969	0.176528	0.269278	0.14	0.205	0.788811	Coding
C18orf32	3.26869e-130	1.09625e-125	0.644341	0.399637	0.255678	0.327	0.21	0.241151	Coding
C19orf57	3.64535e-54	1.22258e-49	2.21213	0.020564	0.00441115	0.021	0.005	0.189191	Coding
C19orf73	1.12584e-196	3.77585e-192	2.46342	0.103046	0.0186552	0.076	0.018	0.334283	Coding
C1D	0	0	-1.65197	0.432445	1.35914	0.333	0.631	0.597892	Coding
C1GALT1	5.68466e-146	1.90652e-141	-1.41558	0.0815745	0.217718	0.08	0.156	0.70219	Coding
C1GALT1C1	1.05648e-77	3.54322e-73	1.05343	0.0562654	0.0270971	0.06	0.024	0.441205	Coding
C1orf112	1.12517e-16	3.77361e-12	0.63023	0.0207413	0.0133966	0.022	0.012	0.697155	Coding
C1orf116	1.25781e-172	4.21844e-168	-2.00612	0.0668649	0.268773	0.058	0.136	0.478576	Coding
C1orf131	1.50594e-156	5.05062e-152	1.21707	0.12461	0.0535862	0.121	0.05	0.57501	Coding
C1orf159	6.84596e-43	2.296e-38	0.747127	0.0608427	0.0362429	0.071	0.04	0.231247	Coding
C1orf167	3.16307e-197	1.06083e-192	3.71811	0.0363115	0.00272479	0.043	0.003	0.15248	Coding
C1orf210	3.74983e-102	1.25762e-97	1.05405	0.0358977	0.0172762	0.055	0.017	0.361781	Coding
C1orf35	3.58517e-125	1.20239e-120	0.600233	0.363574	0.239827	0.285	0.177	0.550667	Coding
C1orf53	2.55061e-280	8.55425e-276	2.90367	0.059633	0.00793753	0.067	0.007	0.436838	Coding
C1orf54	2.48796e-33	8.34413e-29	-0.777516	0.0404777	0.0694394	0.042	0.068	0.531087	Coding
C1QBP	0	0	1.45867	2.14231	0.779418	0.706	0.459	0.705518	Coding
C1QTNF1	1.87102e-07	0.00627502	0.925908	0.0142213	0.0074751	0.01	0.006	0.278446	Coding
C1R	0	0	2.94156	0.144021	0.0187154	0.128	0.014	0.622218	Coding
C1RL	3.50049e-139	1.17399e-134	1.59671	0.0504691	0.0166658	0.059	0.015	0.346945	Coding
C1S	5.88011e-292	1.97207e-287	3.22334	0.0699246	0.00745426	0.065	0.005	0.574826	Coding
C20orf194	1.47284e-48	4.93962e-44	1.95796	0.0229732	0.00588845	0.021	0.005	0.885765	Coding
C20orf27	0	0	1.74577	0.23076	0.0687845	0.22	0.061	0.622272	Coding
C21orf58	7.77142e-41	2.60638e-36	3.38363	0.0158144	0.0014819	0.011	0.001	0.366971	Coding
C21orf91	5.8866e-103	1.97425e-98	1.0049	0.148285	0.0738793	0.116	0.058	0.635938	Coding
C2CD4C	5.60073e-194	1.87837e-189	-4.17053	0.00311892	0.0570907	0.003	0.054	0.192776	Coding
C2orf42	1.08841e-43	3.6503e-39	-1.20308	0.0134245	0.0309923	0.012	0.032	0.757994	Coding
C2orf49	0	0	-1.14572	0.186711	0.413192	0.164	0.306	0.698763	Coding
C2orf69	0	0	-1.88876	0.0744796	0.275971	0.08	0.217	0.429225	Coding
C2orf74	6.53016e-210	2.19009e-205	3.78535	0.02887	0.00205926	0.041	0.002	0.1674	Coding
C2orf88	5.98223e-15	2.00632e-10	0.641133	0.00805699	0.00516212	0.01	0.004	0.134506	Coding
C3orf14	1.22315e-300	4.10219e-296	1.29163	0.20025	0.0817835	0.187	0.068	0.472276	Coding
C3orf33	3.82369e-25	1.28239e-20	1.59016	0.0102811	0.00339405	0.011	0.003	0.586113	Coding
C3orf38	2.74882e-41	9.21901e-37	-0.776718	0.0802699	0.137574	0.083	0.119	0.547529	Coding
C4orf19	1.31847e-119	4.42189e-115	-3.5547	0.00328761	0.0392236	0.002	0.035	0.420609	Coding
C4orf3	0	0	-1.54888	4.60571	13.476	0.797	0.957	0.111411	Coding
C4orf33	1.88135e-256	6.30968e-252	1.81921	0.100885	0.0285651	0.103	0.025	0.606069	Coding
C4orf46	9.74692e-93	3.26892e-88	1.21307	0.14942	0.0644366	0.097	0.047	0.143753	Coding
C4orf48	0	0	3.35822	0.0833232	0.00809208	0.081	0.006	0.562755	Coding
C5orf34	6.25344e-16	2.09728e-11	-0.974468	0.0168189	0.0331145	0.014	0.025	0.684049	Coding
C5orf46	1.09126e-146	3.65988e-142	1.47661	0.0370237	0.0132846	0.037	0.004	0.375421	Coding
C5orf51	1.01166e-33	3.39291e-29	-0.666268	0.117523	0.186552	0.129	0.162	0.774431	Coding
C5orf63	1.01424e-225	3.40154e-221	3.62914	0.0439705	0.00351957	0.051	0.004	0.608037	Coding
C6orf120	1.84022e-41	6.17172e-37	0.956749	0.0695776	0.0358367	0.064	0.036	0.234521	Coding
C6orf47	1.48613e-96	4.98419e-92	-0.931187	0.0841375	0.160501	0.081	0.141	0.304422	Coding
C6orf52	2.24601e-09	7.53268e-05	0.637062	0.00796932	0.00512044	0.01	0.005	0.253914	Coding
C6orf62	3.4175e-92	1.14616e-87	-0.841838	0.110865	0.198765	0.087	0.148	0.949861	Coding
C7orf31	5.51419e-40	1.84935e-35	1.31736	0.0127065	0.00508175	0.017	0.004	0.62883	Coding
C7orf50	0	0	1.66699	0.159399	0.0501747	0.175	0.047	0.30237	Coding
C8orf82	1.66251e-38	5.57572e-34	1.29748	0.0452807	0.0184052	0.036	0.017	0.465995	Coding
C8orf88	0	0	-3.08074	0.0291227	0.246806	0.024	0.179	0.817935	Coding
C9orf152	2.15777e-48	7.23672e-44	3.86204	0.0109606	0.000719006	0.01	0.001	0.162962	Coding
C9orf16	0	0	1.64047	3.31154	1.06216	0.801	0.555	0.409434	Coding
CA12	0	0	-1.13131	0.898101	1.96744	0.476	0.604	0.643075	Coding
CA13	5.92416e-32	1.98685e-27	0.647322	0.0298627	0.019062	0.033	0.016	0.633076	Coding
CA2	0	0	-2.43566	1.57357	8.51345	0.45	0.686	0.600057	Coding
CA5B	5.09792e-19	1.70974e-14	-0.770679	0.0360254	0.061515	0.038	0.055	0.620437	Coding
CA9	0	0	-5.46508	0.0109279	0.48504	0.008	0.212	0.593531	Coding
CAAP1	0	0	1.8375	0.153251	0.0428572	0.151	0.04	0.780025	Coding
CAB39	1.90616e-306	6.39286e-302	-1.26567	0.144863	0.348397	0.128	0.263	0.836779	Coding
CAB39L	1.73417e-20	5.81607e-16	-0.774997	0.0233247	0.0399661	0.024	0.039	0.737337	Coding
CABIN1	5.45141e-29	1.82829e-24	0.963638	0.0533096	0.0273242	0.045	0.025	0.775466	Coding
CABLES1	9.23227e-28	3.09632e-23	1.22745	0.0121656	0.00517999	0.013	0.004	0.768439	Coding
CABLES2	1.39765e-13	4.68743e-09	-0.769092	0.00558284	0.00956712	0.004	0.01	0.735683	Coding
CACFD1	2.53137e-38	8.48969e-34	0.988598	0.0154279	0.00776371	0.023	0.008	0.529546	Coding
CACHD1	1.55889e-40	5.22821e-36	1.84538	0.0314373	0.00872486	0.022	0.007	0.866871	Coding
CACNA1H	7.21158e-82	2.41862e-77	-8.8732	0	0.0250899	0	0.019	0.716496	Coding
CACNA2D1	1.55804e-17	5.22537e-13	-1.56359	0.00557912	0.0166112	0.006	0.014	0.914719	Coding
CACNB4	2.55173e-247	8.55798e-243	1.36552	0.182487	0.0708046	0.143	0.049	0.903567	Coding
CACYBP	0	0	1.9987	1.40032	0.350371	0.559	0.22	0.650104	Coding
CAD	4.70494e-21	1.57794e-16	1.35081	0.0164495	0.00643193	0.015	0.006	0.833293	Coding
CADM4	1.77858e-160	5.965e-156	-1.37706	0.0531537	0.138161	0.046	0.118	0.895797	Coding
CALB2	6.63382e-85	2.22485e-80	4.61008	0.0106006	0.000397802	0.016	0	0.850109	Coding
CALCRL	5.13687e-107	1.7228e-102	2.12362	0.0384033	0.00878628	0.035	0.007	0.717982	Coding
CALD1	0	0	0.625392	0.565494	0.366574	0.338	0.136	0.80057	Coding
CALHM6	2.20711e-51	7.40222e-47	3.35358	0.00842466	0.000790963	0.011	0.001	0.249888	Coding
CALM1	0	0	0.925968	4.29083	2.25837	0.826	0.511	0.779338	Coding
CALM3	0	0	1.37354	0.448446	0.173057	0.358	0.153	0.766099	Coding
CALML3	0	0	4.51864	5.51481	0.240558	0.636	0.097	0.221389	Coding
CALML5	0	0	1.1254	3.772	1.72898	0.439	0.092	0.299114	Coding
CALN1	6.21498e-39	2.08438e-34	1.40128	0.0181776	0.00686373	0.023	0.008	0.734218	Coding
CALU	1.83779e-76	6.16359e-72	-0.766971	0.181806	0.309432	0.151	0.209	0.722908	Coding
CAMK2D	0	0	-2.1454	0.175361	0.776023	0.151	0.421	0.881437	Coding
CAMK2G	1.75774e-110	5.89511e-106	1.05695	0.0874524	0.042021	0.089	0.037	0.944874	Coding
CAMK2N1	1.80266e-236	6.04578e-232	-5.37283	0.00215544	0.0914956	0.001	0.059	0.627527	Coding
CAMKK1	2.30313e-89	7.72422e-85	2.15025	0.0333924	0.00749603	0.033	0.007	0.740527	Coding
CAMKK2	1.66598e-26	5.58737e-22	-0.73401	0.0267979	0.0446224	0.024	0.043	0.800906	Coding
CAMKMT	0	0	2.72206	0.105419	0.0159468	0.107	0.014	0.791107	Coding
CAMLG	0	0	-0.748139	0.759167	1.27517	0.473	0.649	0.643985	Coding
CAMSAP1	6.61392e-46	2.21818e-41	-0.765027	0.0581634	0.0988957	0.052	0.087	0.743461	Coding
CAMSAP2	0	0	-1.9176	0.0708014	0.267648	0.053	0.199	0.833926	Coding
CAMSAP3	9.44108e-151	3.16635e-146	-1.55679	0.045296	0.133379	0.042	0.109	0.71504	Coding
CAND1	3.59431e-152	1.20546e-147	-0.599872	0.317534	0.481292	0.23	0.329	0.857471	Coding
CANT1	4.76941e-106	1.59957e-101	-1.18173	0.0566891	0.128681	0.059	0.118	0.401703	Coding
CANX	0	0	-0.855013	0.853257	1.54341	0.499	0.654	0.843806	Coding
CAP1	3.10512e-167	1.0414e-162	-0.594021	0.614506	0.927607	0.427	0.5	0.854413	Coding
CAP2	4.32795e-51	1.45151e-46	2.66245	0.00998696	0.00154745	0.012	0.001	0.762384	Coding
CAPG	0	0	0.836733	1.62217	0.908263	0.646	0.472	0.636417	Coding
CAPN10	6.38343e-06	0.214087	-0.599899	0.0225364	0.0341992	0.024	0.031	0.628989	Coding
CAPN14	2.13677e-209	7.16631e-205	-6.08292	0.00185375	0.129253	0.001	0.052	0.537986	Coding
CAPN7	0	0	-1.43793	0.131859	0.357356	0.118	0.271	0.857117	Coding
CAPNS1	1.11e-94	3.72273e-90	-0.823989	0.112897	0.199917	0.105	0.169	0.711975	Coding
CAPNS2	2.62998e-189	8.82041e-185	0.699535	0.712637	0.438816	0.424	0.277	0.575431	Coding
CAPRIN2	1.15705e-18	3.8805e-14	0.694728	0.0199838	0.0123412	0.02	0.01	0.859524	Coding
CAPZA2	0	0	-0.68027	0.90485	1.45001	0.529	0.684	0.92025	Coding
CARD10	2.03392e-55	6.82136e-51	-1.58093	0.0130547	0.0391766	0.008	0.03	0.751781	Coding
CARD16	1.09897e-216	3.68573e-212	1.53001	0.128074	0.0443291	0.108	0.033	0.122734	Coding
CARD18	0	0	2.25399	0.279543	0.0585773	0.216	0.019	0.00979888	Coding
CARD19	7.32783e-174	2.45761e-169	0.679078	0.25818	0.161245	0.245	0.13	0.530534	Coding
CARD6	2.15588e-86	7.23041e-82	3.22521	0.0217058	0.00228836	0.021	0.002	0.292393	Coding
CARD8	5.05864e-55	1.69657e-50	1.65152	0.0286233	0.00908951	0.028	0.009	0.112104	Coding
CARF	8.3765e-53	2.80931e-48	2.0316	0.0162845	0.00395757	0.017	0.003	0.800489	Coding
CARHSP1	6.81652e-168	2.28612e-163	0.638822	1.21818	0.782355	0.526	0.403	0.409775	Coding
CARMIL1	7.47715e-98	2.50769e-93	1.34946	0.056624	0.0222041	0.056	0.019	0.856896	Coding
CARMIL3	1.6819e-36	5.64077e-32	2.0137	0.0172765	0.00425312	0.015	0.004	0.857677	Coding
CASC3	0	0	-1.41796	0.128756	0.34415	0.113	0.256	0.881739	Coding
CASK	3.4368e-50	1.15263e-45	0.917565	0.0431414	0.0228291	0.048	0.022	0.962714	Coding
CASKIN2	8.25293e-29	2.76787e-24	-1.23815	0.0129831	0.0307145	0.013	0.029	0.720125	Coding
CASP10	1.97084e-84	6.6098e-80	1.87067	0.0405998	0.0110781	0.038	0.011	0.209243	Coding
CASP2	1.0956e-15	3.67441e-11	0.782897	0.0245497	0.014261	0.025	0.015	0.699396	Coding
CASP3	1.14151e-175	3.82839e-171	-1.64186	0.063463	0.198176	0.061	0.142	0.500248	Coding
CASP6	1.59404e-30	5.34609e-26	0.799866	0.0509628	0.0292655	0.048	0.027	0.516613	Coding
CASP7	0	0	2.32323	0.191544	0.0382465	0.186	0.031	0.471866	Coding
CASP8	1.89329e-68	6.34972e-64	1.28276	0.0388815	0.0159642	0.042	0.015	0.302305	Coding
CASP9	2.47403e-11	8.29741e-07	0.92211	0.0127871	0.00673806	0.013	0.007	0.482896	Coding
CAST	0	0	-1.19335	1.35638	3.10191	0.607	0.722	0.575825	Coding
CASTOR1	2.47255e-12	8.29244e-08	-0.621542	0.031542	0.0485719	0.034	0.047	0.786774	Coding
CASZ1	5.45662e-262	1.83004e-257	-1.25002	0.16531	0.393269	0.13	0.253	0.841961	Coding
CAT	0	0	1.53986	0.202682	0.069686	0.207	0.058	0.75263	Coding
CATSPERG	8.99821e-13	3.01782e-08	1.24112	0.0267634	0.0113063	0.019	0.011	0.492961	Coding
CAV1	0	0	-2.74303	0.897128	6.00637	0.258	0.742	0.68001	Coding
CAV2	0	0	-1.70347	0.462853	1.50757	0.279	0.49	0.467593	Coding
CAVIN3	2.76081e-207	9.2592e-203	2.67358	0.103031	0.0161187	0.065	0.012	0.588873	Coding
CBFA2T2	1.37904e-120	4.62504e-116	-0.983118	0.0831085	0.164351	0.066	0.132	0.798288	Coding
CBLL1	4.00377e-300	1.34279e-295	-1.64252	0.0636548	0.198866	0.056	0.171	0.866765	Coding
CBR1	0	0	3.28262	1.28351	0.131863	0.544	0.1	0.549608	Coding
CBR3	0	0	2.49933	0.383096	0.0677251	0.283	0.046	0.702803	Coding
CBR4	3.04508e-200	1.02126e-195	1.40863	0.0989524	0.037254	0.105	0.033	0.658703	Coding
CBWD6	2.03865e-15	6.83724e-11	-0.793434	0.0706735	0.122545	0.076	0.094	0.851587	Coding
CBX1	2.44932e-120	8.21454e-116	-1.14494	0.129256	0.285913	0.119	0.194	0.781349	Coding
CBX2	1.36092e-52	4.56426e-48	1.24437	0.0202817	0.00854493	0.026	0.008	0.667538	Coding
CBX4	7.27189e-181	2.43885e-176	1.6787	0.101481	0.031677	0.088	0.026	0.794835	Coding
CBX5	3.26516e-174	1.09507e-169	0.992561	0.248533	0.124897	0.198	0.099	0.805592	Coding
CBX6	0	0	-1.87116	0.0563135	0.206168	0.043	0.156	0.836149	Coding
CBX7	6.76977e-29	2.27045e-24	-2.00861	0.00320646	0.0130798	0.003	0.013	0.796758	Coding
CBX8	1.27837e-23	4.2874e-19	1.79222	0.0143363	0.0041163	0.012	0.004	0.865432	Coding
CBY1	3.36469e-130	1.12845e-125	1.24376	0.0896149	0.0378259	0.097	0.039	0.493411	Coding
CC2D2A	6.17332e-75	2.07041e-70	2.266	0.0214243	0.00442691	0.022	0.004	0.689352	Coding
CCDC106	1.73438e-124	5.81675e-120	2.42107	0.0413935	0.00770045	0.039	0.007	0.572645	Coding
CCDC107	0	0	-2.1021	0.251933	1.08183	0.222	0.531	0.551109	Coding
CCDC112	4.51022e-243	1.51264e-238	1.69898	0.0938622	0.0288879	0.1	0.025	0.787937	Coding
CCDC113	1.75316e-63	5.87975e-59	2.42358	0.0142091	0.00262	0.018	0.003	0.631826	Coding
CCDC115	0	0	1.29216	0.319377	0.130398	0.278	0.111	0.413611	Coding
CCDC117	5.97754e-42	2.00475e-37	-0.753087	0.0354481	0.059796	0.031	0.058	0.701939	Coding
CCDC120	2.08397e-119	6.98923e-115	-1.33558	0.0419513	0.105972	0.041	0.098	0.758786	Coding
CCDC121	2.22289e-131	7.45514e-127	3.19051	0.034853	0.0037851	0.033	0.004	0.0549686	Coding
CCDC122	2.44506e-17	8.20025e-13	0.771549	0.013088	0.00765975	0.015	0.007	0.396505	Coding
CCDC125	1.35759e-85	4.55309e-81	2.34376	0.0247546	0.00484865	0.026	0.004	0.663734	Coding
CCDC127	5.68291e-258	1.90593e-253	-2.9075	0.0170863	0.128565	0.013	0.088	0.342238	Coding
CCDC137	1.98705e-289	6.66415e-285	1.32005	0.279231	0.111821	0.219	0.092	0.44265	Coding
CCDC138	1.4483e-115	4.8573e-111	2.47788	0.0262229	0.00467837	0.031	0.004	0.660966	Coding
CCDC14	5.79451e-75	1.94336e-70	1.46472	0.0653493	0.0236574	0.053	0.02	0.671299	Coding
CCDC157	1.80641e-33	6.05834e-29	1.89485	0.010439	0.002783	0.013	0.003	0.44464	Coding
CCDC159	5.99019e-32	2.00899e-27	0.608925	0.0364698	0.0239093	0.04	0.021	0.629963	Coding
CCDC167	2.89421e-286	9.70659e-282	1.06624	0.198604	0.0948329	0.208	0.083	0.624704	Coding
CCDC171	3.21049e-48	1.07673e-43	1.89107	0.01641	0.00440025	0.018	0.004	0.857714	Coding
CCDC174	8.90786e-254	2.98752e-249	-1.29034	0.126852	0.310355	0.12	0.239	0.730595	Coding
CCDC18	1.22247e-44	4.09993e-40	1.08423	0.034842	0.0164199	0.036	0.015	0.864868	Coding
CCDC186	0	0	-0.947472	0.439273	0.847198	0.298	0.488	0.742788	Coding
CCDC189	2.66675e-28	8.94376e-24	1.77832	0.015589	0.00452172	0.014	0.004	0.602729	Coding
CCDC191	8.69805e-83	2.91715e-78	1.90752	0.0337495	0.00897175	0.032	0.008	0.628104	Coding
CCDC24	1.9467e-27	6.52883e-23	1.51944	0.0124183	0.004312	0.013	0.004	0.39413	Coding
CCDC25	0	0	2.76006	0.371192	0.0547641	0.312	0.051	0.762784	Coding
CCDC28A	3.36526e-95	1.12864e-90	-0.814598	0.130554	0.229675	0.131	0.196	0.620135	Coding
CCDC28B	1.14032e-100	3.8244e-96	2.86582	0.0225422	0.00306132	0.025	0.003	0.662903	Coding
CCDC34	2.5634e-259	8.59713e-255	1.76012	0.111099	0.0327762	0.104	0.026	0.568011	Coding
CCDC43	1.40175e-251	4.70119e-247	1.4966	0.10655	0.0377406	0.121	0.036	0.735284	Coding
CCDC50	3.02342e-89	1.014e-84	-0.986234	0.125983	0.249641	0.112	0.173	0.706977	Coding
CCDC51	2.04179e-211	6.84775e-207	2.24121	0.0667006	0.0140806	0.072	0.014	0.499551	Coding
CCDC57	6.06173e-43	2.03298e-38	0.6526	0.0757724	0.0481969	0.078	0.045	0.32874	Coding
CCDC6	1.97555e-131	6.62559e-127	-0.895581	0.271473	0.505099	0.222	0.301	0.911592	Coding
CCDC60	6.37747e-167	2.13888e-162	3.38696	0.0377691	0.00357711	0.037	0.003	0.526867	Coding
CCDC61	1.0686e-21	3.58387e-17	1.2849	0.0161981	0.0066312	0.017	0.007	0.67462	Coding
CCDC66	3.05514e-24	1.02463e-19	0.661014	0.0576493	0.0364548	0.052	0.032	0.655145	Coding
CCDC69	1.74976e-26	5.86834e-22	1.16113	0.00675714	0.00300705	0.013	0.004	0.603034	Coding
CCDC74A	6.74113e-09	0.000226084	0.618272	0.0122418	0.00797139	0.013	0.007	0.452994	Coding
CCDC77	1.13666e-20	3.81213e-16	0.867347	0.020688	0.0113311	0.022	0.011	0.634894	Coding
CCDC85B	1.62051e-140	5.43487e-136	-0.604653	1.03026	1.56667	0.501	0.567	0.689493	Coding
CCDC86	3.90675e-276	1.31025e-271	0.802509	0.211294	0.121138	0.211	0.085	0.534004	Coding
CCDC88C	7.18198e-27	2.40869e-22	1.26468	0.0233312	0.00969414	0.02	0.008	0.803155	Coding
CCDC9	1.36203e-65	4.56798e-61	-0.886216	0.0862033	0.159392	0.082	0.129	0.650161	Coding
CCDC90B	1.15517e-131	3.87423e-127	0.617894	0.287389	0.187265	0.26	0.155	0.723792	Coding
CCDC93	1.27665e-216	4.28162e-212	-1.25684	0.102837	0.245841	0.097	0.2	0.833159	Coding
CCK	2.38696e-28	8.00538e-24	1.47262	0.0214617	0.00771409	0.014	0.004	0.340746	Coding
CCL2	4.5417e-35	1.52319e-30	2.80952	0.387054	0.0551798	0.036	0.017	0.344371	Coding
CCL20	0	0	3.30138	5.47935	0.555763	0.48	0.079	0.357717	Coding
CCL27	0	0	-1.28469	0.897573	2.18684	0.34	0.5	0.558665	Coding
CCM2	2.40861e-55	8.07799e-51	0.864515	0.0502969	0.0276156	0.047	0.02	0.73835	Coding
CCNA1	3.43293e-76	1.15134e-71	5.5789	0.0151208	0.000279003	0.014	0	0.645506	Coding
CCNA2	2.69127e-136	9.02597e-132	3.56756	0.050305	0.00420901	0.034	0.004	0.743023	Coding
CCNB1	6.95141e-179	2.33137e-174	3.10834	0.121598	0.0140679	0.062	0.013	0.650234	Coding
CCNB1IP1	4.55001e-286	1.52598e-281	-0.8171	0.472111	0.83185	0.33	0.462	0.417882	Coding
CCNB2	6.33748e-107	2.12546e-102	2.04768	0.0775384	0.0187289	0.052	0.016	0.670939	Coding
CCND1	0	0	-1.60276	0.681619	2.07036	0.276	0.479	0.833724	Coding
CCND3	0	0	1.66963	0.188375	0.059191	0.195	0.049	0.601803	Coding
CCNE1	8.66779e-19	2.907e-14	1.21772	0.0187986	0.00806727	0.02	0.01	0.728404	Coding
CCNE2	5.76984e-66	1.93509e-61	-1.03632	0.0311227	0.063904	0.027	0.061	0.875449	Coding
CCNG1	0	0	-1.37348	0.173734	0.450237	0.166	0.302	0.681748	Coding
CCNG2	1.29247e-93	4.33468e-89	-1.32248	0.0370753	0.0928192	0.029	0.074	0.736881	Coding
CCNH	3.22972e-126	1.08318e-121	0.634139	0.240356	0.154863	0.227	0.131	0.771115	Coding
CCNI	0	0	-1.44419	1.87878	5.11245	0.655	0.944	0.900849	Coding
CCNK	4.16276e-177	1.3961e-172	-0.670136	0.281692	0.448281	0.219	0.324	0.861162	Coding
CCNO	1.19956e-122	4.02308e-118	1.25017	0.057829	0.0242954	0.065	0.02	0.565031	Coding
CCNQ	9.7252e-72	3.26164e-67	0.689059	0.0716507	0.0444367	0.087	0.044	0.512739	Coding
CCNT1	3.47437e-134	1.16524e-129	-1.04587	0.0926126	0.191281	0.074	0.147	0.896959	Coding
CCNT2	0	0	-1.50432	0.155693	0.4418	0.118	0.308	0.951639	Coding
CCNY	5.76687e-22	1.93409e-17	-0.787886	0.0241725	0.0417889	0.022	0.038	0.795982	Coding
CCPG1	1.09099e-178	3.65897e-174	1.4699	0.0729376	0.0263119	0.084	0.024	0.602963	Coding
CCS	0	0	1.40941	0.234176	0.0881407	0.227	0.082	0.694519	Coding
CCSAP	2.52118e-111	8.45553e-107	-1.43659	0.0316069	0.0856604	0.032	0.082	0.322947	Coding
CCSER2	0	0	-2.13329	0.180328	0.791325	0.172	0.482	0.796665	Coding
CCT3	0	0	1.05025	1.17086	0.56538	0.578	0.384	0.861376	Coding
CCT4	7.46203e-60	2.50261e-55	0.594826	3.789	2.50878	0.78	0.827	0.869827	Coding
CCT5	5.44083e-267	1.82475e-262	0.737887	0.867023	0.519875	0.502	0.339	0.748569	Coding
CCT6B	8.09776e-65	2.71583e-60	2.01872	0.0177	0.00434272	0.021	0.004	0.901635	Coding
CCT7	2.9032e-204	9.73676e-200	0.648828	0.838535	0.534812	0.5	0.367	0.837456	Coding
CD14	4.84839e-83	1.62605e-78	4.20784	0.0169153	0.0008798	0.017	0.001	0.139208	Coding
CD164	0	0	-0.981658	0.797913	1.57573	0.491	0.7	0.440051	Coding
CD164L2	0	0	2.91827	0.13024	0.0171975	0.147	0.015	0.583911	Coding
CD274	4.90648e-287	1.64553e-282	3.68964	0.0522217	0.00401294	0.058	0.003	0.346337	Coding
CD2AP	0	0	-1.56699	0.221635	0.656795	0.177	0.425	0.778732	Coding
CD302	1.21654e-31	4.08003e-27	1.03183	0.0130204	0.00635589	0.017	0.006	0.66385	Coding
CD320	1.38962e-60	4.66052e-56	1.81833	0.0282199	0.00797842	0.024	0.006	0.178067	Coding
CD36	0	0	6.1494	0.160035	0.00221685	0.122	0.002	0.625105	Coding
CD40	9.49426e-28	3.18418e-23	-0.871292	0.0990434	0.18124	0.096	0.124	0.314312	Coding
CD44	0	0	-0.662183	4.60032	7.27994	0.833	0.93	0.531726	Coding
CD55	0	0	-0.884237	2.89641	5.34621	0.669	0.851	0.185501	Coding
CD58	5.72358e-281	1.91957e-276	1.42239	0.200943	0.0749522	0.185	0.071	0.0215718	Coding
CD59	0	0	-1.54224	1.03068	3.00195	0.443	0.757	0.084594	Coding
CD63	0	0	-1.48403	0.779899	2.18171	0.444	0.691	0.564251	Coding
CD68	5.63144e-191	1.88867e-186	-1.2154	0.218913	0.508414	0.127	0.228	0.385507	Coding
CD74	0	0	4.60694	0.969128	0.0397337	0.226	0.009	0.584344	Coding
CD82	0	0	2.60766	1.07258	0.175944	0.544	0.12	0.499146	Coding
CD9	0	0	0.962862	4.46758	2.29203	0.83	0.629	0.634267	Coding
CD99L2	6.23274e-37	2.09034e-32	1.75194	0.0182262	0.00538887	0.017	0.005	0.479065	Coding
CDA	2.03631e-152	6.82936e-148	3.42128	0.0478597	0.00443401	0.031	0.002	0.604954	Coding
CDADC1	2.9972e-142	1.0052e-137	1.46738	0.063954	0.0231092	0.072	0.022	0.785012	Coding
CDC123	6.60312e-280	2.21455e-275	0.923948	0.402824	0.212304	0.324	0.169	0.8811	Coding
CDC14A	1.09406e-36	3.66926e-32	2.35158	0.0159473	0.00309663	0.013	0.003	0.859208	Coding
CDC14B	3.26073e-06	0.109358	0.766308	0.0108938	0.00639772	0.01	0.006	0.855604	Coding
CDC20	0	0	4.15842	0.205788	0.0114888	0.098	0.011	0.786079	Coding
CDC20B	2.9053e-54	9.7438e-50	3.26309	0.0227181	0.0023335	0.014	0.002	0.458442	Coding
CDC23	1.56895e-48	5.26194e-44	-0.630431	0.100081	0.154972	0.096	0.138	0.901291	Coding
CDC25B	3.36236e-255	1.12767e-250	2.31874	0.101309	0.0202789	0.087	0.018	0.595205	Coding
CDC25C	3.26203e-57	1.09402e-52	2.61245	0.0192805	0.00312308	0.017	0.003	0.652203	Coding
CDC34	1.22572e-82	4.11081e-78	-0.826182	0.0695261	0.123325	0.061	0.113	0.699272	Coding
CDC37L1	0	0	-1.46544	0.185237	0.511639	0.181	0.343	0.856332	Coding
CDC40	9.67863e-143	3.24602e-138	1.03036	0.135656	0.0664032	0.135	0.062	0.919224	Coding
CDC42	0	0	-0.6346	2.32951	3.61662	0.755	0.901	0.8435	Coding
CDC42BPB	6.19023e-86	2.07608e-81	-0.786542	0.0820506	0.141586	0.069	0.123	0.819311	Coding
CDC42EP1	1.29395e-13	4.33965e-09	-0.594437	0.818275	1.23554	0.47	0.446	0.306179	Coding
CDC42EP2	4.67e-71	1.56622e-66	2.71032	0.0203511	0.00307931	0.02	0.003	0.15724	Coding
CDC42EP3	0	0	2.33699	0.397024	0.0785523	0.249	0.039	0.174736	Coding
CDC42EP4	4.13901e-260	1.38814e-255	1.22368	0.38662	0.165531	0.259	0.128	0.260454	Coding
CDC42EP5	2.51367e-174	8.43035e-170	3.58906	0.044595	0.00367171	0.041	0.004	0.292375	Coding
CDC42SE2	6.2554e-39	2.09793e-34	-0.738577	0.0773804	0.129163	0.071	0.105	0.633053	Coding
CDC45	1.47876e-99	4.95945e-95	3.11108	0.0317515	0.00364256	0.027	0.004	0.829849	Coding
CDC5L	1.29461e-86	4.34185e-82	-0.647309	0.264733	0.414682	0.219	0.284	0.873854	Coding
CDC6	1.05204e-21	3.52834e-17	1.0487	0.0421354	0.0203559	0.035	0.02	0.69327	Coding
CDC7	2.35102e-41	7.88485e-37	1.71662	0.0130242	0.0039406	0.015	0.003	0.772463	Coding
CDC73	9.61488e-85	3.22464e-80	-0.872837	0.139405	0.255346	0.141	0.2	0.922625	Coding
CDCA2	7.98391e-24	2.67764e-19	1.15594	0.0256575	0.0115	0.022	0.01	0.354354	Coding
CDCA3	3.75857e-104	1.26055e-99	3.41915	0.0455798	0.00422749	0.029	0.004	0.481022	Coding
CDCA4	8.88343e-104	2.97933e-99	-0.925189	0.144595	0.274639	0.132	0.203	0.183691	Coding
CDCA5	1.74307e-42	5.84591e-38	1.56815	0.0201738	0.00678301	0.021	0.006	0.375898	Coding
CDCA7	1.72328e-178	5.77953e-174	1.82888	0.126701	0.0356409	0.088	0.027	0.652115	Coding
CDCA8	1.63353e-13	5.47853e-09	1.04358	0.0422245	0.0204715	0.031	0.02	0.701219	Coding
CDCP1	0	0	-1.39674	0.683167	1.79893	0.313	0.587	0.478921	Coding
CDH1	0	0	-1.20373	0.476352	1.09729	0.308	0.506	0.503028	Coding
CDH24	2.01016e-09	6.74166e-05	0.711758	0.0124776	0.00761276	0.011	0.006	0.645771	Coding
CDH3	6.87092e-251	2.30437e-246	-1.49759	0.483261	1.3647	0.329	0.421	0.468519	Coding
CDIP1	4.73121e-111	1.58675e-106	-1.3345	0.0441838	0.111523	0.041	0.096	0.440824	Coding
CDK1	2.4303e-82	8.15076e-78	1.47302	0.163532	0.0588895	0.075	0.034	0.711334	Coding
CDK10	5.82461e-99	1.95346e-94	0.907403	0.161753	0.0862279	0.139	0.075	0.792316	Coding
CDK13	7.89846e-105	2.64899e-100	-0.834834	0.086642	0.154596	0.07	0.133	0.919219	Coding
CDK16	2.26258e-246	7.58824e-242	-0.881088	0.305335	0.562415	0.264	0.384	0.822627	Coding
CDK17	4.98637e-87	1.67233e-82	-0.815525	0.0927268	0.163249	0.078	0.135	0.929938	Coding
CDK18	8.10773e-123	2.71917e-118	-3.0181	0.00830434	0.0676689	0.006	0.043	0.750417	Coding
CDK19	6.68795e-252	2.243e-247	-1.50125	0.0554422	0.157064	0.043	0.139	0.89001	Coding
CDK20	2.78547e-36	9.34192e-32	1.47318	0.0117378	0.00420863	0.015	0.004	0.723507	Coding
CDK2AP1	0	0	2.84989	0.197284	0.0273334	0.183	0.026	0.6722	Coding
CDK4	4.98627e-280	1.6723e-275	0.895317	0.386238	0.207643	0.31	0.156	0.737974	Coding
CDK5	0	0	3.93005	0.112495	0.00734535	0.128	0.007	0.890141	Coding
CDK5R1	8.93055e-58	2.99513e-53	2.32335	0.0232133	0.00461033	0.02	0.004	0.358921	Coding
CDK5RAP1	9.19549e-159	3.08398e-154	1.17093	0.0963566	0.0427807	0.107	0.04	0.748956	Coding
CDK6	1.97338e-12	6.61832e-08	-0.778951	0.0899384	0.154377	0.076	0.092	0.782472	Coding
CDK7	1.89776e-291	6.36472e-287	-1.05216	0.31834	0.660192	0.262	0.394	0.88361	Coding
CDK8	2.51128e-58	8.42234e-54	-0.747612	0.0827078	0.138919	0.08	0.123	0.95684	Coding
CDK9	4.19499e-173	1.40691e-168	-0.940942	0.140676	0.270132	0.12	0.216	0.82602	Coding
CDKAL1	1.27195e-37	4.26587e-33	0.701893	0.0448054	0.0275393	0.049	0.026	0.835639	Coding
CDKL1	5.30846e-32	1.78035e-27	-1.78129	0.00701396	0.0242551	0.006	0.02	0.66809	Coding
CDKL5	3.1634e-174	1.06094e-169	-2.33383	0.0149851	0.0757777	0.014	0.072	0.824034	Coding
CDKN2B	1.72368e-278	5.78088e-274	0.823445	0.989113	0.55893	0.439	0.275	0.150871	Coding
CDKN2C	1.00924e-130	3.3848e-126	1.38267	0.11104	0.0425666	0.099	0.04	0.782311	Coding
CDKN3	3.4326e-161	1.15123e-156	3.05506	0.0906335	0.0108729	0.054	0.011	0.748706	Coding
CDON	2.3313e-199	7.81871e-195	-4.04965	0.00774896	0.129173	0.005	0.06	0.670775	Coding
CDR2	5.24361e-43	1.7586e-38	-1.61569	0.0189228	0.0581161	0.017	0.04	0.667874	Coding
CDS1	9.23045e-55	3.09571e-50	-0.685288	0.101003	0.162462	0.099	0.143	0.827801	Coding
CDSN	2.12636e-08	0.000713139	-2.21048	0.0332205	0.153963	0.008	0.013	0.43606	Coding
CDT1	6.3052e-90	2.11464e-85	-1.23968	0.0331777	0.0784361	0.026	0.068	0.437379	Coding
CDV3	2.63482e-130	8.83665e-126	-1.00192	0.108096	0.216548	0.097	0.173	0.735784	Coding
CDYL	9.16004e-194	3.07209e-189	-1.43673	0.0688318	0.18644	0.067	0.156	0.793334	Coding
CEBPG	0	0	-0.785744	0.60677	1.04611	0.421	0.544	0.398493	Coding
CEBPZ	1.28279e-282	4.30223e-278	-1.14376	0.256162	0.566085	0.202	0.334	0.782684	Coding
CEBPZOS	5.14189e-79	1.72449e-74	0.699383	0.169068	0.104112	0.161	0.098	0.511537	Coding
CELF1	2.35104e-288	7.8849e-284	-0.995091	0.252376	0.503106	0.191	0.33	0.915415	Coding
CEMIP2	8.2747e-28	2.77517e-23	-0.62046	0.067271	0.103464	0.054	0.079	0.817129	Coding
CENPA	2.90368e-62	9.73835e-58	3.0378	0.0256974	0.00309718	0.019	0.003	0.368595	Coding
CENPB	1.76859e-148	5.93149e-144	2.13473	0.0690303	0.0156927	0.062	0.016	0.740555	Coding
CENPE	2.29242e-44	7.68832e-40	1.80834	0.0221017	0.0062873	0.021	0.006	0.571348	Coding
CENPF	1.70823e-98	5.72907e-94	3.15634	0.0560538	0.00625469	0.031	0.005	0.586517	Coding
CENPH	1.6451e-108	5.51732e-104	1.17205	0.0990093	0.0439247	0.089	0.038	0.680648	Coding
CENPJ	1.57621e-25	5.28629e-21	1.85446	0.0151197	0.0041575	0.012	0.003	0.650017	Coding
CENPK	8.33016e-201	2.79377e-196	2.90115	0.0795761	0.0106211	0.058	0.009	0.583835	Coding
CENPL	1.23819e-10	4.15264e-06	0.766408	0.0229689	0.013496	0.021	0.013	0.47798	Coding
CENPM	1.20319e-153	4.03526e-149	4.02091	0.0301416	0.00182158	0.032	0.002	0.481117	Coding
CENPO	3.52792e-38	1.18319e-33	2.57495	0.0102007	0.00168249	0.011	0.002	0.394743	Coding
CENPS-CORT	2.06913e-94	6.93944e-90	2.3934	0.0292391	0.00553694	0.032	0.007	0.553264	Coding
CENPT	1.74443e-54	5.85048e-50	0.695402	0.129704	0.0800914	0.119	0.074	0.368759	Coding
CENPU	1.16366e-36	3.90267e-32	0.603043	0.272116	0.179148	0.195	0.147	0.419833	Coding
CENPV	3.5358e-25	1.18583e-20	-1.45469	0.00748457	0.0206234	0.008	0.02	0.712179	Coding
CENPW	1.41463e-240	4.74439e-236	1.81246	0.221089	0.0629221	0.128	0.043	0.377418	Coding
CENPX	0	0	1.57197	0.892663	0.300226	0.498	0.223	0.308161	Coding
CEP120	2.97655e-09	9.98274e-05	0.697914	0.0113641	0.00700013	0.011	0.006	0.795485	Coding
CEP128	7.48812e-10	2.51136e-05	1.03784	0.0115982	0.00563661	0.01	0.005	0.811225	Coding
CEP135	5.70525e-53	1.91343e-48	-1.34248	0.0265339	0.0673837	0.023	0.051	0.801724	Coding
CEP152	8.55209e-06	0.28682	0.71138	0.0159544	0.00973819	0.015	0.01	0.696317	Coding
CEP162	2.95486e-41	9.91002e-37	1.74979	0.0222331	0.00658838	0.021	0.006	0.707642	Coding
CEP164	9.87466e-119	3.31176e-114	1.72256	0.0530973	0.0160669	0.053	0.015	0.543358	Coding
CEP290	2.83448e-24	9.50628e-20	0.958638	0.0327514	0.0168411	0.027	0.013	0.875072	Coding
CEP295	2.44862e-29	8.2122e-25	1.2683	0.022955	0.00951356	0.024	0.01	0.530466	Coding
CEP350	0	0	-1.57095	0.107912	0.320728	0.097	0.243	0.865581	Coding
CEP41	1.02894e-51	3.45084e-47	2.26776	0.01228	0.00252265	0.015	0.002	0.807291	Coding
CEP44	3.24251e-29	1.08747e-24	-0.898272	0.0378983	0.0706975	0.038	0.061	0.493219	Coding
CEP55	4.07026e-61	1.36508e-56	3.20182	0.0162761	0.00173627	0.015	0.002	0.703606	Coding
CEP57L1	5.60469e-52	1.8797e-47	1.92532	0.0221051	0.00579551	0.022	0.006	0.620303	Coding
CEP68	7.68457e-77	2.57725e-72	-1.57835	0.0242704	0.0725996	0.024	0.061	0.37162	Coding
CEP70	3.53629e-59	1.186e-54	0.715582	0.0567707	0.0345652	0.062	0.03	0.728591	Coding
CEP78	1.31735e-64	4.41814e-60	1.93997	0.0246404	0.00639733	0.026	0.006	0.765174	Coding
CEP97	5.81194e-08	0.00194921	0.731607	0.0132514	0.00797426	0.012	0.007	0.773605	Coding
CERK	2.17187e-43	7.28402e-39	-1.67341	0.00596205	0.0191495	0.004	0.019	0.623545	Coding
CERS2	1.41755e-62	4.75416e-58	0.644132	0.0718008	0.0459396	0.074	0.037	0.777927	Coding
CERS3	0	0	0.612083	0.768953	0.503085	0.456	0.2	0.607203	Coding
CERS4	3.49648e-195	1.17265e-190	0.857752	0.291751	0.160983	0.262	0.14	0.403409	Coding
CERS5	7.83117e-63	2.62642e-58	-0.900375	0.0838733	0.156615	0.082	0.128	0.762164	Coding
CERS6	2.7083e-138	9.08311e-134	-1.69183	0.035423	0.114574	0.033	0.092	0.859947	Coding
CES2	5.46752e-75	1.8337e-70	0.596719	0.102242	0.067605	0.112	0.061	0.396486	Coding
CES4A	2.47712e-150	8.30778e-146	1.67377	0.063505	0.0198829	0.06	0.015	0.346054	Coding
CETN2	0	0	2.34061	0.190449	0.0375718	0.195	0.037	0.62086	Coding
CETN3	5.47487e-195	1.83616e-190	1.47917	0.128505	0.0460749	0.122	0.044	0.663378	Coding
CFAP20	2.66748e-91	8.94621e-87	0.737157	0.191575	0.114923	0.177	0.105	0.752382	Coding
CFAP298	0	0	1.4752	0.276542	0.0994484	0.258	0.087	0.663034	Coding
CFAP45	0	0	3.57687	0.107776	0.00899787	0.106	0.008	0.678243	Coding
CFAP97	2.68936e-124	9.01956e-120	-0.8341	0.191104	0.340748	0.167	0.247	0.452816	Coding
CFB	0	0	2.23486	0.122845	0.0260705	0.098	0.015	0.64983	Coding
CFD	0	0	3.80187	0.316084	0.0226288	0.256	0.019	0.339428	Coding
CFDP1	0	0	-1.06641	0.390079	0.816983	0.321	0.491	0.698039	Coding
CFL1	0	0	1.36466	7.84613	3.04684	0.917	0.813	0.731295	Coding
CFL2	5.19751e-50	1.74314e-45	0.690515	0.0508423	0.0314983	0.053	0.025	0.742097	Coding
CGAS	3.9272e-276	1.3171e-271	4.4311	0.0656229	0.00300603	0.056	0.003	0.456577	Coding
CGGBP1	0	0	-1.21615	0.313072	0.727434	0.246	0.461	0.510103	Coding
CGN	1.86428e-54	6.25243e-50	-1.77874	0.00846919	0.0292054	0.007	0.028	0.72337	Coding
CGNL1	1.27137e-158	4.26391e-154	-3.01915	0.00699519	0.0571054	0.004	0.048	0.715577	Coding
CH25H	5.59085e-109	1.87506e-104	1.62109	0.0633794	0.020583	0.043	0.01	0.372574	Coding
CHAC2	3.68903e-159	1.23723e-154	2.3396	0.040686	0.00801028	0.052	0.01	0.667701	Coding
CHCHD1	0	0	1.31029	0.435569	0.175622	0.339	0.159	0.627486	Coding
CHCHD10	0	0	2.384	1.8783	0.359811	0.676	0.252	0.530177	Coding
CHCHD3	0	0	1.18259	0.406408	0.179032	0.332	0.155	0.683625	Coding
CHCHD4	9.92999e-127	3.33032e-122	0.781596	0.102669	0.0597174	0.11	0.048	0.448027	Coding
CHCHD5	0	0	1.11934	0.789566	0.363428	0.503	0.28	0.480651	Coding
CHCHD6	3.35252e-205	1.12437e-200	0.92213	0.170415	0.0899229	0.176	0.076	0.500699	Coding
CHCHD7	1.79992e-296	6.03658e-292	1.29055	0.267647	0.109396	0.233	0.1	0.453346	Coding
CHD1	3.45316e-302	1.15812e-297	-1.05965	0.230693	0.480938	0.176	0.317	0.907183	Coding
CHD1L	3.9789e-94	1.33444e-89	0.588858	0.0852913	0.0567047	0.093	0.043	0.788389	Coding
CHD3	1.10868e-45	3.71828e-41	-1.004	0.0442494	0.0888137	0.037	0.067	0.825239	Coding
CHD8	4.22778e-58	1.41791e-53	-0.739509	0.057754	0.0964775	0.052	0.091	0.875693	Coding
CHEK1	1.36049e-185	4.56281e-181	3.02925	0.0456098	0.0055549	0.046	0.005	0.776188	Coding
CHEK2	1.56355e-46	5.24382e-42	1.12174	0.0422185	0.0193872	0.04	0.017	0.753025	Coding
CHERP	1.8559e-117	6.22433e-113	-1.06514	0.0776219	0.162487	0.07	0.136	0.854219	Coding
CHFR	1.94243e-82	6.51453e-78	-1.06924	0.0774677	0.162627	0.088	0.143	0.70776	Coding
CHI3L1	0	0	5.56372	0.335424	0.00705434	0.217	0.004	0.581403	Coding
CHI3L2	0	0	6.11173	0.174354	0.00248359	0.134	0.001	0.464191	Coding
CHIC1	4.87401e-25	1.63464e-20	1.15346	0.0182923	0.00820888	0.016	0.006	0.860276	Coding
CHIC2	0	0	-1.4994	0.688229	1.94591	0.424	0.656	0.931865	Coding
CHID1	0	0	1.67397	0.210839	0.0660535	0.224	0.062	0.585202	Coding
CHL1	1.79498e-25	6.02002e-21	-1.3088	0.0111894	0.0278145	0.01	0.023	0.674254	Coding
CHMP1B	4.53647e-289	1.52144e-284	0.860626	1.39787	0.769815	0.57	0.419	0.310234	Coding
CHMP2B	0	0	-0.841808	0.890902	1.59682	0.508	0.677	0.759591	Coding
CHMP4C	1.4726e-96	4.93879e-92	1.06782	0.096454	0.0459995	0.102	0.049	0.626543	Coding
CHMP5	0	0	-0.673602	0.883157	1.40873	0.525	0.632	0.858311	Coding
CHMP6	1.3612e-246	4.56519e-242	1.67342	0.100302	0.0314239	0.112	0.032	0.716485	Coding
CHMP7	1.58265e-21	5.30791e-17	-0.655258	0.0422342	0.0665605	0.044	0.064	0.847053	Coding
CHODL	8.41853e-85	2.82341e-80	2.79287	0.0250588	0.00358521	0.022	0.003	0.626447	Coding
CHORDC1	5.94185e-240	1.99278e-235	0.904841	0.403311	0.215395	0.282	0.147	0.804147	Coding
CHRAC1	1.99019e-183	6.67469e-179	-0.770322	0.267457	0.456241	0.233	0.337	0.352961	Coding
CHRNA5	1.16287e-35	3.90003e-31	2.44257	0.0136446	0.0024814	0.012	0.002	0.592038	Coding
CHST11	7.44606e-41	2.49726e-36	2.86457	0.00780119	0.00104002	0.01	0.001	0.620768	Coding
CHST12	6.58352e-149	2.20798e-144	2.23014	0.0447123	0.00950286	0.05	0.01	0.0662411	Coding
CHST15	1.49099e-129	5.00048e-125	-1.91863	0.0213039	0.0807065	0.021	0.071	0.611754	Coding
CHST2	8.37124e-154	2.80755e-149	2.40733	0.0701323	0.0131919	0.051	0.01	0.385026	Coding
CHST7	1.87252e-05	0.628005	-1.44296	0.0110822	0.0302372	0.012	0.017	0.517758	Coding
CHSY1	1.39073e-138	4.66424e-134	-1.71599	0.0295806	0.0973165	0.024	0.079	0.680334	Coding
CHTF18	3.80082e-24	1.27472e-19	1.02505	0.0297972	0.01463	0.026	0.013	0.496305	Coding
CHTF8	8.75905e-137	2.93761e-132	-1.38138	0.0960618	0.250358	0.102	0.178	0.895926	Coding
CHTOP	0	0	-1.1012	0.384078	0.824051	0.285	0.496	0.777711	Coding
CIART	1.5387e-60	5.16051e-56	-0.649927	0.120169	0.188602	0.086	0.133	0.640362	Coding
CIB1	0	0	0.925644	0.524552	0.276138	0.366	0.16	0.680494	Coding
CIC	4.01854e-58	1.34774e-53	-0.734898	0.0709534	0.118137	0.054	0.094	0.839473	Coding
CIDEA	2.39132e-297	8.02e-293	3.87468	0.0403781	0.00271785	0.059	0.003	0.457548	Coding
CIDEB	0	0	2.99423	0.134082	0.0167957	0.137	0.014	0.436887	Coding
CINP	0	0	1.63277	0.220053	0.0709389	0.224	0.069	0.45929	Coding
CIP2A	1.5691e-13	5.26243e-09	0.983439	0.0195476	0.00987531	0.019	0.01	0.860223	Coding
CIR1	3.63142e-216	1.2179e-211	-0.880598	0.254967	0.46949	0.21	0.327	0.89721	Coding
CIRBP	0	0	-0.618465	2.12232	3.25831	0.711	0.856	0.702385	Coding
CISD1	0	0	1.44182	0.643466	0.236843	0.423	0.165	0.496621	Coding
CISD2	1.04441e-263	3.50275e-259	-0.792398	0.507865	0.879651	0.378	0.49	0.543116	Coding
CISD3	0	0	2.98351	0.356751	0.045075	0.283	0.043	0.49381	Coding
CISH	9.65127e-158	3.23684e-153	1.0856	0.0981289	0.0462248	0.109	0.042	0.440787	Coding
CITED4	5.22382e-231	1.75197e-226	3.73548	0.0775512	0.0057879	0.053	0.005	0.399753	Coding
CKAP2L	6.32007e-17	2.11962e-12	0.893118	0.0197846	0.0106434	0.019	0.01	0.532592	Coding
CKAP4	1.26688e-134	4.24886e-130	-0.988963	0.15461	0.30693	0.152	0.234	0.572414	Coding
CKB	4.77219e-153	1.6005e-148	0.744811	0.875784	0.522614	0.436	0.313	0.806567	Coding
CKLF	0	0	3.234	0.104845	0.0111106	0.101	0.01	0.348553	Coding
CKMT1A	0	0	2.35047	0.168061	0.0329258	0.175	0.031	0.769724	Coding
CKMT1B	0	0	2.49211	0.176763	0.03139	0.178	0.028	0.719778	Coding
CKS2	0	0	1.54726	1.55755	0.53291	0.499	0.27	0.729074	Coding
CLASP1	1.47439e-54	4.94479e-50	-0.657165	0.0594719	0.0938321	0.049	0.087	0.915323	Coding
CLASRP	0	0	-1.09735	0.220887	0.472691	0.188	0.342	0.869698	Coding
CLBA1	8.22259e-66	2.75769e-61	1.68411	0.0174313	0.00540274	0.024	0.005	0.178282	Coding
CLCA2	0	0	3.81171	1.00251	0.0713576	0.528	0.053	0.594758	Coding
CLCA4	4.77558e-103	1.60163e-98	1.59639	0.0496358	0.016394	0.048	0.014	0.504265	Coding
CLCC1	0.000400093	1	-0.757738	0.0189536	0.0320996	0.024	0.029	0.50826	Coding
CLCN6	1.57941e-19	5.29702e-15	1.02956	0.0294371	0.0144078	0.026	0.014	0.86696	Coding
CLCN7	1.46904e-46	4.92687e-42	-0.726784	0.0574847	0.0951842	0.051	0.085	0.800613	Coding
CLDN1	0	0	-2.63426	4.85664	30.1529	0.614	0.971	0.565382	Coding
CLDN15	8.08833e-08	0.00271267	0.803452	0.0149145	0.0085379	0.013	0.008	0.480963	Coding
CLDN16	0	0	-5.3524	0.00644262	0.265356	0.005	0.149	0.449722	Coding
CLDN4	3.35886e-05	1	-1.23461	1.53659	3.61595	0.389	0.326	0.344114	Coding
CLDN7	1.58489e-16	5.3154e-12	-0.591493	0.0590225	0.0889776	0.031	0.046	0.46323	Coding
CLDN8	2.64555e-51	8.87264e-47	-2.53169	0.00485945	0.0283711	0.003	0.019	0.268875	Coding
CLDND1	0	0	-1.47515	0.965403	2.68404	0.487	0.795	0.794626	Coding
CLDND2	4.60435e-140	1.54421e-135	2.1561	0.0618986	0.0138612	0.052	0.012	0.480919	Coding
CLEC11A	4.53068e-202	1.5195e-197	0.671043	0.35142	0.220705	0.287	0.154	0.561537	Coding
CLEC2A	2.31449e-229	7.76233e-225	1.09256	0.25112	0.117744	0.207	0.095	0.091345	Coding
CLEC7A	0	0	6.07695	0.425963	0.00627233	0.321	0.006	0.284213	Coding
CLHC1	5.82853e-20	1.95477e-15	1.10174	0.00994142	0.00461876	0.012	0.005	0.535533	Coding
CLIC2	2.48792e-60	8.34398e-56	-2.93276	0.00528721	0.0407422	0.006	0.028	0.67359	Coding
CLIC3	0	0	2.46895	0.427562	0.0771987	0.18	0.032	0.555141	Coding
CLIC4	5.83442e-240	1.95675e-235	-0.731539	0.40192	0.667403	0.27	0.399	0.774028	Coding
CLIP1	0	0	-1.52185	0.320426	0.920245	0.261	0.443	0.853463	Coding
CLIP2	2.59557e-102	8.70502e-98	-2.78934	0.00687304	0.0478462	0.005	0.036	0.780323	Coding
CLIP4	5.21988e-94	1.75064e-89	0.841944	0.150275	0.0838287	0.135	0.073	0.752782	Coding
CLK1	0	0	-0.670825	1.44044	2.2932	0.563	0.782	0.730054	Coding
CLK2	3.40964e-64	1.14352e-59	-0.768707	0.0485257	0.0827281	0.037	0.075	0.91969	Coding
CLK3	0	0	-1.88548	0.245813	0.908376	0.184	0.517	0.867829	Coding
CLK4	1.38314e-179	4.63877e-175	-0.884556	0.187982	0.347112	0.158	0.26	0.888172	Coding
CLMN	2.06637e-61	6.9302e-57	-2.15934	0.00954643	0.0428459	0.008	0.031	0.710908	Coding
CLN3	1.18062e-150	3.95958e-146	1.75221	0.0610112	0.0180885	0.066	0.017	0.668956	Coding
CLN8	3.5356e-144	1.18577e-139	-0.894495	0.129428	0.240662	0.115	0.199	0.205424	Coding
CLSPN	1.48729e-69	4.98807e-65	2.791	0.0250988	0.00359571	0.021	0.004	0.737108	Coding
CLSTN3	2.1708e-87	7.28043e-83	2.24759	0.0374528	0.00785945	0.031	0.007	0.845882	Coding
CLTB	0	0	0.595967	3.32315	2.1986	0.795	0.718	0.73359	Coding
CLTC	1.44256e-262	4.83807e-258	-0.77884	0.351905	0.603834	0.273	0.402	0.938135	Coding
CLUAP1	3.78124e-82	1.26815e-77	1.83046	0.0326887	0.00916783	0.033	0.008	0.744213	Coding
CLYBL	1.11417e-179	3.73672e-175	3.19132	0.0360716	0.00391637	0.041	0.003	0.764268	Coding
CMAS	0	0	-1.38984	0.333286	0.873478	0.278	0.475	0.874362	Coding
CMC1	5.8786e-143	1.97156e-138	0.754336	0.310065	0.183806	0.275	0.165	0.43767	Coding
CMC2	0	0	0.879257	1.11178	0.604409	0.566	0.379	0.338224	Coding
CMIP	0	0	-1.59426	0.10013	0.302455	0.087	0.22	0.913542	Coding
CMPK2	5.66276e-253	1.89918e-248	5.34098	0.0422838	0.00100608	0.046	0.001	0.496618	Coding
CMTM3	1.34191e-58	4.50048e-54	-1.33084	0.0248691	0.0626542	0.018	0.046	0.554978	Coding
CMTM4	3.17878e-101	1.0661e-96	-2.42242	0.00737142	0.0397647	0.005	0.035	0.709401	Coding
CMTM8	7.8814e-82	2.64326e-77	-1.65244	0.0254197	0.0800404	0.034	0.076	0.64284	Coding
CNBD2	1.18166e-239	3.96306e-235	1.15627	0.190573	0.0854897	0.168	0.065	0.505996	Coding
CNBP	0	0	-0.963322	4.7972	9.35362	0.865	0.982	0.797931	Coding
CNDP2	0	0	1.82138	0.168154	0.0475558	0.179	0.043	0.651215	Coding
CNEP1R1	4.08074e-95	1.3686e-90	-1.31486	0.0364016	0.0906542	0.041	0.091	0.783313	Coding
CNGA1	1.65594e-55	5.5537e-51	1.3622	0.0187822	0.00728847	0.027	0.008	0.593111	Coding
CNKSR3	0	0	2.27253	0.494692	0.102358	0.232	0.065	0.76983	Coding
CNNM2	7.12456e-19	2.38944e-14	-0.8604	0.0229248	0.0416798	0.025	0.04	0.789329	Coding
CNOT10	2.78715e-52	9.34755e-48	0.631019	0.0986475	0.0636948	0.101	0.06	0.867988	Coding
CNOT2	0	0	-1.22613	0.479513	1.12185	0.364	0.539	0.965982	Coding
CNOT3	5.54883e-120	1.86097e-115	-0.964356	0.113316	0.221167	0.109	0.183	0.878817	Coding
CNOT6	5.55903e-48	1.86439e-43	-0.788375	0.0509801	0.0881033	0.047	0.081	0.927384	Coding
CNOT6L	1.94779e-204	6.53251e-200	-1.57595	0.0571024	0.170362	0.05	0.137	0.923228	Coding
CNOT7	0	0	-1.13725	0.348305	0.766214	0.308	0.474	0.726174	Coding
CNOT8	3.06082e-270	1.02654e-265	-1.00557	0.207046	0.415762	0.176	0.307	0.739797	Coding
CNP	1.29362e-82	4.33853e-78	0.729778	0.127976	0.0771632	0.129	0.072	0.573147	Coding
CNPPD1	6.19702e-105	2.07836e-100	-0.848491	0.252941	0.455508	0.243	0.306	0.771858	Coding
CNPY2	1.52885e-252	5.12747e-248	1.78064	0.075564	0.0219704	0.09	0.019	0.639794	Coding
CNPY3	4.19698e-130	1.40758e-125	1.13393	0.105863	0.0482248	0.098	0.04	0.655727	Coding
CNPY4	6.59197e-53	2.21081e-48	3.73822	0.011495	0.000826929	0.011	0.001	0.713318	Coding
CNST	0	0	-1.79329	0.105772	0.366761	0.085	0.249	0.68049	Coding
CNTLN	4.17694e-88	1.40086e-83	1.59171	0.040701	0.013483	0.038	0.01	0.781739	Coding
CNTN1	1.15487e-72	3.8732e-68	4.41387	0.00892063	0.000382547	0.014	0.001	0.846113	Coding
CNTNAP3B	0.0717201	1	0.66873	0.0345923	0.0217559	0.02	0.018	0.616991	Coding
COA1	0	0	2.33865	0.224834	0.0444208	0.234	0.039	0.191199	Coding
COA3	0	0	1.42066	0.621994	0.232322	0.412	0.198	0.484291	Coding
COA4	0	0	1.25383	0.486177	0.203855	0.365	0.159	0.188166	Coding
COA5	2.4226e-175	8.12491e-171	1.0371	0.171223	0.0834256	0.174	0.082	0.464879	Coding
COBL	2.22494e-70	7.46201e-66	-0.978487	0.0686978	0.135429	0.07	0.117	0.553754	Coding
COG1	1.31927e-34	4.42456e-30	1.05553	0.04136	0.0198865	0.041	0.021	0.733495	Coding
COG2	8.97947e-133	3.01154e-128	1.49868	0.0606498	0.021443	0.066	0.02	0.801574	Coding
COG4	0	0	1.87243	0.128114	0.0349657	0.14	0.036	0.886459	Coding
COG6	6.99839e-81	2.34712e-76	0.911633	0.0595341	0.0316373	0.065	0.027	0.856526	Coding
COIL	1.11421e-187	3.73683e-183	-1.06173	0.107584	0.224648	0.09	0.185	0.743806	Coding
COL12A1	7.89631e-14	2.64827e-09	1.07058	0.038583	0.0183575	0.021	0.012	0.873645	Coding
COL16A1	2.6629e-230	8.93084e-226	-1.94184	0.0329303	0.126684	0.025	0.105	0.741803	Coding
COL17A1	0	0	-2.39985	0.402502	2.12444	0.09	0.388	0.774215	Coding
COL18A1	6.583e-29	2.20781e-24	-0.707419	0.0639053	0.104399	0.04	0.063	0.388634	Coding
COL1A1	3.38125e-53	1.134e-48	1.29813	0.0420915	0.0170999	0.037	0.014	0.841903	Coding
COL4A6	1.00371e-18	3.36623e-14	-0.942201	0.029049	0.055881	0.021	0.035	0.67553	Coding
COL5A3	5.10949e-99	1.71362e-94	2.57617	0.0332268	0.00554216	0.03	0.005	0.658005	Coding
COL6A1	5.13831e-186	1.72329e-181	-2.40311	0.0222978	0.118187	0.012	0.07	0.682141	Coding
COL6A2	7.83652e-290	2.62821e-285	-3.1053	0.0169714	0.146474	0.007	0.086	0.733813	Coding
COL8A2	2.66888e-24	8.95089e-20	-1.5092	0.00448879	0.0128915	0.004	0.013	0.364808	Coding
COL9A3	4.25284e-163	1.42632e-158	2.93911	0.0450215	0.00583881	0.045	0.006	0.506363	Coding
COMMD1	0	0	1.71128	0.585768	0.178865	0.424	0.154	0.489344	Coding
COMMD10	0	0	1.29445	0.214337	0.0873665	0.21	0.078	0.604909	Coding
COMMD3	6.93552e-113	2.32603e-108	0.795342	0.128928	0.0742817	0.137	0.07	0.85897	Coding
COMMD4	0	0	2.30601	0.333538	0.06742	0.289	0.067	0.674612	Coding
COMMD8	2.09783e-290	7.03569e-286	1.09487	0.30893	0.144621	0.281	0.135	0.693578	Coding
COMMD9	0	0	1.74802	0.214867	0.0639453	0.209	0.063	0.64239	Coding
COMT	0	0	2.75991	1.28792	0.190109	0.583	0.143	0.354879	Coding
COMTD1	0	0	2.01953	1.41528	0.349039	0.629	0.264	0.693755	Coding
COP1	6.61962e-94	2.22009e-89	-0.943489	0.0993324	0.191098	0.1	0.162	0.967939	Coding
COPB1	6.09815e-156	2.0452e-151	-0.689703	0.288839	0.465931	0.243	0.336	0.927711	Coding
COPE	0	0	1.33038	1.61035	0.64036	0.668	0.392	0.777257	Coding
COPG2	3.22254e-112	1.08077e-107	0.670449	0.10989	0.0690401	0.127	0.062	0.941662	Coding
COPS2	0	0	-1.70706	0.889903	2.90562	0.515	0.846	0.941748	Coding
COPS6	0	0	0.940969	0.602786	0.31397	0.43	0.251	0.887396	Coding
COPS7A	0	0	1.6578	0.24133	0.0764614	0.237	0.075	0.816616	Coding
COPS7B	1.13884e-76	3.81943e-72	0.88899	0.0819161	0.0442245	0.085	0.041	0.804031	Coding
COPS9	0	0	1.20303	1.76281	0.765682	0.687	0.489	0.520893	Coding
COPZ2	5.09696e-50	1.70942e-45	1.44509	0.0189482	0.00694031	0.02	0.005	0.774471	Coding
COQ10A	4.40109e-31	1.47604e-26	0.74104	0.0372764	0.0222964	0.039	0.02	0.620794	Coding
COQ10B	0	0	-1.15532	0.333832	0.743637	0.272	0.46	0.620287	Coding
COQ2	0	0	2.26637	0.139688	0.0290071	0.162	0.031	0.671557	Coding
COQ3	0	0	3.42076	0.072922	0.00677593	0.083	0.007	0.581277	Coding
COQ4	0	0	1.59494	0.879918	0.291263	0.522	0.229	0.579769	Coding
COQ5	1.25799e-54	4.21903e-50	0.749612	0.0812154	0.0482974	0.091	0.052	0.719054	Coding
COQ6	4.99961e-288	1.67677e-283	1.98527	0.0845302	0.0213245	0.1	0.02	0.791915	Coding
COQ7	1.45096e-33	4.86622e-29	0.888228	0.0522494	0.0282197	0.05	0.028	0.545863	Coding
COQ8B	1.71751e-109	5.76017e-105	1.195	0.058089	0.0253574	0.069	0.025	0.681916	Coding
COQ9	1.08187e-263	3.62837e-259	1.55802	0.171576	0.0582497	0.162	0.059	0.736802	Coding
CORO6	4.51585e-107	1.51452e-102	-1.98224	0.0138571	0.0549233	0.01	0.046	0.777859	Coding
COX10	5.62984e-106	1.88814e-101	0.89099	0.148367	0.0799963	0.135	0.07	0.640629	Coding
COX11	0	0	1.61375	0.192599	0.0629105	0.198	0.055	0.570327	Coding
COX14	2.37411e-178	7.96229e-174	0.628006	0.907763	0.587383	0.517	0.369	0.226469	Coding
COX16	6.85818e-172	2.3001e-167	0.623996	1.16032	0.752893	0.595	0.488	0.531306	Coding
COX18	3.1251e-63	1.0481e-58	2.64285	0.0183695	0.0029113	0.018	0.003	0.607594	Coding
COX20	0	0	-0.800963	0.738591	1.28688	0.451	0.61	0.465366	Coding
COX5A	0	0	0.8997	3.33741	1.78883	0.808	0.726	0.704954	Coding
COX5B	0	0	2.31481	7.67868	1.54331	0.92	0.65	0.637607	Coding
COX6A1	0	0	0.786942	10.3554	6.00166	0.961	0.966	0.590981	Coding
COX6B1	0	0	1.29248	7.86968	3.21278	0.932	0.883	0.633903	Coding
COX6C	0	0	1.65027	6.34757	2.02219	0.898	0.747	0.435632	Coding
COX7A1	4.65474e-23	1.56111e-18	-1.58079	0.00507938	0.015316	0.003	0.012	0.661626	Coding
COX7A2	0	0	0.6512	5.29859	3.37387	0.889	0.879	0.555491	Coding
COX7A2L	0	0	-0.736154	1.15048	1.91644	0.585	0.784	0.455926	Coding
COX7B	0	0	1.10971	7.12036	3.29946	0.925	0.877	0.449795	Coding
COX7C	0	0	0.786279	10.3444	5.99808	0.962	0.965	0.451936	Coding
COX8A	0	0	1.07732	5.25253	2.48921	0.882	0.839	0.448102	Coding
CPD	8.5656e-58	2.87273e-53	0.885624	0.0971626	0.0525801	0.084	0.046	0.861571	Coding
CPEB2	0	0	-1.80262	0.209003	0.729261	0.159	0.417	0.948366	Coding
CPEB3	1.7242e-88	5.78261e-84	-1.373	0.0345996	0.0897163	0.029	0.071	0.967162	Coding
CPEB4	4.13066e-123	1.38534e-118	1.02399	0.284328	0.139808	0.191	0.11	0.900011	Coding
CPLANE1	2.21459e-40	7.42729e-36	1.5255	0.0214909	0.00744521	0.021	0.007	0.561755	Coding
CPNE7	1.18354e-79	3.96935e-75	2.31351	0.021436	0.00428462	0.024	0.004	0.71792	Coding
CPOX	4.605e-18	1.54442e-13	-0.73464	0.0236566	0.0394148	0.024	0.038	0.742359	Coding
CPPED1	4.67296e-303	1.56722e-298	3.50114	0.0584173	0.00512561	0.067	0.005	0.451955	Coding
CPSF3	3.93333e-272	1.31916e-267	1.91446	0.0921356	0.0244167	0.104	0.025	0.840573	Coding
CPSF7	0	0	-1.41175	0.19393	0.516073	0.153	0.349	0.889208	Coding
CPT2	1.20318e-55	4.03521e-51	1.82628	0.0192593	0.00540759	0.025	0.007	0.657884	Coding
CRABP2	0	0	5.3213	11.2897	0.282328	0.869	0.129	0.503013	Coding
CRADD	1.44905e-109	4.85982e-105	1.43888	0.0395727	0.0145778	0.053	0.016	0.518776	Coding
CRAMP1	1.27864e-30	4.28831e-26	-0.779589	0.0249203	0.0428328	0.021	0.04	0.734465	Coding
CRAT	8.87735e-33	2.97729e-28	1.73545	0.00958046	0.00285479	0.013	0.003	0.74565	Coding
CRB3	0	0	-0.69461	0.977148	1.58151	0.465	0.647	0.316508	Coding
CRCP	9.81742e-75	3.29257e-70	-0.988883	0.0794003	0.157649	0.083	0.134	0.597856	Coding
CRCT1	0.000292431	1	-1.15736	2.59681	5.79223	0.046	0.053	0.409731	Coding
CREB1	4.23354e-116	1.41984e-111	-0.832857	0.165597	0.29502	0.15	0.226	0.902455	Coding
CREB3	5.69464e-161	1.90987e-156	-1.41176	0.0763876	0.203341	0.076	0.156	0.533517	Coding
CREB3L4	1.17306e-80	3.93422e-76	1.89703	0.025818	0.00690792	0.029	0.006	0.596928	Coding
CREB5	4.02251e-190	1.34907e-185	1.05033	0.193813	0.0935718	0.122	0.045	0.878749	Coding
CREBBP	0	0	-1.71271	0.0909006	0.298087	0.072	0.227	0.913984	Coding
CREBRF	0	0	-2.27381	0.235242	1.13785	0.167	0.557	0.868062	Coding
CREBZF	1.87531e-87	6.28941e-83	-0.653002	0.12599	0.198158	0.094	0.156	0.74499	Coding
CREG1	4.47438e-249	1.50062e-244	0.656679	0.612427	0.38848	0.415	0.256	0.5553	Coding
CRIM1	4.67767e-10	1.5688e-05	-0.772602	0.0301842	0.0516181	0.027	0.037	0.887101	Coding
CRIP2	1.67949e-247	5.63266e-243	0.912574	0.971931	0.516315	0.45	0.296	0.590581	Coding
CRIPT	1.59803e-141	5.35948e-137	0.766134	0.320669	0.188543	0.279	0.169	0.665684	Coding
CRISPLD2	4.12249e-40	1.3826e-35	0.655791	0.0408347	0.0259144	0.046	0.023	0.662474	Coding
CRK	0	0	-1.16765	0.180391	0.405322	0.146	0.305	0.858619	Coding
CRKL	0	0	-1.06873	0.352699	0.739889	0.227	0.446	0.614913	Coding
CRLF1	3.88453e-06	0.130279	0.737247	0.0133215	0.00798503	0.01	0.006	0.775486	Coding
CRLF3	1.21606e-301	4.07844e-297	-1.50187	0.0915799	0.259476	0.086	0.21	0.790523	Coding
CRLS1	7.05962e-24	2.36765e-19	-0.946489	0.0477705	0.0921271	0.055	0.077	0.782821	Coding
CRNKL1	7.34855e-115	2.46456e-110	-0.832673	0.107152	0.190893	0.093	0.164	0.79235	Coding
CROT	0	0	2.09251	0.201269	0.0471661	0.164	0.041	0.636616	Coding
CRTAP	3.55839e-122	1.19341e-117	-0.620641	0.400809	0.616312	0.292	0.373	0.757972	Coding
CRTC1	2.04286e-39	6.85135e-35	1.57333	0.0181986	0.00609485	0.021	0.007	0.806506	Coding
CRTC2	0	0	-1.13218	0.182547	0.400205	0.142	0.293	0.862857	Coding
CRTC3	4.68399e-78	1.57092e-73	-0.940169	0.0899313	0.17262	0.095	0.15	0.763684	Coding
CRY2	0	0	-2.71544	0.0488984	0.321476	0.041	0.232	0.732409	Coding
CRYAB	0.181421	1	1.78916	5.47918	1.58533	0.369	0.393	0.716392	Coding
CRYBG2	7.50858e-243	2.51823e-238	-1.34073	0.0866892	0.219663	0.073	0.18	0.717172	Coding
CRYBG3	3.17087e-92	1.06345e-87	-1.00334	0.0755848	0.151589	0.069	0.126	0.803921	Coding
CRYL1	0	0	3.42321	0.161672	0.0150377	0.188	0.012	0.610573	Coding
CRYM	6.34033e-44	2.12642e-39	2.29235	0.0341824	0.00695057	0.018	0.005	0.669169	Coding
CRYZ	0	0	2.04798	0.13278	0.0320836	0.123	0.026	0.656412	Coding
CRYZL1	6.64814e-47	2.22965e-42	-0.797048	0.103216	0.179396	0.105	0.144	0.823998	Coding
CSAD	7.14968e-33	2.39786e-28	0.778646	0.064716	0.0377166	0.054	0.031	0.683864	Coding
CSDE1	0	0	-1.62218	1.11014	3.41758	0.576	0.9	0.98625	Coding
CSF1	4.18106e-52	1.40224e-47	1.46708	0.0362777	0.0131031	0.032	0.011	0.612739	Coding
CSGALNACT2	6.9298e-64	2.32412e-59	-1.47529	0.0218223	0.060785	0.021	0.052	0.763665	Coding
CSNK1D	1.01791e-109	3.41385e-105	-0.683952	0.224481	0.360685	0.198	0.273	0.83572	Coding
CSNK1G1	1.44005e-56	4.82964e-52	-0.748678	0.0843656	0.141807	0.078	0.122	0.892196	Coding
CSNK1G2	1.59139e-67	5.33721e-63	0.868818	0.125246	0.0685747	0.1	0.055	0.711966	Coding
CSNK2A1	0	0	-0.985567	0.467171	0.925109	0.342	0.517	0.887935	Coding
CSNK2A2	1.39935e-177	4.69316e-173	-1.48951	0.0543465	0.152714	0.052	0.131	0.921607	Coding
CSPG4	7.99673e-39	2.68194e-34	-2.8311	0.00254685	0.0184667	0.001	0.012	0.555117	Coding
CSPP1	1.43411e-36	4.80972e-32	0.832086	0.0453191	0.0254481	0.044	0.022	0.777522	Coding
CSRNP3	2.24923e-61	7.54347e-57	2.11099	0.0192242	0.00442411	0.019	0.003	0.853178	Coding
CSRP1	0	0	1.78508	0.741377	0.215095	0.386	0.116	0.6144	Coding
CST3	0	0	4.12231	5.2289	0.300205	0.793	0.201	0.324384	Coding
CST6	1.41889e-79	4.75868e-75	-0.786522	0.077536	0.133797	0.046	0.016	0.411932	Coding
CSTA	0	0	1.12709	8.80546	4.03147	0.789	0.665	0.396734	Coding
CSTB	0	0	1.05079	22.1127	10.6739	0.954	0.875	0.386153	Coding
CSTF1	4.122e-20	1.38244e-15	-0.796572	0.0490474	0.0852485	0.056	0.076	0.659355	Coding
CSTF2	2.87368e-230	9.63776e-226	2.55778	0.0654243	0.0110821	0.07	0.012	0.918495	Coding
CSTF3	1.32142e-218	4.43179e-214	1.68125	0.148575	0.0463056	0.124	0.043	0.937882	Coding
CTBP1	8.61338e-20	2.88875e-15	0.626414	0.0831196	0.0538399	0.07	0.049	0.801165	Coding
CTBP2	3.02877e-95	1.01579e-90	-1.1713	0.0535692	0.120728	0.049	0.101	0.778046	Coding
CTCF	2.98091e-288	9.99739e-284	-1.66714	0.0659351	0.209531	0.061	0.174	0.929966	Coding
CTDSP2	0	0	-2.02142	0.121265	0.492495	0.1	0.354	0.837077	Coding
CTDSPL2	7.55595e-199	2.53411e-194	-1.27856	0.077911	0.189102	0.062	0.151	0.962845	Coding
CTH	1.81462e-29	6.08587e-25	1.627	0.024306	0.00784818	0.017	0.006	0.764732	Coding
CTIF	2.15791e-84	7.23719e-80	-1.79674	0.0164551	0.0573183	0.016	0.05	0.824468	Coding
CTNNA1	0	0	-0.954699	0.563815	1.09284	0.395	0.589	0.80531	Coding
CTNNAL1	0	0	-2.38268	0.0626575	0.327004	0.029	0.145	0.899219	Coding
CTNNBIP1	4.1063e-09	0.000137717	-0.671844	1.10269	1.75675	0.529	0.45	0.642947	Coding
CTPS1	0	0	1.96197	0.103324	0.0264964	0.12	0.025	0.807322	Coding
CTPS2	1.17801e-34	3.9508e-30	1.22988	0.0138304	0.00588102	0.017	0.005	0.771203	Coding
CTR9	1.42167e-170	4.768e-166	-0.754259	0.482092	0.813227	0.28	0.384	0.913772	Coding
CTSA	0	0	1.49295	0.355304	0.126215	0.312	0.102	0.718844	Coding
CTSB	0	0	0.887077	1.15932	0.626843	0.557	0.318	0.520186	Coding
CTSC	0	0	3.43395	1.23474	0.114215	0.508	0.065	0.606854	Coding
CTSD	0	0	2.09629	0.609102	0.142418	0.397	0.115	0.605929	Coding
CTSH	6.23657e-218	2.09162e-213	2.8224	0.0329996	0.00463445	0.048	0.003	0.618523	Coding
CTSO	8.61631e-20	2.88974e-15	1.38947	0.0105671	0.00401551	0.011	0.004	0.548088	Coding
CTSS	2.46703e-27	8.27394e-23	1.63574	0.0195718	0.00627712	0.015	0.005	0.438978	Coding
CTSV	3.35794e-28	1.12618e-23	-1.18292	0.0225612	0.0513053	0.016	0.033	0.559587	Coding
CTTN	0	0	-1.66215	0.779372	2.46674	0.414	0.692	0.688183	Coding
CTTNBP2NL	1.87845e-251	6.29996e-247	-1.20537	0.161778	0.373141	0.148	0.268	0.767354	Coding
CTU2	1.55632e-68	5.21958e-64	0.651185	0.0680415	0.0433216	0.077	0.037	0.491059	Coding
CTXN1	2.00226e-28	6.71519e-24	-2.20651	0.00344389	0.0161044	0.003	0.014	0.263752	Coding
CUEDC2	0	0	1.61517	0.262896	0.0857955	0.244	0.074	0.862615	Coding
CUL1	0	0	-1.65704	0.193036	0.608908	0.189	0.416	0.892986	Coding
CUL3	9.58994e-167	3.21627e-162	-1.06404	0.0918631	0.192139	0.08	0.165	0.925795	Coding
CUL4A	0	0	-0.989521	0.488731	0.970457	0.378	0.528	0.813454	Coding
CUL4B	5.80151e-26	1.94571e-21	-0.803383	0.0435353	0.0760323	0.044	0.067	0.931726	Coding
CUL9	1.95923e-26	6.57087e-22	1.2161	0.0374786	0.016117	0.029	0.014	0.795421	Coding
CUTA	3.53834e-241	1.18669e-236	0.647958	1.50425	0.959982	0.644	0.522	0.70963	Coding
CWC15	0	0	-0.665878	0.553743	0.878579	0.392	0.537	0.751992	Coding
CWC22	1.62287e-151	5.44278e-147	-1.05687	0.113799	0.236821	0.107	0.192	0.879245	Coding
CWC25	2.48852e-235	8.346e-231	-0.883406	0.250361	0.461907	0.207	0.328	0.653103	Coding
CWC27	1.27981e-115	4.29223e-111	0.779741	0.116706	0.0679705	0.13	0.064	0.820135	Coding
CWH43	3.06729e-172	1.02871e-167	1.16288	0.111868	0.0499479	0.128	0.051	0.717819	Coding
CX3CL1	1.1078e-39	3.71535e-35	2.41667	0.0111425	0.00205843	0.01	0.001	0.219763	Coding
CXADR	0	0	-2.08098	1.04741	4.43172	0.515	0.708	0.623743	Coding
CXCL1	9.03128e-294	3.02891e-289	4.36388	0.335631	0.0162648	0.068	0.006	0.310644	Coding
CXCL14	0	0	1.01921	5.31812	2.62388	0.596	0.292	0.682334	Coding
CXCL16	0	0	-1.44508	0.430394	1.17197	0.319	0.531	0.109435	Coding
CXCL17	1.35487e-189	4.54395e-185	5.8363	0.0184702	0.000285751	0.033	0	0.39637	Coding
CXCL2	7.7366e-308	2.5947e-303	2.37528	0.55127	0.106223	0.115	0.027	0.304655	Coding
CXCL3	1.46187e-86	4.90281e-82	1.02239	0.378315	0.186232	0.096	0.048	0.325289	Coding
CXCL8	0	0	2.23483	0.906517	0.19256	0.145	0.041	0.341299	Coding
CXCR2	5.37109e-134	1.80136e-129	4.72966	0.01967	0.000704926	0.025	0.001	0.22699	Coding
CXCR4	0	0	3.0551	0.939651	0.113023	0.324	0.06	0.474715	Coding
CXorf49	1.22809e-24	4.11876e-20	-1.65345	0.00557468	0.0176673	0.005	0.015	0.0932565	Coding
CXorf56	1.50973e-18	5.06334e-14	0.661917	0.0324225	0.0204877	0.036	0.022	0.774442	Coding
CXXC5	4.35869e-09	0.000146182	-0.94223	0.00962827	0.0185652	0.012	0.019	0.65685	Coding
CYB561	4.57654e-103	1.53488e-98	0.665307	0.121403	0.0765468	0.14	0.074	0.538196	Coding
CYB561D1	2.18093e-92	7.31441e-88	-2.36609	0.00682532	0.0354252	0.006	0.036	0.503898	Coding
CYB561D2	0	0	2.79358	0.0902256	0.0129823	0.109	0.013	0.611098	Coding
CYB5A	0	0	2.11641	3.02209	0.696927	0.755	0.378	0.558845	Coding
CYB5D2	4.06712e-146	1.36403e-141	1.33577	0.0645075	0.0255393	0.07	0.02	0.434486	Coding
CYB5R1	0	0	-0.937842	0.865394	1.65787	0.497	0.618	0.745706	Coding
CYB5R4	1.81529e-120	6.08812e-116	0.791025	0.15613	0.0902251	0.165	0.088	0.807636	Coding
CYBA	0	0	2.90111	0.120217	0.016062	0.121	0.012	0.726249	Coding
CYBC1	1.10725e-73	3.7135e-69	0.661988	0.100629	0.0635936	0.112	0.061	0.551897	Coding
CYBRD1	1.06325e-240	3.56593e-236	-1.6363	0.0701825	0.218303	0.049	0.145	0.549696	Coding
CYC1	4.63013e-215	1.55285e-210	0.609625	1.62528	1.06515	0.643	0.578	0.752507	Coding
CYCS	0	0	1.32597	4.83903	1.93018	0.857	0.671	0.431829	Coding
CYFIP1	2.61219e-115	8.76078e-111	-0.984633	0.122576	0.242622	0.13	0.202	0.860151	Coding
CYHR1	9.58334e-160	3.21406e-155	0.925291	0.216711	0.114104	0.199	0.103	0.490751	Coding
CYLD	0	0	-1.90545	0.238718	0.89446	0.178	0.485	0.830371	Coding
CYP1A1	0	0	-4.25411	0.0310838	0.594113	0.007	0.094	0.57174	Coding
CYP1B1	2.17284e-78	7.28728e-74	-2.73101	0.0113156	0.0754439	0.005	0.03	0.244154	Coding
CYP24A1	9.03141e-20	3.02896e-15	1.20655	0.0231066	0.0099969	0.013	0.005	0.696689	Coding
CYP2C18	1.24439e-268	4.17345e-264	3.79546	0.0286443	0.00202836	0.052	0.002	0.359761	Coding
CYP2E1	7.11028e-138	2.38464e-133	0.94745	0.0776548	0.0402571	0.098	0.038	0.447937	Coding
CYP2J2	3.27428e-46	1.09813e-41	2.88965	0.00704459	0.000919338	0.011	0.001	0.439178	Coding
CYP2R1	0	0	2.56298	0.0919591	0.0155325	0.093	0.013	0.599975	Coding
CYP2S1	7.89155e-17	2.64667e-12	-0.839668	0.0430644	0.0771271	0.033	0.048	0.391893	Coding
CYP39A1	3.68553e-290	1.23605e-285	2.57747	0.114255	0.0191122	0.091	0.016	0.615516	Coding
CYP4B1	5.19573e-142	1.74255e-137	3.14647	0.027655	0.00309073	0.033	0.003	0.602808	Coding
CYP4F11	5.57373e-20	1.86932e-15	1.40208	0.00697434	0.00262079	0.01	0.003	0.521635	Coding
CYP4F12	2.38023e-92	7.98282e-88	0.981578	0.128105	0.0648645	0.115	0.06	0.477073	Coding
CYP4F3	3.60122e-12	1.20778e-07	0.64302	0.0166058	0.0106298	0.02	0.012	0.529285	Coding
CYP51A1	0	0	1.66193	0.36994	0.116885	0.296	0.101	0.767159	Coding
CYP7B1	0	0	2.66397	0.120872	0.0190417	0.127	0.016	0.468383	Coding
CYREN	1.14964e-86	3.85566e-82	1.45997	0.0446773	0.0162213	0.049	0.016	0.178784	Coding
CYSRT1	0	0	2.3412	0.379463	0.0748576	0.194	0.04	0.0986938	Coding
CYTH1	0	0	-1.33136	0.18564	0.467238	0.138	0.323	0.785653	Coding
CYTH2	0	0	-1.31532	0.246132	0.612611	0.225	0.399	0.826489	Coding
CYTH3	1.47299e-210	4.94013e-206	-1.49316	0.0819382	0.230772	0.069	0.164	0.750664	Coding
CYYR1	1.85663e-08	0.000622677	0.711749	0.0246399	0.0150389	0.016	0.01	0.507614	Coding
D2HGDH	1.63425e-110	5.48096e-106	0.86213	0.108191	0.059511	0.102	0.045	0.597989	Coding
DAAM1	0	0	-1.71936	0.593778	1.95539	0.373	0.651	0.919998	Coding
DAB2IP	2.906e-24	9.74613e-20	-0.697237	0.0308964	0.0501438	0.026	0.044	0.854533	Coding
DAP	2.97455e-144	9.97603e-140	0.724167	0.223185	0.135098	0.205	0.11	0.470522	Coding
DAPL1	0	0	3.43563	2.99612	0.276873	0.72	0.177	0.738068	Coding
DAPP1	1.73612e-178	5.82259e-174	-1.06979	0.265468	0.557327	0.205	0.304	0.721007	Coding
DARS2	5.26162e-42	1.76464e-37	1.55546	0.0160781	0.00544988	0.019	0.005	0.771897	Coding
DBF4	1.27144e-74	4.26415e-70	0.626267	0.145482	0.094247	0.127	0.073	0.788505	Coding
DBI	0	0	4.04911	15.0735	0.910534	0.915	0.422	0.497079	Coding
DBN1	3.2797e-09	0.000109995	0.601761	0.0181617	0.0119645	0.016	0.01	0.788658	Coding
DBNDD1	1.15484e-26	3.87312e-22	1.38952	0.0070984	0.0026914	0.012	0.003	0.371006	Coding
DBNDD2	2.7358e-147	9.17532e-143	0.674245	0.600798	0.376491	0.414	0.288	0.605212	Coding
DBNL	0	0	1.19511	0.311285	0.135939	0.274	0.119	0.597346	Coding
DBP	0	0	-1.35861	0.126403	0.324245	0.096	0.231	0.717687	Coding
DBT	1.91792e-25	6.43231e-21	0.972204	0.0234057	0.0119194	0.025	0.012	0.794861	Coding
DCAF1	2.09252e-115	7.01788e-111	-1.33458	0.0468503	0.118254	0.042	0.098	0.928056	Coding
DCAF10	0	0	-1.60506	0.129691	0.394656	0.124	0.3	0.76296	Coding
DCAF12	2.15971e-150	7.24323e-146	-0.748928	0.219358	0.368692	0.182	0.275	0.875272	Coding
DCAF13	1.59176e-238	5.33846e-234	0.682098	0.310459	0.193491	0.277	0.138	0.829753	Coding
DCAF17	1.21714e-50	4.08203e-46	0.963264	0.0486315	0.0249319	0.05	0.023	0.830669	Coding
DCAF4	2.10906e-22	7.07335e-18	1.18023	0.0225447	0.00993371	0.02	0.009	0.651197	Coding
DCAF5	0	0	-1.49929	0.104816	0.296433	0.089	0.227	0.900959	Coding
DCK	4.17307e-227	1.39957e-222	-1.15857	0.12063	0.269371	0.11	0.22	0.719847	Coding
DCLRE1B	9.89022e-105	3.31698e-100	2.22946	0.0339281	0.00720773	0.036	0.007	0.539922	Coding
DCP1A	1.20222e-93	4.03199e-89	-0.819615	0.117886	0.208117	0.105	0.169	0.840849	Coding
DCP1B	5.49387e-28	1.84253e-23	1.45791	0.0185681	0.00674024	0.017	0.006	0.695492	Coding
DCP2	0	0	-1.31137	0.133545	0.331522	0.107	0.254	0.832622	Coding
DCPS	0	0	2.83568	0.184374	0.025796	0.181	0.024	0.678061	Coding
DCT	1.11361e-25	3.73482e-21	-1.61286	0.0209326	0.0641492	0.005	0.016	0.604811	Coding
DCTN1	5.97301e-97	2.00323e-92	0.678693	0.13511	0.0844023	0.143	0.078	0.880738	Coding
DCTN3	0	0	0.937196	1.28184	0.669425	0.615	0.446	0.787832	Coding
DCTN4	1.27762e-74	4.28489e-70	-0.610285	0.160124	0.244482	0.145	0.203	0.874638	Coding
DCTPP1	2.8552e-188	9.57577e-184	0.840309	0.21026	0.117427	0.18	0.083	0.472851	Coding
DCUN1D1	1.16305e-152	3.90064e-148	-0.999889	0.119598	0.239246	0.118	0.205	0.901862	Coding
DCUN1D5	3.88374e-301	1.30253e-296	0.834662	0.414958	0.232665	0.345	0.177	0.78373	Coding
DCXR	0	0	1.68913	0.915062	0.283751	0.516	0.217	0.672269	Coding
DDAH2	8.42418e-111	2.8253e-106	-0.817356	0.214504	0.378049	0.158	0.234	0.73879	Coding
DDB1	1.77255e-135	5.94479e-131	-0.848283	0.194049	0.349416	0.177	0.261	0.888018	Coding
DDHD1	1.27015e-30	4.25982e-26	1.19936	0.025321	0.0110114	0.023	0.009	0.838349	Coding
DDI2	2.85751e-191	9.58352e-187	-1.41028	0.064319	0.171057	0.057	0.142	0.845458	Coding
DDIAS	1.16256e-57	3.899e-53	2.48327	0.0149388	0.00264276	0.018	0.003	0.476124	Coding
DDIT3	5.52813e-169	1.85403e-164	0.850505	1.34931	0.748305	0.447	0.325	0.725437	Coding
DDIT4	0	0	0.870759	14.3695	7.85808	0.842	0.776	0.483235	Coding
DDOST	1.05906e-297	3.55188e-293	0.809303	0.687083	0.392081	0.464	0.291	0.801897	Coding
DDR1	0	0	-1.182	0.385504	0.874759	0.29	0.502	0.718391	Coding
DDRGK1	5.75701e-199	1.93079e-194	0.712348	0.419543	0.256052	0.354	0.21	0.761949	Coding
DDX1	4.62067e-220	1.54968e-215	0.928542	0.242643	0.127471	0.229	0.111	0.889445	Coding
DDX10	3.23013e-125	1.08332e-120	0.845596	0.0989007	0.0550277	0.104	0.044	0.856667	Coding
DDX11	2.53597e-12	8.50512e-08	1.23515	0.0200168	0.0084874	0.015	0.008	0.76466	Coding
DDX17	0	0	-0.865916	0.418657	0.76306	0.289	0.436	0.893991	Coding
DDX18	5.17087e-147	1.73421e-142	0.616687	0.531784	0.346808	0.358	0.232	0.777949	Coding
DDX19A	1.27934e-82	4.29066e-78	0.834229	0.0868847	0.0487237	0.088	0.042	0.791784	Coding
DDX21	1.01544e-298	3.40559e-294	-0.655035	1.59104	2.50538	0.639	0.721	0.768842	Coding
DDX23	7.16323e-68	2.40241e-63	-0.796803	0.0847267	0.147246	0.083	0.132	0.898942	Coding
DDX24	0	0	-0.968215	0.832905	1.62958	0.465	0.654	0.6187	Coding
DDX28	4.46391e-24	1.49711e-19	0.661384	0.0512942	0.0324273	0.049	0.03	0.449633	Coding
DDX39A	5.81558e-107	1.95043e-102	0.586467	0.661133	0.440293	0.4	0.288	0.794667	Coding
DDX3X	0	0	-0.848073	0.78346	1.41036	0.428	0.622	0.899582	Coding
DDX41	1.10538e-92	3.70721e-88	0.605836	0.245538	0.161337	0.225	0.142	0.859668	Coding
DDX47	3.19023e-146	1.06994e-141	-1.19177	0.107629	0.245944	0.092	0.172	0.822099	Coding
DDX49	8.87746e-209	2.97732e-204	0.819769	0.303255	0.171796	0.282	0.15	0.816398	Coding
DDX58	0	0	2.81897	0.128338	0.0181562	0.101	0.016	0.640316	Coding
DDX59	6.17083e-172	2.06957e-167	-1.09012	0.0833449	0.17751	0.073	0.158	0.632798	Coding
DDX6	0	0	-0.866635	0.302574	0.551775	0.216	0.368	0.961307	Coding
DDX60	0	0	3.86877	0.078989	0.00537214	0.08	0.004	0.527907	Coding
DDX60L	9.69125e-204	3.25025e-199	3.40364	0.0435255	0.00407949	0.048	0.004	0.402904	Coding
DEAF1	5.65421e-27	1.89631e-22	-0.67408	0.0413709	0.0660576	0.039	0.061	0.727555	Coding
DECR1	0	0	2.40423	0.737574	0.139307	0.486	0.124	0.648162	Coding
DECR2	2.58199e-280	8.65949e-276	2.66366	0.066917	0.0105307	0.075	0.01	0.642496	Coding
DEDD	8.10977e-96	2.71985e-91	-0.718592	0.21584	0.355231	0.215	0.279	0.874592	Coding
DEDD2	0	0	1.34385	0.768036	0.302565	0.44	0.239	0.608198	Coding
DEF8	3.50767e-139	1.1764e-134	0.671578	0.264326	0.165944	0.262	0.154	0.647212	Coding
DEFB1	0	0	2.02524	3.16722	0.778046	0.665	0.348	0.166626	Coding
DEFB103B	2.14104e-126	7.18061e-122	4.33888	0.0615425	0.00300536	0.027	0.002	0.21128	Coding
DEFB4A	0	0	11.1002	2.7413	0.00121026	0.219	0	0.0300268	Coding
DEFB4B	0	0	12.3432	0.605849	7.815e-05	0.075	0	0.0454348	Coding
DEGS1	0	0	-0.922453	1.93243	3.66267	0.641	0.757	0.404624	Coding
DEGS2	0	0	-2.5225	0.156928	0.901947	0.124	0.347	0.492336	Coding
DENND1A	8.21599e-29	2.75548e-24	0.953768	0.0203101	0.0104749	0.024	0.01	0.904877	Coding
DENND2C	0	0	-1.3589	0.829327	2.12724	0.416	0.735	0.757398	Coding
DENND3	0	0	-2.81574	0.0228644	0.161322	0.018	0.112	0.613998	Coding
DENND4B	1.06213e-29	3.56218e-25	-0.955725	0.0183559	0.0356678	0.015	0.032	0.768792	Coding
DENND4C	0	0	-1.18943	0.305592	0.697025	0.201	0.411	0.834299	Coding
DENND5A	3.17295e-74	1.06414e-69	-2.21901	0.00916353	0.0428741	0.006	0.031	0.941066	Coding
DENND6A	7.45422e-29	2.49999e-24	-0.664598	0.0678113	0.107536	0.063	0.09	0.929984	Coding
DENND6B	5.64878e-21	1.89449e-16	1.36348	0.0101412	0.0039237	0.011	0.003	0.771728	Coding
DEPDC1	1.15361e-18	3.86897e-14	1.42061	0.0137762	0.00512771	0.013	0.005	0.750351	Coding
DEPDC1B	4.21567e-45	1.41385e-40	2.15504	0.0165049	0.00367937	0.016	0.003	0.770298	Coding
DEPDC7	1.02703e-97	3.44444e-93	-2.05877	0.0282373	0.117831	0.02	0.061	0.771989	Coding
DEPP1	3.08429e-58	1.03441e-53	2.70793	0.0346326	0.00527023	0.019	0.004	0.0629293	Coding
DEPTOR	4.27184e-132	1.43269e-127	2.37433	0.0377294	0.0072486	0.037	0.005	0.765478	Coding
DERA	0	0	1.57897	0.231317	0.0774061	0.229	0.071	0.71178	Coding
DERL2	4.08146e-62	1.36884e-57	-0.588784	0.250129	0.376231	0.231	0.28	0.832501	Coding
DESI1	1.22683e-176	4.11455e-172	0.744504	0.243036	0.145055	0.247	0.133	0.794852	Coding
DESI2	0	0	-2.16618	0.221282	0.993389	0.171	0.539	0.757313	Coding
DFFA	0	0	1.31413	0.188899	0.0759521	0.204	0.068	0.543126	Coding
DGAT1	2.91756e-27	9.7849e-23	0.586821	0.0579002	0.0385476	0.056	0.034	0.711408	Coding
DGAT2	2.47143e-35	8.28867e-31	-2.58672	0.0224186	0.134959	0.032	0.056	0.742956	Coding
DGCR6L	0	0	3.07643	0.493079	0.0584224	0.37	0.053	0.628484	Coding
DGCR8	4.84261e-112	1.62411e-107	-1.94368	0.0185035	0.0713481	0.017	0.06	0.858654	Coding
DGKD	3.43208e-13	1.15105e-08	-0.808814	0.0103253	0.0181429	0.008	0.016	0.818255	Coding
DGKH	1.34103e-60	4.49755e-56	-1.3178	0.0324704	0.0810393	0.03	0.063	0.840684	Coding
DGLUCY	4.33548e-246	1.45403e-241	2.38079	0.0999707	0.0191666	0.083	0.016	0.448606	Coding
DHCR24	5.15707e-11	1.72958e-06	-0.918908	0.400794	0.757838	0.286	0.279	0.808874	Coding
DHCR7	0	0	4.8055	0.0985413	0.00348731	0.107	0.002	0.532957	Coding
DHDDS	4.17384e-87	1.39982e-82	1.05902	0.0722614	0.0346698	0.077	0.034	0.773425	Coding
DHFR	7.14484e-194	2.39624e-189	3.22475	0.0567865	0.00604162	0.05	0.006	0.615631	Coding
DHODH	7.10913e-46	2.38426e-41	1.28832	0.0270205	0.0110464	0.027	0.009	0.681549	Coding
DHPS	0	0	-0.96338	0.454595	0.88647	0.359	0.509	0.754379	Coding
DHRS1	0	0	1.11968	0.480104	0.220928	0.351	0.164	0.599143	Coding
DHRS12	3.59249e-77	1.20485e-72	0.976573	0.0470027	0.0238748	0.056	0.022	0.576567	Coding
DHRS13	2.6656e-102	8.93989e-98	1.50816	0.0509277	0.0178845	0.053	0.016	0.618244	Coding
DHRS3	0	0	-2.81353	0.238665	1.67816	0.169	0.628	0.77487	Coding
DHRS4	0	0	1.37243	0.366793	0.141652	0.32	0.126	0.566202	Coding
DHRS4L2	0	0	2.56043	0.250752	0.0424793	0.236	0.04	0.594178	Coding
DHRS7	8.62702e-17	2.89333e-12	-0.74481	0.415012	0.695509	0.329	0.324	0.575309	Coding
DHRS9	8.25699e-237	2.76923e-232	-3.06225	0.048792	0.407956	0.012	0.082	0.446274	Coding
DHRSX	2.66513e-33	8.93832e-29	-1.06413	0.0580364	0.121422	0.072	0.101	0.539775	Coding
DHX15	0	0	-1.34495	0.434922	1.10489	0.323	0.559	0.958213	Coding
DHX30	1.3393e-155	4.49173e-151	0.87497	0.219979	0.119937	0.201	0.105	0.87454	Coding
DHX32	2.93186e-130	9.83287e-126	-1.17225	0.073368	0.165426	0.076	0.147	0.607851	Coding
DHX33	1.14481e-46	3.83947e-42	1.03808	0.0359331	0.0174862	0.038	0.016	0.788711	Coding
DHX34	1.49595e-18	5.01711e-14	-0.674885	0.0315828	0.0504681	0.03	0.046	0.684726	Coding
DHX36	8.71842e-49	2.92398e-44	-0.58949	0.155263	0.233668	0.131	0.176	0.893153	Coding
DHX37	8.03206e-21	2.69379e-16	0.782938	0.0289571	0.016822	0.027	0.015	0.730951	Coding
DHX40	0	0	-1.55245	0.173198	0.508134	0.136	0.324	0.955162	Coding
DHX57	7.41425e-67	2.48659e-62	2.70869	0.0222435	0.0033723	0.021	0.004	0.819137	Coding
DHX58	7.63585e-71	2.56091e-66	1.72765	0.0276522	0.00832715	0.029	0.007	0.518795	Coding
DHX8	2.33935e-52	7.84572e-48	-0.627678	0.0929258	0.143622	0.083	0.126	0.859889	Coding
DIABLO	7.09795e-44	2.38051e-39	-1.1779	0.030993	0.0702039	0.039	0.068	0.551218	Coding
DIAPH1	0	0	-1.36564	0.212386	0.547399	0.183	0.367	0.848415	Coding
DIAPH2	3.12901e-89	1.04941e-84	0.958687	0.0664455	0.034177	0.071	0.03	0.889459	Coding
DIAPH3	3.1786e-53	1.06604e-48	1.471	0.0365898	0.01318	0.031	0.011	0.8754	Coding
DIDO1	0	0	-2.38218	0.108445	0.565593	0.088	0.38	0.561739	Coding
DIMT1	5.43887e-200	1.82409e-195	0.783488	0.276808	0.160807	0.248	0.128	0.779917	Coding
DIP2A	6.93194e-159	2.32483e-154	-1.21827	0.0747341	0.173968	0.067	0.146	0.760855	Coding
DIP2B	0	0	-2.09868	0.474079	2.03076	0.298	0.736	0.877067	Coding
DIP2C	4.41041e-61	1.47916e-56	-1.91864	0.00933391	0.0354526	0.007	0.029	0.891399	Coding
DIS3L	6.43634e-43	2.15862e-38	1.60791	0.0185545	0.00606633	0.018	0.005	0.758837	Coding
DIS3L2	6.74388e-170	2.26176e-165	1.37535	0.0984709	0.0379387	0.101	0.035	0.78176	Coding
DIXDC1	1.01324e-15	3.39822e-11	-1.08483	0.00708236	0.0150978	0.007	0.015	0.845186	Coding
DKK3	0.158134	1	-0.607761	0.0767933	0.117068	0.048	0.05	0.627372	Coding
DLAT	2.10832e-245	7.0709e-241	1.69653	0.0848632	0.0261607	0.099	0.024	0.817646	Coding
DLC1	4.98793e-224	1.67285e-219	-2.76199	0.0138699	0.0944086	0.012	0.079	0.793444	Coding
DLG1	0	0	-1.31111	0.253059	0.628016	0.18	0.355	0.917662	Coding
DLG2	1.01053e-226	3.38913e-222	3.1163	0.0552439	0.00633839	0.056	0.006	0.929245	Coding
DLG5	3.29888e-117	1.10638e-112	-1.36904	0.0345321	0.0892957	0.03	0.082	0.888016	Coding
DLGAP4	0	0	-2.0762	0.230505	0.972214	0.182	0.535	0.85632	Coding
DLGAP5	1.46367e-88	4.90886e-84	3.52938	0.0340185	0.00291241	0.024	0.003	0.440173	Coding
DLL1	1.22184e-10	4.0978e-06	-1.0412	0.0105993	0.0218846	0.007	0.013	0.80021	Coding
DLST	3.53676e-302	1.18616e-297	-1.13243	0.220538	0.483557	0.202	0.339	0.875932	Coding
DLX2	3.93714e-20	1.32044e-15	1.48586	0.01398	0.00497205	0.011	0.004	0.745694	Coding
DLX3	9.18982e-68	3.08208e-63	-1.12247	0.0566782	0.123478	0.047	0.089	0.717419	Coding
DLX5	1.90041e-226	6.3736e-222	-1.1201	0.176874	0.384535	0.138	0.252	0.923817	Coding
DMAC1	8.23213e-298	2.76089e-293	0.889362	0.417757	0.225518	0.346	0.18	0.149665	Coding
DMAP1	3.55597e-307	1.1926e-302	1.86745	0.115484	0.0316254	0.121	0.03	0.817926	Coding
DMD	2.26951e-47	7.61149e-43	-0.970119	0.0455485	0.0892962	0.036	0.066	0.945609	Coding
DMGDH	1.70841e-22	5.72966e-18	0.811838	0.020102	0.0114433	0.023	0.011	0.761164	Coding
DMKN	0	0	1.67905	42.0037	13.1172	0.914	0.781	0.371122	Coding
DMTF1	1.27862e-86	4.28822e-82	-0.984838	0.0630163	0.124783	0.057	0.109	0.903391	Coding
DMWD	0.00998631	1	0.63338	0.016331	0.0105241	0.013	0.01	0.778463	Coding
DMXL1	1.25424e-63	4.20649e-59	-0.734814	0.134314	0.223573	0.123	0.174	0.880662	Coding
DMXL2	1.97302e-39	6.61713e-35	3.56427	0.0111292	0.000906902	0.01	0.001	0.911167	Coding
DNAAF2	2.89635e-129	9.71379e-125	0.790709	0.21259	0.122882	0.177	0.094	0.394639	Coding
DNAAF3	1.93365e-19	6.48507e-15	0.733442	0.011309	0.00679574	0.014	0.006	0.603439	Coding
DNAAF4	1.78146e-185	5.97467e-181	3.32774	0.0467013	0.00461824	0.044	0.004	0.588943	Coding
DNAAF5	1.29116e-84	4.33028e-80	1.94985	0.0237964	0.00613492	0.029	0.006	0.6049	Coding
DNAH11	5.14061e-77	1.72406e-72	-6.41488	0.000266866	0.0273038	0	0.019	0.744099	Coding
DNAJA1	0	0	1.71282	2.65959	0.811322	0.666	0.372	0.850025	Coding
DNAJA2	0	0	-0.875877	0.612136	1.12341	0.436	0.605	0.903863	Coding
DNAJA3	1.3056e-196	4.37872e-192	1.22209	0.154203	0.0660856	0.146	0.059	0.779969	Coding
DNAJB1	0	0	3.25806	36.9379	3.86094	0.966	0.829	0.475692	Coding
DNAJB4	0	0	2.78753	1.14978	0.166496	0.36	0.085	0.592339	Coding
DNAJB5	1.07856e-10	3.61727e-06	-0.627525	0.0493238	0.0762453	0.053	0.066	0.844451	Coding
DNAJB9	0	0	-2.1262	0.397295	1.73465	0.235	0.558	0.49571	Coding
DNAJC10	4.16132e-235	1.39562e-230	1.70628	0.0812475	0.0248762	0.091	0.021	0.794652	Coding
DNAJC11	8.16338e-234	2.73783e-229	2.28288	0.0886487	0.0181887	0.087	0.02	0.858413	Coding
DNAJC14	4.29284e-54	1.43973e-49	-1.61666	0.0121877	0.0375011	0.012	0.036	0.873551	Coding
DNAJC15	0	0	1.26474	0.70466	0.293246	0.459	0.232	0.715933	Coding
DNAJC17	5.67186e-211	1.90223e-206	1.96183	0.0762555	0.0195503	0.081	0.019	0.816066	Coding
DNAJC19	0	0	1.54889	0.622671	0.212793	0.427	0.181	0.664035	Coding
DNAJC24	7.69833e-267	2.58187e-262	1.72942	0.125109	0.0377073	0.122	0.035	0.506787	Coding
DNAJC25	5.95664e-07	0.0199774	-0.683157	0.0663984	0.10666	0.081	0.091	0.775851	Coding
DNAJC27	3.51392e-30	1.1785e-25	-1.02647	0.025719	0.052461	0.025	0.045	0.756462	Coding
DNAJC3	6.16565e-120	2.06783e-115	-0.826026	0.305317	0.541322	0.254	0.326	0.845542	Coding
DNAJC30	6.28596e-75	2.10819e-70	0.708739	0.0963597	0.0589524	0.1	0.053	0.184479	Coding
DNAJC5	1.3424e-186	4.50215e-182	-1.1966	0.0802099	0.183924	0.068	0.156	0.585736	Coding
DNAJC6	1.30133e-71	4.3644e-67	-1.86217	0.0137616	0.0501873	0.011	0.039	0.850462	Coding
DNASE1	0.137781	1	-0.666671	0.0077779	0.0123933	0.011	0.012	0.377411	Coding
DNASE1L1	1.27758e-138	4.28476e-134	2.64935	0.0259056	0.00409923	0.036	0.004	0.416946	Coding
DNASE1L3	0	0	2.9797	0.277506	0.0351482	0.233	0.031	0.571197	Coding
DNASE2	5.77953e-44	1.93834e-39	0.696564	0.0636621	0.0392767	0.067	0.037	0.465538	Coding
DNM3	8.44629e-24	2.83272e-19	-0.734905	0.0256736	0.042779	0.022	0.039	0.844903	Coding
DNMBP	0	0	-2.49509	0.0874726	0.493404	0.062	0.315	0.756283	Coding
DNMT1	0	0	2.64963	0.230454	0.0366955	0.193	0.031	0.717284	Coding
DNMT3A	1.94376e-42	6.51898e-38	-1.64827	0.00764872	0.024105	0.006	0.023	0.868407	Coding
DNMT3B	1.05858e-09	3.55027e-05	0.788695	0.0169114	0.009782	0.017	0.01	0.715874	Coding
DNPEP	3.89142e-146	1.3051e-141	0.704784	0.29668	0.182018	0.26	0.151	0.757015	Coding
DNPH1	0	0	4.33289	0.633653	0.0314069	0.433	0.025	0.563119	Coding
DOCK1	1.99048e-44	6.67567e-40	-0.747192	0.0702182	0.117914	0.066	0.102	0.860188	Coding
DOCK6	3.21503e-121	1.07826e-116	-1.17094	0.0669179	0.150753	0.061	0.125	0.822195	Coding
DOCK8	2.63718e-39	8.84457e-35	1.81023	0.0093587	0.00264542	0.012	0.002	0.842653	Coding
DOCK9	3.29904e-110	1.10643e-105	-1.26238	0.0501688	0.120441	0.048	0.105	0.909014	Coding
DOLK	3.83768e-23	1.28708e-18	1.36307	0.0168912	0.0065489	0.018	0.008	0.696215	Coding
DOLPP1	7.26881e-135	2.43781e-130	1.11175	0.073038	0.0337834	0.093	0.036	0.879077	Coding
DPAGT1	1.10824e-255	3.71683e-251	1.2701	0.110411	0.0457637	0.135	0.043	0.798322	Coding
DPCD	0	0	2.77949	0.0992078	0.0144183	0.122	0.015	0.728955	Coding
DPF2	4.13162e-27	1.38566e-22	-0.649034	0.0875884	0.137394	0.097	0.125	0.834368	Coding
DPH5	6.48285e-66	2.17422e-61	0.694399	0.0827319	0.0511202	0.088	0.046	0.720253	Coding
DPH6	0	0	1.62807	0.206661	0.0668379	0.194	0.06	0.821416	Coding
DPM1	2.22192e-284	7.45186e-280	0.942127	0.414002	0.215463	0.341	0.182	0.845194	Coding
DPM2	0	0	1.14616	0.38611	0.17444	0.315	0.154	0.395163	Coding
DPP3	0	0	2.42834	0.111042	0.0206008	0.131	0.021	0.865831	Coding
DPP4	1.89029e-49	6.33966e-45	1.42309	0.0236694	0.00880818	0.024	0.007	0.741929	Coding
DPP9	1.77918e-29	5.967e-25	-0.60898	0.0831065	0.126796	0.084	0.113	0.772336	Coding
DPY19L3	2.49019e-24	8.35159e-20	1.41002	0.0148968	0.00558749	0.014	0.005	0.797432	Coding
DPY30	0	0	1.06647	0.585851	0.279722	0.418	0.229	0.790084	Coding
DPYD	0	0	2.51061	0.107815	0.0188906	0.101	0.015	0.844793	Coding
DR1	0	0	-1.85219	0.527146	1.90341	0.365	0.714	0.589638	Coding
DRAM1	1.92887e-128	6.46904e-124	-1.90254	0.0264584	0.0990821	0.015	0.062	0.701237	Coding
DRAP1	0	0	-1.10766	2.25307	4.85534	0.721	0.884	0.824593	Coding
DRG2	0	0	1.28867	0.181093	0.0741098	0.196	0.071	0.837469	Coding
DROSHA	2.3083e-25	7.74158e-21	0.957404	0.0259114	0.0133331	0.025	0.012	0.854835	Coding
DSC2	0	0	-1.12947	1.69956	3.71837	0.553	0.731	0.528484	Coding
DSC3	0	0	-0.740772	3.33581	5.57442	0.8	0.927	0.587567	Coding
DSCC1	7.10855e-14	2.38406e-09	0.908943	0.0222961	0.0118644	0.02	0.011	0.766406	Coding
DSE	0	0	-1.40281	0.380313	1.00571	0.24	0.415	0.557004	Coding
DSEL	2.12091e-24	7.11311e-20	-0.750696	0.0429119	0.0722554	0.038	0.059	0.259234	Coding
DSG1	0	0	-1.08409	2.207	4.679	0.676	0.801	0.695325	Coding
DSG2	2.80005e-113	9.39082e-109	-1.84619	0.0232621	0.083793	0.016	0.059	0.544988	Coding
DSG3	0	0	-1.23931	0.994185	2.34722	0.454	0.614	0.511452	Coding
DST	0	0	-1.83605	0.777693	2.77675	0.168	0.354	0.909313	Coding
DSTYK	6.10667e-30	2.04806e-25	-1.1193	0.0139848	0.0304587	0.013	0.029	0.833671	Coding
DTD1	0	0	1.73248	0.305668	0.0919636	0.296	0.09	0.734262	Coding
DTD2	2.81372e-212	9.43664e-208	2.47233	0.0532737	0.0095711	0.058	0.008	0.527143	Coding
DTL	1.2098e-57	4.05741e-53	3.0382	0.017336	0.00207843	0.015	0.002	0.823926	Coding
DTNB	1.84622e-12	6.19185e-08	-0.749491	0.0272695	0.0458971	0.026	0.038	0.852252	Coding
DTWD1	1.12476e-118	3.77222e-114	0.891355	0.134888	0.0727098	0.129	0.062	0.480971	Coding
DTWD2	6.04526e-221	2.02746e-216	2.89733	0.0482087	0.0064393	0.053	0.005	0.661662	Coding
DTX2	5.16818e-161	1.7333e-156	-0.81937	0.218079	0.384886	0.174	0.272	0.664005	Coding
DTX3L	3.11568e-102	1.04494e-97	1.76117	0.0486756	0.014337	0.047	0.013	0.267129	Coding
DTYMK	3.0056e-288	1.00802e-283	1.88088	0.137494	0.0373083	0.132	0.038	0.568691	Coding
DUOX1	3.47243e-259	1.16458e-254	1.40315	0.246157	0.0930541	0.185	0.075	0.72711	Coding
DUS1L	7.6047e-160	2.55046e-155	1.51176	0.115015	0.0403142	0.099	0.035	0.758104	Coding
DUS2	3.26558e-174	1.09521e-169	2.55428	0.0466829	0.00791842	0.053	0.009	0.796065	Coding
DUS3L	1.87159e-111	6.27694e-107	0.650723	0.190311	0.121216	0.179	0.099	0.736331	Coding
DUS4L	1.93656e-141	6.49485e-137	1.62965	0.0728801	0.0235313	0.07	0.021	0.595792	Coding
DUSP1	0	0	1.80883	19.8998	5.67982	0.89	0.741	0.795886	Coding
DUSP11	0	0	-1.39151	0.360922	0.946996	0.282	0.545	0.680639	Coding
DUSP12	4.99528e-130	1.67532e-125	0.777368	0.18001	0.105016	0.17	0.089	0.694728	Coding
DUSP14	2.49083e-32	8.35374e-28	-0.622848	0.303386	0.467232	0.233	0.262	0.479605	Coding
DUSP2	0	0	4.98778	1.58875	0.050034	0.381	0.027	0.517714	Coding
DUSP23	0	0	1.83624	0.740781	0.207432	0.465	0.169	0.405595	Coding
DUSP28	1.20097e-219	4.0278e-215	1.89715	0.0817092	0.0219126	0.089	0.022	0.415243	Coding
DUSP3	1.1278e-186	3.78241e-182	-1.15469	0.152453	0.339495	0.176	0.271	0.642653	Coding
DUSP5	2.6191e-09	8.78395e-05	0.605558	0.0920739	0.0605093	0.067	0.053	0.771899	Coding
DUSP7	2.3037e-274	7.72615e-270	-1.10399	0.196927	0.423366	0.149	0.28	0.662776	Coding
DUSP8	1.66579e-136	5.58672e-132	-1.81268	0.0226301	0.0796483	0.016	0.066	0.681946	Coding
DUT	5.00389e-265	1.6782e-260	1.07256	0.911405	0.433337	0.452	0.292	0.663595	Coding
DVL1	5.62344e-109	1.88599e-104	-0.895913	0.0926043	0.172378	0.08	0.146	0.775894	Coding
DVL3	3.2614e-67	1.09381e-62	-0.736998	0.0733384	0.122284	0.064	0.11	0.863418	Coding
DXO	9.94848e-64	3.33652e-59	0.760664	0.118759	0.0700879	0.112	0.065	0.682216	Coding
DYM	8.8918e-68	2.98213e-63	-0.656958	0.176382	0.278157	0.167	0.221	0.829194	Coding
DYNC1H1	1.70425e-292	5.7157e-288	-0.876089	0.330411	0.606493	0.267	0.4	0.879716	Coding
DYNC1I1	1.77121e-28	5.94028e-24	1.78049	0.0132177	0.0038246	0.013	0.004	0.864544	Coding
DYNC1I2	5.81893e-203	1.95155e-198	-0.788175	0.310595	0.536417	0.272	0.376	0.882531	Coding
DYNC1LI1	3.27061e-123	1.0969e-118	-0.696874	0.32116	0.520645	0.28	0.355	0.913798	Coding
DYNC2H1	1.60361e-23	5.37818e-19	1.11377	0.019537	0.00901401	0.017	0.007	0.908941	Coding
DYNC2LI1	3.48612e-261	1.16917e-256	1.57651	0.112125	0.0375741	0.121	0.034	0.763493	Coding
DYNLL1	0	0	0.674292	9.59611	6.0133	0.918	0.779	0.665559	Coding
DYNLL2	2.79728e-35	9.38151e-31	0.773573	0.0850676	0.0497546	0.071	0.043	0.517399	Coding
DYNLT1	0	0	1.8206	0.840154	0.237827	0.5	0.173	0.714007	Coding
DYRK1A	0	0	-1.78609	0.0847962	0.292591	0.067	0.217	0.904064	Coding
DYRK1B	6.10666e-13	2.04805e-08	-0.79515	0.0302553	0.0525553	0.031	0.044	0.942766	Coding
DYRK3	2.22268e-49	7.45441e-45	0.841085	0.0469387	0.0261938	0.041	0.018	0.512433	Coding
DYRK4	0	0	1.896	0.242826	0.0652203	0.228	0.06	0.604862	Coding
DZIP1L	3.33266e-19	1.11771e-14	1.51964	0.0151286	0.00525667	0.011	0.004	0.55699	Coding
DZIP3	1.67941e-28	5.63241e-24	1.00806	0.0138191	0.00685927	0.016	0.006	0.829563	Coding
E2F2	1.92046e-38	6.44082e-34	2.99035	0.0114478	0.00140887	0.011	0.002	0.583936	Coding
E2F3	9.37236e-23	3.1433e-18	0.758527	0.0418676	0.0247411	0.038	0.022	0.910108	Coding
E2F4	2.1774e-98	7.30258e-94	0.680076	0.133068	0.0830472	0.141	0.076	0.853372	Coding
E2F6	1.09624e-65	3.67656e-61	-0.994054	0.0462088	0.0921058	0.042	0.082	0.547572	Coding
E2F8	4.05657e-53	1.36049e-48	2.34928	0.0223248	0.00435317	0.019	0.004	0.763315	Coding
EAF1	1.74891e-173	5.86548e-169	-1.02643	0.115499	0.23534	0.101	0.194	0.683234	Coding
EAF2	2.98191e-39	1.00007e-34	1.39422	0.0204856	0.0077757	0.022	0.007	0.721984	Coding
EARS2	4.29244e-64	1.4396e-59	0.994977	0.0332579	0.0166754	0.041	0.015	0.620817	Coding
EBAG9	1.76155e-258	5.90788e-254	1.24285	0.19575	0.0826962	0.184	0.073	0.784301	Coding
EBLN2	8.96783e-23	3.00763e-18	-1.42718	0.00738599	0.0199681	0.006	0.016	0.0848207	Coding
EBNA1BP2	0	0	1.06564	0.464413	0.221865	0.364	0.163	0.684853	Coding
EBP	0	0	1.72991	0.685648	0.206681	0.437	0.179	0.546733	Coding
EBPL	7.3095e-222	2.45146e-217	0.661132	0.92486	0.58486	0.537	0.382	0.550912	Coding
ECH1	0	0	2.75696	0.751083	0.111081	0.476	0.085	0.632558	Coding
ECHDC1	0	0	2.36787	0.413154	0.0800128	0.334	0.068	0.581745	Coding
ECHDC2	0	0	2.18475	0.352156	0.0774302	0.294	0.066	0.634521	Coding
ECHDC3	1.66402e-119	5.5808e-115	1.14095	0.0986943	0.0447399	0.099	0.043	0.560252	Coding
ECHS1	0	0	1.13828	0.724285	0.32903	0.476	0.231	0.676016	Coding
ECI1	3.01401e-15	1.01084e-10	0.650558	0.0335557	0.0213718	0.032	0.02	0.492749	Coding
ECI2	3.6141e-191	1.2121e-186	1.38751	0.0917357	0.0350456	0.097	0.029	0.592747	Coding
ECM1	2.64286e-71	8.86364e-67	1.02752	0.0886067	0.0434542	0.075	0.036	0.400926	Coding
EDA	9.8749e-37	3.31184e-32	-0.996794	0.0286916	0.0573243	0.024	0.047	0.829294	Coding
EDARADD	1.90704e-19	6.39584e-15	1.47116	0.0129193	0.00464075	0.01	0.003	0.592496	Coding
EDC3	1.003e-53	3.36387e-49	-1.13975	0.0304724	0.0672236	0.035	0.067	0.617368	Coding
EDDM13	6.43644e-96	2.15865e-91	1.68535	0.0366021	0.0113588	0.042	0.011	0.447135	Coding
EDEM1	4.36802e-138	1.46495e-133	-0.968611	0.0992349	0.194265	0.083	0.16	0.822258	Coding
EDEM2	1.29726e-134	4.35076e-130	1.46996	0.060613	0.0218617	0.07	0.022	0.899812	Coding
EDIL3	6.53199e-11	2.1907e-06	-0.915707	0.0166506	0.0314739	0.016	0.025	0.831163	Coding
EDN1	1.14355e-283	3.83523e-279	-1.51688	0.196646	0.562862	0.053	0.163	0.544048	Coding
EDN2	0	0	3.83531	0.96745	0.0677427	0.188	0.02	0.534259	Coding
EEA1	8.34948e-96	2.80025e-91	-0.658969	0.325374	0.513797	0.278	0.339	0.868193	Coding
EEF1A1	0	0	-1.04654	92.7275	191.535	0.998	0.999	0.874901	Coding
EEF1AKMT1	9.58224e-302	3.21369e-297	2.8045	0.0783943	0.0111906	0.082	0.011	0.478808	Coding
EEF1AKMT3	4.92888e-61	1.65305e-56	0.785589	0.0434518	0.0251996	0.049	0.021	0.418441	Coding
EEF1AKMT4	5.38745e-85	1.80684e-80	0.593096	0.104895	0.0695338	0.115	0.06	0.596238	Coding
EEF1E1	0	0	1.54118	0.419528	0.144132	0.316	0.119	0.672318	Coding
EEF2	0	0	-1.11636	8.23817	17.8604	0.907	0.992	0.837494	Coding
EEF2KMT	1.40808e-273	4.72243e-269	2.31619	0.0639529	0.0128139	0.08	0.013	0.521809	Coding
EEFSEC	6.48589e-183	2.17524e-178	1.68857	0.0687164	0.0212963	0.078	0.02	0.774428	Coding
EEPD1	1.31346e-15	4.40508e-11	-0.606612	0.0200052	0.0305047	0.02	0.032	0.59597	Coding
EFCAB11	2.82242e-174	9.46582e-170	2.46066	0.0465978	0.00843639	0.052	0.008	0.565813	Coding
EFCAB14	1.34721e-48	4.51829e-44	-0.746928	0.0883789	0.14837	0.093	0.133	0.790819	Coding
EFCAB2	8.74439e-16	2.93269e-11	0.989322	0.0186291	0.00937226	0.016	0.008	0.656316	Coding
EFCAB7	3.22186e-36	1.08055e-31	1.27658	0.0237792	0.0097991	0.023	0.009	0.775226	Coding
EFEMP1	3.53726e-159	1.18633e-154	-1.50259	0.0955436	0.270837	0.069	0.148	0.814231	Coding
EFHC2	1.32536e-108	4.44498e-104	2.21153	0.0306631	0.00659342	0.032	0.005	0.622571	Coding
EFHD2	0	0	1.38932	0.228793	0.0873222	0.211	0.075	0.699877	Coding
EFL1	6.91374e-34	2.31873e-29	-0.834118	0.0609947	0.108796	0.066	0.096	0.805266	Coding
EFNA5	1.24916e-27	4.18943e-23	1.14968	0.0167112	0.00751788	0.018	0.007	0.867121	Coding
EFNB2	1.42684e-59	4.78532e-55	-1.35878	0.040086	0.102907	0.031	0.064	0.737879	Coding
EFR3A	1.41113e-291	4.73265e-287	-1.57202	0.0836957	0.248965	0.082	0.203	0.859296	Coding
EFTUD2	1.47535e-191	4.94801e-187	1.37349	0.11466	0.0442359	0.117	0.042	0.873749	Coding
EGFR	0	0	-2.55372	0.492337	2.89102	0.274	0.659	0.715988	Coding
EGLN1	0	0	-2.19096	0.26964	1.23141	0.177	0.527	0.757328	Coding
EGLN2	0	0	-1.44462	0.129124	0.351571	0.118	0.28	0.735395	Coding
EGLN3	0	0	-2.64416	2.02477	12.6578	0.379	0.879	0.699873	Coding
EGR2	8.17485e-08	0.00274168	-0.891621	0.0320267	0.0594788	0.025	0.033	0.800056	Coding
EGR3	1.07933e-32	3.61984e-28	-1.49467	0.0772152	0.217705	0.062	0.09	0.737876	Coding
EGR4	1.11029e-191	3.72368e-187	3.87362	0.0657486	0.0044507	0.04	0.002	0.46872	Coding
EHD1	1.66991e-233	5.60054e-229	1.31222	0.178959	0.0720504	0.168	0.067	0.657173	Coding
EHD2	3.20109e-300	1.07358e-295	-1.32604	0.126594	0.317485	0.105	0.235	0.611509	Coding
EHHADH	4.89569e-64	1.64192e-59	3.82768	0.0140164	0.00095248	0.014	0.001	0.525077	Coding
EHMT2	1.15522e-189	3.87436e-185	1.70802	0.107972	0.0330259	0.094	0.028	0.831507	Coding
EID1	3.56049e-135	1.19412e-130	0.71002	0.310713	0.189937	0.243	0.144	0.430038	Coding
EID2	6.13136e-07	0.0205634	0.859148	0.0190028	0.0104669	0.017	0.012	0.225652	Coding
EIF1	0	0	-0.937406	25.1151	48.0975	0.993	0.998	0.805113	Coding
EIF1AY	1.15554e-231	3.87546e-227	0.951623	0.11659	0.060272	0.15	0.055	0.807748	Coding
EIF2A	0	0	-1.05244	0.860295	1.78435	0.525	0.762	0.807631	Coding
EIF2AK2	9.14868e-106	3.06828e-101	1.42255	0.0608451	0.02268	0.056	0.018	0.294492	Coding
EIF2AK3	9.20919e-38	3.08858e-33	-0.815675	0.0478995	0.0843647	0.041	0.069	0.838184	Coding
EIF2AK4	4.22084e-230	1.41559e-225	2.13772	0.0640316	0.0145242	0.071	0.012	0.879975	Coding
EIF2B1	5.51569e-273	1.84985e-268	1.13261	0.225839	0.102989	0.22	0.094	0.735736	Coding
EIF2B3	0	0	2.84705	0.189288	0.0262763	0.203	0.024	0.831996	Coding
EIF2B5	2.57209e-69	8.62627e-65	0.610598	0.301316	0.197336	0.242	0.166	0.840595	Coding
EIF2S2	0	0	-0.789152	1.21167	2.09389	0.597	0.746	0.883837	Coding
EIF2S3	0	0	-0.734284	0.677966	1.1279	0.457	0.61	0.897213	Coding
EIF3A	0	0	-1.6738	0.79144	2.52526	0.466	0.808	0.893333	Coding
EIF3CL	0.00718039	1	-0.777597	0.0185485	0.0318506	0.026	0.03	0.864549	Coding
EIF3D	0	0	-0.777262	1.1543	1.97839	0.588	0.777	0.808333	Coding
EIF3E	0	0	-0.951423	3.26221	6.30845	0.814	0.961	0.903035	Coding
EIF3K	0	0	0.850597	5.41392	3.00231	0.871	0.885	0.827957	Coding
EIF3L	0	0	-0.904664	2.25745	4.22625	0.712	0.933	0.813169	Coding
EIF4A2	0	0	-2.15402	1.89192	8.42048	0.666	0.974	0.982589	Coding
EIF4A3	8.0886e-206	2.71275e-201	0.899121	3.25686	1.74636	0.697	0.678	0.793742	Coding
EIF4B	0	0	-1.56836	1.1519	3.41629	0.57	0.904	0.903521	Coding
EIF4E	0	0	-0.70505	1.33293	2.17299	0.616	0.78	0.769154	Coding
EIF4E2	2.58375e-221	8.66537e-217	-0.626934	0.507319	0.783487	0.399	0.502	0.849719	Coding
EIF4EBP2	9.43508e-81	3.16434e-76	-1.04848	0.0463185	0.0958751	0.045	0.092	0.656447	Coding
EIF4EBP3	2.02984e-68	6.80768e-64	0.596206	0.153163	0.101313	0.138	0.083	0.729161	Coding
EIF4G2	0	0	-0.831005	2.11839	3.76852	0.723	0.881	0.975571	Coding
EIF4G3	2.78307e-39	9.33385e-35	0.747284	0.0676828	0.0403137	0.069	0.04	0.915037	Coding
EIF4H	0	0	-0.804233	1.10631	1.93192	0.561	0.77	0.867335	Coding
EIF5	0	0	-1.29642	0.974319	2.3932	0.495	0.708	0.874143	Coding
EIF5A2	1.6268e-44	5.45595e-40	-1.10844	0.0308601	0.0666151	0.035	0.064	0.701324	Coding
EIPR1	0	0	2.02448	0.106792	0.0262235	0.128	0.027	0.753752	Coding
ELAC1	1.3186e-13	4.42231e-09	0.661019	0.015774	0.00997142	0.017	0.009	0.554495	Coding
ELAC2	0	0	1.87546	0.134639	0.0366708	0.139	0.036	0.722133	Coding
ELAVL1	1.32163e-224	4.43249e-220	-0.932162	0.204714	0.390685	0.173	0.292	0.831331	Coding
ELF1	0	0	-1.52191	0.364045	1.04555	0.255	0.543	0.781846	Coding
ELF2	0	0	-1.19069	0.228054	0.520645	0.186	0.371	0.88156	Coding
ELF4	1.59971e-165	5.3651e-161	-1.98296	0.0255802	0.101293	0.023	0.084	0.638651	Coding
ELK1	3.24558e-65	1.0885e-60	-1.06731	0.0581054	0.121835	0.067	0.111	0.736043	Coding
ELK3	2.04977e-295	6.87452e-291	-1.97545	0.0713245	0.280657	0.054	0.165	0.668825	Coding
ELK4	0	0	-2.1955	0.0575691	0.263901	0.052	0.205	0.619574	Coding
ELL	7.66227e-109	2.56977e-104	-0.739578	0.13327	0.222571	0.109	0.181	0.752134	Coding
ELL3	0	0	2.1707	0.158403	0.0351552	0.137	0.031	0.685947	Coding
ELMO2	3.88866e-40	1.30418e-35	-0.809081	0.0382105	0.0670039	0.031	0.058	0.842272	Coding
ELMO3	2.72438e-240	9.13702e-236	1.15078	0.175498	0.0790268	0.174	0.069	0.800429	Coding
ELMOD2	2.14206e-53	7.18404e-49	0.762658	0.0690612	0.0406984	0.073	0.039	0.827624	Coding
ELOA	3.61386e-186	1.21202e-181	-1.31202	0.0782533	0.194388	0.07	0.157	0.770179	Coding
ELOB	0	0	0.618616	5.29019	3.44548	0.895	0.851	0.659305	Coding
ELOVL1	3.78755e-16	1.27027e-11	-0.662681	0.706421	1.11833	0.44	0.353	0.846751	Coding
ELOVL4	2.02082e-11	6.77743e-07	-1.76856	0.286336	0.975732	0.187	0.193	0.796957	Coding
ELOVL6	7.4067e-112	2.48406e-107	1.64936	0.0468674	0.014919	0.056	0.017	0.756097	Coding
ELP2	9.27449e-109	3.11048e-104	-0.723375	0.181279	0.299348	0.16	0.234	0.803244	Coding
ELP3	9.38881e-42	3.14882e-37	0.663614	0.0376048	0.0237351	0.043	0.021	0.820628	Coding
ELP4	1.12424e-231	3.77047e-227	1.55905	0.124729	0.0423097	0.123	0.04	0.774265	Coding
ELP6	0	0	2.80087	0.109694	0.0157104	0.114	0.015	0.627884	Coding
EMB	9.13729e-69	3.06446e-64	0.852467	0.0321784	0.0178128	0.039	0.013	0.471683	Coding
EMC1	1.20315e-51	4.03511e-47	0.761258	0.0591672	0.0349007	0.061	0.031	0.813229	Coding
EMC10	0	0	1.42724	0.361328	0.134338	0.32	0.119	0.603612	Coding
EMC2	1.31041e-232	4.39485e-228	-1.01175	0.323736	0.652839	0.281	0.388	0.847628	Coding
EMC4	1.7246e-234	5.78396e-230	0.696052	0.889442	0.549011	0.53	0.382	0.741726	Coding
EME2	6.04361e-29	2.02691e-24	2.38065	0.0110683	0.00209719	0.01	0.002	0.248675	Coding
EML3	0	0	2.51962	0.254053	0.0442748	0.205	0.044	0.805727	Coding
EML4	1.22953e-191	4.1236e-187	0.866483	0.38795	0.212774	0.286	0.159	0.934197	Coding
EML6	1.01178e-43	3.39331e-39	2.08497	0.0195757	0.00458817	0.017	0.004	0.871458	Coding
EMP1	0	0	-1.72067	1.26673	4.17516	0.498	0.725	0.48145	Coding
EMP2	0	0	1.56769	4.5608	1.53855	0.82	0.572	0.510151	Coding
EMP3	6.33817e-104	2.12569e-99	-1.16503	0.17197	0.385704	0.058	0.117	0.658561	Coding
EMSY	2.16385e-81	7.25712e-77	-1.02918	0.0518142	0.105817	0.042	0.088	0.95928	Coding
EMX2	2.74533e-178	9.20729e-174	-2.31815	0.0154345	0.0771994	0.009	0.064	0.856952	Coding
ENC1	7.22122e-30	2.42185e-25	-1.09045	0.0226003	0.048201	0.016	0.034	0.512553	Coding
ENDOG	2.71883e-69	9.1184e-65	2.50203	0.0236075	0.0041384	0.022	0.004	0.725727	Coding
ENDOV	1.07767e-126	3.61427e-122	1.25127	0.0811792	0.0340856	0.087	0.033	0.532667	Coding
ENGASE	2.71711e-93	9.11266e-89	2.85962	0.0546629	0.00750009	0.031	0.006	0.544286	Coding
ENO2	0	0	-3.7567	0.0576147	0.779459	0.035	0.307	0.777694	Coding
ENOSF1	0	0	1.75683	0.221976	0.0656597	0.205	0.056	0.75981	Coding
ENOX2	1.42453e-101	4.77759e-97	1.75345	0.0429216	0.0127076	0.046	0.013	0.846061	Coding
ENSA	0	0	1.74471	2.51482	0.750383	0.749	0.457	0.631334	Coding
ENTPD3	2.97724e-90	9.98508e-86	1.79899	0.0245758	0.00703946	0.032	0.007	0.601558	Coding
ENTPD5	1.45019e-60	4.86365e-56	1.46983	0.0265133	0.00955288	0.031	0.01	0.75343	Coding
ENTPD6	8.03373e-27	2.69435e-22	-1.1774	0.0187713	0.0425376	0.017	0.034	0.614953	Coding
ENTPD7	3.30774e-77	1.10935e-72	-1.19681	0.0514448	0.118013	0.044	0.088	0.70781	Coding
EOGT	5.73056e-36	1.92192e-31	1.18113	0.0262107	0.0115442	0.025	0.01	0.706748	Coding
EP300	1.32793e-238	4.45361e-234	-1.31116	0.0751318	0.186528	0.053	0.151	0.917003	Coding
EP400	2.59713e-63	8.71025e-59	-0.905065	0.0615425	0.115308	0.056	0.098	0.739291	Coding
EPB41	2.86445e-84	9.60681e-80	-1.03373	0.0638153	0.130721	0.061	0.113	0.862002	Coding
EPB41L1	1.45993e-43	4.89631e-39	1.56494	0.0264534	0.00892069	0.023	0.007	0.848422	Coding
EPB41L2	5.94572e-32	1.99408e-27	1.08653	0.0199318	0.00937247	0.019	0.007	0.846838	Coding
EPB41L3	2.34995e-12	7.88125e-08	-1.72739	0.00487428	0.0162791	0.006	0.012	0.857514	Coding
EPB41L4A	1.7235e-53	5.78026e-49	0.766743	0.0546819	0.0321319	0.06	0.03	0.845344	Coding
EPB41L4B	1.52464e-17	5.11335e-13	-1.09536	0.0111186	0.0238328	0.012	0.022	0.898642	Coding
EPC1	0	0	-1.47708	0.260127	0.724265	0.194	0.406	0.95215	Coding
EPC2	1.03941e-37	3.48598e-33	-1.10805	0.0169703	0.0366572	0.016	0.036	0.984132	Coding
EPG5	1.72222e-68	5.77599e-64	-0.934677	0.0398647	0.0762639	0.032	0.069	0.838294	Coding
EPGN	2.87654e-23	9.64733e-19	0.638281	0.024701	0.0158658	0.022	0.01	0.49249	Coding
EPHA2	9.16504e-165	3.07377e-160	0.79098	0.806415	0.466061	0.426	0.288	0.715319	Coding
EPHA4	1.78121e-174	5.97382e-170	2.32266	0.0733084	0.0146265	0.059	0.012	0.903033	Coding
EPHB2	4.19342e-138	1.40639e-133	5.53572	0.0241522	0.000483335	0.025	0	0.832763	Coding
EPHB3	1.66525e-298	5.5849e-294	-1.28582	0.207685	0.50647	0.129	0.265	0.842092	Coding
EPHB6	0	0	1.98469	0.372364	0.0940593	0.265	0.074	0.625136	Coding
EPHX1	0	0	2.09427	0.113812	0.0266272	0.131	0.025	0.602871	Coding
EPHX2	0	0	1.78229	0.187736	0.0545562	0.185	0.049	0.624494	Coding
EPHX3	0	0	0.999849	0.843257	0.421661	0.453	0.236	0.595823	Coding
EPM2AIP1	1.81151e-43	6.07544e-39	0.835481	0.119674	0.0670565	0.092	0.056	0.292619	Coding
EPN1	0	0	-0.793639	0.612725	1.06218	0.416	0.559	0.642709	Coding
EPN2	0	0	-1.62259	0.123114	0.379228	0.109	0.273	0.663662	Coding
EPN3	9.75867e-22	3.27286e-17	-0.804343	0.0714679	0.124863	0.065	0.043	0.586964	Coding
EPOP	2.78512e-17	9.34073e-13	0.628003	0.0352368	0.0227969	0.03	0.017	0.441746	Coding
EPPK1	2.59055e-48	8.6882e-44	1.29343	0.0419675	0.0171053	0.036	0.014	0.135906	Coding
EPS15	0	0	-1.64152	0.116324	0.363054	0.112	0.276	0.898621	Coding
EPS8L1	3.60505e-15	1.20906e-10	-0.772003	0.0674998	0.115318	0.051	0.067	0.5598	Coding
EPSTI1	0	0	5.94367	0.111211	0.00176927	0.091	0.001	0.563018	Coding
ERAL1	1.00455e-172	3.36905e-168	0.989559	0.153235	0.0771627	0.161	0.074	0.708464	Coding
ERAP1	6.93791e-25	2.32684e-20	-1.05985	0.0337623	0.070458	0.033	0.052	0.687048	Coding
ERAP2	9.11118e-174	3.05571e-169	2.1695	0.0408592	0.00905592	0.047	0.006	0.514031	Coding
ERBB2	9.7374e-60	3.26573e-55	0.672565	0.172125	0.107985	0.146	0.093	0.730428	Coding
ERBB3	0	0	-1.13522	0.390948	0.858806	0.26	0.425	0.760782	Coding
ERBIN	0	0	-1.40973	0.145912	0.387774	0.111	0.264	0.929337	Coding
ERCC3	5.44063e-157	1.82468e-152	1.31282	0.0935155	0.0376263	0.1	0.037	0.817742	Coding
ERCC6	7.31691e-31	2.45395e-26	-0.933924	0.0251716	0.0481534	0.027	0.048	0.687054	Coding
ERCC6L2	2.07847e-23	6.97077e-19	-0.824103	0.0280922	0.0497918	0.028	0.046	0.763687	Coding
ERCC8	0	0	2.52061	0.0829658	0.0144293	0.099	0.014	0.827516	Coding
EREG	1.25103e-189	4.1957e-185	1.39399	0.165653	0.0630146	0.074	0.018	0.462628	Coding
ERG	1.50968e-27	5.06315e-23	-1.32565	0.0147606	0.0370927	0.013	0.028	0.753544	Coding
ERG28	0	0	2.76478	0.358847	0.0527687	0.298	0.05	0.584739	Coding
ERH	1.10906e-263	3.71955e-259	0.897457	1.4393	0.772654	0.58	0.457	0.817654	Coding
ERI1	7.31276e-198	2.45255e-193	1.4594	0.133499	0.0485269	0.125	0.046	0.660533	Coding
ERI2	9.50534e-39	3.1879e-34	1.3202	0.0275068	0.0109989	0.03	0.013	0.682528	Coding
ERI3	0	0	2.55265	0.259011	0.044117	0.247	0.041	0.982191	Coding
ERICH1	1.89504e-289	6.35557e-285	1.58911	0.197211	0.0655275	0.171	0.061	0.216213	Coding
ERLIN2	1.10053e-56	3.69096e-52	0.910527	0.0465555	0.0247572	0.051	0.023	0.756188	Coding
ERMARD	5.59397e-69	1.87611e-64	1.39701	0.044064	0.0167136	0.044	0.016	0.490662	Coding
ERMP1	1.06781e-13	3.58122e-09	0.599396	0.0164325	0.0108428	0.019	0.01	0.80659	Coding
ERO1A	0	0	-2.12601	0.912334	3.98261	0.336	0.73	0.819204	Coding
ERO1B	2.18563e-26	7.33016e-22	-0.841101	0.0331843	0.0595044	0.025	0.044	0.85833	Coding
ERP27	1.65913e-161	5.56439e-157	4.38166	0.019299	0.000889924	0.03	0.001	0.424861	Coding
ERRFI1	0	0	-1.94913	0.402794	1.55553	0.225	0.516	0.558051	Coding
ESCO1	4.18448e-199	1.40339e-194	-1.34861	0.0803904	0.204825	0.08	0.174	0.775128	Coding
ESCO2	6.10149e-58	2.04632e-53	3.45886	0.0164331	0.00146092	0.014	0.001	0.574033	Coding
ESD	0	0	1.28114	0.776493	0.319488	0.479	0.227	0.715246	Coding
ESRP1	7.92847e-164	2.65905e-159	-0.891554	0.423056	0.784903	0.335	0.409	0.888795	Coding
ESS2	4.99907e-59	1.67659e-54	-0.768678	0.0883982	0.150658	0.095	0.141	0.704617	Coding
ESYT2	1.30358e-57	4.37195e-53	-0.955332	0.0462326	0.0897116	0.045	0.083	0.867497	Coding
ESYT3	2.4078e-111	8.07529e-107	-2.44105	0.00818883	0.0447209	0.009	0.046	0.746972	Coding
ETFA	1.61202e-260	5.40638e-256	0.711247	0.756963	0.462341	0.488	0.323	0.812853	Coding
ETFB	0	0	2.14502	0.416764	0.0942006	0.342	0.087	0.77146	Coding
ETFRF1	0	0	1.67163	0.334488	0.104973	0.296	0.095	0.351779	Coding
ETHE1	0	0	1.44627	0.648548	0.237978	0.417	0.129	0.698695	Coding
ETNK2	4.43763e-57	1.48829e-52	-2.5473	0.00418891	0.0247606	0.005	0.023	0.758596	Coding
ETS1	2.98453e-265	1.00095e-260	-2.345	0.0300328	0.152819	0.022	0.107	0.789613	Coding
ETS2	0	0	-1.24145	1.17978	2.78953	0.537	0.717	0.673172	Coding
ETV4	2.88249e-264	9.66729e-260	3.2999	0.0486535	0.00490718	0.057	0.004	0.816588	Coding
ETV6	5.70159e-59	1.9122e-54	1.34062	0.0448149	0.0176779	0.039	0.015	0.842206	Coding
ETV7	0	0	3.18057	0.0976531	0.0107381	0.097	0.009	0.467782	Coding
EVA1B	1.02433e-102	3.43539e-98	-2.24979	0.0084567	0.0404376	0.008	0.042	0.418489	Coding
EVA1C	0	0	1.33156	0.168215	0.066821	0.168	0.054	0.701382	Coding
EVI5	3.44021e-114	1.15378e-109	-0.97596	0.0807868	0.158971	0.075	0.141	0.908284	Coding
EVL	7.38553e-69	2.47696e-64	1.28321	0.0464781	0.0190804	0.044	0.016	0.841261	Coding
EVPLL	4.24729e-39	1.42446e-34	2.00342	0.0260877	0.00648137	0.02	0.006	0.516475	Coding
EWSR1	1.98771e-270	6.6664e-266	0.775218	0.853096	0.498457	0.499	0.33	0.949572	Coding
EXD2	1.89407e-22	6.35233e-18	0.811479	0.0250393	0.0142594	0.027	0.014	0.653966	Coding
EXOC3L1	2.4759e-21	8.30366e-17	1.51006	0.00975471	0.00340519	0.01	0.003	0.64956	Coding
EXOC4	5.98627e-134	2.00768e-129	0.988327	0.143137	0.0721387	0.133	0.062	0.846633	Coding
EXOC5	0	0	-1.47533	0.12294	0.341943	0.115	0.262	0.929381	Coding
EXOC6	2.86891e-37	9.62175e-33	0.732854	0.0476659	0.028675	0.056	0.031	0.927863	Coding
EXOC6B	1.23632e-123	4.14639e-119	-0.752915	0.192092	0.323764	0.171	0.251	0.88617	Coding
EXOC8	1.15833e-91	3.88481e-87	-1.08912	0.0392422	0.0835611	0.032	0.077	0.438733	Coding
EXOG	2.77169e-49	9.2957e-45	2.38686	0.0166578	0.00315672	0.016	0.003	0.53435	Coding
EXOSC1	3.42685e-213	1.1493e-208	0.962693	0.251835	0.129205	0.239	0.119	0.749678	Coding
EXOSC2	1.97785e-41	6.63331e-37	0.835105	0.0373322	0.0209178	0.04	0.018	0.746559	Coding
EXOSC5	0	0	1.20623	0.35962	0.155844	0.298	0.122	0.69645	Coding
EXOSC6	8.63335e-16	2.89545e-11	-0.762617	0.021622	0.0367356	0.021	0.034	0.231608	Coding
EXOSC8	4.02421e-172	1.34964e-167	0.944857	0.326028	0.169355	0.258	0.147	0.897382	Coding
EXOSC9	1.06972e-134	3.58762e-130	1.15859	0.114	0.0510517	0.111	0.048	0.816295	Coding
EXPH5	5.15208e-203	1.72791e-198	-1.28946	0.116653	0.285235	0.084	0.182	0.45331	Coding
EXT1	4.10517e-70	1.37679e-65	-1.01362	0.0756247	0.152754	0.065	0.112	0.89906	Coding
EXTL2	1.32033e-55	4.42811e-51	1.69275	0.0333024	0.0102798	0.027	0.008	0.48208	Coding
EYA2	1.30657e-117	4.38198e-113	4.53374	0.0238466	0.000993369	0.023	0.001	0.766785	Coding
EZH1	1.25712e-236	4.21613e-232	-1.97496	0.0352271	0.138656	0.031	0.117	0.854931	Coding
EZH2	4.84982e-71	1.62653e-66	0.658235	0.154053	0.0976117	0.142	0.086	0.911236	Coding
EZR	0	0	-0.653188	2.30448	3.62417	0.689	0.846	0.754768	Coding
F11R	0	0	-1.21091	0.622266	1.44053	0.385	0.649	0.495388	Coding
F12	0	0	1.80983	0.783053	0.223322	0.439	0.17	0.436274	Coding
F2R	0	0	-2.73488	0.0502085	0.334558	0.042	0.211	0.169371	Coding
F2RL1	0	0	-1.87904	0.458877	1.68804	0.259	0.605	0.26488	Coding
F3	7.60351e-163	2.55007e-158	2.96896	0.131972	0.0168237	0.049	0.008	0.41068	Coding
F8	4.05664e-25	1.36052e-20	0.974146	0.0104196	0.00529282	0.013	0.004	0.651172	Coding
FA2H	2.80821e-154	9.41818e-150	-1.29146	0.0466831	0.114361	0.024	0.084	0.720688	Coding
FAAH	8.15566e-56	2.73525e-51	1.70279	0.0300728	0.00921609	0.026	0.007	0.609882	Coding
FAAH2	4.22707e-93	1.41768e-88	0.700517	0.0964638	0.0593537	0.113	0.057	0.713215	Coding
FAAP100	5.55183e-54	1.86197e-49	0.901521	0.0390044	0.0208701	0.047	0.02	0.422394	Coding
FAAP20	2.44291e-128	8.19304e-124	0.593031	0.590216	0.391279	0.419	0.293	0.176395	Coding
FABP3	5.23103e-19	1.75438e-14	-3.79075	0.00552082	0.0771104	0.003	0.01	0.478342	Coding
FABP5	0	0	4.56146	101.596	4.30266	0.925	0.225	0.538835	Coding
FABP6	6.03201e-25	2.02302e-20	1.59514	0.00712446	0.00233741	0.01	0.002	0.454225	Coding
FADD	4.72758e-88	1.58554e-83	1.42705	0.0397083	0.0147486	0.044	0.014	0.225206	Coding
FADS6	3.94066e-179	1.32162e-174	3.14723	0.0288233	0.00322096	0.039	0.003	0.632352	Coding
FAF2	1.95939e-76	6.57139e-72	-0.886175	0.0772583	0.142855	0.081	0.133	0.907554	Coding
FAH	1.38392e-67	4.64139e-63	1.0854	0.0421873	0.019868	0.047	0.018	0.736963	Coding
FAHD1	3.12349e-155	1.04756e-150	1.28574	0.113182	0.0464065	0.117	0.048	0.366228	Coding
FAHD2A	1.13695e-241	3.81311e-237	1.39043	0.0866125	0.0330204	0.11	0.031	0.661958	Coding
FAHD2B	2.96692e-149	9.95047e-145	1.30425	0.0611693	0.0247526	0.071	0.02	0.663758	Coding
FAIM	0	0	2.80003	0.157281	0.0225524	0.163	0.022	0.661971	Coding
FAM102A	7.68277e-150	2.57665e-145	-0.752308	0.408271	0.687779	0.295	0.379	0.798233	Coding
FAM104B	0	0	2.56909	0.285246	0.0480375	0.257	0.048	0.248477	Coding
FAM107B	0	0	-3.61893	0.0214635	0.264318	0.02	0.181	0.470731	Coding
FAM110A	5.40804e-53	1.81375e-48	-0.637688	0.263292	0.409684	0.223	0.265	0.304255	Coding
FAM110B	0	0	-5.18705	0.00581303	0.213682	0.004	0.118	0.292902	Coding
FAM110C	2.21231e-66	7.41966e-62	0.969034	0.107335	0.0548207	0.09	0.048	0.195667	Coding
FAM111B	1.49768e-72	5.02291e-68	2.9486	0.0225433	0.00288859	0.019	0.002	0.0639965	Coding
[truncated: 5,249 more rows]
