# Supplementary material for: Neutral evolution of snoRNA Host Gene long non-coding RNA affects cell fate control
Source: EMBO J. 2024 Jul 25;43(18):4049–67. doi: 10.1038/s44318-024-00172-8 (PMC11405852; doi:10.1038/s44318-024-00172-8)
Supplement: Supplementary file 3 — Source data Fig. 1 [file 44318_2024_172_MOESM3_ESM.zip › Figure 1/1E/Fig.1E.txt]

geneName	SNHG_num	evol_rate	coverage (%)
SNHG1	1	Accelerated	2.067596031
GAS5 (SNHG2)	2	Accelerated	1.17840822
SNHG3	3	Accelerated	2.181818182
SNHG4	4	Accelerated	0.542293621
SNHG5	5	Accelerated	2.316155182
SNHG6	6	Accelerated	0.979083222
SNHG7	7	Accelerated	2.991862084
SNHG8	8	Accelerated	3.13559322
SNHG9	9	Accelerated	6.483300589
SNHG10	10	Accelerated	4.283528812
SNHG11	11	Accelerated	1.288659794
SNHG12	12	Accelerated	1.585635738
DANCR (SNHG13)	13	Accelerated	0.947830424
SNHG14	14	Accelerated	0.22052382
SNHG15	15	Accelerated	1.442569407
SNHG16	16	Accelerated	1.096148413
SNHG17	17	Accelerated	0.43493396
SNHG18	18	Accelerated	1.68374817
SNHG19	19	Accelerated	9.185441941
SNHG20	20	Accelerated	1.465952081
SNHG21	21	Accelerated	0.401135138
SNHG22	22	Accelerated	0.167400167
MEG8 (SNHG23/24)	23	Accelerated	0.681496369
SNHG25	25	Accelerated	7.058823529
SNHG26	26	Accelerated	0.347366958
SNHG27	27	Accelerated	0.144976171
SNHG28	28	Accelerated	0.140746595
SNHG29	29	Accelerated	1.756802311
SNHG30	30	Accelerated	0.564516129
SNHG31	31	Accelerated	0.030643447
SNHG32	32	Accelerated	1.088089757
ACTB	33	Accelerated	0.521134916
GAPDH	34	Accelerated	0.671291859
SNHG1	1	Conserved	0.497178917
GAS5 (SNHG2)	2	Conserved	0.306209194
SNHG3	3	Conserved	0.363636364
SNHG4	4	Conserved	0.409447299
SNHG5	5	Conserved	0.521134916
SNHG6	6	Conserved	0.661993769
SNHG7	7	Conserved	0.759788212
SNHG8	8	Conserved	0.433145009
SNHG9	9	Conserved	0.196463654
SNHG10	10	Conserved	3.858575557
SNHG11	11	Conserved	0.351452671
SNHG12	12	Conserved	1.067646965
DANCR (SNHG13)	13	Conserved	0.386501953
SNHG14	14	Conserved	0.138456736
SNHG15	15	Conserved	0.514555305
SNHG16	16	Conserved	0.231660232
SNHG17	17	Conserved	0.126925471
SNHG18	18	Conserved	0.683260127
SNHG19	19	Conserved	1.386481802
SNHG20	20	Conserved	0.094577554
SNHG21	21	Conserved	0.312670525
SNHG22	22	Conserved	0.14040014
MEG8 (SNHG23/24)	23	Conserved	0.056639108
SNHG25	25	Conserved	2.941176471
SNHG26	26	Conserved	0.236209532
SNHG27	27	Conserved	0.015012197
SNHG28	28	Conserved	0.654486868
SNHG29	29	Conserved	0.506721709
SNHG30	30	Conserved	0.338709677
SNHG31	31	Conserved	0.024775553
SNHG32	32	Conserved	0.592204493
ACTB	33	Conserved	37.49276202
GAPDH	34	Conserved	19.51272028
SNHG1	1	Neutral	97.43522505
GAS5 (SNHG2)	2	Neutral	98.51538259
SNHG3	3	Neutral	97.45454545
SNHG4	4	Neutral	99.04825908
SNHG5	5	Neutral	97.1627099
SNHG6	6	Neutral	98.35892301
SNHG7	7	Neutral	96.2483497
SNHG8	8	Neutral	96.43126177
SNHG9	9	Neutral	93.32023576
SNHG10	10	Neutral	91.85789563
SNHG11	11	Neutral	98.35988754
SNHG12	12	Neutral	97.3467173
DANCR (SNHG13)	13	Neutral	98.66566762
SNHG14	14	Neutral	99.64101944
SNHG15	15	Neutral	98.04287529
SNHG16	16	Neutral	98.67219136
SNHG17	17	Neutral	99.43814057
SNHG18	18	Neutral	97.6329917
SNHG19	19	Neutral	89.42807626
SNHG20	20	Neutral	98.43947037
SNHG21	21	Neutral	99.28619434
SNHG22	22	Neutral	99.69219969
MEG8 (SNHG23/24)	23	Neutral	99.26186452
SNHG25	25	Neutral	90
SNHG26	26	Neutral	99.41642351
SNHG27	27	Neutral	99.84001163
SNHG28	28	Neutral	99.20476654
SNHG29	29	Neutral	97.73647598
SNHG30	30	Neutral	99.09677419
SNHG31	31	Neutral	99.944581
SNHG32	32	Neutral	98.31970575
ACTB	33	Neutral	61.98610307
GAPDH	34	Neutral	79.81598786
