# Supplementary material for: Neutral evolution of snoRNA Host Gene long non-coding RNA affects cell fate control
Source: EMBO J. 2024 Jul 25;43(18):4049–67. doi: 10.1038/s44318-024-00172-8 (PMC11405852; doi:10.1038/s44318-024-00172-8)
Supplement: Supplementary file 3 — Source data Fig. 1 [file 44318_2024_172_MOESM3_ESM.zip › Figure 1/1D/Fig.1D.xlsx]

## Sheet: gene_expression_GTEx
chrom	start	end	name	score	strand	geneId	geneType	expCount	expScores	category
chr1	11868	14403	DDX11L1	11	+	ENSG00000223972.5	transcribed_unprocessed_pseudogene	54	0,0,0,0,0,0,0,0,0,0,0,0,0,0,0,0,0,0,0,0,0,0,0,0,0,0,0,0,0,0,0,0,0,0,0,0,0,0,0,0,0,0,0,0,0,0,0,0,0,0.166,0,0,0,0,	Pseudogene
chr1	14409	29553	WASH7P	365	-	ENSG00000227232.5	unprocessed_pseudogene	54	4.064,3.371,2.686,4.048,3.901,3.64,5.164,1.438,1.693,1.566,4.992,5.721,2.483,2.147,1.686,1.748,1.539,1.442,2.73,1.742,4.439,2.494,1.679,5.629,7.098,4.648,3.595,4.326,3.117,4.103,6.134,1.52,0.925,2.771,2.215,1.765,4.508,3.527,1.417,6.685,6.634,1.808,5.425,7.083,5.933,6.133,4.194,5.926,3.062,4.703,6.273,7.19,5.745,2.647,	Pseudogene
chr1	29570	31109	MIR1302-2HG	16	+	ENSG00000243485.5	lincRNA	54	0,0,0,0,0,0,0,0,0,0.024,0,0,0.027,0.03,0,0.025,0.031,0.023,0,0.02,0,0,0,0,0,0,0,0,0,0,0,0,0.018,0.018,0,0,0,0,0,0,0,0,0,0,0,0,0,0,0,0.054,0,0,0,0,	lncRNA
chr1	34553	36081	FAM138A	0	-	ENSG00000237613.2	lincRNA	54	0,0,0,0,0,0,0,0,0,0,0,0,0,0,0,0,0,0,0,0,0,0,0,0,0,0,0,0,0,0,0,0,0,0,0,0,0,0,0,0,0,0,0,0,0,0,0,0,0,0,0,0,0,0,	lncRNA
chr1	52472	53312	OR4G4P	51	+	ENSG00000268020.3	unprocessed_pseudogene	54	0,0,0.036,0,0,0,0.035,0.05,0.054,0.046,0.025,0.037,0.043,0.042,0.053,0.04,0.045,0.048,0.042,0.047,0.03,0,0,0,0.024,0.015,0.033,0.036,0,0,0,0.036,0.051,0.039,0,0.033,0,0,0.038,0,0,0,0,0.021,0.027,0,0.035,0,0.033,0,0,0,0,0,	Pseudogene
chr1	62947	63887	OR4G11P	78	+	ENSG00000240361.1	unprocessed_pseudogene	54	0.041,0.041,0.054,0.029,0,0.039,0,0.064,0.068,0.072,0.047,0.05,0.07,0.073,0.077,0.064,0.059,0.065,0.057,0.066,0.039,0,0,0.051,0,0.043,0.045,0.041,0.023,0.043,0.036,0.06,0.073,0.058,0,0.043,0.039,0.033,0.054,0,0,0,0.029,0.042,0.043,0.042,0.04,0,0.047,0.054,0.039,0.016,0.027,0,	Pseudogene
chr1	69090	70008	OR4F5	88	+	ENSG00000186092.4	protein_coding	54	0.045,0.045,0.058,0,0.041,0.044,0.044,0.079,0.077,0.083,0.06,0.058,0.084,0.074,0.103,0.083,0.081,0.099,0.071,0.073,0.046,0.031,0,0.041,0,0.045,0.05,0.048,0.038,0.049,0,0.083,0.098,0.076,0.026,0.061,0.043,0.032,0.064,0.039,0,0.025,0.037,0.043,0.049,0.046,0.043,0.036,0.054,0.039,0.049,0,0.015,0,	Coding
chr1	89294	129223	RP11-34P13.7	60	-	ENSG00000238009.6	lincRNA	54	0.018,0.021,0.016,0,0.008,0,0.015,0.019,0.021,0.019,0.022,0.023,0.024,0.025,0.02,0.019,0.02,0.016,0.017,0.019,0.023,0.009,0,0,0.024,0.016,0.016,0.018,0.024,0.016,0,0.016,0.016,0.017,0,0.017,0.035,0.02,0.014,0.019,0.03,0.015,0.025,0.029,0.019,0.019,0.017,0.083,0.017,0.334,0.023,0.026,0.025,0.096,	lncRNA
chr1	131024	134836	CICP27	99	+	ENSG00000233750.3	processed_pseudogene	54	0.019,0.038,0.015,0.024,0.021,0.012,0.016,0.015,0.018,0.018,0.029,0.036,0.02,0.019,0.014,0.024,0.022,0.015,0.024,0.016,0.028,0.017,0,0.055,0.07,0.013,0.018,0.022,0.116,0.018,0.035,0.014,0.011,0.019,0.088,0.023,0.132,0.046,0.005,0.015,0.099,0.029,0.085,0.064,0.026,0.026,0.03,0.454,0.025,0.277,0.058,0.039,0.072,0.795,	Pseudogene
chr1	135140	135895	RP11-34P13.15	418	-	ENSG00000268903.1	processed_pseudogene	54	3.242,5.154,3.668,3.643,3.602,1.461,3.503,1.401,1.331,1.038,1.829,2.192,2.431,1.848,1.388,1.816,1.065,0.913,2.56,1.83,3.994,1.337,0.097,4.225,9.438,2.142,2.466,3.195,15.92,3.08,8.345,1.659,0.814,4.169,8.316,3.171,19.17,6.632,0.309,2.05,9.528,3.322,9.206,12.84,5.856,6.086,4.686,44.9,3.606,34.89,9.503,4.144,8.725,134.3,	Pseudogene
chr1	137681	137965	RP11-34P13.16	448	-	ENSG00000269981.1	processed_pseudogene	54	5.138,7.798,6.503,6.232,5.242,2.57,5.455,1.224,1.031,1.248,2.752,3.585,2.528,1.931,1.282,1.852,1.167,0.876,2.474,1.564,6.481,2.774,0.191,5.963,10.955,3.462,4.559,5.509,26.61,5.315,16,2.937,1.341,4.681,11.484,4.604,33.405,13.2,0.586,3.142,19.04,6.373,14.5,19.09,9.923,10.65,8.386,75.78,6.307,54.13,16.28,6.718,14.57,194.9,	Pseudogene
chr1	139789	140339	RP11-34P13.14	193	-	ENSG00000239906.1	antisense	54	0,0,0,0,0,0,0,0,0,0,0,0,0,0,0,0,0,0,0,0,0,0,0,0,0.078,0,0,0,0.713,0,0.199,0,0,0,0,0,1.159,0.182,0,0,0.423,0,0.19,0.4,0.166,0.173,0.113,2.414,0,2.114,0.449,0,0.233,6.701,	lncRNA
chr1	141473	173862	RP11-34P13.13	144	-	ENSG00000241860.6	processed_transcript	54	0.151,0.135,0.105,0.141,0.125,0.128,0.202,0.042,0.055,0.051,0.108,0.145,0.081,0.074,0.049,0.057,0.051,0.035,0.07,0.042,0.165,0.074,0.066,0.182,0.262,0.142,0.086,0.146,0.217,0.129,0.222,0.077,0.034,0.065,0.087,0.044,0.261,0.194,0.046,0.217,0.279,0.093,0.181,0.201,0.142,0.166,0.109,0.234,0.102,0.189,0.211,0.17,0.209,0.274,	lncRNA
chr1	160445	161525	RP11-34P13.9	0	+	ENSG00000241599.1	lincRNA	54	0,0,0,0,0,0,0,0,0,0,0,0,0,0,0,0,0,0,0,0,0,0,0,0,0,0,0,0,0,0,0,0,0,0,0,0,0,0,0,0,0,0,0,0,0,0,0,0,0,0,0,0,0,0,	lncRNA
chr1	227614	267253	AP006222.2	221	-	ENSG00000228463.9	lincRNA	54	0.892,0.556,0.552,0.247,0.285,0.206,0.295,0.298,0.453,0.333,1.311,1.255,0.762,0.73,0.301,0.598,0.432,0.254,0.374,0.336,0.664,0.11,0.218,0.261,0.5,0.25,0.177,0.229,0.217,0.197,0.44,0.307,0.183,0.239,0.18,0.196,0.374,0.362,0.236,0.755,0.727,0.185,0.685,0.471,0.454,0.615,0.251,0.826,0.162,1.001,0.387,0.351,0.375,0.858,	lncRNA
chr1	228312	228764	ABC7-43041300I9.1	132	-	ENSG00000271153.1	pseudogene	54	0.144,0.097,0.053,0.128,0.118,0.14,0.131,0.054,0.062,0.079,0.178,0.147,0.065,0.076,0.061,0.093,0.095,0.054,0.094,0.064,0.138,0.071,0.07,0.144,0.262,0.107,0.072,0.091,0,0.098,0.267,0.07,0,0.077,0.024,0,0.112,0.084,0,0.29,0.191,0.073,0.17,0.252,0.13,0.149,0.079,0.108,0.067,0.197,0.15,0.217,0.14,0,	Pseudogene
chr1	521368	763176	RP5-857K21.4	87	-	ENSG00000230021.8	lincRNA	54	0.043,0.03,0.035,0.046,0.046,0.055,0.036,0.039,0.047,0.041,0.065,0.059,0.057,0.056,0.046,0.049,0.051,0.037,0.047,0.045,0.043,0.017,0.026,0.053,0.035,0.039,0.028,0.045,0.047,0.043,0.051,0.029,0.026,0.033,0.011,0.034,0.036,0.026,0.03,0.084,0.068,0.021,0.062,0.041,0.044,0.047,0.031,0.03,0.03,0.312,0.055,0.055,0.058,0.008,	lncRNA
chr1	523008	530148	RP5-857K21.2	0	+	ENSG00000235146.2	lincRNA	54	0,0,0,0,0,0,0,0,0,0,0,0,0,0,0,0,0,0,0,0,0,0,0,0,0,0,0,0,0,0,0,0,0,0,0,0,0,0,0,0,0,0,0,0,0,0,0,0,0,0,0,0,0,0,	lncRNA
chr1	564441	564813	MTND1P23	434	+	ENSG00000225972.1	unprocessed_pseudogene	54	12.01,10.3,13.715,4.914,6.034,6.478,7.136,17.33,16.12,17.835,12.16,14.07,17.36,16.21,17.62,15.17,16.42,18.64,13.33,17.2,10.59,3.899,3.756,4.06,5.554,8.691,10.115,8.734,4.705,8.692,5.957,14.7,19.075,16.73,12.035,9.514,7.588,7.398,14.76,7.649,4.944,4.609,6.195,7.8,8.717,9.211,10.19,5.717,11.3,12.2,7.035,5.456,4.988,2.896,	Pseudogene
chr1	565019	566063	MTND2P28	730	+	ENSG00000225630.1	unprocessed_pseudogene	54	961.4,1024,949.35,328.1,497.15,363.6,518.8,1182,1160,1568,638.6,851.2,1275,990.9,1320,1213.5,1315,1591,1228,1440,902.9,207.95,180.7,370.8,427.8,826.4,777.5,814.1,335.2,798.7,510.5,1157,1283.5,1149,864.8,754.9,447.2,484.3,760.1,602.9,385.65,320.05,541.9,772.4,604.95,573.3,748.9,342.4,887.1,562,559,441.2,394.05,53.19,	Pseudogene
chr1	566453	567996	MTCO1P12	561	+	ENSG00000237973.1	unprocessed_pseudogene	54	43.5,42.98,106.65,27.315,35.96,40.55,47.07,130.9,126.25,110.5,55.65,58.71,133.3,111.5,143.2,116.85,100.75,112.9,72.3,110.8,47.07,34.765,31.98,26.63,30.215,48.35,86.97,59.84,43.56,58.68,44.6,123.1,166.65,78.6,22.175,81.73,40.265,45.495,96.75,32.26,26.09,21.7,19.1,32.92,63.235,58.96,78.63,42.99,76.79,37.42,42.27,36.815,31.695,9.964,	Pseudogene
chr1	568136	568818	MTCO2P12	463	+	ENSG00000229344.1	unprocessed_pseudogene	54	11.92,12.24,19.52,6.71,9.036,8.466,12.12,25.755,27.32,29.535,18.13,18.38,25.33,26.26,29.06,27.155,26.97,33.53,21.77,30.17,11.98,10.455,9.716,6.569,6.152,15.45,18.91,14.94,10.22,15.77,8.124,17.89,28.715,25.38,19.13,18.395,10.845,10.37,17.49,9.227,6.526,5.531,10.65,13.82,11.575,11.51,16.23,8.93,15.6,11.3,12.48,8.241,8.092,3.786,	Pseudogene
chr1	568914	569075	MTATP8P1	457	+	ENSG00000240409.1	unprocessed_pseudogene	54	14.43,14.33,20.13,8.265,10.125,9.239,10.4,20.145,21.94,24.87,12.58,16.81,22.17,19.2,22.7,22.43,23.065,24.31,15.6,20.84,12.48,8.265,6.96,5.903,9.655,13.72,15.7,13.68,8.351,13.99,8.279,26.2,32.375,18.97,8.236,18.83,10.26,9.181,19.61,9.942,7.495,6.308,9.3,14.08,11.66,11.6,19.49,6.695,16.21,10.51,12.49,9.336,7.995,2.63,	Pseudogene
chr1	569121	569755	MTATP6P1	842	+	ENSG00000248527.1	unprocessed_pseudogene	54	3095,3863,5489.5,1765.5,2148.5,1926,3144,6305,6200.5,7311.5,4123,4705,5986,5407,6663,6205.5,6705.5,7750,4830,6203,3316,1604,1297,1827,2193,3530,4083,3507,1974,3596,2259,6780,8226.5,7705,6698,5440.5,2126,2382,4813,2172,2094,1349,2602,3974,2742.5,2480,3802,2226,4153,2722,3006,2223.5,1988.5,459.2,	Pseudogene
chr1	569756	570302	MTCO3P12	483	+	ENSG00000198744.5	unprocessed_pseudogene	54	19.46,17.82,28.275,9.633,12.73,13.52,11.34,40.195,36.9,30.34,21.63,23.05,29.58,32.36,49.13,36.375,37.295,31.25,22.06,32.93,18.46,11.145,8.255,8.538,9.101,16.43,22.555,18.51,12.34,18.61,10.82,35.74,48.98,40.82,18.575,21.435,12.21,14.485,25.13,14,10.052,6.905,14.03,17.25,18.495,19.47,20.65,10.04,19.89,19.92,19.29,10.595,11.63,4.395,	Pseudogene
chr1	610221	610645	WBP1LP6	47	+	ENSG00000268663.1	processed_pseudogene	54	0,0,0.053,0,0,0,0,0.073,0.063,0.056,0,0,0.06,0.059,0.068,0.065,0.067,0.059,0,0.058,0,0,0,0,0,0,0,0,0,0,0,0.057,0.067,0.043,0.025,0.057,0,0,0.049,0,0,0,0,0,0,0,0,0,0,0,0,0,0,0,	Pseudogene
chr1	621095	622034	OR4F16	53	-	ENSG00000273547.1	protein_coding	54	0.024,0.031,0.034,0,0,0,0,0.037,0.047,0.039,0.028,0.029,0.042,0.047,0.052,0.043,0.057,0.048,0.035,0.047,0.034,0.024,0,0,0.047,0.034,0.033,0.025,0,0,0,0.038,0.044,0.035,0,0.033,0,0,0.037,0,0,0,0,0,0.034,0.029,0.028,0,0.035,0,0,0,0,0,	Coding
chr1	655403	655586	RP11-206L10.17	0	-	ENSG00000283574.1	transcribed_processed_pseudogene	54	0,0,0,0,0,0,0,0,0,0,0,0,0,0,0,0,0,0,0,0,0,0,0,0,0,0,0,0,0,0,0,0,0,0,0,0,0,0,0,0,0,0,0,0,0,0,0,0,0,0,0,0,0,0,	Pseudogene
chr1	657471	660283	CICP3	150	+	ENSG00000229376.3	processed_pseudogene	54	0.109,0.113,0.129,0.107,0.14,0.096,0.116,0.113,0.115,0.135,0.275,0.373,0.146,0.134,0.121,0.143,0.176,0.116,0.119,0.102,0.118,0.182,0.089,0.112,0.217,0.139,0.122,0.136,0.089,0.118,0.151,0.117,0.116,0.092,0.081,0.152,0.095,0.13,0.105,0.238,0.248,0.075,0.384,0.165,0.096,0.094,0.131,0.088,0.14,0.364,0.229,0.181,0.154,0.027,	Pseudogene
chr1	661264	714006	RP11-206L10.2	327	-	ENSG00000228327.3	transcribed_unprocessed_pseudogene	54	2.838,1.902,1.766,1.978,2.034,2.061,2.813,0.451,0.453,0.574,1.785,2.215,0.767,0.622,0.535,0.683,0.597,0.464,0.867,0.581,2.704,2.644,1.834,2.159,3.04,2.482,1.816,2.261,1.759,2.216,2.4,0.964,0.547,1.211,1.818,1.115,2.465,2.029,0.697,3.899,4.093,1.06,3.589,3.447,2.907,3.243,2.346,2.805,1.718,11.98,4.274,3.127,2.489,1.939,	Pseudogene
chr1	696290	697369	RP11-206L10.4	47	+	ENSG00000229905.1	antisense	54	0,0,0.05,0,0,0,0,0.057,0.052,0.054,0,0,0.065,0.061,0.066,0.065,0.057,0.053,0.047,0.054,0,0,0,0,0,0,0,0,0,0,0,0.061,0.07,0.058,0,0.053,0,0,0.052,0,0,0,0,0,0,0,0,0,0,0,0,0,0,0,	lncRNA
chr1	714149	745440	RP11-206L10.9	262	+	ENSG00000237491.8	lincRNA	54	0.593,0.395,0.359,0.759,0.754,0.771,0.642,0.372,0.428,0.501,2.547,2.607,0.573,0.572,0.429,0.534,0.594,0.434,0.487,0.34,0.576,1.097,0.527,0.856,1.466,0.7,0.766,0.568,0.496,0.54,0.823,0.287,0.243,0.347,0.761,0.389,0.687,0.782,0.263,1.511,1.05,0.265,2.336,0.918,0.812,0.936,0.764,0.885,0.5,4.036,1.173,1.148,0.793,0.109,	lncRNA
chr1	736258	745550	RP11-206L10.8	280	-	ENSG00000230092.7	transcribed_unprocessed_pseudogene	54	1.519,0.879,0.911,1.232,1.244,1.548,0.996,0.326,0.384,0.41,1.075,1.242,0.425,0.407,0.377,0.481,0.489,0.293,0.447,0.341,1.427,1.882,1.323,1.49,1.442,1.066,1.065,1.092,0.852,1.038,1.488,0.491,0.363,0.542,0.672,0.417,1.221,1.535,0.658,2.009,1.303,0.566,1.471,1.649,1.984,2.252,1.556,1.47,0.957,2.383,1.816,1.619,1.38,0.518,	Pseudogene
chr1	752750	755217	FAM87B	247	+	ENSG00000177757.2	lincRNA	54	1.92,0.871,1.25,1.252,0.98,1.871,0.834,0.232,0.219,0.241,1.266,1.635,0.239,0.227,0.211,0.333,0.278,0.22,0.286,0.214,0.951,0.513,0.927,0.89,0.833,0.615,0.512,0.668,0.321,0.49,0.959,0.369,0.195,0.264,0.191,0.138,0.566,0.595,0.245,1.243,0.784,0.149,0.725,0.715,0.723,0.955,0.496,0.315,0.389,1.527,0.897,0.819,0.721,0.075,	lncRNA
chr1	760517	794826	LINC01128	406	+	ENSG00000228794.8	processed_transcript	54	7.441,7.797,4.032,8.845,8.72,11.1,7.624,2.978,4.993,3.862,24.46,21.65,6.25,8.519,3.431,4.386,4.535,3.131,3.371,2.638,6.122,3.637,3.482,8.039,8.339,9.152,5.144,9.635,3.203,9.153,7.545,13.47,14.575,2.144,3.728,3.518,5.952,3.162,11.51,5.936,6.531,2.159,17.61,7.72,3.607,3.894,4.388,4.282,3.318,8.251,6.538,8.482,5.275,0.814,	lncRNA
chr1	761585	762902	LINC00115	386	-	ENSG00000225880.5	lincRNA	54	4.49,3.425,2.752,6.226,5.935,7.817,7.573,1.454,1.423,2.043,11.1,10.96,2.051,1.739,1.866,1.99,2.046,1.525,3.332,1.85,4.099,3.921,3.334,9.637,10.475,5.755,4.147,4.791,3.824,4.378,5.094,2.752,1.464,3.572,5.979,2.851,6.654,4.872,1.817,11.39,12.04,0.979,9.092,12.84,4.155,4.325,4.028,5.879,2.775,7.369,9.106,9.471,9.455,1.251,	lncRNA
chr1	803450	812134	FAM41C	129	-	ENSG00000230368.2	lincRNA	54	0.064,0.056,0.053,0.045,0.053,0.055,0.058,0.091,0.124,0.099,0.476,0.557,0.158,0.138,0.09,0.116,0.118,0.087,0.072,0.068,0.075,0.037,0.031,0,0.056,0.064,0.061,0.061,0.054,0.052,0.051,0.092,0.117,0.073,0.039,0.048,0.073,0.035,0.219,0.066,0.065,0.028,0.19,0.082,0.339,0.215,0.076,0.031,0.065,0.214,0.073,0.073,0.168,0.02,	lncRNA
chr1	808671	809491	TUBB8P11	129	+	ENSG00000234711.1	unprocessed_pseudogene	54	0.058,0.063,0.072,0.057,0.06,0.057,0.099,0.135,0.156,0.129,0.115,0.125,0.186,0.159,0.127,0.157,0.156,0.117,0.092,0.079,0.091,0.051,0.038,0.064,0.074,0.08,0.106,0.066,0.078,0.062,0.083,0.124,0.145,0.101,0.033,0.066,0.075,0.049,0.114,0.058,0.068,0.037,0.223,0.09,0.243,0.172,0.155,0.077,0.08,0.376,0.073,0.062,0.123,0.035,	Pseudogene
chr1	810905	812614	FAM166AP3	54	-	ENSG00000283040.1	transcribed_unprocessed_pseudogene	54	0,0,0,0,0,0,0,0.047,0.054,0.046,0,0.062,0.057,0.059,0.058,0.055,0.057,0.046,0,0.051,0,0,0,0,0.079,0,0.053,0,0,0,0,0.044,0.053,0.05,0,0.038,0,0,0.049,0,0,0,0.064,0,0,0,0.061,0,0,0.124,0,0,0,0,	Pseudogene
chr1	840213	851356	RP11-54O7.16	228	+	ENSG00000272438.1	lincRNA	54	0.091,0.159,0.38,0.327,0.225,0.309,0.755,0.275,0.356,0.408,0.077,0.096,0.408,0.315,0.385,0.397,0.511,0.332,0.491,0.227,0.174,0.534,0.766,0.374,0.631,0.273,0.252,0.272,0.24,0.293,1.171,0.49,0.074,1.298,2.92,0.157,0.331,0.086,0,0.303,0.129,0.042,1.792,1.404,0.348,0.32,0.323,1.533,0.276,1.832,0.479,0.434,0.439,0,	lncRNA
chr1	846814	850182	RP11-54O7.1	207	+	ENSG00000230699.2	lincRNA	54	0.08,0.135,0.3,0.29,0.181,0.267,0.616,0.19,0.235,0.217,0.067,0.087,0.262,0.228,0.215,0.274,0.302,0.192,0.171,0.135,0.17,0.484,0.692,0.302,0.333,0.208,0.21,0.182,0.206,0.213,0.993,0.445,0.079,0.721,2.33,0.14,0.289,0.078,0.05,0.225,0.106,0.047,1.071,0.844,0.302,0.328,0.255,1.027,0.234,1.062,0.427,0.352,0.398,0.023,	lncRNA
chr1	850328	850351	RP11-54O7.2	0	+	ENSG00000241180.1	lincRNA	54	0,0,0,0,0,0,0,0,0,0,0,0,0,0,0,0,0,0,0,0,0,0,0,0,0,0,0,0,0,0,0,0,0,0,0,0,0,0,0,0,0,0,0,0,0,0,0,0,0,0,0,0,0,0,	lncRNA
chr1	852249	855072	RP11-54O7.3	370	-	ENSG00000223764.2	lincRNA	54	0.585,1.675,3.801,5.441,2.7,8.534,13.5,0.38,0.412,0.691,0.411,0.568,0.674,0.413,0.91,2.059,0.606,0.593,2.694,0.678,1.495,0.307,1.349,2.296,3.76,3.104,2.554,4.73,1.528,4.636,11.87,5.326,0.307,6.663,25.155,1.537,2.903,0.601,0.146,4.646,0.611,0.325,19.43,18.85,0.84,1.493,3.567,17.2,2.525,4.529,4.715,5.91,4.178,0.034,	lncRNA
chr1	859307	879583	SAMD11	386	+	ENSG00000187634.11	protein_coding	54	0.476,2.931,3.785,5.717,3.104,7.932,19.06,0.533,0.466,2.218,0.426,0.624,0.832,0.502,0.906,3.641,1.063,1.393,2.443,1.184,1.704,0.085,1.628,6.077,9.004,4.419,4.035,5.286,1.32,5.469,24.38,6.885,0.453,7.537,16.455,1.632,3.584,0.702,0.282,5.292,1.8,0.734,33.27,15.92,0.531,0.794,4.91,17.48,3.423,6.864,5.414,11.29,6.696,0.046,	Coding
chr1	879961	894689	NOC2L	547	-	ENSG00000188976.10	protein_coding	54	52.86,48.19,37.17,55.495,51.9,62.56,71.87,18.345,27.56,25.095,82.57,77.12,40.79,45.14,22.64,28.535,26.835,21.24,27.8,20.96,58.94,94.205,95.02,67.47,78.605,54.33,45.825,55.96,76.51,54.7,75.63,29.43,23.84,29.39,44.965,27.06,55.21,49.15,59.3,69.76,64.865,28.81,56.97,63.03,83.105,90.32,49.57,56.15,42.38,98.67,66.79,77.39,71.255,14.99,	Coding
chr1	895966	901095	KLHL17	444	+	ENSG00000187961.13	protein_coding	54	9.678,8.968,7.891,13.915,13.39,10.74,17.61,3.048,5.059,4.411,24.04,29.49,10.4,7.681,4.097,5.45,4.352,4.021,4.051,3.5,11.72,15.415,16.085,20.66,24.625,12.62,10.09,12.84,17.34,13.04,14.43,4.617,2.819,8.876,12.645,5.683,15.74,12.765,2.228,9.307,3.48,4.772,20.75,17.11,16.26,16.52,12.49,21.24,10.36,30.8,15.23,17.99,18.205,3.581,	Coding
chr1	901876	910488	PLEKHN1	396	+	ENSG00000187583.10	protein_coding	54	0.56,0.648,1.926,0.744,0.868,0.718,4.221,0.107,0.101,0.121,0.158,0.182,0.154,0.117,0.119,0.118,0.133,0.127,0.119,0.093,3.189,1.894,1.871,0.988,1.112,0.269,0.79,0.458,75.68,0.509,2.557,0.276,0.182,1.48,2.131,0.425,2.295,9.021,0.43,0.485,0.201,0.599,0.601,6.282,72.615,67.4,1.408,2.035,1.138,1.379,1.318,0.722,45.335,0.497,	Coding
chr1	910583	917473	PERM1	393	-	ENSG00000187642.9	protein_coding	54	0.367,0.399,0.429,0.389,0.61,1.053,1.734,0.144,0.228,0.142,0.116,0.148,0.236,0.223,0.153,0.128,0.131,0.136,0.104,0.092,1.14,0.46,0.427,1.787,0.812,0.321,0.382,0.46,19.87,0.434,1.417,30.08,61.645,0.797,0.858,0.259,0.743,3.298,116.3,0.385,0.221,0.183,0.277,2.612,17.555,17.03,0.534,0.7,0.49,2.661,0.468,0.833,11.41,0.172,	Coding
chr1	931345	933431	RP11-54O7.17	365	-	ENSG00000272512.1	lincRNA	54	5.11,3.684,0.602,8.573,8.863,17.9,5.014,2.092,2.831,4.094,1.335,2.253,4.021,2.886,2.103,2.753,3.554,3.808,1.4,2.701,4.565,0.343,0.069,6.724,7.159,2.586,2.276,2.308,2.566,1.781,6.747,4.147,4.428,1.579,6.214,0.719,3.941,2.548,1.535,6.073,1.914,2.648,6.597,6.858,4.614,4.571,1.581,2.021,1.373,1.333,3.505,5.505,5.238,0.094,	lncRNA
chr1	934341	935552	HES4	492	-	ENSG00000188290.10	protein_coding	54	21.79,24.19,2.914,46.63,64.61,98.39,33.05,16.74,20.635,31.46,6.396,8.305,21.86,20.25,11.31,23.965,32.54,28.41,7.749,15.65,28.58,8.01,1.228,34.37,38.23,29.52,16.27,34.79,16.09,32.37,57.41,29.1,17.28,11.66,20.675,3.213,30.49,21.7,4.935,36.23,10.115,7.908,32.66,47.24,21.69,17.95,9.046,16.31,9.41,10,23.28,39.535,32.07,1.205,	Coding
chr1	936517	949921	ISG15	527	+	ENSG00000187608.8	protein_coding	54	36.6,35.01,13.455,50.76,43.74,50.38,32.98,43.61,25.54,27.365,8.322,8.131,25.62,31.22,28.44,40.82,22.525,31.56,29.8,29.01,29.17,611.45,40.4,46.48,38.81,43.82,28.5,34.35,10.92,34.39,23.51,17.72,13.65,21.64,44.345,28.935,66.87,11.655,6.408,38.92,16.305,5.409,29.53,30.65,10.43,11.54,32.84,57.44,17.27,11.61,34.25,36.285,27.035,28.8,	Coding
chr1	943455	943573	RP11-54O7.10	109	-	ENSG00000231702.2	processed_pseudogene	54	0,0,0,0,0.283,0.391,0.31,0,0,0,0,0,0,0,0,0,0.151,0,0,0,0,0,0,0.459,0,0,0,0,0,0,0.447,0.156,0.168,0,0,0,0,0,0,0,0,0,0.281,0.306,0,0.213,0,0,0,0,0,0.417,0.317,0,	Pseudogene
chr1	947376	948573	RP11-54O7.11	215	-	ENSG00000224969.1	antisense	54	0.295,0.228,0.087,0.507,0.452,0.618,0.347,0.339,0.466,0.455,0.094,0.132,0.605,0.511,0.247,0.607,0.729,0.366,0.114,0.255,0.489,0.423,0.095,1.518,1.111,0.341,0.185,0.326,0.17,0.299,1.12,0.241,0.247,0.206,0.53,0.122,0.426,0.205,0.133,0.533,0.242,0.071,0.647,0.879,0.536,0.543,0.175,0.221,0.163,0.585,0.386,0.834,0.564,0,	lncRNA
chr1	955502	991498	AGRN	498	+	ENSG00000188157.14	protein_coding	54	18.54,21.48,4.782,25.295,25.775,22.74,20,18.85,22.645,19.735,4.962,8.119,44.82,32.54,15.71,14.755,14.775,18.42,16.23,14.38,30.37,57.03,31.585,34.29,47.905,20.65,19.8,22.85,28.31,19.56,30.28,9.233,6.772,50.31,74.23,13.1,52.31,45.4,2.403,23.89,12.595,23.545,17.26,35.71,34.28,31.45,18.23,12.42,21.09,31.69,97.41,28.13,28.64,0.575,	Coding
chr1	995113	1004735	RP11-465B22.3	319	+	ENSG00000217801.9	transcribed_unprocessed_pseudogene	54	0.246,0.422,0.225,0.197,0.285,0.139,0.721,1.647,3.535,2.038,0.341,0.367,4.106,3.842,0.872,1.583,1.511,1.559,0.395,0.355,1.432,12.88,0.245,1.137,1.782,0.325,1.331,0.267,10.17,0.251,0.993,0.241,0.156,2.722,7.507,0.568,1.85,3.564,0.09,0.726,0.256,1.321,3.938,1.828,2.518,2.755,1.446,2.135,1.8,3.375,2.749,0.361,5.005,0.316,	Pseudogene
chr1	997587	998668	RP11-54O7.18	191	-	ENSG00000273443.1	lincRNA	54	0.066,0.087,0.053,0.053,0.078,0.049,0.094,0.148,0.35,0.271,0.044,0.046,0.786,0.514,0.128,0.206,0.239,0.237,0.076,0.069,0.198,4.985,0.085,0.312,0.1,0.086,0.086,0.071,0.273,0.061,0.081,0.071,0.072,0.324,0.521,0.24,0.313,0.3,0.046,0.218,0.07,0.217,0.744,0.112,0.225,0.182,0.099,0.068,0.117,0.736,0.177,0.07,0.18,0,	lncRNA
chr1	1006345	1009687	RNF223	295	-	ENSG00000237330.2	protein_coding	54	0.051,0.047,0.047,0.039,0.039,0.04,1.118,0.07,0.074,0.058,0.066,0.066,0.083,0.073,0.071,0.082,0.065,0.061,0.054,0.055,0.514,0.161,0.057,0.238,0.162,0.062,1.462,0.067,33.18,0.068,0.054,0.06,0.062,0.379,1.14,0.052,0.782,2.849,0.051,0.049,0.044,0.097,0.113,0.643,3.871,5.375,0.159,0.05,2.63,0.291,0.084,0.057,14.635,0.019,	Coding
chr1	1017197	1051741	C1orf159	426	-	ENSG00000131591.17	protein_coding	54	9.296,6.113,5.079,7.598,8.15,7.573,10.29,5.512,6.878,6.623,12.03,12.96,9.729,8.119,6.432,5.307,7.377,5.979,6.27,4.326,11.16,7.617,6.38,12.76,13.55,8.246,9.492,7.935,10.87,7.425,13.4,3.141,1.881,5.858,7.869,4.079,10.605,8.956,1.362,14.37,9.419,2.705,8.825,14.55,13.585,12.96,8.214,11.51,7.669,41.12,13.81,12.655,12.145,2.629,	Coding
chr1	1072396	1079436	LINC01342	179	+	ENSG00000223823.1	lincRNA	54	0.049,0.09,0.06,0.032,0.034,0.035,0.138,0.076,0.078,0.07,0.05,0.053,0.082,0.076,0.075,0.079,0.069,0.067,0.062,0.073,0.208,0.046,0.028,0.03,0.093,0.061,0.774,0.05,0.077,0.054,0.178,0.071,0.076,0.658,3.841,0.085,0.146,0.674,0.056,0.046,0.042,0.271,0.222,0.362,0.065,0.076,0.852,0.553,1.067,0.159,0.064,0.041,0.041,0.107,	lncRNA
chr1	1104736	1105723	RP11-465B22.8	421	+	ENSG00000272141.1	lincRNA	54	0.103,0.281,0.078,0.073,0.074,0.053,3.34,0.082,0.072,0.083,0.076,0.092,0.087,0.067,0.091,0.092,0.079,0.087,0.088,0.095,2.505,0.302,0.051,0.555,0.611,0.273,51.66,0.085,31.27,0.096,5.154,0.071,0.072,14.95,60.205,0.673,4.615,34.095,0.059,0.086,0.112,16.24,56.96,37.35,10.885,8.374,38.35,0.153,47.28,1.746,15.89,0.147,8.787,0.035,	lncRNA
chr1	1108435	1114935	TTLL10-AS1	200	-	ENSG00000205231.1	antisense	54	0.566,1.26,0.054,0.035,0.076,0.048,0.105,0.077,0.049,0.117,0.043,0.052,0.061,0.056,0.122,0.124,0.066,0.064,0.062,0.048,0.801,0.025,0.018,0.086,0.117,0.068,0.139,0.055,0.137,0.053,1.097,0.047,0.071,0.099,0.279,0.039,0.547,0.13,0.085,0.13,0.034,0.107,0.758,0.167,0.148,0.122,0.176,0.082,0.159,8.137,0.147,0.078,0.118,0.015,	lncRNA
chr1	1114568	1133315	TTLL10	321	+	ENSG00000162571.13	protein_coding	54	1.367,1.637,0.075,0.068,0.142,0.107,0.278,0.122,0.083,0.187,0.12,0.128,0.099,0.08,0.197,0.272,0.096,0.103,0.114,0.087,1.55,0.041,0.03,0.224,0.367,0.142,0.324,0.136,0.4,0.138,6.095,0.101,0.167,0.285,0.64,0.069,1.696,0.407,0.185,0.285,0.073,0.186,3.625,0.631,0.407,0.386,0.351,0.129,0.341,80.75,0.474,0.194,0.29,0.034,	Coding
chr1	1138887	1142071	TNFRSF18	360	-	ENSG00000186891.13	protein_coding	54	1.953,2.167,0.294,0.81,1.09,0.281,1.497,0.889,1.892,0.246,6.362,5.06,2.634,2.753,0.508,0.441,0.221,0.315,0.524,0.349,3.047,16.23,0.137,2.03,2.684,0.496,5.302,0.435,5.084,0.453,1.754,0.304,0.215,0.627,0.9,0.458,5.819,5.935,0.238,0.832,0.367,0.156,5.839,3.371,32.89,27.64,7.86,10.83,1.68,2.1,1.289,0.633,4.009,6.314,	Coding
chr1	1146705	1149512	TNFRSF4	362	-	ENSG00000186827.10	protein_coding	54	9.238,15.26,0.777,2.565,2.923,1.8,3.826,0.628,0.696,0.434,1.07,1.257,1.517,1.311,1.006,0.598,0.448,0.466,0.672,0.537,9.479,11,0.117,3.406,4.08,2.025,4.55,2.159,1.342,1.912,3.205,2.54,3.185,2.105,4.304,0.607,13.855,2.683,1.636,2.412,1.956,0.745,3.075,6.221,1.879,1.928,7.265,23.23,2.751,0.967,9.952,3.072,2.285,5.46,	Coding
chr1	1152287	1167411	SDF4	605	-	ENSG00000078808.16	protein_coding	54	142.9,136,127.25,256.35,196.7,175.5,147.6,39.445,50.78,48.645,192.4,207.3,71.4,63.23,45.3,54.665,51.625,45.71,63.06,46.01,140.3,97.655,260.75,192.9,191.65,132.1,137.15,132.8,92.39,127.6,172.5,114.3,65.795,79.19,91.55,106.3,164.4,124.25,57.1,153.5,181.95,65.13,152.4,155.8,115.45,120.9,139.8,136.8,118.9,168.8,180.7,182.45,137.4,64.32,	Coding
chr1	1167644	1170421	B3GALT6	453	+	ENSG00000176022.4	protein_coding	54	14.86,14.84,12.75,14.745,16.755,12.65,14.83,10.94,14.345,10.055,13.7,13.08,15.65,18.14,12.5,14.33,11.31,9.185,10.82,8.19,15.97,11.95,29.91,15.78,20.035,12.39,9.853,11.79,10.95,11.66,18.59,7.748,6.409,7.689,13.47,8.791,15.075,10.46,7.085,18.46,15.905,8.316,18.55,16.29,15.665,15.24,11.27,18.98,10.75,13.45,18.09,23.095,13.375,4.418,	Coding
chr1	1177832	1182102	C1QTNF12	330	-	ENSG00000184163.3	protein_coding	54	1.845,3.554,0.643,1.74,1.707,2.043,1.869,0.786,0.926,0.522,2.335,2.409,1.138,1.007,0.675,1.611,0.678,0.564,1.03,0.757,2.707,1.521,1.735,2.339,1.99,2.413,6.419,1.82,2.47,1.671,3.207,0.539,0.77,4.816,2.348,1.202,2.373,0.998,0.609,1.685,1.692,0.417,1.618,1.893,9.536,6.747,9.342,1.54,1.501,7.441,2.418,2.018,2.144,0.835,	Coding
chr1	1185156	1186714	RP5-902P8.12	244	-	ENSG00000260179.1	lincRNA	54	0.614,0.51,0.338,0.698,0.609,0.976,0.841,0.368,0.339,0.396,1.157,1.074,0.433,0.394,0.358,0.341,0.413,0.404,0.527,0.301,0.687,0.484,0.429,0.884,0.908,0.785,0.568,0.696,0.539,0.675,0.891,0.254,0.293,0.615,0.639,0.45,0.988,0.43,0.304,0.811,0.963,0.185,0.598,0.731,1.256,1.279,0.715,0.867,0.445,0.856,0.73,0.929,0.751,0.323,	lncRNA
chr1	1189288	1209265	UBE2J2	493	-	ENSG00000160087.20	protein_coding	54	23.53,22.51,22.15,26.575,25.77,23.98,24.98,12.26,15.025,12.775,34.11,33.64,17.52,18.35,13.51,16.005,13.795,11.5,13.62,12.38,24.15,28.465,33.97,31.21,32.485,27.63,23.14,27.39,27.9,26.61,31.13,11.91,9.701,16.68,21.12,13.59,27.86,21.43,15.69,26.91,28.425,11.16,31.57,29.42,27.32,28.39,25.81,33.47,22,94.5,30.94,34.81,26.235,14.37,	Coding
chr1	1210602	1215800	LINC01786	391	+	ENSG00000230415.1	lincRNA	54	3.131,3.36,4.703,3.199,3.33,2.503,4.563,2.631,3.393,3.549,19.13,25.04,6.77,4.649,3.044,3.227,4.542,2.737,3.219,2.571,4.416,1.546,1.89,5.836,10.085,6.723,3.131,5.383,1.861,5.163,12.34,1.857,1.337,2.259,2.684,2.249,3.165,3.586,1.097,9.097,12.665,1.418,13.98,6.214,2.474,2.045,4.777,5.125,3.403,25.87,6.396,9.913,4.873,0.547,	lncRNA
chr1	1215815	1227409	SCNN1D	442	+	ENSG00000162572.20	protein_coding	54	6.017,6.454,6.816,4.457,4.973,2.986,8.587,8.52,10.8,10.395,46.35,49.79,18.11,14.04,8.915,9.555,12.28,8.633,10.59,7.043,7.886,1.962,2.152,15.63,18.86,11.95,5.302,8.682,3.954,8.106,23.16,3.333,2.367,5.246,6.641,5.877,5.351,5.873,1.778,18.24,22.67,2.234,28.59,13.31,5.439,4.679,9.21,9.594,5.89,61.3,10.38,16.23,10.315,1.283,	Coding
chr1	1227755	1243398	ACAP3	576	-	ENSG00000131584.18	protein_coding	54	38.15,40.29,38.41,35.815,39.045,37.18,87.83,66.635,82.41,104.85,529.2,581.4,137.1,101,85.83,54.99,110.1,89.29,56.39,37.34,41.25,22.385,26.55,112.8,105,80.85,47.275,66.73,73.45,64.43,72.18,32.29,24.21,26.91,23.29,20.57,52.93,49.46,20.58,65.9,73.715,14.76,159.5,69.74,121.25,106.4,46.28,53.89,38.59,28.84,56.01,102,100.8,16.85,	Coding
chr1	1243946	1246964	PUSL1	461	+	ENSG00000169972.11	protein_coding	54	12.79,12.24,17.34,13.015,13.525,12.54,19.06,7.301,9.42,6.97,20.22,19.84,11.03,10.7,7.616,7.579,6.936,6.526,9.475,7.148,15.39,19.385,25.49,26.33,25.11,13.96,12.97,14.8,28.95,13.77,22.2,8.176,5.756,8.667,9.264,8.399,16.005,20.39,5.728,15.1,17.715,9.089,28.19,21.07,28.985,30.14,13.37,16.3,13.54,23.98,16.43,25.395,23.455,7.466,	Coding
chr1	1247057	1260071	INTS11	552	-	ENSG00000127054.20	protein_coding	54	47.24,43.2,37.69,80.9,66.78,82.18,84.07,19.755,23.895,22.93,125.6,126.6,33.38,30.69,22.81,25.485,25.34,20.42,30.78,22.06,52.58,45.02,47.185,122.5,106.05,83.28,51.285,75.16,42.41,70.75,105.8,23.76,22.29,27.8,38.525,20.78,55.565,45.945,34.33,73.71,111.25,25.7,73.87,81.88,58.065,57.59,52.52,58.4,45.11,98.04,81.37,136.75,80.105,21.27,	Coding
chr1	1260135	1264277	CPTP	502	+	ENSG00000224051.6	protein_coding	54	26.27,21.88,23.84,24.07,23.99,21.06,24.58,14.015,20.235,13.99,23.94,24.89,28.27,26.06,16.76,12.79,14.175,12.85,14.7,14.67,27.73,18.25,22.54,32.61,31.285,23.07,32.55,23.47,56.69,23.56,27.74,20.12,50.785,21.97,27.515,40.09,24.19,38.65,21.89,25.58,20.585,10.55,13.8,32.52,43.36,47.73,29.8,31.55,33.74,128.3,28.17,32.385,39.155,13.08,	Coding
chr1	1266693	1270655	TAS1R3	275	+	ENSG00000169962.4	protein_coding	54	0.506,0.52,0.522,0.485,0.576,0.346,0.52,0.364,0.416,0.398,2.006,2.136,0.607,0.526,0.373,0.442,0.47,0.379,0.395,0.3,0.734,1.14,0.21,1.021,1.186,0.551,1.461,0.495,1.667,0.504,1.478,0.613,0.766,0.45,0.727,0.576,0.971,2.144,0.876,1.16,0.939,0.18,3.145,0.762,0.635,0.713,2.882,5.803,0.689,2.122,1.334,0.927,1.416,0.92,	Coding
chr1	1270686	1284730	DVL1	568	-	ENSG00000107404.19	protein_coding	54	58.52,52.22,64.19,69.14,65.67,69.5,75.99,67.38,87.365,59.365,101.9,108.1,100.1,92,63.28,53.955,66.855,51.42,51.47,47.62,61.57,24.025,63.705,89.51,92.645,86.54,57.78,77.2,89,78.48,113.1,38.36,44.69,31.27,43.765,34.495,72.11,65.79,151.4,129.3,87.605,39.235,84.69,76.79,82.52,83.04,49.89,46.85,65.76,135.6,86.67,95.31,84.965,10.16,	Coding
chr1	1288068	1297157	MXRA8	583	-	ENSG00000162576.16	protein_coding	54	216.1,109.1,23.925,264.45,186.35,163.9,132.4,11.275,13.185,13.91,8.844,13.41,15.92,11.55,11.96,10.85,13.08,12.23,8.229,9.645,165.1,1.681,371.25,282,306.15,131,62.505,89.46,37.13,74.85,148.1,45.37,17.005,37.39,30.845,6.926,118.6,61.225,14.54,356.9,215.5,8.104,53.8,103.3,57.175,80.68,52.74,69.21,33.31,50.99,143.7,247.55,155.7,0.8,	Coding
chr1	1309109	1310875	AURKAIP1	579	-	ENSG00000175756.13	protein_coding	54	79.48,81.87,89.265,75.61,78.625,74.8,81.96,66.89,79.825,71.31,87.92,82.22,78.19,92.66,60.68,69.21,77.315,65.79,64.28,70.59,81.21,109.2,115.65,73.3,78.62,95.82,84.59,84.47,86.21,85.67,75.78,80.95,84.11,70.87,103.55,74.34,73.73,69.61,104.7,72.85,64.075,40.27,90.54,89.05,76.37,79.88,72.66,83.23,79.2,378.9,97.37,78.23,73.06,60.92,	Coding
chr1	1314045	1314412	NDUFB4P8	191	+	ENSG00000223663.2	processed_pseudogene	54	0.213,0.209,0.245,0.159,0.244,0.166,0.206,0.202,0.209,0.219,0.938,1.192,0.293,0.24,0.23,0.227,0.248,0.26,0.155,0.149,0.216,0.469,0.17,0.179,0.057,0.348,0.335,0.34,0.232,0.347,0.469,0.151,0.185,0.184,0.151,0.322,0.238,0.19,0.144,0.238,0.184,0.124,0.315,0.271,0.236,0.242,0.418,0.429,0.301,0.905,0.368,0.289,0.176,0,	Pseudogene
chr1	1321861	1334708	CCNL2	622	-	ENSG00000221978.11	protein_coding	54	180.6,161.6,146.7,173.7,174.3,158.2,233.2,36.86,42.08,46.51,295.8,314.9,68.07,55.98,42.52,46.355,46.4,40.06,62.58,41.75,197.9,66.37,157.65,274.9,375.65,211.6,143.05,210.2,126.9,193,348.8,63.02,42.275,109,112.045,115.15,202.2,160,43.55,243.1,346.15,76.205,241.5,278.5,176.9,147,180.2,203.3,131,93.91,314.5,324.8,240.45,32.42,	Coding
chr1	1334901	1337287	RP4-758J18.2	462	+	ENSG00000224870.6	processed_transcript	54	13.31,11.27,16.305,15.195,15.955,12.19,17.96,11.465,11.165,10.635,17.26,17.44,12.2,13.73,12.29,13.71,10.445,11.43,21.41,14.41,13.89,23.89,18.545,18.21,20.03,15.16,14.31,15.65,13.92,15.44,18.37,7.057,5.976,10.65,17.5,20.045,16.385,15.665,5.425,21.39,14.765,8.336,18.75,22.86,14.395,14.59,16.42,25.13,14.9,23.61,25.09,20.47,15.895,6.878,	lncRNA
chr1	1337426	1342693	MRPL20	562	-	ENSG00000242485.5	protein_coding	54	70.69,70.1,65.835,84.225,83.925,87.48,80.2,46.445,55.515,49.085,64.06,58.44,49.9,61.63,41.48,56.27,53.685,43.77,54.77,50.17,75.68,98.8,90.67,69.91,74.985,89.35,61.975,82.03,65.78,81.03,79.85,53.3,51.51,44.99,70.63,39.875,71.67,60.455,76.05,82.81,74.105,34.575,87.2,88.18,62.25,62.21,60.75,70.35,57.36,57.28,90.26,80.165,69.77,22.88,	Coding
chr1	1344475	1345998	RP4-758J18.13	394	+	ENSG00000272455.1	lincRNA	54	2.903,2.087,2.559,4.404,4.951,4.612,6.709,3.127,3.563,3.598,16.86,16.07,4.479,4.234,3.51,4.187,4.351,3.276,4.334,3.226,2.844,8.412,5.026,4.912,9.255,6.949,5.6,6.176,5.286,5.894,9.562,1.484,1.51,3.726,8.107,2.718,3.929,4.537,1.743,7.606,10.029,1.607,8.896,11.4,2.561,3.719,6.979,10.48,4.567,11.18,10.16,10.175,5.494,0.932,	lncRNA
chr1	1353799	1357149	ANKRD65	439	-	ENSG00000235098.8	protein_coding	54	7.79,6.19,0.984,1.425,3.175,1.599,23.46,16.575,14.65,12.23,27.14,24.84,19.89,21.11,14.04,14.63,13.41,11.85,31.39,13.1,12.36,0.419,0.906,8.867,13.49,18.75,6.882,13.96,14.28,13.45,22.97,2.628,1.208,3.894,3.76,0.609,13.97,13.155,1.107,26.98,13.375,5.986,2.841,26.46,8.43,5.62,6.605,2.092,8.518,11.28,6.232,10.61,12.11,0.065,	Coding
chr1	1357848	1358071	RP4-758J18.7	327	+	ENSG00000225905.1	antisense	54	1.122,1.051,0.213,0.141,0.426,0.221,3.504,2.409,1.603,2.349,5.923,5.274,2.314,1.988,2.577,1.986,2.21,2.458,5.669,2.576,1.726,0,0.184,2.429,4.59,3.149,1.071,1.784,1.944,1.774,6.52,0.351,0.252,0.833,1.131,0.138,1.087,1.974,0.162,7.758,5.066,0.961,0.763,4.714,3.04,2.377,0.884,0.564,1.437,2.628,0.777,4.237,2.849,0,	lncRNA
chr1	1361507	1363167	TMEM88B	365	+	ENSG00000205116.3	protein_coding	54	0.126,0.126,0.105,0.093,0.155,0.093,0.777,11.1,3.374,10.175,2.281,2.25,4.635,5.777,22.04,10.057,5.837,15.32,68.16,23.75,0.212,0.11,0.074,0.559,0.584,0.342,0.245,0.278,0.348,0.296,0.616,0.183,0.143,0.642,0.127,0.113,0.121,0.258,0.11,2.407,0.313,0.062,0.128,0.431,0.997,0.694,0.216,0.083,0.178,3.611,0.128,0.443,0.344,0,	Coding
chr1	1365918	1369953	LINC01770	347	-	ENSG00000225285.1	lincRNA	54	3.125,1.946,0.537,1.657,1.889,2.223,8.354,0.831,0.664,0.9,0.228,0.298,0.692,0.637,0.798,0.817,0.711,0.909,1.15,0.741,4.075,0.44,0.116,2.998,5.834,12.6,3.293,9.553,2.455,10.99,9.184,0.696,0.432,1.171,1.678,1.522,2.621,5.569,0.228,8.495,2.256,1.169,1.391,10.58,2.13,2.184,1.656,0.853,2.347,3.756,1.406,8.143,3.459,0,	lncRNA
chr1	1370240	1378262	VWA1	510	+	ENSG00000179403.11	protein_coding	54	25.7,22.45,7.839,15.475,25.29,25.82,93.56,16.315,11.345,16.74,5.565,7.163,14.82,13.43,22.79,15.375,12.575,20.41,59.27,19.91,28.55,1.802,3.692,35.99,54.9,79.59,33.2,74.34,24.48,81.57,43.35,13.25,5.841,23.7,33.53,32.94,22.065,37.04,2.393,196.9,17.03,13.185,12.2,99.72,17.72,17.75,16.85,7.196,21.12,20.04,55.98,44.135,38.905,0.113,	Coding
chr1	1385068	1405538	ATAD3C	332	+	ENSG00000215915.9	protein_coding	54	0.952,1.773,0.288,0.908,0.878,0.375,5.111,1.836,1.321,1.853,1.117,1.439,1.801,1.712,2.099,1.484,1.336,1.761,4.649,1.788,2.597,0.505,0.114,1.678,4.665,3.277,1.272,2.592,1.346,2.721,4.143,0.728,0.281,3.219,5.378,2.794,3.099,2.306,0.098,9.065,2.373,2.974,3.776,6.996,1.194,1.293,1.014,0.719,0.726,2.485,9.2,3.136,2.482,0.156,	Coding
chr1	1407148	1431582	ATAD3B	493	+	ENSG00000160072.19	protein_coding	54	22.71,22.85,15.715,20.95,22.58,19.7,31.06,8.063,10.92,8.87,35.46,37.97,17.77,13.35,9.644,12.385,10.865,8.099,10.45,8.931,28.64,30.275,25.895,42.51,43.96,24.1,22.3,21.49,26.56,20.51,41.55,9.785,6.504,17.83,32.18,14.095,31.645,22.05,7.277,35.77,38.795,12.44,45.86,41.27,32.26,32.89,25.51,35.58,19.14,41.1,41.34,39.125,32.105,8.032,	Coding
chr1	1447530	1470067	ATAD3A	465	+	ENSG00000197785.13	protein_coding	54	15.69,14.61,17.335,14.605,15.15,13.74,18.62,7.492,10.14,8.041,16.66,17.16,13.01,12.59,8.306,9.152,8.776,7.326,9.852,7.587,16.57,34.365,32.115,18.21,21.96,14.92,14.75,15.35,23.21,16.2,22.1,10.16,9.051,10.44,14.31,13.23,18.32,17.02,17.07,20.85,17.005,10.675,28.46,19.94,19.59,20.76,15.55,20.23,13.72,26,21.54,20.335,18.805,4.895,	Coding
chr1	1470553	1475833	TMEM240	431	-	ENSG00000205090.8	protein_coding	54	3.294,3.09,2.4,7.555,6.078,5.968,8.292,11.65,18.39,19.235,59.72,57.85,26.7,28.43,13.83,12.235,22.885,14.84,5.708,7.005,3.331,0.165,4.384,16.6,12.73,14.21,4.767,12.29,1.816,11.16,9.394,2.935,2.166,1.232,1.808,0.448,3.828,1.841,1.194,6.886,15.64,0.419,14.18,8.334,1.961,2.115,2.47,3.224,1.713,3.297,5.669,17.74,7.367,0.43,	Coding
chr1	1477052	1510249	SSU72	534	-	ENSG00000160075.11	protein_coding	54	48.48,49.27,38,44.17,46.925,41.82,45.32,27.74,35.23,34.595,64.27,60.7,41.36,44.16,25.5,34.215,38.57,28.32,30.4,25.91,52.97,47.295,52.81,49.71,51.205,46.52,40.81,43.39,48.98,42.39,52.32,26.5,23.125,30.47,46.885,25.82,57.675,43.405,50.16,47.47,52.985,23.335,59.61,52.4,47.185,49.96,44.87,59.29,38.46,44.95,73.73,54.55,47.915,34.25,	Coding
chr1	1510354	1512455	RP5-832C2.5	285	+	ENSG00000215014.4	lincRNA	54	1.129,0.671,1.421,0.64,0.673,0.656,0.872,1.401,1.55,1.204,2.075,1.948,1.58,1.716,1.369,1.899,1.708,1.065,1.831,1.33,0.988,1.294,0.959,0.619,0.906,0.641,0.481,0.797,0.581,0.797,1.155,0.268,0.252,0.437,1.03,0.506,0.733,1.014,0.391,1.331,1.011,0.392,3.112,1.029,0.695,1,0.65,0.793,0.565,8.191,1.548,0.83,0.55,0.177,	lncRNA
chr1	1518889	1519289	RP11-345P4.11	43	-	ENSG00000274481.1	processed_pseudogene	54	0,0,0,0,0,0,0,0.059,0.06,0.05,0,0,0.067,0.062,0.063,0.071,0.069,0.058,0,0.058,0,0,0,0,0,0,0,0,0,0,0,0.052,0.069,0,0.074,0,0,0,0.051,0,0,0,0,0,0,0,0,0,0,0,0,0,0,0,	Pseudogene
chr1	1533391	1535476	FNDC10	421	-	ENSG00000228594.3	protein_coding	54	1.062,2.114,34.195,0.916,1.917,0.458,2.271,15.97,25.75,11.06,18.51,20.33,31.16,30.88,16.43,33.03,13.65,9.865,12.84,13.58,2.099,2.115,8.053,0.809,2.022,1.99,2.273,1.14,12.56,1.321,0.779,1.069,1.575,3.495,3.195,0.381,4.554,2.298,0.242,3.938,3.12,0.561,20.03,1.695,14.67,16.36,2.482,5.465,3.363,19.51,10.4,0.825,6.292,1.912,	Coding
chr1	1549137	1551175	RP11-345P4.9	469	-	ENSG00000272106.1	antisense	54	8.937,6.062,9.081,11.665,11.095,12.73,13.73,22.325,24.245,31.84,43.78,39.29,28.13,29.78,20.91,24.15,43.995,25.53,22.49,14.98,9.631,5.589,6.262,13.94,20.875,11.92,9.663,12.02,11.45,11.09,18.41,6.14,5.889,7.237,8.371,3.992,12.595,12.025,14.83,19.9,24.68,3.838,62.34,17.73,14.025,16.63,10.81,12,7.249,12.84,38.72,20.81,13.285,2.544,	lncRNA
chr1	1551258	1565990	MIB2	520	+	ENSG00000197530.12	protein_coding	54	24.05,24.93,25.195,41.83,36.54,29.82,48.36,20.61,28.94,23.3,68.46,75.11,41.24,36.67,22.78,28.975,26.945,21.02,22.02,17.36,27.25,14.87,15.52,55.38,61.345,40.4,31.22,36.95,33.59,33.76,57.33,20.47,20.25,19.1,20.22,15.445,39.63,25.48,44.42,39.61,74.74,11.865,83.82,52.1,45.72,41.83,31.11,38.32,23.63,50.31,58.22,56.625,43.415,13.17,	Coding
chr1	1567473	1570602	MMP23B	269	+	ENSG00000189409.13	protein_coding	54	0.362,1.057,0.386,4.986,4.321,0.812,1.562,0.108,0.124,0.11,0.265,0.346,0.206,0.147,0.1,0.151,0.133,0.1,0.1,0.074,0.571,0.046,0.033,2.316,1.879,0.709,0.449,0.998,0.307,0.75,1.729,1.153,0.647,0.28,0.366,0.232,2.676,0.13,0.048,0.147,6.364,0.099,1.078,2.113,0.357,0.357,0.582,0.54,0.472,1.276,0.569,2.444,2.03,0.24,	Coding
chr1	1590785	1590913	RP11-345P4.10	33	+	ENSG00000272004.1	antisense	54	0,0,0,0,0,0,0,0,0,0,0,0,0,0,0,0,0,0,0,0,0,0,0,0,0,0,0,0,0,0,0,0,0,0,0,0,0,0,0,0,0,0,0,0,0,0,0,0,0,0.37,0.257,0,0,0,	lncRNA
chr1	1603428	1605836	RP11-345P4.6	338	+	ENSG00000269737.2	transcribed_processed_pseudogene	54	3.343,2.01,1.851,3.003,2.44,2.291,3.423,0.403,0.385,0.549,3.877,5.455,0.886,0.533,0.441,0.599,0.55,0.35,0.969,0.412,3.476,4.181,1.946,5.383,6.592,2.751,2.445,2.604,1.753,2.459,3.624,1.061,0.598,0.971,1.036,0.777,3.737,3.068,0.625,5.009,5.706,1.372,3.688,3.745,3.21,3.176,3.893,3.558,2.145,1.686,4.941,5.47,4.434,1.137,	Pseudogene
chr1	1631380	1633221	MMP23A	238	+	ENSG00000215914.4	unprocessed_pseudogene	54	0.63,0.856,0.968,0.632,0.73,0.128,0.648,0.079,0.165,0.105,0.645,0.739,0.309,0.233,0.059,0.142,0.162,0.055,0.101,0.064,0.854,0.583,0.032,0.245,1.246,0.492,0.917,0.551,0.454,0.444,1.398,0.106,0.155,0.365,0.092,0.791,1.022,0.606,0,0.153,1.642,0.3,1.439,0.958,0.452,0.337,1.087,2.024,0.658,0.627,0.958,1.177,0.676,0.493,	Pseudogene
chr1	1634168	1655763	CDK11A	478	-	ENSG00000008128.22	protein_coding	54	22.39,18.59,16.34,21.875,19.335,19.91,24.9,5.615,5.653,6.361,29.87,33.64,9.232,7.363,6.089,7.351,6.272,5.871,9.748,6.901,22.43,17.975,15.14,29.62,31.5,25.54,24.52,23.06,15.62,22.68,28.66,7.795,5.678,11.5,11.195,10.45,31.745,18.075,10.52,26.62,27.35,8.572,27.08,28.48,22.395,22.94,35.75,43.85,19.08,37.9,30.5,32.37,25.145,14.2,	Coding
chr1	1655950	1668690	RP1-283E3.4	407	+	ENSG00000227775.3	transcribed_processed_pseudogene	54	6.996,4.232,5.829,6.674,5.982,5.087,8.894,2.561,3.714,2.846,14.08,17.02,5.909,5.01,2.792,2.866,3.605,2.039,3.188,1.922,7.48,7.701,6.531,12.65,17.745,8.281,7.341,6.856,4.544,6.37,10.35,2.589,1.73,3.447,3.242,1.964,7.348,7.512,2.538,9.263,15.14,3.314,12.19,10.04,6.533,7.265,9.169,9.992,5.995,4.314,12.69,14.995,9.06,3.062,	Pseudogene
chr1	1656276	1677431	SLC35E2	375	-	ENSG00000215790.6	protein_coding	54	4.693,2.721,3.963,4.777,3.887,4.28,6.439,1.738,2.603,1.738,9.045,10.76,3.468,3.185,1.895,1.844,2.007,1.297,2.095,1.277,4.833,4.912,4.297,9.753,8.217,5.56,4.402,4.573,2.743,4.259,8.571,1.446,1.018,1.764,1.931,1.193,4.861,4.585,1.709,5.9,8.659,2.02,6.764,5.646,4.592,5.133,5.605,5.657,3.911,2.576,7.06,9.851,6.12,1.674,	Coding
chr1	1682670	1711896	NADK	519	-	ENSG00000008130.15	protein_coding	54	54.67,53.73,67.865,52.83,54.845,57.13,39.77,9.303,11.135,11.125,20.77,23.76,15.22,13.42,9.181,10.585,11.005,10.02,12.38,9.957,45.74,50.21,35.115,37.2,43.27,33.21,40.85,41.03,26.61,42.96,51.01,15.39,9.19,17.57,22.045,51.49,54.185,34.095,9.528,45.94,47.11,16.86,29.82,38.33,28.235,29.63,44.44,98.62,34.6,42.54,44.12,44.255,32.565,112.7,	Coding
chr1	1716723	1822556	GNB1	636	-	ENSG00000078369.17	protein_coding	54	228.1,189.7,148.3,288.5,251.55,305.1,209.6,191.1,308.35,200.45,371.2,302,325.9,395.8,168.6,185.05,200.7,168.8,200.6,149.6,195.1,267.35,327.2,207.7,228.9,205.8,150.95,194.3,125.4,200.7,219.3,77.58,54.33,97.12,125.25,50.23,248.6,139.25,32.67,228.5,197.35,45.715,181.7,161,165.75,173.3,175.2,171.8,109.7,133.5,176.2,250.2,181.6,152.4,	Coding
chr1	1822909	1824097	RP1-140A9.1	286	+	ENSG00000231050.1	antisense	54	0.879,0.789,0.96,0.37,0.357,0.182,0.37,1.233,1.714,1.569,2.792,2.651,2.093,2.184,1.292,1.63,1.958,1.445,1.268,1.397,0.908,0.595,0.655,0.579,0.907,0.278,0.424,0.237,0.479,0.185,0.523,0.372,0.229,0.641,0.83,0.275,0.508,0.668,1.132,1.185,1.672,0.351,3.353,1.544,0.686,0.652,0.658,0.741,0.413,10.68,1.683,0.701,0.782,0.236,	lncRNA
chr1	1846265	1848733	CALML6	297	+	ENSG00000169885.9	protein_coding	54	1.217,0.906,0.615,0.874,0.828,0.52,1.072,0.523,0.913,1.329,2.876,3.488,1.563,1.159,0.548,0.651,0.977,1.105,0.33,0.305,1.599,0.355,0.83,2.4,2.095,0.685,0.683,0.551,1.075,0.466,1.2,0.255,0.116,0.802,1.352,1.835,0.94,1.152,6.847,1.12,1.071,1.239,2.077,4.044,2.179,2.201,0.841,1.399,0.971,4.493,1.744,1.22,2.582,0.175,	Coding
chr1	1849028	1850712	TMEM52	399	-	ENSG00000178821.12	protein_coding	54	1.45,1.362,42.95,0.409,0.559,0.382,0.666,1.411,1.913,1.153,5.771,6.858,1.888,1.631,0.846,1.63,1.153,0.76,0.458,0.313,1.6,0.23,0.649,0.888,1.306,0.798,2.232,0.936,1.532,0.844,1.9,0.364,0.616,1.283,1.168,4.99,1.765,2.29,81.23,0.913,2.758,84.17,2.075,1.333,3.414,3.184,1.5,2.614,4.771,42.36,1.003,0.993,2.063,0.07,	Coding
chr1	1853389	1935276	CFAP74	283	-	ENSG00000142609.17	protein_coding	54	0.048,0.055,0.328,0.018,0.031,0.019,0.038,0.736,1.139,2.293,8.405,10.23,2.742,2.152,0.986,0.911,1.879,1.135,0.195,0.257,0.102,0.009,0.006,0.068,0.095,0.021,0.025,0.026,0.026,0.022,2.381,0.014,0.009,0.026,0.028,0.437,1.462,0.025,0.011,0.044,0.073,0.01,0.979,0.141,0.071,0.083,0.045,0.059,0.02,20.16,0.085,0.059,0.046,0.007,	Coding
chr1	1944651	1946969	RP11-547D24.1	388	-	ENSG00000233542.1	antisense	54	0.045,0.039,0.043,0.052,0.072,0.038,0.034,0.866,1.597,0.536,126.2,140.2,3.214,2.76,0.314,0.131,0.585,0.349,0.251,0.114,0.055,0,0,0.027,0.052,0.017,0.027,0.029,0.082,0.022,0.062,0.03,0.024,0.025,0.063,0,0.066,0.051,0.014,0.033,0.023,0,0.301,0.045,0.146,0.106,0.04,0.015,0.018,1.658,0.188,0.066,0.057,0,	lncRNA
chr1	1950736	1962197	GABRD	502	+	ENSG00000187730.8	protein_coding	54	0.463,0.408,1.037,0.449,0.563,0.308,0.24,20.27,46.4,41.37,538.4,517,95.28,104.9,10.63,3.041,54.415,30.59,1.826,4.041,0.719,0.036,0.024,0.364,0.264,0.23,0.242,0.329,0.436,0.287,0.32,0.344,0.27,0.292,0.364,0.099,1.208,0.408,0.165,0.322,0.204,0.074,3.352,0.316,0.672,0.593,0.263,0.305,0.173,8.851,1.555,0.432,0.356,0.054,	Coding
chr1	1980641	1981509	RP11-547D24.3	105	-	ENSG00000226969.1	antisense	54	0,0,0.042,0,0,0,0,0,0,0,0.07,0,0,0,0,0,0,0,0,0,0,0,0,0,0,0,0,0,0,0,0,0,0,0.062,0.161,0,0.174,0,0,0,0,0,0.266,0,0,0,0,0,0,2.635,0.232,0,0,0,	lncRNA
chr1	1981908	2106752	PRKCZ	446	+	ENSG00000067606.16	protein_coding	54	0.306,0.963,5.254,0.286,0.493,0.248,1.264,17.365,28.785,21.855,98.49,89.34,41.62,45.33,17.5,19.695,27.455,16.94,22.32,14.07,1.967,0.667,0.274,1.8,2.02,1.614,5.191,1.068,7.891,0.807,1.574,3.111,1.995,5.101,4.437,2.761,21.185,5.883,0.08,0.534,1.773,3.024,12.11,6.18,7.928,7.741,8.125,6.758,3.908,36.34,15.9,1.168,5.563,2.625,	Coding
chr1	2072522	2076718	RP5-892K4.1	165	-	ENSG00000271806.1	antisense	54	0.013,0.027,0.086,0.01,0.014,0.012,0.021,0.038,0.068,0.089,1.15,1.271,0.089,0.092,0.06,0.077,0.1,0.066,0.075,0.037,0.045,0.008,0,0.076,0.074,0.025,0.076,0.018,0.112,0.013,0.062,0.017,0.006,0.051,0.065,0.044,0.303,0.099,0,0.021,0.045,0.04,0.261,0.174,0.115,0.11,0.183,0.245,0.057,3.63,0.337,0.039,0.077,0.212,	lncRNA
chr1	2113232	2115828	PRKCZ-AS1	415	-	ENSG00000182873.5	antisense	54	1.786,1.922,2.955,3.8,2.824,3.557,5.769,2.785,3.67,4.113,59.99,65.49,6.139,4.748,3.596,4.737,5.353,3.507,5.837,3.666,3.059,0.358,0.713,12.93,11.525,6.216,6.055,4.768,3.892,4.158,9.627,1.771,1.066,2.75,4.202,2.065,14.865,4.554,0.676,3.651,10.47,1.646,17.22,9.193,6.659,6.508,8.621,8.298,3.535,15.07,12.93,10.25,7.91,4.259,	lncRNA
chr1	2115899	2144159	FAAP20	435	-	ENSG00000162585.16	protein_coding	54	10.7,9.017,10.255,15.63,13.075,12.98,12.36,5.221,5.859,4.388,12.02,12.5,5.782,5.768,5.489,7.051,4.753,4.193,6.748,5.368,10.82,9.726,12.56,19.91,20.895,12.85,7.62,12.51,6.936,11.87,17.75,5.065,3.494,9.188,10.62,5.753,11.65,6.758,2.8,12.46,15.22,3.766,22.94,17.64,8.992,9.113,8.368,11.86,8.677,17.93,17.08,18.805,12.895,5.493,	Coding
chr1	2143961	2152177	RP11-181G12.4	211	+	ENSG00000234396.3	lincRNA	54	0.734,0.341,0.175,0.807,0.505,0.504,0.289,0.039,0.111,0.141,0.192,0.21,0.163,0.149,0,0.153,0.145,0.082,0,0,0.455,0,0.144,1.067,0.658,0.228,0.161,0.264,0.187,0.21,0.736,0.098,0,0.473,1.213,0.588,0.339,0.252,0,0.597,0.62,0.097,1.173,0.861,0.484,0.729,0.184,0.504,0.35,0.449,0.721,1.305,0.74,0,	lncRNA
chr1	2160133	2241558	SKI	552	+	ENSG00000157933.9	protein_coding	54	73.37,62.2,20.75,150.9,104.45,154.4,65.33,20.91,26.47,25.27,235.4,233,32.25,31.07,21.92,19.045,29.265,19.55,26.34,15.88,62.88,11.76,58.64,90.27,99.04,67.4,36.815,80.42,36.03,78.08,80.43,32.69,15.215,13.69,32.08,15.685,73.63,42.92,16.99,86.78,79.96,9.349,43.64,55.14,60.125,71.35,42.16,42.98,24.18,33.2,60.53,107.15,61.875,11.85,	Coding
chr1	2252691	2323146	MORN1	344	-	ENSG00000116151.13	protein_coding	54	1.32,1.192,1.305,1.3,1.296,1.242,2.087,0.94,1.326,1.569,16.99,17.52,1.963,1.953,0.929,1.263,1.872,1.043,0.781,0.754,2.126,1.189,1.522,3.93,4.711,1.788,1.409,1.658,1.449,1.551,5.51,0.534,0.302,1.783,1.877,0.721,1.845,1.696,0.533,4.48,6.735,0.762,5.563,3.33,1.662,1.668,1.347,1.072,1.082,10.09,8.694,4.16,2.323,0.2,	Coding
chr1	2281852	2284259	RP4-740C4.5	361	-	ENSG00000269896.2	transcribed_processed_pseudogene	54	1.53,1.559,1.438,1.2,1.461,1.108,2.481,1.295,2.072,1.888,28.3,30.51,3.59,3.212,1.437,1.712,1.954,1.303,0.774,0.829,2.011,0.791,0.833,2.559,5.094,2.54,2.367,2.167,1.728,2.499,3.661,0.7,0.443,2.255,3.958,0.803,2.243,2.343,0.418,2.453,4.284,1.362,11.01,6.262,2.409,2.366,2.143,2.575,1.441,10.78,8.947,3.711,2.442,0.35,	Pseudogene
chr1	2323213	2335402	RER1	545	+	ENSG00000157916.19	protein_coding	54	60.01,54.73,80.385,62.825,63.15,56.75,59.32,16.835,18.815,20.35,45.8,52.25,25.45,25.22,17.75,21.615,20.74,18.06,32.2,21.08,59.27,55.895,113.45,70.78,75.755,52.64,56.075,51.9,83.04,50.14,65.1,27.15,20.05,36.73,46.595,54.065,64.2,58.715,29.62,67.22,73.9,30.99,67.37,64.22,64.625,65.81,66.87,73.37,50.69,80.26,74.61,70.17,77.64,30.53,	Coding
chr1	2336883	2345236	PEX10	453	-	ENSG00000157911.9	protein_coding	54	16.11,12.41,23.3,11.33,12.335,12.97,14.22,14.47,16.42,15.47,10.17,11.4,17.6,17.33,12.38,13.595,16.705,13.07,22.14,15.13,14.74,15.245,20.105,12.79,15.305,11.09,9.428,10.36,14.19,10.7,11.64,6.163,5.614,8.864,11.195,6.239,10.355,13.09,8.27,20.83,15.955,7.309,18.34,15.69,13.08,14.3,8.919,9.194,8.945,33.54,16.53,13.835,13.395,2.022,	Coding
chr1	2357418	2436965	PLCH2	471	+	ENSG00000149527.17	protein_coding	54	0.655,1.175,2.146,0.673,0.651,0.224,8.167,9.122,21.48,9.351,143.6,163.1,33.86,23.47,17.75,12.27,11.51,7.57,34.82,10.32,9.283,1.992,0.133,1.26,1.101,1.232,2.028,0.385,36.09,0.428,2.162,0.212,0.093,5.193,3.866,4.546,3.857,24.62,0.101,0.692,0.36,4.172,25.95,37.17,107.85,83.27,5.716,11.35,1.223,4.463,5.574,0.72,42.44,2.982,	Coding
chr1	2423738	2424697	RP3-395M20.2	260	-	ENSG00000224387.1	antisense	54	0,0,0.182,0,0,0,0.359,0.314,0.616,0.495,6.918,10.34,1.682,0.849,0.552,0.675,0.634,0.416,1.561,0.663,0.227,0.124,0,0,0,0.073,0.141,0,1.378,0,0,0,0,0.22,0.261,0.217,0.256,1.198,0,0,0,0.431,1.476,2.25,2.096,1.79,0.358,0.67,0.087,1.077,0.5,0,1.76,0.167,	lncRNA
chr1	2424875	2425918	RP3-395M20.3	265	-	ENSG00000229393.1	antisense	54	0.069,0.059,0.202,0,0,0,0.434,0.271,0.77,0.474,7.361,11.49,1.927,0.847,0.627,0.807,0.753,0.371,1.914,0.73,0.194,0.114,0,0.107,0.177,0.087,0.16,0,1.407,0,0.124,0,0,0.151,0.09,0.218,0.258,1.247,0,0.073,0,0.375,1.479,2.472,1.995,1.725,0.343,0.714,0.103,1.212,0.525,0,1.602,0.168,	lncRNA
chr1	2439971	2458067	PANK4	460	-	ENSG00000157881.13	protein_coding	54	15.06,12.72,12.2,15.415,15.025,17.21,18.95,5.457,8.602,9.06,28.73,29.8,14.96,13.67,6.252,7.533,11.295,7.285,7.243,5.326,14.8,19.33,14.455,21.29,20.48,19.62,14.93,19.27,10.67,20.99,19.26,13.7,11.705,8.06,10.685,7.019,19.91,12.735,18.09,19.65,16.28,4.643,21.4,17.13,15.525,18.29,16.13,19.89,11.61,17.69,21.82,22.2,17.045,10.44,	Coding
chr1	2460183	2461684	HES5	315	-	ENSG00000197921.5	protein_coding	54	0.255,0.382,0.029,0.448,0.719,1.531,0.84,7.364,7.921,5.079,3.932,5.418,5.382,4.455,2.905,8.828,10.295,3.281,0.613,2.471,0.319,0.41,0,0.404,0.356,0.167,0.623,0.218,0.945,0.142,0.518,1.185,0.613,0.074,0.277,0.143,0.305,0.148,0.064,0.715,0.131,0.039,2.17,0.506,3.976,5.607,0.304,0.232,0.174,2.116,0.521,0.451,0.692,0,	Coding
chr1	2477903	2478899	RP3-395M20.12	367	+	ENSG00000272449.1	lincRNA	54	2.165,1.742,1.152,2.167,2.821,2.561,2.019,3.83,8.295,6.534,3.636,4.162,6.591,6.306,2.683,7.458,10.32,5.423,1.053,2.177,2.36,6.593,0.32,2.381,2.293,1.358,4.31,1.472,1.509,1.301,3.033,1.005,0.602,4.465,8.41,2.205,6.008,1.818,0.293,1.801,0.851,1.272,9.357,3.341,6.803,9.561,5.446,14.73,1.838,1.66,3.471,2.715,2.178,7.727,	lncRNA
chr1	2481358	2488470	RP3-395M20.8	343	-	ENSG00000238164.6	antisense	54	2.662,2.338,1.848,0.72,1.251,0.506,3.17,0.245,0.288,0.315,0.189,0.385,0.624,0.378,0.315,0.324,0.255,0.298,0.651,0.449,3.378,15.35,0.146,1.907,2.291,1.286,13.68,1.301,0.982,1.371,2.775,0.809,0.751,3.699,5.145,2.215,7.122,2.985,0.349,2.411,0.635,1.478,3.224,5.82,1.047,0.978,20.4,10.6,2.929,0.381,5.625,1.765,1.937,2.825,	lncRNA
chr1	2488135	2496821	TNFRSF14	565	+	ENSG00000157873.17	protein_coding	54	96.14,76.47,88.175,46.78,65.69,39.67,91.44,8.695,12.13,7.294,9.866,14.8,21.62,15.98,12.67,8.041,6.841,7.249,13.9,9.406,106.8,181.8,16.245,121,209.65,100.1,117.35,77.55,45.59,61.79,109.8,22.31,12.935,85.42,81.31,48.285,164.6,78.33,6.519,93.68,85.375,15.505,63.68,147.7,60.325,55.03,159,231.6,74.56,25.16,106.4,102.35,102.3,95.9,	Coding
chr1	2512998	2515972	RP3-395M20.9	305	+	ENSG00000228037.1	lincRNA	54	2.44,1.229,0.131,0.419,0.633,0.514,1.328,0.194,0.276,0.216,0.708,0.871,0.5,0.382,0.326,0.249,0.218,0.211,0.236,0.251,2.082,15.805,0.104,2.46,5.186,1.219,6.367,1.236,0.468,1.077,1.936,0.442,0.428,0.571,1.502,0.308,1.948,0.637,0.356,1.998,2.177,0.139,0.537,1.899,0.755,0.956,4.077,5.554,2.383,1.529,1.285,2.359,1.478,1.169,	lncRNA
chr1	2517929	2522908	FAM213B	483	+	ENSG00000157870.14	protein_coding	54	16.06,12.96,26.35,9.419,11.855,8.081,24.36,27.68,46.965,22.735,28.62,30.67,50.42,53.62,29.59,32.955,32.035,18.66,18.17,19,18.89,21.345,24.96,16.52,25.515,24.21,36.355,16.41,18.28,16.95,19.46,5.615,3.899,14.58,21.35,5.051,27.125,13.075,1.058,31.06,14.05,4.843,18.36,21.63,12.98,14.17,34.61,30.88,17.7,18.34,19.67,20.38,17.72,5.753,	Coding
chr1	2522995	2564429	MMEL1	282	-	ENSG00000142606.15	protein_coding	54	0.606,0.644,0.349,0.104,0.194,0.191,0.412,0.298,0.285,0.335,0.078,0.106,0.254,0.204,0.242,1.381,0.654,0.131,0.36,0.744,0.93,0.039,0.043,0.331,0.558,0.586,0.824,0.449,0.484,0.399,0.803,0.119,0.033,0.315,0.688,0.054,1.518,0.511,0.024,1.236,0.144,0.157,0.133,0.944,0.26,0.248,1.521,0.711,1.396,34.97,0.905,0.289,0.575,0.128,	Coding
chr1	2564006	2564114	RP13-436F16.1	88	+	ENSG00000237058.1	antisense	54	0,0,0,0,0,0,0,0,0,0,0,0,0,0,0,0.366,0,0,0,0.301,0,0,0,0,0,0,0,0,0,0,0,0,0,0,0.12,0,0,0,0,0,0,0,0,0,0,0,0,0,0,1.803,0,0,0,0,	lncRNA
chr1	2567414	2718282	TTC34	274	-	ENSG00000215912.12	protein_coding	54	0.65,0.306,0.414,0.666,0.724,0.536,0.784,0.506,0.743,0.634,0.892,1.113,0.876,0.66,0.612,0.567,0.67,0.365,0.241,0.282,0.994,0.525,0.079,0.868,1.03,0.307,0.292,0.275,0.128,0.24,1.665,0.178,0.067,0.664,0.934,0.112,1.06,0.605,0.032,1.62,2.052,0.259,1.752,1.247,0.261,0.314,0.623,0.879,0.299,15.46,3.837,1.263,0.506,0.163,	Coding
chr1	2690148	2693019	ABC14-1188822O7.1	138	+	ENSG00000283259.1	antisense	54	0,0,0,0,0,0,0,0.019,0.043,0.039,0,0,0.248,0.076,0.015,0.061,0.042,0.012,0,0,0.037,0.128,0,0,0.032,0,0,0,0,0,0.406,0,0,0.065,0.079,0,0.239,0,0,0,0,0,0.76,0,0.039,0,0,0,0,3.387,0.736,0,0,0,	lncRNA
chr1	2728414	2729257	RP11-740P5.2	24	-	ENSG00000233234.1	lincRNA	54	0,0,0,0,0,0,0,0,0,0,0,0,0,0,0,0,0,0,0,0,0,0,0,0,0,0,0,0,0,0,0,0,0,0,0,0,0,0,0,0,0,0,0,0,0,0,0,0,0,0.411,0,0,0,0,	lncRNA
chr1	2730996	2731563	RP11-740P5.3	91	-	ENSG00000231630.1	lincRNA	54	0,0,0,0,0,0,0,0,0,0,0,0,0,0,0,0,0,0,0,0,0,0,0,0,0,0,0,0,0,0,0,0,0,0,0,0,0,0,0,0,0,0,0,0,0,0,0,0,0,2.758,0,0,0,0,	lncRNA
chr1	2938046	2939467	ACTRT2	407	+	ENSG00000169717.6	protein_coding	54	0,0,0,0,0,0,0,0,0,0,0,0,0,0,0,0,0,0,0.037,0,0,0,0,0.067,0,0,0,0,0,0,0,0,0,0,0,0,0,0,0,0,0,0,0,0,0,0,0,0,0,370.7,0,0,0,0,	Coding
chr1	2976178	2985001	LINC00982	449	-	ENSG00000177133.10	antisense	54	1.798,1.409,0.294,81.035,45.655,32.55,1.728,14.485,14.465,25.61,0.352,0.497,17.85,14.31,7.311,2.734,16.28,18.4,0.95,3.15,1.662,0.03,0.048,3.134,1.55,1.543,1.024,2.269,0.45,1.683,2.67,1.145,4.558,28.56,114.75,0.208,3.159,0.497,0.179,42.76,2.952,7.968,1.003,1.296,0.521,0.647,1.071,1.474,96.99,14.77,48.75,1.598,1.623,0.03,	lncRNA
chr1	2985731	3355185	PRDM16	377	+	ENSG00000142611.16	protein_coding	54	2.385,1.48,0.267,37.23,24.605,30.28,1.573,3.396,3.857,4.284,0.248,0.359,4.938,3.902,1.975,1.498,3.465,3.187,1.971,1.668,1.822,0.017,0.083,2.639,2.63,1.732,1.05,2.768,0.484,1.999,3.237,1.03,3.375,3.202,8.012,0.145,5.068,0.542,0.252,20.47,2.566,3.938,0.357,1.113,0.548,0.816,1.319,0.967,12.41,1.689,18.64,1.946,1.361,0.018,	Coding
chr1	3049490	3050273	RP1-163G9.2	152	-	ENSG00000226286.1	antisense	54	0,0,0,3.253,1.012,0.683,0,0,0,0,0,0,0,0,0,0,0,0,0,0,0,0,0,0,0,0,0,0,0,0,0,0,0.082,0,0.091,0,0.297,0,0,0.425,0,0.119,0,0,0,0,0,0,1.974,0,0.164,0,0,0,	lncRNA
chr1	3223199	3226660	RP11-22L13.1	130	-	ENSG00000272235.1	lincRNA	54	0.024,0.023,0,1.135,0.432,0.454,0.021,0.182,0.15,0.457,0,0,0.15,0.139,0.095,0.08,0.362,0.251,0.025,0.081,0.018,0,0.089,0,0.035,0.032,0.085,0.064,0,0.05,0.039,0.018,0.167,0.027,0.059,0,0.069,0.011,0,0.113,0.06,0.034,0.02,0.01,0,0,0.232,0.007,0.077,0.035,0.196,0.03,0,0,	lncRNA
chr1	3370989	3397677	ARHGEF16	413	+	ENSG00000130762.14	protein_coding	54	3.796,2.16,0.559,0.493,1.317,0.298,3.948,0.804,1.063,0.78,0.955,1.304,1.469,1.186,0.865,2.072,0.6,0.708,4.392,2.039,8.528,0.025,0.069,1.561,2.343,1.972,28.855,1.489,24.71,1.47,2.886,0.769,0.351,19.8,27.9,4.162,7.385,28.025,0.621,35.18,1.992,7.631,30.03,20.08,9.236,10.18,25.32,1.392,21.64,7.779,26.65,0.548,15.61,0.041,	Coding
chr1	3403809	3404191	RP11-168F9.2	221	+	ENSG00000272088.1	lincRNA	54	0.566,0.466,0.087,1.101,1.028,0.444,0.297,0,0.065,0.054,0.093,0,0.08,0.078,0,0.135,0,0,0.183,0.126,0.652,0,0,0.31,0.159,0.273,1.24,0.189,0.797,0.122,0.665,0.095,0,0.845,1.422,0.2,0.658,0.932,0,1.178,0.344,0.255,1.419,1.109,0.798,0.691,1.246,0.197,0.716,0.566,1.27,0.155,0.773,0,	lncRNA
chr1	3406483	3528059	MEGF6	484	-	ENSG00000162591.15	protein_coding	54	30.42,38.18,4.747,163.15,103.35,65.82,17.44,1.184,1.593,1.453,1.964,3.111,3.66,2.356,1.315,1.792,1.409,1.371,2.162,1.779,35.59,0.466,2.141,25.22,20.075,20.71,9.418,12.98,18.73,10.9,61.99,10.91,1.832,5.25,4.482,2.976,44.94,27.425,2.991,25.07,23.295,3.686,6.998,49.96,71.35,63.39,15.89,17.09,11.22,6.245,23.23,16.98,43.995,6.819,	Coding
chr1	3539753	3541307	RP11-46F15.2	356	-	ENSG00000238260.1	antisense	54	1.545,0.76,1.204,1.661,1.805,1.213,3.003,3.305,4.059,3.518,13.92,14.14,4.967,4.349,3.511,4.002,4.022,3.079,4.147,2.818,1.616,0.591,1.082,3.269,7.503,2.576,1.982,2.007,1.195,1.998,3.994,0.661,0.524,2.947,2.048,0.662,2.055,2.527,0.281,5.398,3.635,0.626,7.659,5.309,1.163,1.962,3.471,5.868,1.26,4.012,5.227,5.223,3.604,1.618,	lncRNA
chr1	3541565	3546691	TPRG1L	571	+	ENSG00000158109.14	protein_coding	54	92,58.04,53.905,89.67,82.3,108.9,86.71,66.45,113.15,81.705,110,104.5,143.5,162.5,66.92,79.02,103.05,62.08,43.22,47.54,72.45,29.34,61.56,90.04,91.305,90.29,74.03,84.99,77.38,82.56,83.26,37.95,32.93,51.26,43.145,62.22,67.04,62.885,50.4,79.03,78.565,27.665,97.78,66.07,83.24,100.6,77.22,57.09,54.75,48.11,71.18,93.14,85.985,42.23,	Coding
chr1	3547330	3569325	WRAP73	482	-	ENSG00000116213.15	protein_coding	54	23.05,19.16,18.025,22.65,22.675,20.62,24.54,8.097,9.754,11.005,37.57,39.73,14.24,14.11,9.319,11.09,11.495,9.824,13.16,9.478,22.95,37.905,22.79,27.41,29.415,23.08,19.925,22.17,19.69,22.05,27.18,9.466,7.473,11.76,13.495,8.561,26.29,18.745,10.61,30.85,26.825,10.66,31.47,25.01,19.23,20.03,27.3,36.08,19.77,33.34,30.32,31.005,24.775,16.5,	Coding
chr1	3569083	3652164	TP73	311	+	ENSG00000078900.14	protein_coding	54	0.068,0.079,0.06,0.115,0.123,0.076,0.2,0.444,0.275,0.359,10.96,11.92,0.264,0.246,0.727,0.576,0.25,0.247,0.957,0.446,0.745,17.58,0.086,0.394,0.387,0.094,0.169,0.078,5.479,0.073,1.578,0.076,0.057,0.087,0.147,0.091,0.795,4.361,0.181,0.353,0.332,0.197,0.537,4.681,7.392,8.182,0.26,0.858,0.116,2.005,0.51,0.14,5.326,0.119,	Coding
chr1	3575501	3585336	RP5-1092A11.5	90	-	ENSG00000227589.1	antisense	54	0,0,0,0,0,0,0,0,0,0,0.129,0.148,0,0,0,0,0,0,0,0,0,0.731,0,0,0,0,0,0,0,0,0,0,0,0,0,0,0,0,0,0,0,0,1.296,0,0,0,0.089,0.15,0,0.101,0,0,0,0.045,	lncRNA
chr1	3628763	3630862	RP5-1092A11.2	38	-	ENSG00000235131.1	antisense	54	0,0,0,0,0,0,0,0,0,0,0,0,0,0,0,0,0,0,0,0,0,0.574,0,0,0,0,0,0,0,0,0,0,0,0,0,0,0,0,0,0,0,0,0,0,0,0,0,0,0,0.157,0,0,0,0,	lncRNA
chr1	3652765	3663900	TP73-AS1	465	-	ENSG00000227372.11	transcribed_unitary_pseudogene	54	17.12,14.34,13.36,25.04,20.48,23.08,23,6.12,6.215,7.736,25.28,27.61,8.595,7.854,7.142,7.255,7.676,6.676,13.19,7.542,17.87,12.565,15.89,28.12,31.455,24.05,12.385,22.72,7.75,21.57,29.04,11.19,6.827,7.558,9.726,6.002,17.715,14.535,8.134,28.31,36.345,6.688,21.51,22.14,11.065,10.54,15.81,18.31,11.95,24.66,28.91,34.33,20.2,2.113,	Pseudogene
chr1	3668961	3688209	CCDC27	272	+	ENSG00000162592.9	protein_coding	54	0,0,0,0.017,0,0,0.039,0.029,0.031,0.029,0.05,0.054,0.039,0.037,0.025,0.038,0.025,0.02,0.037,0.027,0.017,0,0,0.068,0.096,0.03,0.003,0.022,0,0.032,0.116,0.044,0.018,0,0.018,0,0,0.019,0.07,0.026,0.319,0,0.05,0.062,0,0,0.017,0,0,49.8,0.055,0.063,0.031,0,	Coding
chr1	3689351	3692546	SMIM1	377	+	ENSG00000235169.7	protein_coding	54	1.3,2.087,1.79,4.67,2.177,2.666,3.625,0.689,0.943,0.66,0.673,0.677,0.782,0.828,0.893,1.567,0.683,0.611,4.406,1.414,2.818,1.035,0.766,5.691,6.729,2.658,1.541,2.615,0.939,2.444,4.255,16.41,3.402,6.209,5.028,3.971,3.501,9.698,0.405,2.642,9.309,3.283,15.7,6.618,1.645,1.77,1.761,2.811,4.057,45.71,10.18,3.846,3.527,16.21,	Coding
chr1	3695121	3713068	LRRC47	510	-	ENSG00000130764.9	protein_coding	54	31.32,24.58,28.195,36.43,34.275,43.33,39.64,15.32,21.905,18.335,58.5,54.12,30.82,32.74,15.39,21.3,20.165,16.55,19.7,16.32,31.05,28.98,29.885,37.01,42.58,41.24,26.625,40.46,28.98,39.99,43.52,20.86,21.93,13.99,19.87,18.52,28.955,28.325,58.76,39.02,46.635,17.125,36.8,36.68,40.11,43.09,26.7,31.8,24.96,36.57,37.64,46.83,32.895,6.819,	Coding
chr1	3701571	3702102	RP1-286D6.5	380	+	ENSG00000272153.1	antisense	54	4.206,3.707,3.968,3.799,3.659,2.634,4.791,1.044,1.087,1.343,11.04,11.08,1.718,1.533,1.171,1.662,1.402,1.143,1.894,1.349,4.694,3.772,4.123,6.337,8.889,5.414,4.572,5.225,3.59,4.609,6.882,1.953,1.228,2.734,3.446,3.508,4.822,5.49,0.823,6.823,8.795,3.748,10.34,8.53,4.361,4.589,6.094,8.301,4.793,18.49,8.209,6.754,5.72,1.169,	lncRNA
chr1	3728644	3773778	CEP104	437	-	ENSG00000116198.12	protein_coding	54	11.2,10.04,11.91,14.585,14.655,20.36,15.07,6.132,5.401,6.893,13.9,13.76,6.607,7.265,6.829,7.517,6.658,6.633,14.42,8.896,10.73,12.16,12.16,12.54,14.905,13.33,9.059,14.76,9.23,16.52,14.89,4.905,3.849,6.812,6.582,5.497,11.565,10.46,6.893,16.03,13.37,5.133,14.44,12.05,10.42,10.61,9.516,9.299,7.84,19.91,13.81,15.695,11.725,2.652,	Coding
chr1	3773830	3801993	DFFB	404	+	ENSG00000169598.15	protein_coding	54	5.592,4.857,4.21,5.897,5.862,4.61,8.219,2.583,3.864,4.966,22.11,21.94,6.214,5.202,3.644,4.861,5.651,3.892,5.066,3.559,5.711,7.581,6.885,9.801,12.27,6.872,6.494,5.829,3.509,5.445,11.35,2.746,1.613,3.556,4.874,3.385,6.715,5.469,1.467,10.02,13.54,4.252,13.35,8.137,2.971,3.073,8.309,11.58,5.337,3.296,8.758,10.83,6.976,2.07,	Coding
chr1	3805688	3816849	C1orf174	468	-	ENSG00000198912.10	protein_coding	54	19.93,16.41,14.77,17.7,18.965,18.08,20.45,6.919,8.575,7.353,18.43,17.33,10.24,11.38,7.314,9.484,7.658,6.27,10.47,8.106,20.35,32.985,27.075,21.89,26.855,21.07,17.82,20.68,17.67,22.28,23.24,7.289,5.478,12.07,15.16,11.76,21.92,16.245,8.778,22.37,22.28,8.572,15.92,20.9,16.995,16.44,21.6,28.52,14.39,27.47,29.57,27.24,20.815,7.358,	Coding
chr1	3816935	3833789	LINC01134	206	+	ENSG00000236423.5	lincRNA	54	0.145,0.176,0.307,0.081,0.149,0.061,0.35,0.041,0.064,0.079,0.081,0.106,0.08,0.08,0.069,0.098,0.067,0.062,0.129,0.097,0.211,0.387,0.189,0.169,0.175,0.17,0.68,0.142,0.353,0.22,0.065,0.116,0.146,0.315,0.357,0.413,0.26,0.377,0.323,0.069,0.08,0.122,0.565,0.452,0.127,0.102,0.77,0.537,0.39,7.883,0.102,0.118,0.232,0.176,	lncRNA
chr1	4000624	4015322	LINC01346	84	+	ENSG00000233304.6	lincRNA	54	0,0,0,0,0,0,0.023,0.109,0.223,0.039,0,0,0.244,0.273,0.051,0.33,0.034,0.02,0.019,0.024,0,0,0,0,0.05,0.017,0,0,0,0.02,0.015,0,0,0,0.003,0,0,0,0.014,0,0,0,0.265,0.172,0,0,0,0,0,0.306,0,0.092,0.037,0,	lncRNA
chr1	4004606	4009040	LINC01345	132	-	ENSG00000226374.2	lincRNA	54	0,0,0,0,0,0,0.11,0,0.043,0,0,0,0.143,0.13,0.014,0.056,0,0,0,0,0,0,0,0.051,0.092,0.329,0.017,0.076,0.239,0.482,0.069,0,0,0,0,0,0,0,0.017,0,0,0,0.136,0.482,0,0,0.028,0,0,2.885,0,0.282,0.125,0,	lncRNA
chr1	4235587	4235959	EEF1DP6	3	-	ENSG00000229280.1	processed_pseudogene	54	0,0,0,0,0,0,0,0,0,0,0,0,0,0,0,0,0,0,0,0,0,0,0,0,0,0,0,0,0,0,0,0,0,0,0.045,0,0,0,0,0,0,0,0,0,0,0,0,0,0,0,0,0,0,0,	Pseudogene
chr1	4472086	4484749	LINC01777	126	+	ENSG00000235054.3	lincRNA	54	0,0,0,0,0,0,0,0,0,0,0,0,0,0,0,0,0,0,0,0,0,0,0,0,0,0,0,0,0,0,0,0,0,0,0,0,0,0,0,0,0,0,0,0,0,0,0,0.019,0,5.211,0,0,0,0,	lncRNA
chr1	4611794	4612205	RP1-37J18.1	62	-	ENSG00000227169.2	lincRNA	54	0,0,0,0,0,0,0,0,0,0,0,0,0,0,0,0,0,0,0,0,0,0,0,0,0,0,0,0,0,0,0,0,0,0,0,0,0,0,0,0,0,0,0,0,0,0,0,0,0,1.466,0,0,0,0,	lncRNA
chr1	4631540	4654069	LINC01646	100	+	ENSG00000232596.2	lincRNA	54	0,0,0,0,0,0,0,0,0,0,0,0,0,0,0,0,0,0,0,0,0,0,0,0,0,0,0,0,0,0,0,0,0,0,0.015,0,0,0,0,0,0,0,0,0,0,0,0,0,0,3.291,0,0,0,0,	lncRNA
chr1	4714791	4852594	AJAP1	316	+	ENSG00000196581.10	protein_coding	54	0.534,0.54,0.13,0.079,0.117,0.128,0.564,4.181,6.281,5.284,1.856,2.933,8.262,9.234,4.51,4.13,7.614,3.779,3.117,3.73,0.412,0.007,0.032,2.984,3.952,0.506,0.263,0.385,0.255,0.269,1.17,0.059,0.037,1.872,2.124,0.076,0.788,0.259,0.065,0.664,5.268,0.862,0.604,1.096,0.277,0.47,0.319,1.931,0.263,1.195,0.792,0.782,0.833,0.008,	Coding
chr1	5146518	5150959	RP11-542C10.1	94	-	ENSG00000231510.1	lincRNA	54	0,0,0,0,0,0,0,0,0,0,0,0,0,0,0,0,0,0,0,0,0,0,0,0,0,0,0,0,0,0,0,0,0,0,0,0,0,0,0,0,0,0,0,0,0,0,0,0,0,2.906,0,0,0,0,	lncRNA
chr1	5553037	5554734	RP1-58B11.1	102	+	ENSG00000260972.1	lincRNA	54	0,0,0,0,0,0,0,0,0,0,0,0,0,0,0,0,0,0,0,0,0,0,0,0,0.07,0,0,0,0,0,0,0,0,0,0.017,0,0,0,0,0.405,0,0.956,0.044,0.031,0,0,0,0,0,1.904,0,0,0,0,	lncRNA
chr1	5614806	5614941	RP3-491M17.1	0	+	ENSG00000283356.1	unprocessed_pseudogene	54	0,0,0,0,0,0,0,0,0,0,0,0,0,0,0,0,0,0,0,0,0,0,0,0,0,0,0,0,0,0,0,0,0,0,0,0,0,0,0,0,0,0,0,0,0,0,0,0,0,0,0,0,0,0,	Pseudogene
chr1	5621768	5728355	RP11-154H17.1	133	-	ENSG00000236948.2	lincRNA	54	0,0.061,0,0,0,0,0.045,0.557,0.507,0.32,0,0,0.697,0.688,0.153,0.262,0.731,0.274,0.051,0.387,0.029,0,0,0.108,0.354,0,0,0,0,0,0.221,0.058,0,0,0.024,0,0,0,0,0,0.079,0,0.073,0.038,0,0,0,0.047,0,0.13,0,0,0.07,0,	lncRNA
chr1	5922870	6052422	NPHP4	409	-	ENSG00000131697.17	protein_coding	54	7.91,8.198,4.736,5.877,6.59,5.836,6.512,3.458,4.905,5.41,8.062,10.01,8.185,6.153,4.447,4.423,6.84,4.173,3.48,3.099,8.566,6.444,7.809,9.15,10.725,6.009,4.704,5.845,4.375,5.568,6.706,2.797,1.599,3.75,4.903,1.538,9.987,5.122,1.743,13.69,10.43,2.793,22.25,7.007,11.975,11.32,5.251,6.01,3.749,20.99,21.54,10.045,7.72,1.779,	Coding
chr1	6051525	6161253	KCNAB2	488	+	ENSG00000069424.14	protein_coding	54	9.602,8.243,4.936,7.322,7.346,3.629,7.723,55.4,102.4,47.51,37.36,42.55,133.6,133.7,69.49,22.055,64.055,43.24,9.894,15.77,6.186,69.755,3.124,5.12,6.688,6.663,6.12,6.881,2.707,7.35,8.621,4.296,6.622,9.79,3.745,2.562,29.86,4.522,2.537,8.424,5.688,1.106,16.3,5.795,6.832,6.96,12.17,57.44,3.329,5.931,5.668,7.27,4.784,52.7,	Coding
chr1	6161852	6240183	CHD5	439	-	ENSG00000116254.17	protein_coding	54	0.187,0.185,0.155,1.702,1.701,3.736,0.824,23.845,48.57,6.252,41.77,50.04,86.46,71.31,24.29,32.215,7.992,5.103,1.918,9.796,0.18,0.202,0.073,0.395,0.455,1.609,0.797,7.357,0.202,7.906,0.975,0.268,0.048,0.384,0.92,0.045,0.436,0.226,0.083,0.417,0.586,0.175,97.47,1.17,0.226,0.313,0.399,0.165,0.731,50.96,0.242,0.49,0.421,0.043,	Coding
chr1	6241328	6269449	RPL22	630	-	ENSG00000116251.9	protein_coding	54	231.7,208.5,118.05,230.2,231.7,291.7,237.6,88.825,78.6,76.43,190.7,147.2,70.56,84.37,77.82,86.29,93.18,67.31,144.9,93.44,246.5,356.9,275.15,391.9,365.25,235.5,162.75,211.6,187.4,195,306.9,74.85,51.965,101.4,161.6,52.805,170.6,158.1,117.6,230.9,502.25,97.495,129.4,208.4,234.8,218.7,164.7,146.9,135.5,63.97,202.9,325.25,252.6,45.77,	Coding
chr1	6264899	6265840	RP1-120G22.11	292	-	ENSG00000226944.1	antisense	54	0.921,1.019,1.716,0.691,0.909,0.555,1.48,1.517,1.924,0.307,4.461,4.391,2.229,2.073,0.812,1.978,0.424,0.196,0.541,0.552,1.275,0.877,1.628,0.909,0.972,0.845,1.223,0.972,0.84,1.262,1.332,0.783,0.615,1.963,2.552,0.973,0.644,2.383,0.147,1.214,0.509,1.901,3.545,1.923,0.454,0.493,0.942,0.312,1.49,0.801,3.216,0.699,0.79,0,	lncRNA
chr1	6266235	6281252	RNF207	451	+	ENSG00000158286.12	protein_coding	54	4.877,8.853,8.306,10.9,11.28,5.829,21.14,2.997,5.413,3.767,30.64,35.52,10.91,6.962,3.073,7.876,5.037,2.849,2.927,2.537,9.96,8.959,6.342,23.42,37.87,12.66,16.355,13.39,16.6,13.92,23.29,30.42,27.435,16.61,19.745,8.66,6.434,20.745,1.683,13.18,8.999,7.761,21.24,41.11,3.645,2.744,14.18,4.581,9.505,4.855,29.66,17.645,20.57,0.249,	Coding
chr1	6281359	6296032	ICMT	509	-	ENSG00000116237.15	protein_coding	54	39.75,35.16,38.04,57.51,52.495,54.46,37.72,11.9,14.33,25.225,31.3,45.09,18.17,22.17,13.34,15.385,21.285,20.98,18.33,15.59,32.54,28.035,73.795,36.84,39.435,42.59,30.755,38.02,38.64,39.59,33.06,24.7,20.915,19.93,22.675,10.25,32.63,31.645,40.09,38.31,20.105,12.465,46.73,32.97,29.22,32.15,28.11,16.86,21.11,15.6,39.3,43.175,36.155,4.295,	Coding
chr1	6296299	6299504	LINC00337	136	+	ENSG00000225077.2	lincRNA	54	0.046,0.042,0.029,0,0.026,0,0.043,0.031,0.03,0.146,0.289,0.333,0.035,0.033,0.014,0.075,0.106,0.14,0,0.027,0.046,0.356,0.159,0.028,0,0.022,0.08,0,0.151,0.01,0.043,0.025,0,0.133,0.045,0.394,0.048,0.045,0.042,0,0,0,0.076,0.05,0.055,0.068,0.229,0.092,0.031,2.488,0,0.019,0.074,0.011,	lncRNA
chr1	6304251	6305638	HES3	25	+	ENSG00000173673.7	protein_coding	54	0,0,0,0,0,0,0,0,0,0,0,0,0,0,0,0,0,0,0,0,0,0,0,0,0,0,0,0,0,0,0,0,0,0,0,0,0,0,0,0,0,0,0,0,0,0,0,0,0,0.431,0,0,0,0,	Coding
chr1	6307405	6321035	GPR153	433	-	ENSG00000158292.6	protein_coding	54	20.88,20.38,1.716,3.087,6.255,3.468,12.91,10.905,8.334,3.471,1.897,2.727,11.75,9.85,5.797,6.021,4.47,2.926,0.959,1.828,14.23,3.958,9.588,19.46,30.135,14.82,14.86,10.92,10.84,9.598,22.42,7.881,3.951,2.635,3.918,2.358,21.035,4.813,1.112,24.49,18.125,0.987,22.43,11.24,14.335,16.54,21.88,12.56,3.269,5.755,4.332,21.42,15.15,0.866,	Coding
chr1	6324328	6453614	ACOT7	505	-	ENSG00000097021.19	protein_coding	54	10.73,8.562,9.137,25.885,18.655,20.57,16.48,34.57,65.26,38.78,81.29,80.26,105.6,116.8,34.95,77.12,56.725,29.12,32.62,37.02,9.431,49.31,41.88,16.29,17.255,26.21,24.24,19.01,25.2,18.77,14.34,4.961,4.763,19.96,12.442,7.554,18.885,8.274,1.986,23.34,12.47,3.216,68.45,12.65,21.505,18.77,26.23,17.55,10.31,48.37,6.973,18.32,21.285,2.954,	Coding
chr1	6472477	6484730	HES2	316	-	ENSG00000069812.11	protein_coding	54	0.066,0.035,0.027,0.026,0.033,0.016,0.043,0.009,0.009,0.006,0.01,0.019,0.011,0.009,0.013,0.011,0.006,0.004,0.007,0.003,0.222,0.652,0.06,0.147,0.064,0.037,4.576,0.019,28.9,0.019,0.745,0.012,0.009,0.46,0.723,0.02,0.869,0.857,0.009,0.025,0.017,0.013,0.261,1.366,19.005,16.83,1.14,0.034,0.028,2.679,0.036,0.027,17.785,0.006,	Coding
chr1	6484847	6521040	ESPN	385	+	ENSG00000187017.15	protein_coding	54	0.23,0.187,1.233,0.072,0.215,0.082,0.497,0.126,0.171,0.192,4.911,8.494,0.237,0.186,0.148,0.183,0.353,0.155,0.146,0.119,3.158,0.11,0.037,0.839,0.796,0.414,6.61,0.224,12.02,0.171,3.471,0.184,0.054,10.98,8.27,19.06,0.672,2.634,0.026,5.551,0.126,0.083,18.65,4.019,28.715,24.14,8.685,0.546,0.421,79.56,0.193,0.15,9.774,1.122,	Coding
chr1	6503093	6507066	RP1-202O8.2	128	-	ENSG00000231868.1	antisense	54	0,0,0,0,0,0,0,0,0,0,0,0,0,0,0,0,0,0,0,0,0,0,0,0,0,0,0,0,0.269,0,0.159,0,0,0.218,0.115,0,0,0.069,0,0,0,0,0.297,0.12,1.028,0.895,0,0,0,2.062,0,0,0.253,0,	lncRNA
chr1	6521210	6526151	TNFRSF25	520	-	ENSG00000215788.9	protein_coding	54	14.96,17.13,12.92,13.6,12.27,3.467,12.65,9.38,18.105,11.5,384.5,406.5,44.02,29.47,13.96,11.21,17.71,8.139,5.502,4.117,17.59,0.407,1.872,30.79,33.85,10,22.57,10.48,39.05,10.26,24.85,6.422,8.558,9.755,10.405,2.993,14.845,14.515,2.004,60.44,15.525,2.118,124.3,25.68,86.905,68.75,27.81,107.8,5.801,14.66,16.73,15.72,30.88,10.6,	Coding
chr1	6526255	6580121	PLEKHG5	500	-	ENSG00000171680.21	protein_coding	54	18.31,16.89,13.975,15.925,12.495,4.56,11.29,8.87,18.265,7.851,198.3,244.8,35.41,27.33,15.51,7.143,13.05,4.461,3.668,3.199,18.64,0.548,3.554,23.62,25.995,10.47,11,11.9,31.47,11.51,17.97,7.459,7.967,5.345,6.086,1.206,11.415,13.2,2.139,51.32,13.96,2.171,78.62,16.99,118.5,101.4,11.42,78.79,5.183,11.7,14.84,17.055,26.42,0.31,	Coding
chr1	6581406	6614595	NOL9	416	-	ENSG00000162408.10	protein_coding	54	8.28,7.018,7.401,7.361,7.743,7.452,10.17,3.861,4.996,4.112,13.2,12.91,5.907,5.792,4.458,4.595,4.812,3.372,3.704,3.502,8.063,10.395,9.867,11.19,12.965,10.31,7.216,9.355,7.663,9.279,12.06,3.316,3.07,3.425,6.822,4.02,8.177,6.385,5.935,11.47,12.165,4.631,9.014,9.451,10.345,10.79,8.905,17.83,6.815,9.932,9.019,13.71,8.893,1.749,	Coding
chr1	6607964	6608679	RP11-58A11.2	184	+	ENSG00000229519.2	processed_pseudogene	54	0.415,0.257,0.356,0.188,0.151,0.097,0.136,0.106,0.105,0.095,0.478,0.519,0.124,0.133,0.079,0.105,0.106,0.077,0.098,0.075,0.441,0.57,0.471,0.248,0.197,0.185,0.33,0.311,0.244,0.252,0.317,0.072,0.069,0.099,0.068,0.099,0.27,0.329,0.044,0.432,0.439,0.385,0.233,0.192,0.498,0.403,0.556,0.442,0.403,0.218,0.398,0.44,0.181,0,	Pseudogene
chr1	6615240	6639817	TAS1R1	213	+	ENSG00000173662.20	protein_coding	54	0.15,0.09,0.381,0.586,0.26,0.265,0.172,0.122,0.104,0.155,0.168,0.205,0.114,0.092,0.099,0.114,0.156,0.115,0.09,0.108,0.187,0.12,0.134,0.266,0.295,0.711,0.289,0.131,0.084,0.119,0.187,0.032,0.018,0.043,0.103,0.046,0.402,0.513,0.159,0.156,0.386,0.027,0.513,0.133,0.826,0.431,0.153,0.864,0.202,9.618,0.087,0.184,0.17,0.024,	Coding
chr1	6640060	6649340	ZBTB48	491	+	ENSG00000204859.12	protein_coding	54	22.95,18.3,19.525,25.21,23.95,26.1,29.69,8.21,9.666,10.395,25.89,26.39,12.92,11.75,8.936,11.255,11.445,9.085,10.85,7.869,24.55,19.48,12.145,41.92,40.475,22.42,20.99,21.67,18.62,19.89,36.38,9.206,6.001,16.59,20.285,22.58,30.365,22.2,7.99,39.15,46.13,9.945,36.47,44.39,27.575,27.05,25.3,41.59,18.1,68.13,43.67,36.12,32.7,33.16,	Coding
chr1	6650783	6674667	KLHL21	512	-	ENSG00000162413.16	protein_coding	54	31.97,25.75,29.81,73.985,55.185,71.42,55.26,11.635,14.91,14.75,21.94,25.71,22.96,19.41,13.22,15.12,16.325,11.92,18.12,13.48,33.43,10.83,28.88,36.27,40.035,57.84,22.58,60.49,35.17,60.51,35.66,32.55,23.565,13.35,20.515,9.57,24.3,29.135,83.85,42.27,43.85,16.13,40.99,44.5,41.235,44.66,17.31,21.81,23.56,25.12,29.22,47.675,35.08,24.25,	Coding
chr1	6673744	6684093	PHF13	479	+	ENSG00000116273.5	protein_coding	54	21.81,20.69,13.975,31.7,24.645,39.11,27.07,6.907,7.774,7.165,12.7,11.13,8.583,10.22,6.527,8.387,8.079,5.896,8.213,5.426,22.63,20.71,28.725,44.07,47.61,33.26,14.68,28.46,20.61,27.03,36.9,7.905,4.332,6.833,9.945,5.989,20.06,15.535,7.547,26.44,33.07,5.214,20.22,24.62,23.985,26.37,12.35,13.31,11.12,88.93,20.77,39.945,29.965,5.331,	Coding
chr1	6684925	6694227	THAP3	451	+	ENSG00000041988.15	protein_coding	54	15.52,13.01,13.385,18.07,16.745,18.74,18.47,6.758,8.176,7.607,20.84,19.19,10.01,10.59,7.174,8.884,7.998,6.818,10.02,7.502,15.69,13.57,12.23,21.54,23.02,17.42,10.115,17.16,8.585,16,21.49,6.064,4.768,8.087,9.303,6.279,13.295,9.643,8.229,20.75,20.525,5.893,15.62,18.29,12.115,12.47,10.13,14.5,9.601,18.33,19.58,23.45,16.615,5.634,	Coding
chr1	6695646	6761984	DNAJC11	470	-	ENSG00000007923.15	protein_coding	54	17.69,15.39,24.015,15.76,16.565,17.38,20.49,7.337,10.575,8.704,23.75,24.66,15.32,14.86,7.344,7.822,9.976,7.121,8.71,7.264,18.19,32.515,34.62,21.68,20.94,19.56,22.2,17.68,20.61,18.54,21.38,14.75,15.395,15.59,26.37,9.366,18.105,16.07,16.95,23.29,24.585,8.516,14.9,17.28,19.55,20.88,20.52,23.6,16.31,23.32,19.83,23.67,19.965,3.202,	Coding
chr1	6784696	6790072	LINC01672	134	+	ENSG00000228750.6	lincRNA	54	0,0,0.023,0,0,0,0,0,0,0,0,0,0,0,0,0.101,0,0,0,0,0,0,0,0,0,0,0,0,0,0,0,0,0,0,0.008,0,0,0,0,0,0,0,0.011,0,0,0,0,0,0,5.481,0.381,0,0,0,	lncRNA
chr1	6843951	6844903	RP11-312B8.1	208	-	ENSG00000237436.1	antisense	54	0.242,0.16,0.289,0.278,0.256,0.224,0.291,0.338,0.342,0.341,0.511,0.412,0.322,0.344,0.293,0.56,0.344,0.32,0.375,0.452,0.264,0.392,0.165,0.344,0.261,0.323,0.375,0.337,0.209,0.393,0.52,0.178,0.123,0.365,0.622,0.105,0.189,0.329,0.329,0.37,0.366,0.085,0.953,0.459,0.197,0.224,0.44,0.61,0.239,1.476,1.107,0.442,0.25,0,	lncRNA
chr1	6845383	7829766	CAMTA1	432	+	ENSG00000171735.18	protein_coding	54	5.952,5.316,5.24,12.8,11.545,13.81,7.921,10.32,15.14,14.675,52.82,35.2,17.98,29.26,10.43,17.64,14.065,13.1,12.6,10.15,6.573,5.701,5.867,7.005,6.6,10.39,6.391,9.856,3.922,10.18,7.712,6.224,4.703,5.78,7.447,2.845,8.195,5.537,4.572,9.078,6.375,1.748,12.02,7.968,4.75,4.768,4.24,8.882,4.524,10.99,8.15,8.116,6.157,1.163,	Coding
chr1	6894392	6894678	RP11-312B8.2	0	-	ENSG00000227950.1	processed_pseudogene	54	0,0,0,0,0,0,0,0,0,0,0,0,0,0,0,0,0,0,0,0,0,0,0,0,0,0,0,0,0,0,0,0,0,0,0,0,0,0,0,0,0,0,0,0,0,0,0,0,0,0,0,0,0,0,	Pseudogene
chr1	7068435	7074339	RP11-334N17.1	0	-	ENSG00000237365.1	antisense	54	0,0,0,0,0,0,0,0,0,0,0,0,0,0,0,0,0,0,0,0,0,0,0,0,0,0,0,0,0,0,0,0,0,0,0,0,0,0,0,0,0,0,0,0,0,0,0,0,0,0,0,0,0,0,	lncRNA
chr1	7442547	7449814	RP3-453P22.2	184	-	ENSG00000237728.2	antisense	54	0,0,0,0,0,0,0,0,0,0,0,0,0,0,0,0,0,0,0,0,0,0,0,0,0,0,0,0,0,0,0,0,0,0,0,0,0,0,0,0,0,0,0,0,0,0,0,0,0,13.62,0,0,0,0,	lncRNA
chr1	7501155	7501614	RP4-549F15.1	175	-	ENSG00000225126.1	antisense	54	0.462,0.35,0.298,0,0.156,0,0.155,0,0,0,0,0,0,0,0,0,0,0,0.368,0,0.31,0,0,0.79,0.181,0,0,0.151,0,0.124,0.285,0,0,0,0.04,0,0,0,0,0.65,0,0,0,0.117,0,0,0,5.236,0,1.615,0,0.299,0.209,0,	lncRNA
chr1	7753183	7754904	RP11-338N10.1	294	-	ENSG00000270171.1	lincRNA	54	0.043,0.052,0.016,0.081,0.061,0.043,0.069,1.164,0.977,1.346,23.28,22.42,1.293,1.033,1.262,1.268,1.368,1.351,2.545,1.162,0.216,0,0,0.331,0.433,0.24,0.109,0.158,0.054,0.13,0.418,0.078,0.036,0.417,0.35,0,0.172,0.293,0,0.418,0.17,0.036,1.866,0.381,0.155,0.168,0.118,0.746,0.101,2.316,0.132,0.493,0.183,0,	lncRNA
chr1	7758362	7758932	RP11-338N10.2	271	-	ENSG00000270035.1	lincRNA	54	0.207,0.264,0,0.231,0.212,0.11,0.129,0.949,0.708,0.93,9.073,9.287,0.844,0.809,0.985,0.991,0.859,1.055,1.943,1.04,0.77,0,0,0.5,0.557,0.394,0.226,0.316,0.171,0.226,0.594,0.278,0.108,0.949,1.154,0,0.86,1.089,0,1.071,0.232,0.211,2.386,0.989,0.507,0.487,0.255,1.99,0.391,1.639,0.509,1.016,0.499,0,	lncRNA
chr1	7760763	7761030	RP11-338N10.3	312	-	ENSG00000269978.1	lincRNA	54	0.539,0.677,0.129,0.7,0.677,0.383,0.338,1.776,1.147,1.677,10.93,11.64,1.904,1.342,1.769,1.985,1.606,1.765,4.447,2.023,1.595,0,0,1.068,1.699,0.827,0.469,0.772,0.396,0.5,0.507,0.668,0.222,1.873,1.55,0.095,1.873,1.731,0,2.573,0.455,0.367,8.203,1.694,0.959,0.804,0.599,3.76,0.648,5.722,1.163,1.752,0.968,0,	lncRNA
chr1	7831328	7841492	VAMP3	576	+	ENSG00000049245.12	protein_coding	54	151.1,115.5,73.925,156.15,144.75,171.1,107,45.265,34.15,43.895,38.37,39.11,37.78,37.65,50.03,50.055,36.095,47.18,187.1,76.63,113.6,17.89,135.9,118.3,121.9,91.86,68.455,102.5,81.03,101.6,124.6,45.88,29.9,51.6,59.97,19.915,122.65,56.86,47.68,149.1,105.95,16.675,71.77,81.1,94.555,101.2,58.49,68.17,51.13,56.94,89.61,127.2,98.65,60.53,	Coding
chr1	7844379	7905237	PER3	469	+	ENSG00000049246.14	protein_coding	54	16.7,8.269,9.096,13.58,12.8,23.17,19.83,10.31,12.045,12.48,83.7,71.61,12.81,13.92,9.54,11.12,12.535,10.64,22.8,10.5,13.22,2.397,2.029,34.18,28.38,31.81,9.859,28.91,10.48,27.56,24.53,6.884,3.417,4.977,9.32,8.462,11.815,10.155,7.182,30.92,24.345,4.712,30.43,16.77,16.39,21.23,6.821,5.402,9.886,14.55,17.89,24.15,18.94,0.341,	Coding
chr1	7870301	7887177	RP3-467L1.4	291	-	ENSG00000236266.1	antisense	54	1.357,0.715,0.563,1.288,1.052,1.332,1.694,0.783,0.813,0.784,1.287,1.98,0.966,0.88,0.811,0.904,0.781,0.781,2.577,1.054,1.14,0.288,0.163,3.514,2.524,1.744,0.605,1.454,0.836,1.451,1.274,0.768,0.322,0.552,0.971,0.713,1.248,0.89,0.285,3.286,2.78,0.222,4.111,1.808,1.775,2.017,0.556,0.549,0.536,2.003,1.696,1.917,2.124,0.084,	lncRNA
chr1	7906751	7913572	UTS2	128	-	ENSG00000049247.13	protein_coding	54	0.06,0.074,0.95,0.057,0.079,0,0.059,0,0.01,0,0.141,0.134,0,0,0,0.642,0,0,0.187,0.054,0.04,0,0,0.06,0.049,0.033,0.096,0.032,0.069,0.031,0.057,0,0,0.031,0.312,0.037,0.27,0.046,0,0.055,0,0,0.089,0.286,0.04,0.04,0.15,0.624,0.041,0.067,0.051,0.055,0.086,0.294,	Coding
chr1	7975953	8003225	TNFRSF9	143	-	ENSG00000049249.8	protein_coding	54	0.043,0.095,0.035,0.111,0.072,0.018,0.055,0.004,0.005,0.006,0.009,0.01,0.005,0.006,0.008,0.035,0.005,0.008,0.017,0.008,0.041,1.73,0.018,0.015,0.025,0.026,0.058,0.025,0.056,0.017,0.063,0.033,0.009,0.038,0.092,0.038,0.419,0.045,0.006,0.042,0.017,0.024,0.054,0.041,0.041,0.029,0.362,1.322,0.061,0.084,0.067,0.026,0.045,1.441,	Coding
chr1	8002431	8002786	RP5-892F13.2	10	+	ENSG00000270330.1	processed_pseudogene	54	0,0,0,0,0,0,0,0,0,0,0,0,0,0,0,0,0,0,0,0,0,0,0,0,0,0,0,0,0,0,0,0,0,0,0,0,0,0,0,0,0,0,0,0,0,0,0,0,0,0,0,0,0,0.152,	Pseudogene
chr1	8014350	8045565	PARK7	632	+	ENSG00000116288.12	protein_coding	54	185.5,185.6,245.9,273.05,253.2,241.3,185.4,159.9,186.85,172.2,277.7,234.5,181.3,224.5,141.6,182.95,192.8,143.1,196.2,167,188.6,303.75,302.9,220.7,215.95,204.5,137.4,204.7,106.9,207.3,218.9,140,130.1,128.4,163.5,110.8,164.3,130.85,214.3,258,228.2,78.37,250.5,211.1,93.61,96.27,121.7,145,128.7,150.2,237.6,207.25,153.05,61.48,	Coding
chr1	8064463	8086368	ERRFI1	576	-	ENSG00000116285.12	protein_coding	54	166.4,140.8,22.125,210.1,153.35,291.5,99.51,8.404,12.055,10.095,37.59,36.67,14.77,16.78,8.661,11.345,11.595,8.864,22.95,9.658,148.7,1.288,85.045,102.6,83.67,71.75,38.83,229.7,37.56,290.8,135.1,22.71,6.411,39.61,20.04,220.1,101.25,77.695,62.32,83.55,203.35,158.3,128.5,65.98,125.35,129.2,43.5,8.072,69.17,25.36,112.7,73.29,87.09,0.805,	Coding
chr1	8086797	8182762	RP11-431K24.1	194	+	ENSG00000238290.1	lincRNA	54	0.263,0.2,0.053,0.712,0.418,0.79,0.287,0.097,0.116,0.123,0.296,0.309,0.137,0.14,0.105,0.142,0.145,0.113,0.202,0.129,0.315,0,0.097,0.289,0.303,0.24,0.105,0.67,0.064,0.682,0.381,0.069,0.036,0.077,0.132,0.246,0.148,0.344,0.12,0.283,0.495,0.127,0.429,0.373,0.06,0.106,0.124,0.038,0.205,3.006,1.141,0.157,0.166,0,	lncRNA
chr1	8117304	8118523	CTA-215D11.4	62	-	ENSG00000232848.1	processed_pseudogene	54	0.044,0,0,0.049,0.051,0.065,0.071,0,0,0,0,0,0,0,0,0,0,0,0,0,0.044,0.075,0.06,0.068,0.05,0,0,0.05,0.041,0.052,0,0,0,0,0,0,0,0.039,0,0.033,0.108,0.025,0.032,0.045,0.06,0.053,0,0,0.04,0.141,0.106,0,0.052,0,	Pseudogene
chr1	8249883	8252830	RP11-431K24.2	3	+	ENSG00000229305.1	processed_pseudogene	54	0,0,0,0,0,0,0,0,0,0,0,0,0,0,0,0,0,0,0,0,0,0,0,0,0,0,0,0,0,0,0,0,0,0,0,0,0,0,0,0,0,0.027,0,0,0,0,0,0,0,0,0.025,0,0,0,	Pseudogene
chr1	8262488	8275270	LINC01714	84	+	ENSG00000227634.2	lincRNA	54	0,0,0,0,0.044,0.071,0,0,0,0,0,0,0,0,0,0,0,0,0,0,0,0,0,0,0,0,0,0.171,0,0.355,0,0.028,0,0.088,0.152,0.705,0.119,0.048,0.025,0,0,0.048,0.344,0.062,0,0,0,0,0,0.052,0.08,0,0,0,	lncRNA
chr1	8278249	8280589	RP11-431K24.4	4	-	ENSG00000233645.1	lincRNA	54	0,0,0,0,0,0,0,0,0,0,0,0,0,0,0,0,0,0,0,0,0,0,0,0,0,0,0,0,0,0,0,0,0,0,0.054,0,0,0,0,0,0,0,0,0,0,0,0,0,0,0,0,0,0,0,	lncRNA
chr1	8377885	8404227	SLC45A1	414	+	ENSG00000162426.14	protein_coding	54	5.403,4.504,2.351,13.715,7.655,10.73,7.406,6.406,10.027,10.075,24.95,28.36,18.33,17.63,6.936,11.27,10.865,8.515,7.208,7.764,5.212,0.097,4.694,10.82,11.035,9.224,3.785,11.45,1.318,13.16,12.61,2.402,1.296,6.202,3.711,0.215,2.553,2.073,1.099,9.183,8.193,0.518,18.79,8.155,1.553,1.956,3.082,3.935,2.038,4.949,3.863,15.575,6.575,0.196,	Coding
chr1	8412456	8877702	RERE	545	-	ENSG00000142599.17	protein_coding	54	75.69,48.04,46.595,78.65,69.16,92.2,86.47,18.42,26.04,19.705,73.1,75.89,34.59,33.61,17.29,22.015,23.42,16.06,16.85,14.96,70.53,35.635,33.46,92.88,117.45,83.2,47.09,83.15,30.15,87.88,80.26,36.85,28.475,32.89,32.82,11.51,54.015,41.355,78.21,61.52,63.785,15.605,47.22,80.74,35.665,42.42,47.95,52.88,33.56,60.29,79.07,142.55,57.495,17.41,	Coding
chr1	8484704	8494898	RP5-1115A15.1	288	+	ENSG00000232912.5	antisense	54	1.699,0.993,1.151,1.159,1.227,1.101,1.88,0.141,0.204,0.248,1.051,0.999,0.203,0.195,0.128,0.148,0.261,0.222,0.16,0.124,1.317,0.531,0.323,2.369,2.071,2.674,1.256,1.931,0.428,2.115,2.289,0.444,0.238,0.586,0.937,0.329,1.101,0.865,1.109,1.273,1.226,0.327,0.812,2.168,0.549,0.628,1.575,3.621,0.686,8.431,1.901,2.018,1.074,2.914,	lncRNA
chr1	8572711	8573080	RP5-1115A15.2	78	+	ENSG00000270282.1	processed_pseudogene	54	0,0,0,0,0,0,0,0.072,0.083,0.074,0.248,0.167,0,0.077,0.074,0.069,0.071,0.051,0.092,0,0,0,0,0.205,0.166,0,0,0,0,0,0.092,0,0,0,0.064,0,0,0,0,0,0,0,0,0.216,0,0,0,0.091,0,0.077,0,0.119,0,0,	Pseudogene
chr1	8810488	8811146	RPL7P11	78	+	ENSG00000234619.1	processed_pseudogene	54	0.063,0.068,0.047,0,0.053,0.073,0,0,0,0,0.058,0.072,0,0,0,0,0,0,0,0,0.066,0.128,0.069,0,0.047,0.055,0.039,0.046,0.05,0.05,0,0,0,0.023,0.044,0,0.047,0.06,0,0.079,0.16,0.031,0.046,0.058,0.082,0.089,0.045,0.042,0.041,0.057,0.067,0.079,0.089,0,	Pseudogene
chr1	8846269	8846972	RPL7P7	87	-	ENSG00000224315.2	processed_pseudogene	54	0.052,0.055,0.033,0,0,0.043,0.039,0,0,0.034,0.142,0.176,0,0,0,0.028,0.026,0,0,0,0.057,0.103,0.051,0.215,0.151,0.059,0.037,0.046,0.052,0.044,0,0,0,0.037,0.018,0,0.045,0.058,0,0.057,0.13,0,0.063,0.087,0.07,0.06,0.049,0.06,0,0.118,0.071,0.082,0.082,0,	Pseudogene
chr1	8858533	8859565	RP4-633I8.3	0	+	ENSG00000226545.1	unprocessed_pseudogene	54	0,0,0,0,0,0,0,0,0,0,0,0,0,0,0,0,0,0,0,0,0,0,0,0,0,0,0,0,0,0,0,0,0,0,0,0,0,0,0,0,0,0,0,0,0,0,0,0,0,0,0,0,0,0,	Pseudogene
chr1	8865918	8867110	RP4-633I8.4	2	-	ENSG00000228423.2	lincRNA	54	0,0,0,0,0,0,0,0,0,0,0,0,0,0,0,0,0,0,0,0,0,0,0,0,0,0,0,0,0,0,0,0,0,0,0.031,0,0,0,0,0,0,0,0,0,0,0,0,0,0,0,0,0,0,0,	lncRNA
chr1	8891065	8891434	RPL23AP19	0	+	ENSG00000229716.2	processed_pseudogene	54	0,0,0,0,0,0,0,0,0,0,0,0,0,0,0,0,0,0,0,0,0,0,0,0,0,0,0,0,0,0,0,0,0,0,0,0,0,0,0,0,0,0,0,0,0,0,0,0,0,0,0,0,0,0,	Pseudogene
chr1	8921060	8939308	ENO1	718	-	ENSG00000074800.13	protein_coding	54	608.4,532.2,448.35,1092.5,771.75,843.1,554.8,469.4,607.1,626,442.6,502.2,623.9,632.3,411.2,452.3,699.85,515,333.3,395.9,556.1,3707,2603.5,428.6,474.25,459.2,419.8,592.6,1245,746.7,428.6,225.3,100.6,593.3,1146.5,272.6,675.25,665.75,129.5,692.3,473.25,109.2,344.5,433.1,696.05,730.2,491.7,530.4,302.4,395.4,467.2,524.35,772.45,670.3,	Coding
chr1	8939623	8939953	ENO1-AS1	275	+	ENSG00000230679.1	antisense	54	0.992,0.641,0.497,0.453,0.481,0.528,0.412,0.332,0.319,0.391,0.302,0.296,0.2,0.28,0.346,0.502,0.495,0.299,0.507,0.391,1.165,1.353,0.553,0.164,0.361,0.275,0.366,0.406,0.364,0.387,1.09,0.227,0.129,0.583,2.691,0.224,0.313,1.13,0.306,0.949,0.774,0.265,2.762,1.175,0.576,0.599,0.689,0.867,0.439,20.6,2.76,0.391,0.315,0.197,	lncRNA
chr1	8953467	8954210	HMGN2P17	95	+	ENSG00000238249.2	processed_pseudogene	54	0.061,0.053,0.037,0.067,0.077,0.083,0.055,0.027,0,0,0.052,0,0,0,0,0.033,0.025,0,0.048,0.023,0.062,0.152,0.089,0.073,0.149,0.057,0.057,0.049,0.042,0.046,0.046,0,0,0.023,0.175,0,0.074,0.04,0,0.081,0.106,0,0.08,0.071,0.06,0.054,0.071,0.126,0,0.198,0.101,0.074,0.058,0.116,	Pseudogene
chr1	8967451	8967803	RP3-477M7.5	54	-	ENSG00000232208.2	processed_pseudogene	54	0,0,0,0,0,0,0,0,0,0.078,0,0,0,0,0,0.041,0.078,0,0,0.072,0,0,0,0,0,0,0,0,0,0,0,0,0,0,0.047,0,0,0,0,0,0,0,0,0,0,0,0,0.29,0,0,0,0,0,0.598,	Pseudogene
chr1	8969800	8969963	RP3-477M7.6	0	+	ENSG00000232663.2	processed_pseudogene	54	0,0,0,0,0,0,0,0,0,0,0,0,0,0,0,0,0,0,0,0,0,0,0,0,0,0,0,0,0,0,0,0,0,0,0,0,0,0,0,0,0,0,0,0,0,0,0,0,0,0,0,0,0,0,	Pseudogene
chr1	9005925	9035151	CA6	243	+	ENSG00000131686.14	protein_coding	54	0.012,0,0,0,0,0,0,0.011,0,0.007,0,0,0,0,0.019,0.009,0,0,0.013,0.013,0.031,0.01,0,0,0,0,0,0,0.012,0,0,0,0,0,0,0,0.013,0.071,0,0.01,0,0,0.084,0,11.26,21.36,0.014,0.178,0,0.063,0.015,0,0,0.084,	Coding
chr1	9063358	9086404	SLC2A7	54	-	ENSG00000197241.3	protein_coding	54	0,0.026,0,0,0,0,0,0,0,0,0,0,0,0,0,0,0,0,0,0,0,0,0,0,0,0.045,0.04,0.024,0.02,0.01,0,0,0.014,0,0.025,0,0,0,0,0.031,0.036,0,0,0.047,0,0,0.2,0,0,0.578,0.099,0,0,0,	Coding
chr1	9095165	9148537	SLC2A5	374	-	ENSG00000142583.17	protein_coding	54	2.406,2.038,2.274,1.173,1.845,0.515,1.105,4.021,2.493,3.497,1.317,1.344,2.652,2.46,3.703,4.728,2.571,2.599,11.24,5.7,1.513,38.535,0.495,1.363,1.289,2.621,2.317,0.489,2.727,0.574,2.273,0.564,0.578,2.744,0.93,0.125,0.948,1.29,11.97,4.405,2.17,0.145,1.885,7.315,1.347,1.295,20.79,4.456,0.297,46.44,0.541,1.039,3.868,1.453,	Coding
chr1	9160363	9189229	GPR157	398	-	ENSG00000180758.11	protein_coding	54	3.252,3.988,5.404,4.671,4.53,3.907,4.523,0.279,0.321,0.44,0.246,0.407,0.443,0.431,0.271,0.417,0.349,0.381,0.335,0.347,4.263,11.425,3.25,6.626,8.38,3.23,3.53,4.126,38.52,4.145,6.14,4.382,6.812,2.25,3.592,4.333,11.865,10.17,14.86,5.73,7.96,2.66,2.498,6.674,29.58,33.12,4.063,3.974,3.309,4.233,6.833,6.047,22.575,0.622,	Coding
chr1	9208069	9257042	MIR34AHG	406	-	ENSG00000228526.6	lincRNA	54	5.898,5.205,15.345,15.46,12.055,9.305,7.754,1.003,1.276,1.415,0.801,1.12,2.13,2.046,1.04,1.159,1.29,1.407,1.612,1.59,6.545,23.735,24.03,9.765,15.51,4.016,3.89,5.839,8.365,5.774,14.18,1.516,1.207,1.742,4.144,2.371,13.53,15.155,0.642,14.86,19.88,4.095,7.693,9.759,5.316,5.917,4.78,5.514,4.516,9.844,9.372,8.659,8.531,0.067,	lncRNA
chr1	9243809	9256343	LINC01759	288	+	ENSG00000234546.3	lincRNA	54	0.72,0.748,2.561,2.338,1.654,0.992,1.501,0.204,0.143,0.35,0.074,0.086,0.177,0.15,0.198,0.251,0.34,0.275,0.285,0.246,1.158,2.766,5.357,2.596,2.87,0.457,0.404,0.664,1.975,0.668,1.544,0.256,0.145,0.362,0.623,0.363,1.401,2.126,0.087,1.932,3.306,0.627,1.564,3.889,1.308,1.14,0.415,0.738,0.593,6.11,1.593,1.252,2.032,0.022,	lncRNA
chr1	9257201	9258965	RP3-510D11.4	156	-	ENSG00000281937.1	lincRNA	54	0.097,0.129,0.267,0.271,0.215,0.235,0.102,0.041,0.084,0.117,0.031,0.039,0.134,0.181,0.05,0.07,0.148,0.101,0.055,0.066,0.146,0.154,0.662,0.282,0.407,0.055,0.037,0.075,0.147,0.072,0.291,0.028,0.008,0.024,0.015,0.011,0.274,0.142,0,0.308,0.431,0.03,0.175,0.411,0.202,0.207,0.04,0.074,0.046,1.045,0.114,0.172,0.199,0,	lncRNA
chr1	9294833	9331396	H6PD	511	+	ENSG00000049239.12	protein_coding	54	52.12,48.8,45.675,46.435,40.68,36.05,36.24,5.195,4.58,7.2,11.24,13.65,6.718,5.258,5.524,6.089,7.291,6.333,9.172,6.25,44.67,21.06,52.71,49.07,60.65,30.18,22.25,35.27,21.64,30.93,67.87,18.91,12.06,10.48,18.31,68.41,46.145,40.125,33.51,50.91,105,13.32,25.78,42.07,52.775,57.73,30.95,28.59,26,19.84,36.92,66.755,34.5,11.65,	Coding
chr1	9352938	9429591	SPSB1	496	+	ENSG00000171621.13	protein_coding	54	59.23,47.18,6.844,88.635,53.535,76.51,35.5,3.536,2.667,6.841,1.342,1.968,4.478,4.026,5.951,5.55,4.858,6.61,15.55,7.216,35.81,2.732,13.785,42.28,60.48,32.32,26.505,51.87,31.94,54.96,34.77,12.93,5.123,13.14,5.638,20.23,37.25,20.615,22.49,29.14,40.395,13.72,13.3,27.99,33.255,38.8,35.93,5.234,13.61,17.42,37.7,56.145,33.28,0.857,	Coding
chr1	9561150	9563530	RP13-392I16.1	144	-	ENSG00000235263.1	lincRNA	54	0.143,0.202,0,0,0,0,0,0,0,0,0,0,0,0,0,0,0,0,0,0,0.083,0,0,0,0,0,0,0,0,0,0,0,0,0.385,0.129,0.55,0,0.415,5.232,0,0,0,0,0,0,0,0,0,0,0,0,0,0,0,	lncRNA
chr1	9599540	9645237	SLC25A33	407	+	ENSG00000171612.6	protein_coding	54	6.944,8.367,2.952,3.501,4.102,3.686,5.017,7.932,10.9,13.21,4.106,5.575,13.1,13.3,7.356,12.45,8.662,11.5,11.99,13.24,7.725,8.73,6.158,3.386,3.72,4.77,4.777,5.708,3.717,5.653,6.137,4.22,2.442,4.402,6.04,7.16,4.846,7.644,10.23,6.739,4.883,1.769,9.354,6.083,3.659,2.941,3.728,3.7,4.897,30.35,8.356,4.894,3.95,0.993,	Coding
chr1	9636484	9637043	RP13-15M17.1	239	+	ENSG00000231181.1	processed_pseudogene	54	0.834,0.734,0.34,0.287,0.341,0.184,0.255,0.213,0.277,0.459,0.135,0.274,0.389,0.388,0.184,0.305,0.325,0.244,0.299,0.238,1.11,1.037,0.827,0.704,0.427,0.438,0.727,0.637,0.552,0.514,0.92,0.423,0.211,0.298,0.654,1.003,0.629,1.316,0.581,0.977,1.152,0.33,1.252,0.744,0.723,0.445,0.746,0.594,0.734,1.395,1.402,0.721,0.534,0.075,	Pseudogene
chr1	9648979	9674931	TMEM201	405	+	ENSG00000188807.12	protein_coding	54	5.093,5.425,4.792,4.108,4.153,3.152,5.902,4.552,5.549,4.787,10.28,12.06,7.549,6.732,4.996,6.676,4.98,4.501,6.662,5.432,5.791,9.777,7.557,9.803,10.345,6.103,4.652,5.524,5.709,5.553,8.612,5.69,5.681,3.608,6.446,1.302,4.976,4.965,16.67,11.05,12.12,2.359,17.9,7.701,6.234,6.126,4.85,5.383,3.429,14.48,7.452,10.59,6.415,0.654,	Coding
chr1	9711789	9789083	PIK3CD	449	+	ENSG00000171608.15	protein_coding	54	9.182,11.47,3.612,10.51,9.786,9.423,10.94,4.143,5.569,3.04,6.548,7.293,8.153,7.307,4.804,4.575,2.729,2.798,4.588,4.581,7.34,111.7,8.242,10.6,14.075,9.415,7.144,9.29,6.87,9.647,12.2,2.741,1.619,5.774,8.876,2.147,23.99,6.203,0.825,10.45,14.495,1.753,5.169,8.703,4.395,4.886,15.74,83.94,5.034,9.408,11.17,12.36,10.255,96.7,	Coding
chr1	9712667	9714644	PIK3CD-AS1	159	-	ENSG00000179840.5	antisense	54	0.047,0.061,0.024,0.032,0.051,0,0,0,0,0.014,0,0,0,0,0.007,0,0,0,0.04,0.033,0.034,4.263,0,0,0.026,0.019,0.032,0,0,0.029,0,0,0,0,0,0,0.161,0,0,0.046,0,0,0,0.029,0,0,0.142,1.377,0,0.023,0,0,0,2.603,	lncRNA
chr1	9720885	9722684	RP11-558F24.2	4	-	ENSG00000233268.3	processed_pseudogene	54	0,0,0,0,0,0,0,0,0,0,0,0,0,0,0,0,0,0,0,0,0,0,0,0,0,0,0,0,0,0,0,0,0,0,0,0,0,0,0,0,0,0,0,0,0,0,0,0,0,0,0,0,0,0.06,	Pseudogene
chr1	9732483	9747613	PIK3CD-AS2	319	-	ENSG00000231789.2	antisense	54	0.94,1.55,1.095,1.377,0.784,0.546,1.409,0.282,0.218,0.111,0.084,0.096,0.163,0.19,0.226,0.44,0.125,0.099,0.189,0.196,1.775,19.455,2.012,4.218,4.969,1.246,0.874,1.355,1.125,1.322,2.053,0.673,0.174,3.081,3.25,0.161,1.905,2.837,0.077,0.777,6.592,2.138,5.024,3.565,1.242,1.326,1.374,2.359,1.114,1.817,7.427,3.245,2.49,0.283,	lncRNA
chr1	9789172	9884584	CLSTN1	592	-	ENSG00000171603.16	protein_coding	54	50.08,52.09,42.66,116.6,83.515,86.08,78.71,89.835,144.05,98.67,414.4,397.8,259.5,300.7,92.62,98.3,100.6,77.96,76.44,67.72,62.53,45.755,102.95,163.9,141.3,81.17,79.11,76.28,76.91,71.77,108.6,37.64,22.99,40.41,53.725,5.479,65.57,114.55,17.09,111.1,145.85,37.205,126.4,107.5,120.75,121.9,68.24,49.24,36.82,37.13,87.45,211.65,129.35,8.589,	Coding
chr1	9840879	9841298	MZT1P1	0	+	ENSG00000271264.1	processed_pseudogene	54	0,0,0,0,0,0,0,0,0,0,0,0,0,0,0,0,0,0,0,0,0,0,0,0,0,0,0,0,0,0,0,0,0,0,0,0,0,0,0,0,0,0,0,0,0,0,0,0,0,0,0,0,0,0,	Pseudogene
chr1	9908333	9970394	CTNNBIP1	518	-	ENSG00000178585.14	protein_coding	54	25.2,21.05,10.59,15.345,14.235,14.71,15.31,22.69,33.47,15.845,70.93,71.43,32.36,32.76,22.26,27.03,14.565,15.26,27.44,18.82,26.6,9.218,10.52,18.74,19.69,13.84,12.625,15.15,98.67,15.17,16.98,17.53,18.345,12.74,11.12,6.657,31.32,42.045,7.012,20.96,21.05,11.55,25.91,32.37,272.9,367.4,13.28,10.15,19.07,40.69,34.41,17.225,58.82,6.11,	Coding
chr1	9982170	10003465	LZIC	454	-	ENSG00000162441.11	protein_coding	54	14.25,13.37,11.435,17.195,16.48,19.3,17.41,10.865,10.48,10.155,12.66,10.76,9.223,11.3,9.794,10.58,10.155,8.426,21.18,12.79,13.78,15.595,24.385,21.13,19.37,16.15,13.75,12.79,14.21,13.1,15.09,9.237,8.344,7.296,9.88,5.852,11.88,11.18,8.345,17.62,21.045,4.905,13.93,13.14,14.415,14.65,13.43,8.555,8.231,42.27,13.96,19.69,17.34,5.414,	Coding
chr1	10003485	10045559	NMNAT1	377	+	ENSG00000173614.13	protein_coding	54	4.454,4.245,6.264,4.422,4.461,3.713,5.411,2.337,2.721,2.866,2.095,2.213,2.915,3.144,2.342,2.845,2.835,2.439,3.553,2.765,4.308,5.937,10.71,5.366,5.463,5.293,6.617,5.155,4.977,5.829,4.404,5.089,5.029,4.233,6.099,3.096,4.152,4.606,6.99,5.096,3.792,1.978,4.546,4.953,3.797,4.001,5.895,4.908,3.446,5.851,7.543,5.196,4.848,2.321,	Coding
chr1	10011288	10020890	RP11-84A14.6	85	-	ENSG00000283611.1	unitary_pseudogene	54	0.154,0.115,0,0,0,0,0,0.125,0.059,0.093,0,0,0.056,0.069,0.182,0.101,0.077,0.143,0.27,0.163,0.164,0,0,0.183,0.108,0,0,0,0,0,0,0,0,0,0.061,0,0,0,0,0.087,0,0,0,0,0,0,0,0.096,0,0,0.125,0,0,0,	Pseudogene
chr1	10057263	10076078	RBP7	511	+	ENSG00000162444.11	protein_coding	54	253.5,295.6,10.38,24.755,40.195,18.19,15.25,7.949,2.179,4.416,1.903,1.934,3.113,3.248,10.61,7.051,2.838,8.56,33,12.88,242,0.351,0.202,22.72,29.655,11.65,7.636,21.09,28.99,21.66,14.46,24.45,22.84,11.75,41.155,2.415,9.77,20.305,5.396,33.9,13.625,3.728,17.14,19.82,25.18,31.12,8,103.9,11.6,11.61,46.51,26.315,28.05,22.07,	Coding
chr1	10092889	10241297	UBE4B	487	+	ENSG00000130939.18	protein_coding	54	20.87,17.54,27.095,31.135,21.67,31.52,30.2,9.659,12.13,12.5,45.51,41.32,16.61,18.11,11.52,14.805,12.51,10.74,18.02,12.61,19.05,22.965,32.405,28.75,30.195,35.65,19.975,31.86,28,33.59,24.7,14.63,13.365,8.155,9.044,7.519,19.68,19.28,24.89,23.28,33.795,14.605,25.41,22.69,30.91,34.26,19.59,17.59,21.12,17.11,28.46,36.66,27.36,8.58,	Coding
chr1	10114502	10114839	RP11-496H15.2	21	-	ENSG00000224340.1	processed_pseudogene	54	0,0,0,0,0,0,0,0,0,0,0,0,0,0,0,0,0,0,0,0,0,0,0,0,0,0,0,0,0,0,0,0,0,0,0,0,0,0,0,0,0,0,0,0,0.173,0.176,0,0,0,0,0,0,0,0,	Pseudogene
chr1	10118728	10119706	PGAM1P11	100	+	ENSG00000233623.2	processed_pseudogene	54	0.059,0.042,0.034,0.101,0.053,0,0.084,0,0,0,0,0,0,0,0,0,0,0,0,0,0.069,0.101,0.042,0.08,0.224,0,0.063,0,0.114,0,0.084,0,0,0.024,0,0.029,0.142,0.133,0,0.047,0.084,0.043,0.059,0.111,0.423,0.36,0.124,0.094,0.038,0.102,0.08,0.077,0.173,0,	Pseudogene
chr1	10270862	10441661	KIF1B	488	+	ENSG00000054523.17	protein_coding	54	12.83,9.632,13.09,14.89,11.75,15.45,11.74,40.855,49.155,36.84,105.8,84.56,53.14,56.33,34.45,37.585,46.135,31.29,45.85,34.22,10.76,3.933,14.365,13.8,12.72,17.81,10.71,16.02,14.08,17.56,15,9.425,8.358,5.282,6.831,5.084,13.8,12.095,61.1,23.27,16.585,5.998,15.23,11,13.14,15.1,9.393,7.734,6.275,20.76,13.41,20.08,14.54,6.378,	Coding
chr1	10458648	10480201	PGD	581	+	ENSG00000142657.20	protein_coding	54	159.5,126,61.34,38.655,58.01,26.57,77.47,34.51,38.72,34.93,52.33,50.43,47.6,54.07,31.6,46.995,37.155,31.09,56.96,41.04,96.81,127.25,147.45,47.78,57.525,28.48,48.275,33.24,694.1,31.32,42.49,24.46,17.845,45.05,50.035,40.8,147.9,100.45,21.47,66.94,62.185,18.2,70.05,48.47,65.485,65.14,63.95,146.7,56.33,140.8,111.2,38.2,163.35,661.1,	Coding
chr1	10489937	10490734	RP4-736L20.3	191	-	ENSG00000271989.1	antisense	54	0,0,0,0,0,0,0,0,0,0,0,0,0,0,0,0,0,0,0,0,0,0.155,0,0,0,0,0,0,0,0,0,0,0,0,0.016,0,0,0,0,0,0,0,0,0,0,0,0.034,0,0,15.02,0,0,0,0,	lncRNA
chr1	10490839	10502866	CENPS	449	+	ENSG00000175279.21	protein_coding	54	7.877,6.972,16.435,8.28,10.41,7.459,13,7.738,9.433,11.07,6.746,6.26,10.95,12.92,6.823,10.62,13.105,7.576,7.38,7.211,8.35,16.215,23.45,10.22,11.81,12.35,9.357,9.809,10.79,10.88,10.61,3.954,3.287,17.43,20.79,5.186,10.755,12.525,2.951,13.81,10.58,6.402,34.05,15.93,4.48,4.746,9.466,6.856,9.909,124.6,22.5,12.29,9.815,0.716,	Coding
chr1	10509775	10511959	CORT	386	+	ENSG00000241563.3	protein_coding	54	1.247,1.026,1.286,0.738,1.035,0.657,1.503,11.235,15.285,47.56,4.229,4.122,11.11,14.6,6.778,5.266,19.345,47.82,1.955,2.155,1.239,1.111,1.188,2.044,2.636,1.72,1.602,1.161,1.192,1.237,1.968,0.434,0.342,2.381,2.873,1.103,1.349,1.329,0.225,2.163,1.909,0.553,5.892,2.867,0.923,0.95,1.769,1.283,1.189,20.87,3.29,1.879,1.445,0.391,	Coding
chr1	10516578	10532583	DFFA	452	-	ENSG00000160049.11	protein_coding	54	12.87,13.6,12.495,15.075,14.805,15.42,18.55,10.23,10.09,10.62,13.61,12.99,10.53,11.83,9.806,11.765,10.015,9.168,18.52,12.95,13.67,27.73,27.55,17.37,17.275,17.67,11.795,16.79,14.43,18.02,16.78,7.72,5.614,9.182,11.52,6.043,13.685,11.775,7.161,16.88,20.315,5.466,12.91,15.25,11.395,11.31,11.24,10.93,10.46,15.13,14.76,20.48,14.885,2.648,	Coding
chr1	10534943	10690815	PEX14	488	+	ENSG00000142655.12	protein_coding	54	25.1,21.9,16.71,24.715,22.59,27.58,54.73,13.42,19.65,18.85,28.8,28.26,27.99,30.12,13.85,18.895,20.21,15.95,15.53,12.76,26.54,24.36,21.91,29.13,29.15,25.24,18.05,22.74,25.76,25.6,25.54,13.48,11.575,12.18,14.48,19.77,25.505,20.115,14.7,26.29,27.105,6.219,23.45,39.76,26.145,27.92,20.81,19.16,15.63,29.18,27.3,31.955,28.15,7.443,	Coding
chr1	10696660	10856707	CASZ1	426	-	ENSG00000130940.14	protein_coding	54	3.192,2.676,1.481,8.592,5.543,10.41,15.46,0.182,0.255,0.334,0.273,0.545,0.535,0.422,0.128,0.558,0.483,0.263,0.274,0.204,10.23,2.078,0.081,6.388,7.831,27.07,14.515,13.1,15.07,13.54,10.63,7.661,7.463,5.659,8.921,1.339,18.75,23.69,15.28,2.452,1.645,3.104,3.511,27.22,54.865,60.89,13.48,2.685,17.8,3.625,6.828,12.36,17.615,1.292,	Coding
chr1	10700116	10714390	RP4-734G22.3	308	+	ENSG00000272078.1	antisense	54	0.814,0.798,0.451,2.094,1.14,1.657,2.796,0.16,0.272,0.086,0.116,0.192,0.548,0.455,0.086,0.361,0.112,0.068,0.129,0.143,1.662,0.385,0.02,1.887,1.699,4.155,2.171,2.563,2.229,2.398,2.213,1.337,0.905,0.881,1.054,0.373,3.833,4.399,0.623,0.752,0.584,0.444,0.761,5.957,8.667,7.556,2.018,0.785,2.846,0.843,1.415,2.641,4.149,0.575,	lncRNA
chr1	10955817	10956055	HSPE1P24	0	+	ENSG00000225158.2	processed_pseudogene	54	0,0,0,0,0,0,0,0,0,0,0,0,0,0,0,0,0,0,0,0,0,0,0,0,0,0,0,0,0,0,0,0,0,0,0,0,0,0,0,0,0,0,0,0,0,0,0,0,0,0,0,0,0,0,	Pseudogene
chr1	11006529	11042094	C1orf127	219	-	ENSG00000175262.14	protein_coding	54	0.295,0.207,0.138,0.13,0.247,0.052,0.073,0.034,0.066,0.325,2.376,4.27,0.074,0.081,0.037,0.099,0.254,0.275,0.123,0.28,0.134,0.761,0,0.07,0.131,0.125,0.295,0.115,0.052,0.099,0.097,0.153,0.272,0.045,0.043,0.051,0.382,0.2,4.108,0.345,0.081,1.939,0.361,0.146,0.083,0.073,0.453,0.731,0.105,1.649,0.46,0.066,0.062,0.121,	Coding
chr1	11051034	11051854	CFL1P6	144	-	ENSG00000215785.2	processed_pseudogene	54	0.063,0,0.113,0,0,0,0,0,0,0.06,0.164,0.22,0,0.036,0,0.06,0.061,0.043,0.088,0.049,0.087,0.063,0,0,0,0.073,0.102,0.065,0.112,0.077,0.108,0,0,0.062,0.026,0.211,0.081,0.196,0,0.093,0,0.047,0.775,0.235,0.16,0.228,0.19,0.352,0.078,2.526,0.149,0,0.124,0,	Pseudogene
chr1	11072400	11086477	TARDBP	564	+	ENSG00000120948.16	protein_coding	54	70.04,62.52,49.93,91.725,86.375,92.08,85.59,32.23,32.075,37.9,114.9,103.9,36.06,43.93,32.94,40.115,39.245,32.17,57.33,39.12,72.99,96.715,83.13,103.2,104.9,83.75,64.26,78.12,69.46,76.53,98.74,34.75,26.705,35.49,56.99,36.3,88.31,67.115,44.94,121.2,111.45,25.58,87.78,88.69,76.185,78.26,71.37,77.19,50.51,74.01,105.5,114.8,88.795,15.58,	Coding
chr1	11086579	11107290	MASP2	399	-	ENSG00000009724.16	protein_coding	54	4.146,2.209,2.069,3.803,3.912,4.785,4.324,0.915,1.216,1.449,18,17.52,2.066,1.985,1.178,1.337,1.703,0.895,1.687,1.024,4.19,3.269,2.438,5.52,6.96,5.22,4.129,5.02,1.925,4.362,6.301,1.109,0.933,0.995,1.504,119.55,3.677,4.203,2.005,9.598,6.386,2.093,5.091,3.745,6.354,6.835,5.561,4.048,3.236,3.932,4.591,7.735,3.587,0.369,	Coding
chr1	11089715	11090585	RP4-635E18.8	502	+	ENSG00000271895.2	antisense	54	25.37,14.79,10.205,19.93,22.075,26.58,26.02,15.685,20.05,21.14,139.9,112.6,24.58,25.81,18.33,20.305,23.25,19.55,19.97,15.07,26.82,11.06,9.695,35.84,35.76,34.15,23.69,27.85,11.49,24.07,47.89,5.955,4.864,10.94,17.5,8.229,21.505,18.23,10.46,53.03,35.875,9.28,48.08,37.99,32.975,33.39,29.7,39.61,18.09,39.73,35.87,40.855,23.46,4.928,	lncRNA
chr1	11114645	11120081	SRM	563	-	ENSG00000116649.9	protein_coding	54	74.09,78.84,61.63,91.06,99.495,80.22,73.09,49.985,57.18,61.45,49.74,50.34,58.94,59.25,51.05,53.17,66.54,53.87,44.48,42.62,72.13,163.8,192.75,86.22,77.23,66.72,45.14,63.92,59.04,66.8,75.43,47.95,35.115,26.71,40.85,31.02,61.22,49.27,65.01,152,85.085,86.33,70.24,66.24,57.58,59.74,47.67,78.85,49.61,55.09,51.67,89.365,64.94,16.82,	Coding
chr1	11126674	11158213	EXOSC10	547	-	ENSG00000171824.13	protein_coding	54	66.74,49.54,34.795,63.515,59.005,68.55,56.8,23.255,26.93,26.77,122.7,113.9,36.96,33.98,24.16,28.005,26.04,22.88,39.75,23.8,66.49,80.01,72.365,89.88,85.425,57,44.64,53.62,45.67,52.28,71.35,20.36,14.645,24.51,32.715,14.615,61.845,44.81,27.3,141.3,93.33,18.83,66.5,62.13,63.94,69.03,49.2,57.77,39.51,57.79,63.44,88.205,66.2,14.96,	Coding
chr1	11128527	11133154	RP4-635E18.7	372	+	ENSG00000226849.1	antisense	54	5.304,3.282,2.283,4.14,3.716,3.739,5.278,1.413,1.538,2.242,7.943,7.25,2.071,1.802,1.44,1.753,2.673,1.796,2.144,1.407,5.702,3.161,2.029,7.242,7.744,3.886,3.224,3.401,2.943,3.182,6.745,1.682,0.981,2.005,3.079,1.636,5.681,4.087,1.056,14.63,8.716,1.4,6.663,7.374,6.684,6.986,3.965,5.812,2.599,4.957,6.419,6.415,6.569,1.029,	lncRNA
chr1	11159731	11162157	RP4-635E18.6	270	+	ENSG00000230337.1	antisense	54	0.711,0.629,1.041,0.554,0.607,0.39,0.507,1.473,1.671,2.01,1.9,1.624,1.542,1.841,1.323,1.486,1.735,1.407,1.197,0.958,1.045,1.154,1.641,0.35,0.255,0.322,0.48,0.25,0.792,0.324,0,0.16,0.097,0.494,0.631,0.316,0.449,0.492,0.13,1.401,0.151,0.177,1.377,0.733,0.525,0.495,0.44,0.596,0.408,8.588,0.387,0.198,0.488,0.12,	lncRNA
chr1	11166591	11322564	MTOR	455	-	ENSG00000198793.12	protein_coding	54	14.13,12.5,12.87,16.08,14.595,17.62,15.91,6.469,8.969,10.14,25.98,27.08,13.84,12.49,6.605,8.736,8.856,8.298,7.38,7.335,14.52,17.36,18.25,14.16,15.855,19.01,13.345,18.06,13.05,18.95,16.24,7.984,7.553,7.643,11.115,7.471,15.275,12.865,15.05,19.78,14.13,5.909,17.69,16.56,12.95,13.22,15.29,15.04,11.43,35.51,19.09,20.065,13.755,3.035,	Coding
chr1	11203954	11209594	MTOR-AS1	45	+	ENSG00000225602.5	antisense	54	0,0,0,0,0,0,0,0,0,0,0.098,0.117,0,0,0,0,0,0,0,0,0.14,0,0,0,0.047,0,0,0,0,0,0,0,0,0,0,0,0,0,0,0.169,0,0,0.085,0,0.092,0.08,0,0,0,0.088,0,0,0,0,	lncRNA
chr1	11249397	11256038	ANGPTL7	487	+	ENSG00000171819.4	protein_coding	54	4.191,4.692,1.974,19.515,12.235,8.978,5.905,0.132,0.141,0.188,7.579,5.92,0.206,0.198,0.112,0.422,0.118,0.14,0.353,0.194,5.34,0.067,0.079,2.856,3.881,7.842,1.754,13.32,0.701,11.8,7.167,4.428,0.395,0.377,0.049,0.064,1.562,1.806,0.777,1041,0.268,0.125,7.114,3.923,4.207,4.888,1.26,0.126,0.457,0.279,0.872,1.157,2.561,0.058,	Coding
chr1	11293019	11293169	RPL39P6	0	+	ENSG00000238173.1	processed_pseudogene	54	0,0,0,0,0,0,0,0,0,0,0,0,0,0,0,0,0,0,0,0,0,0,0,0,0,0,0,0,0,0,0,0,0,0,0,0,0,0,0,0,0,0,0,0,0,0,0,0,0,0,0,0,0,0,	Pseudogene
chr1	11333262	11356106	UBIAD1	413	+	ENSG00000120942.13	protein_coding	54	9.842,7.4,7.939,9.239,8.678,11.02,10.48,3,2.954,4.188,6.45,6.357,3.518,3.492,3.152,3.833,4.058,3.592,8.413,3.998,9.185,11.985,12.04,9.124,12.045,8.722,6.854,9.321,6.033,9.284,11.59,3.938,3.636,3.093,6.365,4.674,7.598,7.74,8.931,12.89,13.59,4.567,8.026,8.391,8.047,8.529,7.798,8.105,6.932,15.91,8.967,13.03,8.326,2.773,	Coding
chr1	11338672	11339408	UBE2V2P3	108	-	ENSG00000238199.1	processed_pseudogene	54	0.135,0.074,0.075,0,0,0,0,0,0,0,0,0,0,0,0,0,0,0,0,0,0.123,0.188,0.133,0.109,0.093,0.074,0.118,0.076,0.075,0.084,0.155,0,0,0,0.03,0,0.097,0.162,0,0.162,0.224,0.135,0.076,0.087,0.195,0.138,0.271,0.154,0.127,0.2,0.128,0.125,0,0,	Pseudogene
chr1	11485313	11485878	MTCYBP45	0	-	ENSG00000224338.2	processed_pseudogene	54	0,0,0,0,0,0,0,0,0,0,0,0,0,0,0,0,0,0,0,0,0,0,0,0,0,0,0,0,0,0,0,0,0,0,0,0,0,0,0,0,0,0,0,0,0,0,0,0,0,0,0,0,0,0,	Pseudogene
chr1	11539222	11597641	DISP3	281	+	ENSG00000204624.7	protein_coding	54	0.049,0.058,0.079,0.024,0.056,0.021,0.062,2.537,2.585,5.031,2.749,3.739,4.652,3.311,1.807,3.139,4.374,4.109,1.053,1.789,0.069,0.053,0.032,0.086,0.143,0.128,0.154,0.07,0.032,0.054,0.177,0.042,0.034,0.073,0.071,0.01,0.115,0.048,0.026,0.21,0.12,0.199,3.427,0.49,0.03,0.032,0.29,0.283,0.134,10.95,0.109,0.076,0.091,0.046,	Coding
chr1	11669587	11673412	LINC01647	113	+	ENSG00000235643.1	lincRNA	54	0,0,0,0,0,0,0,0,0,0,0,0,0,0,0,0,0,0,0.349,0.02,0,0,0,0,0,0,0,0,0,0,0,0,0,0,0,0,0,0,0,0,0,0,0,0,0,0,0,0,0,3.817,0,0,0,0,	lncRNA
chr1	11708423	11715842	FBXO2	560	-	ENSG00000116661.9	protein_coding	54	1.058,7.386,27.645,17.595,6.692,2.697,8.537,251.55,200.35,231.25,226.6,199,207,238.4,173.1,201.4,156.35,158.2,235,190.9,20.32,1.206,0.848,6.076,13.63,8.366,4.027,13.13,11.24,10.65,15.43,9.307,1.615,14.27,36.9,15.74,9.633,20.2,1.344,48.46,5.957,50.99,228.6,26.83,23.85,28.81,7.606,5.51,10.76,26.88,16.62,5.955,22.595,1.979,	Coding
chr1	11714913	11723384	FBXO44	543	+	ENSG00000132879.13	protein_coding	54	14.12,15.67,28.27,32.18,22.25,15.22,30.12,53.705,87.595,88.465,299.3,297.2,131.6,129.7,61.67,72.865,103.1,68.2,46.76,43.7,25.88,20.24,18.455,34.14,54.685,25.34,13.99,30.79,17.92,26.69,40.83,16.35,8.307,28.21,38.265,14.805,25.395,30.885,4.51,57.17,33.96,15.965,97.94,59.88,38.95,38.09,23.22,36.09,21.7,41.51,63.27,32.615,35.585,8.7,	Coding
chr1	11724180	11734411	FBXO6	452	+	ENSG00000116663.10	protein_coding	54	11.8,9.753,15.195,13.425,10.92,7.645,16.12,9.102,10.45,11.47,16.2,14.11,11.47,12.48,8.259,13.15,13.685,9.316,7.464,8.893,12.13,42.305,9.363,15.56,20.26,13.54,9.7,16.17,13.7,17.48,11.74,6.191,5.994,8.144,8.727,11.575,20.42,13.645,13.46,14.59,12.565,8.675,11.06,16.71,14.685,15.67,10.74,20.32,12.25,26.68,14.81,12.045,13.475,18.49,	Coding
chr1	11734536	11751707	MAD2L2	472	-	ENSG00000116670.14	protein_coding	54	20.31,16.73,11.61,16.715,16.28,15.69,17.25,11.735,10.38,13.475,27.96,25.19,11.63,11.34,10.1,11.31,13.83,11.08,17.43,10.39,19.74,35.485,34.835,20.36,24.145,17.77,10.685,17.55,8.758,18.03,22.24,8.555,6.77,12.62,17.64,14.77,26.285,15.115,15.73,29.13,19.57,11.32,18.23,17.95,15.205,17.2,12.99,19.32,15.76,68.84,14.17,21.085,15.32,19.66,	Coding
chr1	11751785	11785914	DRAXIN	195	+	ENSG00000162490.6	protein_coding	54	0.071,0.045,0.014,0.045,0.059,0.024,0.046,0.994,0.783,1.011,2.035,2.192,0.786,0.662,0.412,0.253,1.309,0.416,0.371,0.092,0.088,0.131,0.03,0.048,0.048,0.103,0.073,0.051,0.029,0.055,0.13,0.04,0.023,0.099,0.101,0.02,0.165,0.234,0.007,1.138,0.042,0.015,0.03,0.082,0.093,0.097,0.077,0.21,0.029,0.705,0.047,0.051,0.045,0.409,	Coding
chr1	11796140	11814859	AGTRAP	500	+	ENSG00000177674.15	protein_coding	54	35.63,30.16,27.58,30.64,32.865,22.5,33.79,8.618,6.026,7.619,2.545,3.508,6.52,5.385,7.119,8.58,6.684,6.977,19.89,10.41,35.57,8.907,46.65,32.14,35.415,22.43,16.725,26.49,32.73,24.84,35.04,12.73,7.665,28.03,33.53,7.931,59.485,26.325,15.34,46.09,27.605,15.34,26.93,62.41,28.04,27.95,19.5,64.69,17.97,26.62,41.94,28.795,38.905,163.8,	Coding
chr1	11821843	11845346	C1orf167	257	+	ENSG00000215910.7	protein_coding	54	0.025,0.02,0.009,0.023,0.027,0.022,0.01,0.006,0.006,0.007,0.023,0.035,0.01,0.009,0.007,0.007,0.007,0.006,0.009,0.007,0.045,0.026,0,0.027,0.039,0.011,0.012,0.012,0.007,0.011,0.049,0.024,0.005,0.014,0.023,0.014,0.029,0.012,0.007,0.04,0.062,0,0.059,0.015,0.016,0.016,0.016,0.066,0.01,40.19,0.019,0.026,0.018,0.018,	Coding
chr1	11837133	11839676	RP11-56N19.5	110	-	ENSG00000177553.6	antisense	54	0,0,0,0,0,0,0,0,0,0,0,0,0,0,0,0,0,0,0,0,0,0,0,0,0,0,0,0,0,0,0,0,0,0,0,0,0,0,0,0,0,0,0,0,0,0,0,0,0,3.972,0,0,0,0,	lncRNA
chr1	11845779	11866977	MTHFR	439	-	ENSG00000177000.10	protein_coding	54	12.17,12,9.65,11.805,13.03,13.1,11.1,4.179,5.538,5.057,14.51,15.56,8.114,7.059,4.591,5.687,5.288,4.045,5.25,3.928,11.41,8.69,7.679,10.94,15.885,11.9,9.615,12.75,8.744,10.84,14.85,14.7,8.505,8.27,8.271,4.962,21.495,5.9,6.688,23.97,25.64,4.133,20.18,12.62,12.145,12.92,13.79,21.35,11.14,15.56,20.58,13.645,9.469,5.17,	Coding
chr1	11867187	11903201	CLCN6	482	+	ENSG00000011021.21	protein_coding	54	23.47,16.24,17.985,18.945,18.395,23.03,21.74,14.275,22.085,15.395,38.36,40.86,27.19,30.83,15.63,25.215,15.83,12.82,23.7,17.54,20.9,18.535,14.75,29.62,34.1,22.76,14.795,21.17,9.772,19.89,27.33,10.84,7.284,10.5,12.95,8.408,26.785,11.65,7.741,38.69,35.91,5.556,35.3,22.78,13.8,15.93,19.3,18.75,11.85,38.87,30.42,32.055,20.145,3.176,	Coding
chr1	11903760	11908136	NPPA-AS1	355	+	ENSG00000242349.5	antisense	54	2.196,1.69,2.295,1.454,1.617,1.27,1.789,0.818,1.075,0.636,6.288,6.985,1.456,1.097,0.863,1.391,0.791,0.558,1.018,0.567,2.138,1.506,0.639,3.027,3.95,1.44,2.034,1.421,1.4,1.282,2.443,17.25,0.45,1.679,2.454,1.339,5.017,2.176,0.435,2.059,2.389,1.139,13.43,8.195,1.735,2.222,4.854,5.489,1.574,31.37,4.487,2.55,2.186,1.715,	lncRNA
chr1	11905823	11908402	NPPA	706	-	ENSG00000175206.10	protein_coding	54	3.162,3.226,1.809,3.054,3.875,3.063,1.342,2.711,4.466,1.308,1.905,2.463,5.816,5.016,2.518,1.898,1.351,0.899,1.965,1.472,3.199,2.295,0.727,1.823,2.271,3.687,2.187,3.476,1.536,3.595,2.029,28750,35.81,1.199,0.553,1.364,4.659,1.963,2.343,3.969,2.824,1.006,5.932,5.279,3.318,3.239,2.983,3.631,1.504,13.31,3.548,3.289,3.664,1.689,	Coding
chr1	11917520	11918988	NPPB	511	-	ENSG00000120937.8	protein_coding	54	0.302,0.47,0.159,0.645,0.727,0.535,0,0.224,0.263,1.958,0.609,0.664,0.364,0.277,0.254,0.598,8.128,2.324,0.39,0.257,0.3,0.121,0,0.085,0.197,0.325,0.15,0.347,0.09,0.246,0.148,1640,26.775,0.114,0,0.115,0.317,0.149,0.227,0.543,0.309,0.137,0.514,0.215,0.327,0.284,0.151,0.121,0.398,0.583,0.326,0.428,0.308,0.096,	Coding
chr1	11937826	11940463	RP5-934G17.6	58	+	ENSG00000224904.1	processed_pseudogene	54	0.03,0.054,0,0.041,0.028,0.03,0,0,0,0.02,0.056,0.068,0.015,0.012,0.009,0,0.035,0.019,0.01,0,0.028,0,0,0,0.03,0.019,0,0.028,0,0.028,0.039,0.321,0.031,0,0.021,0,0,0,0.122,0.03,0,0,0.025,0.031,0,0,0,0.022,0,0.049,0.055,0.037,0,0,	Pseudogene
chr1	11979647	11986485	KIAA2013	527	-	ENSG00000116685.15	protein_coding	54	42.02,36.14,30.45,74.455,59.73,67.86,53.99,13.45,14.48,15.795,25.77,25.51,18.78,19.81,16.57,19.19,14.85,15.49,32.28,20.11,38.83,54.48,62.135,49.25,52.405,57.53,53.635,54.66,35.9,57.44,53.97,24.31,20.625,22.87,26.505,33.94,42.89,43.08,31.27,42.97,34.51,23.42,51.85,45.25,48.635,52.73,61.42,51.24,33.18,73.68,50.83,55.74,42.275,45.13,	Coding
chr1	11994261	12035595	PLOD1	548	+	ENSG00000083444.16	protein_coding	54	66.62,71.55,43.75,108.4,89.645,59.41,63.68,17.11,18.145,23.245,17.36,19.8,20.91,21.82,18.42,27.525,19.735,23.25,21.85,23.73,62.77,49.445,314.9,90.27,107.05,73.09,41.66,73.89,26.48,73.29,86.76,44.89,34.665,38.49,26.915,48.245,75.525,50.54,24.05,85.06,92.34,22.785,49.14,59.73,37.725,38.62,35.55,46.75,33.69,21.59,65.78,113.15,59.955,39.01,	Coding
chr1	12040237	12073571	MFN2	565	+	ENSG00000116688.16	protein_coding	54	60.8,53.45,44.83,52.305,57.62,74.67,79.35,42.44,51.445,50.285,88.25,81.7,64.86,74.56,41.71,54.28,54.895,45.39,60.6,53.64,58.45,57.475,76.63,58.78,56.56,106.3,63.35,119.7,81.85,143.1,59.81,137.5,173.35,29.82,39.31,39.36,63.625,45.595,158.4,63.02,58.14,14.775,55.87,68.18,94.06,99.29,57.54,53.79,52.43,59.32,92.64,72.7,71.73,46.06,	Coding
chr1	12077272	12077365	RP5-1077B9.5	0	-	ENSG00000270914.1	processed_pseudogene	54	0,0,0,0,0,0,0,0,0,0,0,0,0,0,0,0,0,0,0,0,0,0,0,0,0,0,0,0,0,0,0,0,0,0,0,0,0,0,0,0,0,0,0,0,0,0,0,0,0,0,0,0,0,0,	Pseudogene
chr1	12079522	12092102	MIIP	490	+	ENSG00000116691.10	protein_coding	54	24.22,23.85,11.755,24.515,25.065,25.36,27.94,11.1,11.5,14.68,29.57,31.45,14.22,12.62,10.56,13.045,16.19,12.83,16.79,11.3,24.74,41.02,13.19,30.09,31.99,24.7,17.685,22.97,13.37,23.61,36.8,10.01,7.609,11.24,16.91,11.115,36.34,13.445,13.18,56.23,48.38,9.491,17.94,28.84,20.6,21.48,24.81,46.56,13.61,47.15,35,43.325,22.865,47.77,	Coding
chr1	12123433	12204264	TNFRSF8	343	+	ENSG00000120949.14	protein_coding	54	6.585,5.533,0.144,0.395,1.072,0.712,0.76,0.055,0.033,1.985,0.027,0.031,0.037,0.031,0.05,0.094,2.651,1.675,0.142,0.096,4.052,90.13,0.057,0.493,0.51,0.631,0.42,0.992,0.284,1.014,1.268,1.235,0.341,0.317,0.305,0.063,1.115,0.38,0.537,2.077,0.341,0.055,0.1,0.332,0.759,1.168,0.825,1.934,0.981,3.943,0.325,1.248,0.489,4.842,	Coding
chr1	12140349	12140604	RPL23AP89	17	-	ENSG00000227875.2	processed_pseudogene	54	0,0,0,0,0,0,0,0,0,0,0,0,0,0,0,0,0,0,0,0,0,0.244,0,0,0,0,0,0,0,0,0,0,0,0,0.042,0,0,0,0,0,0,0,0,0,0,0,0,0,0,0,0,0,0,0,	Pseudogene
chr1	12227095	12269285	TNFRSF1B	526	+	ENSG00000028137.18	protein_coding	54	110.3,92.42,16.515,27.74,44.495,21.35,35.74,6.489,4.643,6.538,3.423,4.585,5.287,4.656,6.381,9.512,5.345,6.016,22.67,11.32,78.68,105.9,17.14,46.88,45.395,24.49,23.435,24.99,10.75,24.35,44.23,16.59,11.535,10.99,24.975,21.395,100.35,16.225,10.55,69.87,20.59,4.059,15.97,23.86,15.44,20.28,61.37,180.8,19.22,4.996,24.6,36.9,27.44,474.3,	Coding
chr1	12280850	12281166	RPL10P17	10	-	ENSG00000225196.2	processed_pseudogene	54	0,0,0,0,0,0,0,0,0,0,0,0,0,0,0,0,0,0,0,0,0,0,0,0.158,0,0,0,0,0,0,0,0,0,0,0,0,0,0,0,0,0,0,0,0,0,0,0,0,0,0,0,0,0,0,	Pseudogene
chr1	12587765	12588462	RP5-888M10.2	172	+	ENSG00000229484.1	lincRNA	54	1.107,0.855,0.119,0.128,0.183,0.2,0.255,0,0,0.075,0.063,0.09,0,0,0,0,0.125,0.052,0.141,0.069,0.483,0,0,0.448,0.436,0.091,0.079,0.086,0,0.086,0.293,0.067,0,0.099,0.033,2.346,0.364,0.08,0,0.604,0.099,0.234,0.105,0.131,0.11,0.108,0.134,0.295,0.131,0.332,0.161,0.149,0.178,0,	lncRNA
chr1	12627938	12677737	DHRS3	569	-	ENSG00000162496.8	protein_coding	54	169.1,187.7,20.41,118.8,79.9,84.73,95.63,21.595,17.1,26.28,5.074,6.909,19.53,17.74,17.6,16.89,22.96,20.79,21.9,21.37,140.4,3.093,28.86,127.9,139.25,72.39,53.01,115.8,116,128.2,94.24,47.49,27.42,64.5,32.945,158.95,86.535,77.24,39.7,263,53.695,52.325,64.57,227.4,78.955,89.58,58.62,34.31,80.74,34.52,192.8,55.74,140.6,9.856,	Coding
chr1	12678905	12679250	RP11-474O21.5	328	-	ENSG00000272482.1	lincRNA	54	7.06,8.92,0.727,5.817,2.699,3.965,2.653,0.48,0.305,0.524,0,0,0.339,0.374,0.28,0.333,0.393,0.387,0.324,0.427,6.441,0,0.969,3.972,4.082,2.849,1.188,4.506,1.993,4.639,3.532,1.213,0.55,1.353,0.94,0.792,1.311,1.911,0.686,13.14,1.741,0.495,2.788,5.603,0.896,1.263,0.944,0.346,0.998,0.502,3.572,1.829,4.643,0.117,	lncRNA
chr1	12704565	12727097	AADACL4	148	+	ENSG00000204518.2	protein_coding	54	0,0.997,0.056,0.052,0.04,0,0.095,0,0,0,0,0,0,0,0,0,0,0,0,0,0.047,0,0.05,0.36,0.745,0.358,0.124,0.08,0,0.07,0.516,0.031,0,0.6,0.37,0,0.053,0,0,0.083,0.047,0,0.065,0.458,0,0,0.042,0.277,0.053,0.952,0.058,0.354,0.585,0,	Coding
chr1	12752924	12753036	RP11-474O21.2	0	+	ENSG00000226166.2	processed_pseudogene	54	0,0,0,0,0,0,0,0,0,0,0,0,0,0,0,0,0,0,0,0,0,0,0,0,0,0,0,0,0,0,0,0,0,0,0,0,0,0,0,0,0,0,0,0,0,0,0,0,0,0,0,0,0,0,	Pseudogene
chr1	12776117	12788726	AADACL3	50	+	ENSG00000188984.11	protein_coding	54	0.025,0.013,0,0,0,0,0,0,0,0,0,0,0,0,0,0,0,0,0,0,0.005,0,0,0,0,0,0,0,0,0,0,0.011,0,0,0,0,0,0,0,0,0,0,0,0,0.334,0.036,0,0,0,0.65,0,0,0,0,	Coding
chr1	12834983	12838049	PRAMEF12	14	+	ENSG00000116726.4	protein_coding	54	0,0,0,0,0,0,0,0,0,0,0,0,0,0,0,0,0,0,0,0,0,0,0,0,0,0,0,0,0,0,0,0,0,0,0,0,0,0,0,0,0,0,0,0,0,0,0,0,0,0.226,0,0,0,0,	Coding
chr1	12882548	12883022	LINC01784	178	-	ENSG00000228338.1	lincRNA	54	0,0,0,0,0,0,0,0,0,0,0,0,0,0,0,0,0,0,0,0,0,0,0,0,0,0,0,0,0,0,0,0.068,0,0,0,0,0,0,0,0,0,0,0,0,0,0,0,0,0,12.37,0,0,0,0,	lncRNA
chr1	12884462	12891264	WI2-3308P17.2	52	-	ENSG00000239810.3	protein_coding	54	0,0,0,0,0,0,0,0,0,0,0,0,0,0,0,0,0,0,0,0,0,0,0,0,0,0,0,0,0,0,0,0,0,0,0,0,0,0,0,0,0,0,0,0,0,0,0,0,0,1.128,0,0,0,0,	Coding
chr1	12907260	12908578	HNRNPCL1	117	-	ENSG00000179172.9	protein_coding	54	0.064,0.075,0.079,0.073,0.054,0.074,0.101,0.046,0.042,0.051,0.088,0.062,0.044,0.06,0.039,0.048,0.05,0.04,0.064,0.035,0.08,0.266,0.186,0.204,0.11,0.075,0.07,0.069,0.085,0.058,0.115,0.035,0.026,0.047,0.186,0.045,0.097,0.067,0.041,0.094,0.168,0.025,0.096,0.085,0.067,0.066,0.069,0.103,0.048,0.28,0.089,0.118,0.102,0.066,	Coding
chr1	12916940	12921764	PRAMEF2	40	+	ENSG00000120952.4	protein_coding	54	0,0,0,0,0,0,0,0,0,0,0,0,0,0,0,0,0,0,0,0,0,0,0,0,0,0,0,0,0,0,0,0,0,0,0,0,0,0,0,0,0,0,0,0,0,0,0,0,0,0.792,0,0,0,0,	Coding
chr1	12939044	12946025	PRAMEF4	0	-	ENSG00000243073.3	protein_coding	54	0,0,0,0,0,0,0,0,0,0,0,0,0,0,0,0,0,0,0,0,0,0,0,0,0,0,0,0,0,0,0,0,0,0,0,0,0,0,0,0,0,0,0,0,0,0,0,0,0,0,0,0,0,0,	Coding
chr1	12985989	12988081	PRAMEF29P	0	+	ENSG00000234064.1	unprocessed_pseudogene	54	0,0,0,0,0,0,0,0,0,0,0,0,0,0,0,0,0,0,0,0,0,0,0,0,0,0,0,0,0,0,0,0,0,0,0,0,0,0,0,0,0,0,0,0,0,0,0,0,0,0,0,0,0,0,	Pseudogene
chr1	12998301	13007406	PRAMEF6	2	-	ENSG00000232423.6	protein_coding	54	0,0,0,0,0,0,0,0,0,0,0,0,0,0,0,0,0,0,0,0,0,0,0,0,0,0,0,0,0,0,0,0,0,0,0,0,0,0,0,0,0,0,0,0,0,0,0,0,0,0.033,0,0,0,0,	Coding
chr1	13162649	13165443	PRAMEF34P	0	-	ENSG00000277862.1	unprocessed_pseudogene	54	0,0,0,0,0,0,0,0,0,0,0,0,0,0,0,0,0,0,0,0,0,0,0,0,0,0,0,0,0,0,0,0,0,0,0,0,0,0,0,0,0,0,0,0,0,0,0,0,0,0,0,0,0,0,	Pseudogene
chr1	13171870	13173157	PRAMEF35P	0	-	ENSG00000236179.1	unprocessed_pseudogene	54	0,0,0,0,0,0,0,0,0,0,0,0,0,0,0,0,0,0,0,0,0,0,0,0,0,0,0,0,0,0,0,0,0,0,0,0,0,0,0,0,0,0,0,0,0,0,0,0,0,0,0,0,0,0,	Pseudogene
chr1	13182967	13184326	HNRNPCL2	21	-	ENSG00000275774.2	protein_coding	54	0,0,0,0,0,0,0,0,0,0,0,0,0,0,0,0,0,0,0,0,0,0.063,0.039,0,0,0,0,0,0,0,0.029,0,0,0,0.041,0,0,0,0,0,0.036,0,0,0,0,0,0,0,0,0.144,0,0,0,0,	Coding
chr1	13196269	13199067	RP13-221M14.3	0	+	ENSG00000229978.1	pseudogene	54	0,0,0,0,0,0,0,0,0,0,0,0,0,0,0,0,0,0,0,0,0,0,0,0,0,0,0,0,0,0,0,0,0,0,0,0,0,0,0,0,0,0,0,0,0,0,0,0,0,0,0,0,0,0,	Pseudogene
chr1	13214431	13214911	RP13-221M14.2	0	-	ENSG00000233336.1	lincRNA	54	0,0,0,0,0,0,0,0,0,0,0,0,0,0,0,0,0,0,0,0,0,0,0,0,0,0,0,0,0,0,0,0,0,0,0,0,0,0,0,0,0,0,0,0,0,0,0,0,0,0,0,0,0,0,	lncRNA
chr1	13351481	13354272	RP11-450I1.4	4	+	ENSG00000250894.1	pseudogene	54	0,0,0,0,0,0,0,0,0,0,0,0,0,0,0,0,0,0,0,0,0,0,0,0,0,0,0,0,0,0,0,0,0,0,0,0,0,0,0,0,0,0,0,0,0,0,0,0,0,0.062,0,0,0,0,	Pseudogene
chr1	13359832	13368936	PRAMEF23	0	+	ENSG00000270601.4	pseudogene	54	0,0,0,0,0,0,0,0,0,0,0,0,0,0,0,0,0,0,0,0,0,0,0,0,0,0,0,0,0,0,0,0,0,0,0,0,0,0,0,0,0,0,0,0,0,0,0,0,0,0,0,0,0,0,	Pseudogene
chr1	13379148	13381237	PRAMEF32P	0	-	ENSG00000231219.1	unprocessed_pseudogene	54	0,0,0,0,0,0,0,0,0,0,0,0,0,0,0,0,0,0,0,0,0,0,0,0,0,0,0,0,0,0,0,0,0,0,0,0,0,0,0,0,0,0,0,0,0,0,0,0,0,0,0,0,0,0,	Pseudogene
chr1	13386645	13611570	PRAMEF8	2	-	ENSG00000182330.10	protein_coding	54	0,0,0,0,0,0,0,0,0,0,0,0,0,0,0,0,0,0,0,0,0,0,0,0,0,0,0,0,0,0,0,0,0,0,0,0,0,0,0,0,0,0,0,0,0,0,0,0,0,0.026,0,0,0,0,	Coding
chr1	13448049	13450861	PRAMEF28P	5	-	ENSG00000274178.2	unprocessed_pseudogene	54	0,0,0,0,0,0,0,0,0,0,0,0,0,0,0,0,0,0,0,0,0,0,0,0,0,0,0,0,0,0,0,0,0,0,0,0,0,0,0,0,0,0,0,0,0,0,0,0,0,0.078,0,0,0,0,	Pseudogene
chr1	13629931	13635299	RP11-219C24.6	4	+	ENSG00000237700.2	pseudogene	54	0,0,0,0,0,0,0,0,0,0,0,0,0,0,0,0,0,0,0,0,0,0,0,0,0,0,0,0,0,0,0,0,0,0,0,0.059,0,0,0,0,0,0,0,0,0,0,0,0,0,0,0,0,0,0,	Pseudogene
chr1	13641972	13648990	PRAMEF9	2	+	ENSG00000204501.7	protein_coding	54	0,0,0,0,0,0,0,0,0,0,0,0,0,0,0,0,0,0,0,0,0,0,0,0,0,0,0,0,0,0,0,0,0,0,0,0,0,0,0,0,0,0,0,0,0,0,0,0,0,0.031,0,0,0,0,	Coding
chr1	13650430	13650910	RP11-219C24.10	0	+	ENSG00000228229.2	lincRNA	54	0,0,0,0,0,0,0,0,0,0,0,0,0,0,0,0,0,0,0,0,0,0,0,0,0,0,0,0,0,0,0,0,0,0,0,0,0,0,0,0,0,0,0,0,0,0,0,0,0,0,0,0,0,0,	lncRNA
chr1	13668410	13673511	PRAMEF14	27	-	ENSG00000204481.7	protein_coding	54	0,0,0,0,0,0,0,0,0,0,0,0,0,0,0,0,0,0,0,0,0,0,0,0,0,0,0,0,0,0,0,0,0,0,0,0,0,0,0,0,0,0,0,0,0,0,0,0,0,0.475,0,0,0,0,	Coding
chr1	13695524	13698151	PRAMEF19	12	-	ENSG00000204480.7	protein_coding	54	0,0,0,0,0,0,0,0,0,0,0,0,0,0,0,0,0,0,0,0,0,0,0,0,0,0,0,0,0,0,0,0,0,0,0,0,0,0,0,0,0,0,0,0,0,0,0,0,0,0.19,0,0,0,0,	Coding
chr1	13716091	13719089	PRAMEF17	4	+	ENSG00000204479.4	protein_coding	54	0,0,0,0,0,0,0,0,0,0,0,0,0,0,0,0,0,0,0,0,0,0,0,0,0,0,0,0,0,0,0,0,0,0,0,0,0,0,0,0,0,0,0,0,0,0,0,0,0,0.065,0,0,0,0,	Coding
chr1	13736906	13747803	PRAMEF20	12	+	ENSG00000204478.9	protein_coding	54	0,0,0,0,0,0,0,0,0,0,0,0,0,0,0,0,0,0,0,0,0,0,0,0,0,0,0,0,0,0,0,0,0,0,0,0,0,0,0,0,0,0,0,0,0,0,0,0,0,0.188,0,0,0,0,	Coding
chr1	13801444	13840543	LRRC38	299	-	ENSG00000162494.5	protein_coding	54	0.066,0.456,20.185,0.019,0.073,0.034,0.416,0.065,0.803,0.37,7.415,8.348,1.197,1.638,0.093,0.085,0.154,0.341,0.301,0.075,0.234,0,0,0.091,0.058,0.122,0.064,0.189,0.204,0.152,0.278,0.394,0.162,0.051,0.047,0,0.06,0.264,25.37,1.857,0.124,0,0.072,0.044,1.586,0.94,0.074,0,0.077,1.065,0.047,0.057,0.497,0,	Coding
chr1	13840785	13842765	RP4-597A16.2	125	+	ENSG00000259961.1	antisense	54	0,0,0.706,0,0,0,0,0,0.105,0,1.227,1.445,0.173,0.232,0,0,0,0,0,0,0,0,0,0,0,0,0,0,0,0,0,0,0,0,0,0,0,0,0.744,0,0,0,0,0,0,0,0,0,0,0.516,0,0,0,0,	lncRNA
chr1	13881495	13882189	BRWD1P1	0	+	ENSG00000215909.3	processed_pseudogene	54	0,0,0,0,0,0,0,0,0,0,0,0,0,0,0,0,0,0,0,0,0,0,0,0,0,0,0,0,0,0,0,0,0,0,0,0,0,0,0,0,0,0,0,0,0,0,0,0,0,0,0,0,0,0,	Pseudogene
chr1	13909959	13944452	PDPN	454	+	ENSG00000162493.16	protein_coding	54	11.26,50.45,2.429,13.345,6.62,2.906,34.35,6.316,3.369,7.381,4.594,7.356,3.219,3.559,4.211,6.917,4.751,5.708,8.398,8.065,21.49,0.085,8.175,56.7,48.975,14.96,11.025,15.62,13.22,12.4,41.96,5.171,5.577,2.192,1.748,0.134,34.585,9.682,12.5,29.14,40.045,2.133,2.954,18.25,18.52,16.2,12.63,0.059,15.99,4.347,7.702,30.18,31.875,0.037,	Coding
chr1	13983805	13986405	CTA-520D8.2	93	-	ENSG00000237445.2	lincRNA	54	0,0.08,0,0,0,0,0.179,0,0,0,0,0,0,0,0,0,0,0,0,0,0,0,0,0.173,0.639,0,0,0,0,0,0.179,0,0,0,0,0,0,0,0,0.132,0.356,0,0,0.099,0,0.07,0,0,0,0.672,0,0.127,0.147,0,	lncRNA
chr1	14026692	14151574	PRDM2	471	+	ENSG00000116731.22	protein_coding	54	18.28,15.58,10.415,21.98,18.615,21.58,26.57,8.707,12.4,10.87,31.26,26.49,21.02,24.24,9.088,8.514,14.83,9.134,12.28,7.998,18.29,34.175,16.35,30.75,28.925,22.42,13.42,21.28,16.79,20.83,22.17,8.144,6.037,5.467,10.334,3.54,18.7,17.365,12.5,26.39,36.73,4.764,14.87,22.15,21.59,21.9,16.54,15.46,10.48,17.12,25.38,28.73,25.435,7.175,	Coding
chr1	14219286	15444539	KAZN	447	+	ENSG00000189337.16	protein_coding	54	8.463,9.273,11.05,7.406,5.52,6.797,7.382,9.667,11.805,9.901,74.57,67.01,14.86,17.79,9.121,11.835,10.98,9.477,32.11,13.07,9.664,0.541,6.639,13.86,10.393,3.854,2.736,4.412,25.1,4.998,7.721,2.767,0.748,8.444,15.685,1.573,14.71,8.757,0.401,9.724,16.865,1.545,4.447,6.691,18.7,20.36,2.45,55.19,2.073,4.591,11.57,4.171,20.805,1.302,	Coding
chr1	14548385	14549613	RP11-344F13.1	92	-	ENSG00000231606.1	lincRNA	54	0.324,0.378,0,0,0,0,0.143,0,0,0,0,0,0,0,0,0,0,0,0,0,0.243,0,0,0.233,0,0.151,0.071,0.403,0,0.375,0.364,0,0,0,0,0,0.126,0,0,0,0,0,0,0,0,0,0,0,0,0,0,0,0,0,	lncRNA
chr1	14675449	14718071	RP4-704D23.1	63	-	ENSG00000234593.2	lincRNA	54	0,0,0,0,0,0,0,0,0,0,0,0,0,0,0,0,0,0,0,0,0,0,0,0,0,0,0,0,0,0,0,0,0,0,0,0,0,0,0,0,0,0,0,0,0,0,0,0,0,1.492,0,0,0,0,	lncRNA
chr1	15018624	15019109	TBCAP2	23	-	ENSG00000235829.1	processed_pseudogene	54	0,0,0,0,0,0,0,0,0,0,0.122,0.282,0,0,0,0,0,0,0,0,0,0,0,0,0,0,0,0,0,0,0,0,0,0,0,0,0,0,0,0,0,0,0,0,0,0,0,0,0,0,0,0,0,0,	Pseudogene
chr1	15438310	15478960	TMEM51-AS1	349	-	ENSG00000175147.11	antisense	54	0.41,0.284,1.758,0.38,1.129,1.206,2.864,0.779,0.859,0.577,39.97,39.32,0.912,0.833,0.506,0.292,0.464,0.463,0.363,0.336,0.773,0.055,0.015,3.523,2.559,2.125,2.088,1.232,2.46,0.754,2.878,0.155,0.08,3.083,4.43,0.132,0.999,1.874,0.058,1.158,5.934,8.454,1.779,3.322,1.027,0.923,1.866,0.562,5.881,0.537,0.538,1.143,4.364,0.014,	lncRNA
chr1	15479027	15546976	TMEM51	457	+	ENSG00000171729.13	protein_coding	54	5.713,6.862,25.05,7.094,22.035,18.98,29.11,5.142,4.472,4.885,30.86,29.04,4.285,4.136,3.77,2.735,3.647,4.417,3.848,3.506,8.982,4.514,2.031,22.74,20.205,30.76,22.085,14.89,21.25,11.24,21.33,3.33,2.702,30.31,40.95,2.042,24.765,13.36,1.064,12.76,38.63,26.14,11.08,27.36,11.83,9.365,18.53,10.15,33.59,5.037,9.184,11.165,30.575,0.675,	Coding
chr1	15490839	15497813	C1orf195	87	-	ENSG00000204464.7	lincRNA	54	0,0,0.064,0,0,0,0.059,0,0,0,0.109,0.19,0,0,0,0,0,0,0,0,0,0,0,0.068,0,0,0.041,0,0.054,0,0,0,0,0.093,0.086,0,0.056,0.055,0,0,0.108,0.128,0,0.067,0,0,0.069,0,0.074,1.174,0,0,0.059,0,	lncRNA
chr1	15518323	15519341	RP1-21O18.3	45	-	ENSG00000215720.4	processed_pseudogene	54	0,0,0,0,0,0,0,0.093,0.089,0.054,0.073,0.163,0.06,0.039,0.067,0,0.053,0.041,0,0,0,0,0,0,0,0,0,0,0,0,0,0,0,0.054,0.056,0,0,0,0,0,0,0.073,0,0,0,0,0,0,0,0,0,0,0,0,	Pseudogene
chr1	15552868	15554045	RP5-903E17.2	84	+	ENSG00000278480.1	processed_pseudogene	54	0,0,0,0,0.048,0,0,0,0,0,0.66,0.604,0,0,0,0,0,0,0,0,0,0,0,0,0.096,0,0.031,0,0.082,0,0.07,0,0,0.065,0.172,0,0.13,0.033,0,0,0,0.136,0,0,0,0,0.04,0,0.13,0.05,0,0,0.055,0,	Pseudogene
chr1	15573767	15726779	FHAD1	249	+	ENSG00000142621.19	protein_coding	54	0.096,0.055,0.157,0.057,0.057,0.083,0.381,0.148,0.202,0.187,0.055,0.059,0.335,0.333,0.316,0.465,0.082,0.082,0.171,0.095,0.175,0.072,0.251,0.185,0.383,0.227,0.164,0.076,0.051,0.045,1.331,0.042,0.015,0.184,0.441,0.024,1.357,0.209,0.011,0.105,0.207,0.171,0.581,0.345,0.063,0.097,0.198,0.062,0.356,24.38,0.82,0.097,0.146,0.051,	Coding
chr1	15653175	15670372	RP3-467K16.2	195	-	ENSG00000233485.1	antisense	54	0.082,0.078,1.74,0.603,0.079,0.969,0.301,0.043,0.032,0.043,0.018,0.025,0.053,0.047,0.068,0.076,0.024,0.023,0.061,0.024,0.092,0.022,0.173,0.538,0.798,0.597,0.171,0.235,0.03,0.16,0.188,0.068,0.042,0.128,0.557,0.012,0.291,0.094,0,0.121,0.25,0.125,0.81,1.211,0.033,0.053,0.072,0.082,0.276,2.056,1.627,0.266,0.453,0.018,	lncRNA
chr1	15660661	15661960	RP3-467K16.7	116	-	ENSG00000236045.1	antisense	54	0,0,0.404,0.102,0,0.166,0.052,0,0.035,0.034,0,0,0.08,0.065,0.047,0.056,0,0,0,0,0.052,0,0.122,0.081,0.284,0.159,0.062,0.101,0,0,0,0,0,0.056,0.203,0,0.095,0.095,0,0,0.129,0.106,0.239,0.263,0,0.05,0,0,0.215,0.218,0.566,0.092,0.16,0,	lncRNA
chr1	15729474	15735929	RP3-467K16.4	204	-	ENSG00000228140.1	lincRNA	54	0.032,0.04,0.107,0.025,0.019,0.021,0.057,0.068,0.15,0.044,0.13,0.141,0.199,0.183,0.109,0.194,0.054,0.029,0.04,0.04,0.026,0.045,0.037,0.064,0.103,0.043,0.094,0.028,0.025,0.026,0.269,0.01,0.013,0.03,0.048,0.02,0.279,0.038,0.005,0.023,0.055,0.059,0.457,0.143,0.026,0.021,0.176,0.492,0.108,13.29,0.169,0.06,0.045,0.451,	lncRNA
chr1	15736390	15756839	EFHD2	568	+	ENSG00000142634.12	protein_coding	54	60.25,55.76,84.625,41.855,42.165,43.66,88.66,35.645,98.98,13.935,70.82,63.84,95.19,130.1,39.04,45.09,17.625,13.82,27.43,27.16,48.09,113.8,69.335,72.49,75.28,81.75,104.1,56.72,74.41,55.09,65.25,14.6,13.26,18.64,25.2,20.655,117.55,39.89,4.192,40.28,51.58,46.1,52.26,81.81,56.145,50.58,137.8,235.5,88.46,227.5,78.34,73.17,76.51,416.9,	Coding
chr1	15764934	15775737	CTRC	558	+	ENSG00000162438.11	protein_coding	54	0.328,0.3,0.347,0.319,0.299,0.182,0.432,0.091,0.14,0.056,0.383,0.52,0.227,0.207,0.088,0.132,0.049,0.05,0.089,0.068,0.301,0.186,0.143,0.715,0.374,0.232,0.283,0.207,0.386,0.276,0.666,0.086,0.069,0.194,0.218,0.304,0.465,0.253,0.053,0.304,0.481,3340,0.442,0.516,0.324,0.322,0.408,0.89,0.381,0.724,0.38,0.517,0.467,0.686,	Coding
chr1	15783222	15798586	CELA2A	587	+	ENSG00000142615.7	protein_coding	54	0.145,0.27,2.134,0.393,0.358,0.178,0.709,0.077,0.161,0.142,1.094,1.264,0.239,0.232,0.093,0.159,0.182,0.097,0.164,0.092,0.213,0.391,0.108,1.123,0.634,0.173,0.298,0.154,0.524,0.254,0.952,0.063,0.054,0.204,0.486,0.46,0.235,0.224,0.053,0.272,0.807,5128,0.626,0.447,0.136,0.127,0.427,0.775,0.865,1.384,0.216,0.698,0.464,0.072,	Coding
chr1	15792403	15813932	CELA2B	481	+	ENSG00000215704.9	protein_coding	54	0.106,0.161,1.265,0.234,0.167,0.181,0.136,0.05,0.102,0.071,0.344,0.426,0.14,0.154,0.074,0.097,0.076,0.062,0.084,0.064,0.14,0.091,0.06,0.366,0.287,0.114,0.112,0.12,0.251,0.124,0.293,0.07,0.029,0.11,0.141,0.138,0.357,0.143,0.064,0.277,0.795,1079.5,0.361,0.235,0.114,0.103,0.174,0.208,0.207,1.271,0.205,0.303,0.225,0.075,	Coding
chr1	15817326	15853029	CASP9	439	-	ENSG00000132906.17	protein_coding	54	6.105,8.425,12.99,9.364,9.19,10.89,12.55,5.389,5.753,7.46,13.16,13.18,7.63,6.882,5.85,6.504,7.496,6.189,8.987,5.623,7.768,5.591,5.064,18.93,18.45,9.231,7.253,9.535,8.424,8.293,24.99,5.492,4.391,8.745,11.286,4.278,10.12,6.464,4.369,15.93,56.49,7.553,28.27,16.83,3.965,3.738,8.249,8.265,7.184,27.45,25.41,18.96,11.295,5.508,	Coding
chr1	15853307	15918874	DNAJC16	397	+	ENSG00000116138.12	protein_coding	54	5.68,5.449,5.693,4.848,5.553,4.717,6.826,2.839,3.881,4.184,8.748,7.33,4.878,6.67,3.429,4.111,4.524,3.239,4.849,3.135,6.294,7.386,9.041,7.691,8.514,5.942,6.337,5.56,6.114,5.483,6.675,3.029,2.644,6.34,5.991,5.341,6.546,7.078,5.445,7.939,9.412,3.357,8.174,7.881,5.846,5.985,6.782,7.048,4.623,9.006,10.28,9.633,7.592,1.423,	Coding
chr1	15892105	15892312	RP4-680D5.8	226	-	ENSG00000272510.1	antisense	54	0.292,0.194,0.347,0,0.165,0,0.246,0.167,0.324,0.233,0.18,0.223,0.378,0.41,0.193,0.211,0.168,0.151,0.169,0.149,0.363,0.165,0,0.317,0.486,0.219,0.966,0.171,0.277,0.146,0,0,0,3.22,0.893,4.856,0.223,0.643,0.727,0.507,0.585,0.19,0.488,0.612,0.193,0.2,1.739,0.767,0.224,0.681,0.85,0.504,0.529,0,	lncRNA
chr1	15898847	15911605	AGMAT	336	-	ENSG00000116771.5	protein_coding	54	0.198,0.246,1.444,0.169,0.233,0.107,0.536,0.646,1.363,0.57,0.211,0.222,1.368,1.979,0.594,1.013,0.567,0.396,0.31,0.61,0.323,6.894,1.501,0.319,0.316,0.211,6.708,0.122,0.799,0.115,0.191,0.091,0.076,34.56,9.281,31.035,0.263,1.671,5.466,0.231,0.231,0.434,0.739,0.673,0.189,0.188,10.27,2.073,0.421,2.001,0.628,0.462,0.389,0.743,	Coding
chr1	15912630	15930121	RP4-680D5.2	162	-	ENSG00000237301.1	antisense	54	0.032,0.028,0.071,0.094,0.099,0.062,0.168,0.118,0.168,0.149,0.115,0.122,0.245,0.246,0.124,0.222,0.193,0.08,0.085,0.074,0.088,0.427,0.105,0.114,0.324,0.099,0.104,0.077,0.074,0.064,0.278,0.03,0.019,0.113,0.095,0.026,0.12,0.202,0.183,0.147,0.244,0.051,0.634,0.261,0.055,0.059,0.173,0.275,0.089,1.491,0.506,0.391,0.121,0.017,	lncRNA
chr1	15931091	15931538	CHCHD2P6	305	+	ENSG00000235084.3	processed_pseudogene	54	1.305,1.1,2.513,1.556,1.406,1.486,1.374,0.909,1.005,1.144,1.054,0.95,1.137,1.236,0.941,1.264,1.309,0.969,1.833,1.298,1.399,2.366,1.467,1.276,1.494,1.236,1.143,1.174,1.04,1.129,1.59,0.969,0.727,1.149,1.625,0.858,1.387,1.403,1.308,1.993,1.546,0.653,2.367,1.757,1.068,1.137,1.15,1.35,1.077,13.6,2.456,1.581,1.227,0.668,	Pseudogene
chr1	15941137	15941362	CD24P1	9	-	ENSG00000236500.1	processed_pseudogene	54	0,0,0,0,0,0,0,0,0,0,0,0,0,0,0,0,0,0,0,0,0,0,0,0,0,0,0,0,0,0,0,0,0,0,0,0,0,0,0,0,0,0,0,0,0,0,0,0,0,0.134,0,0,0,0,	Pseudogene
chr1	15943994	15995539	DDI2	443	+	ENSG00000197312.11	protein_coding	54	21.6,14.48,9.584,9.677,11.22,11.22,15.11,2.933,3.787,3.343,13.17,10.74,4.894,5.665,3.755,3.716,3.607,2.785,6.227,3.706,19.02,19.475,14.765,18.33,17.195,10.64,9.779,10.11,26.22,9.261,15.05,5.814,4.685,5.979,7.696,13.46,17.89,17.805,19.31,18.76,13.45,5.416,8.851,19.39,20.97,21.59,12.01,12.28,8.088,7.924,12.58,23.165,22.43,1.926,	Coding
chr1	16009367	16009623	RP4-680D5.9	157	-	ENSG00000271742.1	lincRNA	54	0.186,0,0.146,0.198,0.182,0,0,0.083,0.121,0.075,0.518,0.42,0.17,0.119,0.088,0.116,0.1,0,0,0,0.129,0.252,0,0.206,0,0,0,0,0,0,0,0,0,0,0.13,0,0.19,0.09,0.536,0.208,0.629,0,0.234,0.137,0,0,0.155,0.284,0,2.397,0.301,0.244,0.167,0,	lncRNA
chr1	16010826	16061264	PLEKHM2	568	+	ENSG00000116786.11	protein_coding	54	81.72,65.04,55.23,93.855,83.865,77.51,62.86,75.315,127.95,64.715,115.5,125.7,193.7,185.9,62.34,47.595,79.205,56.69,42.12,43.22,65.4,55.45,71.71,83.61,81.795,64.68,42.045,62.9,62.52,59.72,66.65,48.05,43.105,26.2,36.16,14.875,106.8,46.11,112.4,96.55,77.21,21.255,55.71,64.1,77.735,88.03,51.59,82.13,38.39,93.88,70.3,82.33,74.595,38.23,	Coding
chr1	16046806	16063391	RP11-288I21.1	286	-	ENSG00000237938.5	antisense	54	1.581,1.239,1.228,2.17,1.704,1.592,1.302,0.21,0.302,0.245,1.155,1.64,0.443,0.316,0.225,0.289,0.24,0.174,0.38,0.268,1.427,0.825,1.448,2.441,1.868,1.191,0.921,1.161,1.377,1.132,1.82,0.875,0.539,0.551,0.669,0.32,2.617,1.3,1.048,2.48,2.279,0.652,1.176,1.492,1.671,1.906,1.291,1.485,0.93,1.4,2.064,2.006,2.152,0.491,	lncRNA
chr1	16062899	16067891	SLC25A34	393	+	ENSG00000162461.7	protein_coding	54	4.121,3.631,5.579,9.872,7.298,5.843,4.469,2.292,2.993,2.751,27.56,30.1,4.608,3.559,1.721,2.592,3.47,2.145,1.551,1.573,3.225,0.712,0.938,8.726,7.029,4.617,7.162,3.468,1.91,2.892,5.966,2.487,6.912,4.247,4.689,2.881,4.943,2.46,21.18,7.086,8.512,2.832,7.639,4.701,2.692,2.417,11.12,6.003,2.894,6.001,7.389,7.268,4.356,0.576,	Coding
chr1	16068916	16074477	TMEM82	293	+	ENSG00000162460.6	protein_coding	54	0,0,0.005,1.712,0.875,0.297,0,0,0,0,0,0,0,0,0,0,0,0,0,0,0,0,0,0.036,0.037,0.024,5.607,0,0,0,0.042,0,0,9.119,3.437,35.965,0.034,0,0,0,0.03,0.03,0,0.026,0,0,12.06,0.025,0.272,0.035,0,0.037,0,0,	Coding
chr1	16075924	16076391	RP11-169K16.4	273	-	ENSG00000224459.1	antisense	54	0.108,0.143,0.089,26.02,14.895,8.432,0.215,0,0,0,0,0,0,0,0,0,0,0,0,0,0.102,0,0,0.236,0.064,0,0.058,0,0,0,0,0,0,0.121,0.356,0,0.283,0,0,0.126,0.034,0,0,0.174,0,0,0.126,0.152,0,0,0,0.235,0,0,	lncRNA
chr1	16083101	16113089	FBLIM1	537	+	ENSG00000162458.12	protein_coding	54	33.49,29.73,17.06,566.2,345.65,315.5,53.12,1.152,1.212,0.784,0.892,1.241,1.085,0.96,0.935,1.244,0.797,0.86,1.192,1.085,35.87,0.148,27.87,50.59,68.67,48.14,57.05,40.45,22.29,40.99,66.93,29.52,22.06,17.31,21.89,3.072,50.485,30.71,2.197,28.59,51.315,12.965,13.19,60.92,15.175,18.11,48.42,31.69,27.74,18.51,25.25,92.42,35.495,0.123,	Coding
chr1	16119290	16119780	RPL12P14	202	+	ENSG00000224321.1	processed_pseudogene	54	0.934,0.823,0.187,0.425,0.56,0.46,0.348,0.071,0.066,0.046,0.206,0.158,0.066,0.064,0.058,0.07,0.057,0.045,0.091,0.076,0.721,0.321,0.725,0.291,0.492,0.294,0.974,0.204,0.278,0.184,0.328,0.083,0.051,0.438,0.538,0.5,0.534,0.275,0.099,0.487,0.491,0.225,0.158,0.352,0.296,0.318,1.375,0.229,0.177,0.561,0.28,0.369,0.349,0.209,	Pseudogene
chr1	16133663	16135843	UQCRHL	394	-	ENSG00000233954.6	protein_coding	54	4.261,5.159,2.986,4.88,4.997,5.385,5.48,4.269,5.948,4.809,12.4,9.68,5.714,7.965,4.048,5.157,5.732,3.739,3.842,4.571,4.676,17.965,11.675,6.1,6.458,5.887,5.825,4.819,6.399,4.68,5.189,9.058,10.195,4.323,7.029,2.165,4.716,4.665,7.18,4.795,7.809,1.897,4.822,4.902,4.865,4.756,4.976,4.606,4.225,4.046,5.12,5.422,5.817,1.823,	Coding
chr1	16154726	16155164	RP11-169K16.8	280	+	ENSG00000178715.8	processed_pseudogene	54	1.392,1.213,0.665,1.353,1.266,1.654,1.277,0.496,0.33,0.436,0.739,0.864,0.379,0.391,0.405,0.425,0.436,0.388,0.633,0.499,1.475,2.263,1.329,1.979,1.192,1.479,0.932,1.35,1.021,1.066,1.468,0.654,0.457,0.527,0.532,0.488,1.581,0.898,1.063,1.887,3.381,0.756,0.816,1.226,1.85,1.894,0.993,1.126,0.875,0.729,1.385,1.873,1.521,0.757,	Pseudogene
chr1	16160968	16163401	FLJ37453	382	-	ENSG00000179743.4	antisense	54	3.689,2.526,3.175,5.833,5.12,5.744,5.346,3.248,3.179,3.369,8.69,8.074,3.935,3.917,3.39,3.321,3.631,3.158,5.902,3.295,3.96,3.345,1.776,6.244,6.965,5.55,3.632,5.623,3.122,5.681,6.463,2.474,2.142,2.569,3.561,1.567,4.559,3.595,5.777,7.52,6.927,1.676,9.968,5.907,3.994,4.303,4.461,6.521,3.27,13.56,5.759,8.962,5.187,2.212,	lncRNA
chr1	16174358	16266955	SPEN	490	+	ENSG00000065526.10	protein_coding	54	30.45,22.13,13.275,43.18,35.325,51.96,27.92,9.04,8.904,9.98,39.13,47.09,14.4,11.18,9.205,9.791,10.42,8.309,13.05,9.191,29.1,35.665,21.745,30.14,32.065,23.32,17.805,28.09,21.63,25.31,38.29,10.91,6.737,9.24,15.085,8.256,32.825,22.21,16.86,43.17,45.305,9.818,22.9,23.69,31.485,31.83,23.25,21.85,14.1,22.61,37.9,40.19,30.565,7.535,	Coding
chr1	16244192	16244403	RP1-134O19.3	18	-	ENSG00000270620.1	unprocessed_pseudogene	54	0,0,0,0,0,0,0,0,0,0,0,0,0,0,0,0,0,0,0,0,0,0,0,0.233,0,0,0,0,0,0,0,0,0,0,0.061,0,0,0,0,0,0,0,0,0,0,0,0,0,0,0,0,0,0,0,	Pseudogene
chr1	16268363	16302627	ZBTB17	482	-	ENSG00000116809.11	protein_coding	54	22.68,18.54,17.86,27.08,23.79,23.73,23.18,10.89,12.265,12.13,25.31,26.08,16.81,15.94,12.22,11.81,11.785,11.7,15.38,11.67,23.15,19.425,17.5,31.91,32.18,23.62,17.37,22.33,19.31,21.69,25.97,10.5,7.683,11.61,15.57,7.673,31.795,18.825,12.98,28.82,30.48,9.137,23.69,31.2,20.53,21.02,21.23,33.93,17.26,43.16,35.97,33.765,27.41,16.99,	Coding
chr1	16296126	16296689	RP11-5P18.1	32	+	ENSG00000234607.2	processed_pseudogene	54	0,0,0,0,0,0,0,0,0,0,0,0.134,0,0,0,0,0,0.033,0.051,0,0,0,0,0,0.036,0,0,0,0,0,0,0,0,0,0,0,0,0,0,0,0.075,0,0,0,0,0,0.057,0.058,0,0.077,0.069,0,0,0,	Pseudogene
chr1	16314676	16314936	RP11-5P18.3	0	+	ENSG00000231353.1	unprocessed_pseudogene	54	0,0,0,0,0,0,0,0,0,0,0,0,0,0,0,0,0,0,0,0,0,0,0,0,0,0,0,0,0,0,0,0,0,0,0,0,0,0,0,0,0,0,0,0,0,0,0,0,0,0,0,0,0,0,	Pseudogene
chr1	16315634	16315870	RP11-5P18.11	0	-	ENSG00000275503.1	processed_pseudogene	54	0,0,0,0,0,0,0,0,0,0,0,0,0,0,0,0,0,0,0,0,0,0,0,0,0,0,0,0,0,0,0,0,0,0,0,0,0,0,0,0,0,0,0,0,0,0,0,0,0,0,0,0,0,0,	Pseudogene
chr1	16316365	16321246	TBC1D3P6	0	+	ENSG00000224966.4	unprocessed_pseudogene	54	0,0,0,0,0,0,0,0,0,0,0,0,0,0,0,0,0,0,0,0,0,0,0,0,0,0,0,0,0,0,0,0,0,0,0,0,0,0,0,0,0,0,0,0,0,0,0,0,0,0,0,0,0,0,	Pseudogene
chr1	16330730	16335302	C1orf64	244	+	ENSG00000183888.4	protein_coding	54	0.023,0.015,0,0.033,0.024,0.03,0.044,1.633,1.938,2.764,1.371,1.553,2.49,2.421,2.262,1.988,1.636,2.573,2.906,2.955,0.704,0.009,0,0.038,0.158,0.042,0.014,0.031,0.013,0.033,0,0.107,0.179,0.726,0.182,0,0.022,1.331,0.092,0.728,0.022,0.01,0.013,0.234,0.023,0.026,0.014,0,0.046,0.021,0.499,0.04,0.022,0,	Coding
chr1	16340522	16346089	HSPB7	614	-	ENSG00000173641.17	protein_coding	54	145.5,111.6,74.315,893.7,386.65,465.2,77.98,1.307,1.281,1.457,12.45,14.67,1.894,1.393,1.508,1.404,1.156,1.347,5.004,2.037,50.7,0.871,8.781,81.4,63.07,145.6,41.655,242.5,9.183,239.5,97.86,1048,1825,9.038,49.85,1.081,24.1,6.897,1054,22.43,28.325,2.323,7.611,30.5,8.08,17.85,10.9,4.384,16.43,41.8,28.45,188.5,26.51,0.535,	Coding
chr1	16345369	16360545	CLCNKA	423	+	ENSG00000186510.11	protein_coding	54	0.599,0.793,2.676,1.417,0.691,0.751,0.38,0.101,0.134,0.15,7.392,8.609,0.25,0.171,0.125,0.185,0.105,0.112,0.188,0.218,1.122,0.328,0.037,0.617,1.969,0.572,0.518,1.078,0.08,0.747,1.29,0.454,0.197,40.95,293.05,0.099,0.611,2.917,0.376,0.387,1.921,2.034,29.39,1.498,0.72,1.099,0.188,0.256,3.795,10.76,44.86,2.095,0.522,0.015,	Coding
chr1	16361672	16366524	RP11-5P18.10	340	-	ENSG00000232456.1	unprocessed_pseudogene	54	0.054,0.065,1.236,0.144,0.097,0.11,0.094,1.89,2.731,1.252,41.84,45.11,2.31,2.283,1.565,2.55,1.2,1.242,7.76,3.356,0.072,0,0,0.449,0.381,0.075,0.068,0.111,0.317,0.056,0.163,0.784,0.513,2.44,10.299,0,0,0.575,0,0.097,0.249,0.349,2.223,0.076,0.621,0.825,0.088,0,0.152,0.6,0.81,0.229,0.349,0,	Pseudogene
chr1	16370230	16383803	CLCNKB	409	+	ENSG00000184908.17	protein_coding	54	0.167,0.529,1.567,0.609,0.335,0.375,0.15,0.143,0.213,0.059,8.39,10.16,0.168,0.116,0.07,0.332,0.063,0.051,0.282,0.129,0.289,0.009,0.034,1.051,0.866,0.449,0.298,0.576,0.07,0.398,0.691,2.298,0.917,137.3,165.35,0.021,0.436,10.62,0.043,1.259,1.552,0.438,3.286,0.807,0.138,0.165,0.109,0.095,0.508,4.691,22.78,1.385,0.516,0,	Coding
chr1	16384263	16400127	FAM131C	411	-	ENSG00000185519.8	protein_coding	54	0.337,0.232,5.902,0.706,0.545,0.458,0.336,8.335,11.99,5.367,99.48,105.2,10.18,10.03,7.343,12.38,5.159,5.181,31.64,14.66,0.365,0.18,0.265,1.363,1.187,0.433,0.355,0.514,1.378,0.358,0.945,3.64,2.349,4.074,12.758,0.071,0.081,1.194,0.053,0.363,0.626,1.688,11.37,0.38,2.643,3.515,0.363,0.159,0.698,1.48,2,0.949,1.309,0,	Coding
chr1	16450831	16482582	EPHA2	482	-	ENSG00000142627.12	protein_coding	54	26.03,35.86,11.89,19.415,19.27,12.32,17.2,1.922,1.872,2.231,1.546,2.422,2.511,1.981,1.929,2.252,1.802,2.267,2.895,2.909,28.25,0.386,11.655,30.64,23.75,9.846,12.99,11.58,197.6,11.21,34.84,12.58,8.279,11.95,22.71,8.59,31.925,38.765,3.356,41.71,10.765,7.159,12.51,18.69,61.925,57.29,18.13,11.73,12.98,4.157,35.58,33.815,101.35,0.097,	Coding
chr1	16481705	16483824	RP11-276H7.2	253	+	ENSG00000227959.1	antisense	54	0.657,0.662,0.498,0.579,0.465,0.341,0.672,0.066,0.053,0.072,0,0.058,0.081,0.056,0.061,0.074,0.063,0.07,0.087,0.087,0.852,0.081,0.228,1.377,1.183,0.292,0.809,0.376,4.645,0.324,1.08,0.293,0.24,0.586,1.143,0.339,0.946,2.902,0.125,0.951,0.59,0.57,0.455,0.901,1.866,1.636,1.238,0.303,0.725,0.203,1.286,1.502,4.192,0,	lncRNA
chr1	16485760	16488378	RP11-276H7.3	216	+	ENSG00000224621.1	antisense	54	0.35,0.317,0.253,0.254,0.195,0.131,0.164,0,0,0,0,0,0,0,0,0,0,0,0,0,0.474,0,0.15,0.87,0.408,0.127,0.667,0.164,3.184,0.159,0.933,0.11,0.11,0.309,0.606,0.162,0.579,2.303,0.051,0.484,0.307,0.547,0.225,0.439,0.97,0.982,0.883,0.163,0.57,0.099,0.837,0.712,1.922,0,	lncRNA
chr1	16524711	16539104	ARHGEF19	423	-	ENSG00000142632.16	protein_coding	54	6.339,5.647,18.78,7.502,7.178,5.783,10.16,0.841,0.751,1.091,1.074,1.414,0.786,0.627,0.641,0.894,1.356,0.902,0.757,0.769,10.31,2.311,8.492,15.92,17.485,3.896,5.28,5.443,26.57,4.901,16.19,2.641,1.271,3.217,7.407,1.229,8.243,21.29,0.757,9.061,14.99,6.091,3.661,15.6,49.2,37.86,6.42,8.078,9.575,4.737,30.2,14.97,22.18,1.739,	Coding
chr1	16542403	16554522	ANO7L1	278	-	ENSG00000237276.8	transcribed_unprocessed_pseudogene	54	0.502,0.454,2.893,0.946,0.705,0.476,0.549,0.192,0.241,0.48,0.663,0.709,0.268,0.216,0.176,0.258,0.527,0.374,0.166,0.184,0.738,0.468,0.339,0.854,0.717,0.335,0.782,0.472,6.808,0.364,1.548,0.337,0.279,0.821,1.503,0.509,0.899,4.187,0.069,1.263,0.972,1.183,0.636,0.545,3.759,3.488,0.683,0.53,1.263,1.41,4.096,0.955,2.244,0.367,	Pseudogene
chr1	16558194	16563657	RSG1	388	-	ENSG00000132881.11	protein_coding	54	2.236,2.674,7.332,6.155,5.207,4.675,7.034,5.686,7.479,5.387,2.725,3.355,7.17,6.921,3.534,6.793,6.832,4.299,2.543,4.61,3.135,4.921,5.594,5.833,6.698,4.841,3.438,6.405,4.795,6.09,9.012,2.529,1.91,3.957,4.403,1.908,4.068,4.972,0.979,7.12,9.901,2.381,10.45,5.297,5.796,6.059,2.969,3.763,4.101,11.29,10.44,8.572,4.036,0.851,	Coding
chr1	16567707	16567893	MT1XP1	295	-	ENSG00000233929.1	processed_pseudogene	54	1.541,2.068,0.589,2.289,1.922,2.787,0.647,0.581,0.889,0.713,1.857,1.983,0.938,0.987,0.685,0.712,0.746,0.765,0.571,0.85,1.606,0.342,1.133,1.133,0.961,0.758,0.56,0.836,1.802,0.77,1.441,0.524,0.355,0.997,1.084,2.161,1.985,0.913,3.739,1.407,0.979,1.011,1.076,1.369,3.79,3.436,0.644,0.75,1.071,2.429,2.741,0.805,1.711,1.364,	Pseudogene
chr1	16573333	16678949	FBXO42	437	-	ENSG00000037637.10	protein_coding	54	10.93,9.158,7.263,27.92,16.65,22.12,14.18,3.769,4.883,4.776,19.37,17.67,6.888,6.923,3.929,6.495,5.861,3.871,4.424,3.988,10.36,11.13,8.053,17.2,15.66,10.7,7.172,12.44,11.16,10.78,16.49,5.962,4.863,3.698,5.899,3.477,11.06,8.639,8.118,16.45,15.34,3.718,11.73,14.63,19.98,20.59,8.219,9.569,6.404,11.19,13.81,20.245,14.49,5.684,	Coding
chr1	16679069	16724640	SZRD1	538	+	ENSG00000055070.16	protein_coding	54	54.04,50.37,49.115,94.26,73.48,87.78,65.64,17.505,16.325,19.035,22.35,23.34,17.17,16.14,15.96,17.585,18.84,17.5,28.61,20.24,50.38,103.3,97.89,62.95,68.75,63.61,44.92,71.37,56.64,65.77,73.36,29.46,25.11,29.67,38.44,20.41,59.82,36.87,41.2,59.88,77.415,13.89,33,55.3,47.265,50.57,50.46,56.46,33.57,30.98,61.75,86.085,50.42,32.49,	Coding
chr1	16695644	16696025	RP11-430L17.1	154	-	ENSG00000226457.1	processed_pseudogene	54	0.189,0.146,0.121,0.265,0.164,0.225,0.091,0.071,0.066,0.063,0.151,0.179,0.071,0.079,0.062,0.083,0.068,0.06,0.111,0.082,0.174,0.319,0.37,0.249,0.055,0.148,0.138,0.139,0.155,0.123,0.27,0.06,0.03,0.099,0.155,0,0.15,0.115,0.103,0.19,0.279,0.077,0.109,0.165,0.239,0.229,0.146,0.186,0.126,0.826,0.159,0.171,0.164,0.086,	Pseudogene
chr1	16713620	16763919	SPATA21	201	-	ENSG00000187144.11	protein_coding	54	0.067,0.029,0.023,0.111,0.052,0.057,0.046,0.026,0.023,0.039,0.876,1.01,0.042,0.028,0.033,0.018,0.037,0.04,0.075,0.035,0.07,0.104,0.01,0.116,0.102,0.049,0.027,0.054,0.015,0.047,0.14,0.018,0.011,0.037,0.006,0.061,0.042,0.024,0.025,0.34,0.129,0.081,0.043,0.063,0.05,0.059,0.049,0.065,0.023,12.82,0.037,0.112,0.065,0.009,	Coding
chr1	16767166	16786573	NECAP2	526	+	ENSG00000157191.19	protein_coding	54	58.01,52.44,42.54,51.88,49.565,41.88,44.96,16.155,14.3,17.325,25.92,27.87,15.61,13.7,15.03,17.635,17.51,15.27,31,19.5,51.8,85.965,71.015,55.3,55.515,27.93,32.25,31.03,50.25,29.09,44.13,13.79,8.734,25.56,34.37,15.25,77.85,34.215,5.055,59.51,65.69,12.03,31.63,42.24,59.23,63.53,40.77,105.3,26.68,67.29,49.6,48.005,52.385,43.48,	Coding
chr1	16787442	16789782	LINC01772	357	+	ENSG00000226029.1	lincRNA	54	2.207,1.551,1.62,4.538,3.353,3.324,2.961,1.431,1.774,2.591,18.51,21.56,2.977,2.445,1.648,1.802,3.016,1.911,2.066,1.259,2.384,0.686,1.312,6.864,5.159,3.5,1.652,3.409,1.225,2.973,4.97,0.95,0.639,1.214,1.47,0.367,2.868,2.045,0.446,7.968,7.554,0.863,3.985,3.737,2.122,2.273,2.019,3.081,1.568,2.789,4.312,5.319,3.724,0.654,	lncRNA
chr1	16793930	16825752	CROCCP3	404	-	ENSG00000080947.14	transcribed_unprocessed_pseudogene	54	3.769,3.012,4.031,8.113,5.937,6.648,7.544,2.525,3.5,4.217,36.22,38.88,5.538,4.438,3.123,4.272,4.877,3.025,3.881,2.52,4.046,1.204,3.019,12.59,11.77,7.513,3.308,6.344,2.245,5.663,12.17,1.853,1.062,2.563,3.243,0.698,4.745,3.877,0.755,12.09,16.82,1.743,15.3,8.755,2.989,3.047,4.376,5.943,3.099,5.419,10.72,12.805,6.783,0.827,	Pseudogene
chr1	16841139	16842249	RP4-798A10.7	215	+	ENSG00000261135.1	lincRNA	54	0.115,0.058,0.434,0.267,0.27,0.22,0.245,0.465,0.518,0.444,1.14,1.064,0.476,0.504,0.482,0.729,0.613,0.401,0.838,0.425,0.236,0.398,0.132,0.19,0.185,0.226,0.294,0.156,0.132,0.139,0.29,0.035,0,0.344,0.673,0.186,0.239,0.187,0,0.694,0.237,0.508,1.015,0.428,0.364,0.408,0.338,0.318,0.263,2.594,0.632,0.196,0.188,0,	lncRNA
chr1	16847188	16848291	RP4-798A10.4	101	+	ENSG00000224174.2	lincRNA	54	0,0,0,0,0,0,0,0.12,0.093,0.096,0.361,0.279,0,0.103,0.067,0.178,0.093,0.109,0.151,0.138,0,0,0,0,0,0,0,0,0,0,0,0,0,0,0,0,0,0,0,0.16,0,0,0,0,0,0,0,0.217,0,1.195,0,0,0,0,	lncRNA
chr1	16860380	16862667	LINC01783	216	-	ENSG00000233421.4	lincRNA	54	0.052,0.05,0.24,0.088,0.093,0.103,0.124,0.086,0.125,0.09,1.703,1.491,0.174,0.19,0.095,0.379,0.102,0.089,0.067,0.062,0.071,0.027,0.025,0.082,0.382,0.596,0.178,0.278,0.041,0.266,0.746,0.06,0.032,0.09,0.166,0.052,0.166,0.101,0.019,0.178,0.22,0.277,0.171,0.106,0.046,0.045,0.113,0.053,0.368,11.36,0.098,0.267,0.116,0,	lncRNA
chr1	16865560	16866070	AL021920.2	88	+	ENSG00000268991.2	protein_coding	54	0,0,0,0,0,0,0,0,0,0,1.311,1.068,0,0,0,0,0,0,0,0,0,0,0,0,0,0,0,0,0,0,0,0,0,0,0,0,0,0,0,0,0,0,0,0,0,0,0,0,0,0.216,0,0,0,0,	Coding
chr1	16875145	16879026	RP5-875O13.6	25	-	ENSG00000225710.1	unprocessed_pseudogene	54	0,0,0,0,0,0,0,0,0,0,0,0,0,0,0,0,0,0,0,0,0,0,0,0,0,0,0,0,0,0,0,0.03,0.032,0,0,0,0,0,0.161,0,0,0,0,0,0,0,0,0,0,0.216,0,0,0,0,	Pseudogene
chr1	16888813	16940057	NBPF1	371	-	ENSG00000219481.10	protein_coding	54	2.896,2.799,10.28,5.27,4.63,4.227,6.111,2.587,2.367,2.362,8.906,8.986,2.388,2.441,2.708,4.024,2.481,2.03,11.53,4.236,3.15,0.533,5.207,8.72,7.723,5.204,4.775,3.838,2.315,3.593,5.629,1.554,0.863,2.15,2.116,1.704,2.731,3.511,0.977,4.077,8.148,1.183,4.02,4.754,2.421,2.032,4.64,2.502,2.539,9.122,4.144,7.705,4.832,0.297,	Coding
chr1	16943885	16944224	RP5-1182A14.5	129	+	ENSG00000271732.1	lincRNA	54	0,0,0.522,0,0,0,0.098,0.053,0.074,0,0.231,0.305,0.064,0.075,0.07,0.115,0.091,0.043,0.254,0.136,0,0,0,0.155,0,0,0,0,0,0,0,0,0,0,0.032,0.434,0,0,0,0,0.192,0,0,0,0,0,0.125,0.091,0,2.25,0,0.14,0,0,	lncRNA
chr1	16944747	16983727	CROCCP2	485	-	ENSG00000215908.10	transcribed_unprocessed_pseudogene	54	17.99,15.15,14.275,18.715,18.805,16.89,20.38,8.413,9.829,10.56,107.5,98.17,13.02,13.82,10.24,11.82,11.49,8.758,13.99,9.357,19.44,13.17,14.63,33.11,34.415,23.46,19.135,18.61,12.92,17.59,29.67,7.776,4.652,12.59,16.31,36.505,20.195,17.485,8.339,31.36,32.66,7.908,20.1,26.03,20.185,19.78,26.26,33.59,14.49,28.01,28.06,32.245,24.32,6.113,	Pseudogene
chr1	16972116	16976784	MST1P2	426	+	ENSG00000186301.8	unprocessed_pseudogene	54	2.223,2.661,10.88,2.564,2.109,1.236,3.613,1.289,1.445,1.724,3.822,4.586,2.542,1.778,1.454,1.483,1.697,1.561,1.989,1.332,4.8,1.654,1.492,2.945,4.479,11.76,6.369,2.313,5.072,2.442,2.803,1.218,0.526,12.53,23.045,201.95,5.053,7.627,0.348,3.548,3.3,10.43,7.373,6.385,11.125,9.747,6.694,8.113,6.788,42.55,18.93,2.551,5.276,0.432,	Pseudogene
chr1	16983449	16994019	RP1-163M9.8	1	+	ENSG00000282143.1	lincRNA	54	0,0,0,0,0,0,0,0,0,0,0,0,0,0,0,0,0,0,0,0,0,0,0,0,0,0,0,0,0,0,0,0,0,0,0.015,0,0,0,0,0,0,0,0,0,0,0,0,0,0,0,0,0,0,0,	lncRNA
chr1	16999497	17000007	AL137798.1	0	+	ENSG00000237847.2	protein_coding	54	0,0,0,0,0,0,0,0,0,0,0,0,0,0,0,0,0,0,0,0,0,0,0,0,0,0,0,0,0,0,0,0,0,0,0,0,0,0,0,0,0,0,0,0,0,0,0,0,0,0,0,0,0,0,	Coding
chr1	17007591	17015244	RP5-875O13.7	132	-	ENSG00000280114.1	unprocessed_pseudogene	54	0,0,0,0,0,0,0,0.025,0.028,0.058,0.431,0.401,0.044,0.032,0.02,0.109,0.089,0.028,0,0,0.028,0,0,0,0,0,0,0,0,0,0.09,0,0.015,0.454,0.48,0.637,0,0.136,0.05,0,0,0.167,0.239,0,0.043,0.038,0.148,0.028,0.054,1.921,0.039,0,0,0,	Pseudogene
chr1	17012115	17012550	EIF1AXP1	245	-	ENSG00000236698.1	processed_pseudogene	54	0.676,0.672,0.413,0.632,0.631,0.815,0.392,0.214,0.26,0.247,1.242,1.054,0.302,0.3,0.229,0.412,0.276,0.208,0.379,0.229,0.749,1.647,1.413,0.868,0.649,0.535,0.462,0.434,0.693,0.454,0.934,0.32,0.219,0.848,0.772,1.087,0.738,0.737,0.636,0.602,0.959,0.478,0.577,0.443,0.757,0.735,0.675,0.308,0.446,2.186,0.736,0.971,0.891,0.101,	Pseudogene
chr1	17017607	17046652	ESPNP	155	-	ENSG00000268869.5	transcribed_unprocessed_pseudogene	54	0.014,0.01,0.01,0.018,0.013,0.012,0.02,0.075,0.108,0.181,0.277,0.315,0.124,0.095,0.055,0.098,0.198,0.089,0.028,0.048,0.071,0,0,0.018,0.03,0.015,0.034,0.009,0.032,0,0.121,0.006,0.007,0.742,0.808,0.367,0.045,0.274,0.01,0.014,0.039,0.276,0.418,0.042,0.108,0.096,0.139,0.041,0.131,2.601,0.161,0.018,0.04,0.011,	Pseudogene
chr1	17028040	17032089	RP1-163M9.7	67	+	ENSG00000279151.1	lincRNA	54	0,0,0,0,0,0,0,0,0,0,0,0,0,0,0,0,0,0,0,0,0,0,0,0,0,0,0,0,0,0,0,0,0,0,0,0,0,0,0,0,0,0,0,0,0,0,0,0,0,1.638,0,0,0,0,	lncRNA
chr1	17066432	17077008	RP5-1182A14.7	0	-	ENSG00000282740.1	lincRNA	54	0,0,0,0,0,0,0,0,0,0,0,0,0,0,0,0,0,0,0,0,0,0,0,0,0,0,0,0,0,0,0,0,0,0,0,0,0,0,0,0,0,0,0,0,0,0,0,0,0,0,0,0,0,0,	lncRNA
chr1	17076727	17077463	CROCCP4	33	+	ENSG00000227684.2	transcribed_unprocessed_pseudogene	54	0,0,0,0,0,0,0,0,0,0,0,0,0,0,0,0,0,0,0,0,0,0,0,0,0.181,0,0,0,0,0,0.06,0,0,0,0,0,0,0,0,0,0.095,0,0,0,0,0,0,0,0,0.216,0,0.064,0,0,	Pseudogene
chr1	17081404	17096732	MST1L	347	-	ENSG00000186715.10	transcribed_unprocessed_pseudogene	54	0.578,0.711,2.066,0.731,0.533,0.347,0.896,0.374,0.367,0.443,1.239,1.37,0.627,0.458,0.403,0.443,0.448,0.392,0.497,0.343,1.403,0.389,0.348,1.159,1.268,9.795,5.509,0.785,1.285,0.779,0.848,0.298,0.138,13.81,29.885,23.055,2.539,1.962,0.102,0.861,1.122,9.647,2.235,2.359,2.42,2.096,4.146,1.892,5.229,7.934,4.311,0.846,1.341,0.095,	Pseudogene
chr1	17177751	17179624	RP11-108M9.1	0	-	ENSG00000223643.6	lincRNA	54	0,0,0,0,0,0,0,0,0,0,0,0,0,0,0,0,0,0,0,0,0,0,0,0,0,0,0,0,0,0,0,0,0,0,0,0,0,0,0,0,0,0,0,0,0,0,0,0,0,0,0,0,0,0,	lncRNA
chr1	17181901	17185779	RP11-108M9.2	18	+	ENSG00000230239.1	lincRNA	54	0,0,0,0,0,0,0,0,0,0,0,0,0,0,0,0,0,0,0,0,0,0,0,0,0,0,0,0,0,0,0,0,0,0,0.012,0,0,0,0.029,0,0,0,0,0,0,0,0,0,0,0.252,0,0,0,0,	lncRNA
chr1	17197439	17200587	RP11-108M9.3	237	+	ENSG00000228549.3	lincRNA	54	0.089,0.072,1.358,0.14,0.203,0.183,0.377,0.163,0.273,0.248,2.918,2.533,0.401,0.389,0.145,0.606,0.271,0.19,0.122,0.116,0.105,0.018,0.033,0.28,0.555,1.223,0.41,0.828,0.11,0.683,1.021,0.116,0.053,0.146,0.194,0.183,0.171,0.246,0.043,0.286,0.737,1.061,0.337,0.149,0.085,0.076,0.224,0.12,1.438,7.936,0.107,0.535,0.217,0.019,	lncRNA
chr1	17215032	17216144	RP11-108M9.4	412	-	ENSG00000238142.1	lincRNA	54	8.287,10.15,9.808,9.159,10.15,5.648,12.43,3.764,4.393,3.174,9.648,8.263,3.939,4.575,3.749,6.046,3.719,3.006,4.985,4.537,8.951,0.783,5.764,9.882,10.316,12.31,9.267,8.509,4.723,8.468,17.56,4.349,2.366,6.837,10.011,6.893,10.475,7.444,3.231,11.02,7.235,6.026,5.778,7.181,6.885,5.282,9.106,13.41,7.677,6.915,10.9,12.575,8.796,2.625,	lncRNA
chr1	17215589	17216042	RP11-108M9.5	351	+	ENSG00000235241.1	processed_pseudogene	54	2.805,2.909,4.368,3.777,3.705,2.088,4.266,1.687,2.004,1.515,6.859,5.728,2.099,2.436,1.719,2.895,1.784,1.378,1.586,1.756,2.96,0.281,2.617,3.573,4.29,5.431,3.397,3.858,2,3.824,6.618,1.848,1.048,2.437,2.881,1.78,3.407,2.192,1.532,4.325,3.314,1.905,2.823,2.936,2.391,1.777,3.73,5.838,2.898,3.307,4.469,6.343,3.205,0.854,	Pseudogene
chr1	17230833	17231271	RP11-108M9.6	213	-	ENSG00000272426.1	lincRNA	54	0.186,0.235,0.494,0.429,0.35,0.234,0.412,0.254,0.279,0.26,0.855,0.927,0.301,0.298,0.257,0.385,0.273,0.219,0.29,0.257,0.278,0.257,0.176,0.361,0.334,0.351,0.309,0.322,0.288,0.273,0.44,0.142,0.108,0.292,0.465,0.191,0.342,0.193,0,0.359,1.006,0.087,0.84,0.517,0.388,0.274,0.355,0.491,0.315,2.198,0.68,0.575,0.587,0.162,	lncRNA
chr1	17248444	17299474	CROCC	466	+	ENSG00000058453.16	protein_coding	54	15.61,13.05,10.875,16.735,16.44,15.27,20.28,6.379,6.384,8.511,57.22,56.2,9.663,9.004,7.255,10.38,8.101,6.901,9.796,6.506,16.67,1.519,10.295,34.52,35.905,19.43,11.005,17.43,14.92,15.67,33.4,5.879,3.518,7.74,9.758,2.566,16.855,12.925,3.756,28.55,30.21,7.875,21.07,21.9,25.035,20.09,15.17,18.78,11.72,13.56,19.72,31.655,24.065,3.138,	Coding
chr1	17300996	17307330	MFAP2	430	-	ENSG00000117122.13	protein_coding	54	19.24,10.91,1.338,35.425,29.125,18.06,10.42,0.092,0.069,0.134,0.08,0.132,0.091,0.056,0.114,0.183,0.141,0.111,0.13,0.108,12.11,0.035,37.265,45.14,59.175,7.799,4.867,8.607,2.241,6.325,15.95,3.342,0.949,1.082,3.965,0.234,11.565,8.101,0.445,11.99,25.325,3.863,8.948,11.48,9.184,12.8,5.408,1.161,2.17,12,6.597,34.585,20.705,0.027,	Coding
chr1	17305420	17331586	RP1-37C10.3	164	+	ENSG00000226526.1	antisense	54	0.241,0.095,0,0.967,0.601,0.594,0.375,0,0,0,0,0,0,0,0,0,0,0,0,0,0.187,0,0.338,0.794,1.29,0.223,0.097,0.228,0,0.143,0.6,0,0,0,0.029,0,0.285,0.087,0,0.258,0.422,0,0.149,0.198,0.12,0.185,0.089,0,0.06,0.35,0,0.508,0.38,0,	lncRNA
chr1	17312452	17338423	ATP13A2	519	-	ENSG00000159363.17	protein_coding	54	22.41,22.56,23.45,20.81,23.4,14.59,22.52,43.345,72.275,45.735,104.8,116.4,117.5,107.6,48.2,82.51,59.665,38.07,30.37,49.09,23.98,20.97,24.25,21.28,23.805,18.02,20.125,16.96,28.08,17.59,21.99,7.022,5.496,15.68,16.315,3.962,34.345,35.62,11.04,37.97,18.855,31.045,102.7,27.72,24.77,26.95,23.96,44.08,20.84,23.55,34.77,25.825,20.44,11.52,	Coding
chr1	17345216	17380665	SDHB	578	-	ENSG00000117118.9	protein_coding	54	83.86,81.73,104.8,94.27,90.8,104.2,84.23,46.65,58.285,52.22,96.73,83.9,64.65,77.97,44.05,51.765,56.65,45.37,61.46,53.34,81.77,144.5,117.25,71.06,72.81,90.06,104.15,90.06,82.92,93.26,83.68,122.8,168.25,95.12,104.5,124.95,81.15,67.765,177.6,94.16,61.035,37.68,60.6,54.96,65.715,68.52,88.2,74.8,87.42,91.04,75.6,84.725,73.505,52.73,	Coding
chr1	17393255	17445930	PADI2	482	-	ENSG00000117115.12	protein_coding	54	0.995,1.867,0.258,0.737,0.813,0.881,1.144,35.315,30.885,37.185,13.55,14.34,38.37,34.14,49.53,37.665,24.245,42.1,237.9,96.11,5.031,2.125,0.067,1.841,1.307,1.018,39.265,1.091,1.159,0.859,4.293,0.319,0.269,2.189,11.46,0.441,7.983,18.705,156.1,12.63,0.25,0.581,4.093,2.172,7.779,11.55,6.366,17.84,0.867,1.55,0.866,0.953,1.429,87.35,	Coding
chr1	17516277	17524112	RP11-380J14.1	73	+	ENSG00000204362.6	lincRNA	54	0,0.01,0,0,0.027,0,0,0,0,0,0,0,0,0,0,0,0,0,0,0,0,0,0.351,0.016,0.006,0,0,0,0.448,0,0,0,0,0.037,0.206,0,0,0.07,0,0.071,0,0,0.106,0.032,0.153,0.229,0,0.023,0,0.045,0,0,0.079,0,	lncRNA
chr1	17519726	17528228	RP11-380J14.4	17	-	ENSG00000282843.1	lincRNA	54	0,0,0,0,0,0,0,0,0,0,0,0,0,0,0,0,0,0,0,0,0,0,0,0,0,0,0,0,0,0,0,0,0,0,0,0,0,0,0,0,0,0,0,0,0,0,0,0,0,0.278,0,0,0,0,	lncRNA
chr1	17531620	17572500	PADI1	379	+	ENSG00000142623.9	protein_coding	54	0.02,0.028,0.026,0.029,0.046,0.021,0.116,0.029,0.019,0.142,0.061,0.07,0.026,0.018,0.048,0.268,0.083,0.162,0.411,1.172,0.023,0.05,0.153,0.404,0.112,0.024,0.09,0.07,202.3,0.086,0.084,0.012,0.008,0.04,0.277,0.062,0.035,0.645,0.011,0.049,0.04,0.032,0.038,0.184,8.102,9,0.037,0.263,0.027,0.645,0.037,0.056,22.925,0.011,	Coding
chr1	17575592	17610728	PADI3	239	+	ENSG00000142619.4	protein_coding	54	0,0,0,0,0,0,10.2,0,0,0,0,0,0,0,0,0,0,0,0,0.019,0.051,0.058,0.038,0.034,0.032,0,0.037,0,17.01,0.015,0,0,0,0,0.017,0,0,0.091,0,0,0,0,0.063,0.417,0.539,0.318,0.03,0,0,0.654,0,0,2.033,0,	Coding
chr1	17634689	17690499	PADI4	381	+	ENSG00000159339.13	protein_coding	54	0.4,1.193,0.093,0.26,0.214,0.108,0.297,0.233,0.32,0.105,0.06,0.103,0.938,0.703,0.135,0.116,0.071,0.101,0.114,0.153,0.305,0.266,0,0.343,0.287,0.117,0.115,0.155,0.148,0.177,1.191,0.332,0.278,0.339,0.295,0.69,9.845,0.135,0.139,0.118,0.097,0.054,0.248,0.242,0.115,0.089,0.241,35.57,0.17,0.301,0.479,0.284,0.254,196,	Coding
chr1	17733500	17766220	RCC2	514	-	ENSG00000179051.13	protein_coding	54	29.6,29.96,23.025,21.07,26,16.42,33.98,11.29,11.1,12.475,35.01,33.59,17.08,18.81,12.82,15.99,11.645,11.4,23.35,13.85,40.47,124.25,61.345,51.75,50.04,27.6,32.505,18.52,88.42,18.34,33.49,9.178,6.11,14.49,30.52,9.264,47.485,55.71,5.934,35.53,45.05,13.275,17.93,39.92,89.645,85.49,40.59,63.38,21.49,47.17,39.75,36.42,60.375,14.59,	Coding
chr1	17866329	18024364	ARHGEF10L	514	+	ENSG00000074964.16	protein_coding	54	30.74,17.15,11.815,115.1,80.905,119.3,41.78,9.15,11.72,12.125,132.1,138.3,14.99,13.24,9.021,13.525,11.83,9.623,8.152,10.78,24.89,0.443,12.22,40.16,40.57,27.48,35.765,44.04,35.79,39.37,27.52,18.61,16.73,32.43,37.04,55.33,21.3,34.02,27.98,28.37,14.425,24.39,13.13,30.61,47.825,57.36,27.31,14.41,22.04,8.219,33.21,27.185,37.015,1.843,	Coding
chr1	18044181	18076473	RP11-473A10.2	74	+	ENSG00000236648.1	lincRNA	54	0,0,0,0,0,0,0,0,0,0,0,0,0,0,0,0,0,0,0,0,0,0,0,0,0,0,0,0,0,0,0,0,0,0,0,0,0,0,0,0,0,0,0,0,0,0,0,0,0,1.945,0,0,0,0,	lncRNA
chr1	18081807	18153558	ACTL8	199	+	ENSG00000117148.7	protein_coding	54	0,0,0,0,0,0,0,0,0.025,0,0,0,0.093,0.12,0,0.013,0,0,0,0,0,0.035,0.141,0,0,0,0.044,0,0.041,0,0,0,0,0,0,0,0,0,0,0,0,0,0,0,0,0,0,0,0,16.58,0,0,0,0,	Coding
chr1	18392150	18400906	LINC01654	43	+	ENSG00000261781.1	lincRNA	54	0,0,0,0,0,0,0,0,0.032,0,0.107,0.131,0.09,0.073,0,0.014,0,0,0,0,0,0,0,0,0,0,0,0,0,0,0,0,0,0,0,0,0,0,0,0,0,0,0,0,0,0,0,0,0,0.417,0,0,0,0,	lncRNA
chr1	18434239	18704976	IGSF21	455	+	ENSG00000117154.11	protein_coding	54	3.189,1.434,3.51,6.462,4.906,3.868,3.409,19.855,47.655,8.301,167.3,175.5,65.28,66.52,31.81,19.555,9.53,7.843,14.93,17.1,3.458,0.044,0,2.551,3.191,1.618,0.789,1.041,0.436,1.075,2.366,0.808,0.315,0.71,0.996,0.203,2.753,1.555,0.233,8.24,0.936,0.481,1.797,4.114,1.102,1.097,0.524,19.75,0.627,2.72,1.096,1.605,1.561,0.068,	Coding
chr1	18493422	18505840	RP11-174G17	124	-	ENSG00000230035.2	antisense	54	0,0,0,0,0,0,0,0,0,0,0,0.149,0,0,0,0,0,0,0,0,0,0,0,0,0,0,0,0,0,0,0,0,0,0,0,0,0,0,0,0,0,0,0,0,0,0,0,0,0,4.972,0,0,0,0,	lncRNA
chr1	18712322	18715008	RP11-422P22.1	66	+	ENSG00000225387.1	lincRNA	54	0,0,0.017,0,0,0,0,0,0,0,0.199,0.32,0,0,0,0,0,0,0,0,0,0,0,0,0,0,0,0,0,0,0,0,0,0,0,0,0,0,0,0,0,0,1.066,0,0,0,0,0,0,0,0,0,0,0,	lncRNA
chr1	18807475	18812620	KLHDC7A	266	+	ENSG00000179023.8	protein_coding	54	0.147,0.023,0,0.008,0.01,0,0.725,0.015,0.013,0.024,0.617,0.538,0.023,0.018,0.016,0.03,0.024,0.017,0.017,0.032,0.742,0.003,0,0.031,0.073,0.009,0.138,0.024,1.576,0.021,0.084,0.005,0.004,7.819,19.45,3.082,0.645,2.489,0,0.022,0,1.773,0.075,0.244,0.059,0.086,0.14,0,3.254,0.442,2.139,0.012,0.344,0,	Coding
chr1	18839611	18839877	DYNLL1P3	0	+	ENSG00000235282.3	processed_pseudogene	54	0,0,0,0,0,0,0,0,0,0,0,0,0,0,0,0,0,0,0,0,0,0,0,0,0,0,0,0,0,0,0,0,0,0,0,0,0,0,0,0,0,0,0,0,0,0,0,0,0,0,0,0,0,0,	Pseudogene
chr1	18921907	18922130	RP1-8B22.2	0	+	ENSG00000225478.2	processed_pseudogene	54	0,0,0,0,0,0,0,0,0,0,0,0,0,0,0,0,0,0,0,0,0,0,0,0,0,0,0,0,0,0,0,0,0,0,0,0,0,0,0,0,0,0,0,0,0,0,0,0,0,0,0,0,0,0,	Pseudogene
chr1	18957499	19075360	PAX7	143	+	ENSG00000009709.11	protein_coding	54	0,0,0,0,0,0,0.006,0.174,0.484,0.23,0,0,1.341,1.728,0.182,0.218,0.12,0.115,0.371,0.188,0,0,0,0.008,0.005,0.007,0,0,0,0.002,0.008,0,0,0,0,0,0,0.007,1.461,0,0,0,0.029,0,0.021,0.027,0,0,0,0.27,0,0,0,0,	Coding
chr1	19166092	19186176	TAS1R2	29	-	ENSG00000179002.5	protein_coding	54	0,0,0,0,0,0.014,0,0,0,0,0,0,0,0,0,0,0,0,0,0,0,0,0,0.015,0,0,0,0,0.015,0,0,0,0,0,0.006,0,0,0,0,0,0,0,0,0,0.162,0.215,0,0,0,0.072,0,0,0.029,0,	Coding
chr1	19197923	19229275	ALDH4A1	512	-	ENSG00000159423.16	protein_coding	54	30.96,25.92,20.43,17.615,22.65,24.26,20.9,51.155,56.395,56.65,13.94,17.3,61.38,57.28,29.5,27.78,45.15,58.4,11.37,51.13,22.83,10.665,12.12,13.66,15.71,11.72,8.059,18.99,49.58,21.21,17.63,16.66,16.485,150.6,50.41,268.25,12.24,10.47,41.38,22.52,14.255,2.811,17.76,39.03,23.56,20.34,6.694,11.7,14.73,6.936,15.27,19.295,30.83,3.408,	Coding
chr1	19230774	19283180	IFFO2	484	-	ENSG00000169991.10	protein_coding	54	6.809,5.676,9.279,18.715,13.725,20.37,16.08,5.264,6.827,5.437,50.02,54.39,9.652,9.053,5.406,7.511,5.715,4.609,8.357,6.054,14.6,14.865,8.363,12.36,11.29,15.46,7.274,11.77,41.69,12.55,11.35,3.561,1.841,6.302,8.156,3.314,13.54,19.735,3.636,6.042,5.261,12.995,11.76,16.93,236.8,294.3,6.613,9.375,4.783,3.004,8.598,14.76,26.085,2.037,	Coding
chr1	19403233	19536770	UBR4	501	-	ENSG00000127481.14	protein_coding	54	29.92,22.52,24.395,43.235,33.89,39.77,47.21,7.752,9.915,10.315,27.57,33.79,17.25,13.12,8.186,10.68,12.115,7.74,10.72,8.374,26.84,49.77,36.555,34.49,37.69,35.13,22.265,43.8,21.97,42.87,31.19,12.38,9.961,16.99,17.36,12.305,36.405,22.69,30.74,38.94,45.705,10.325,33.18,31.11,34.805,41.23,27.58,25.06,22.81,66.91,35.93,45.075,29.47,10.8,	Coding
chr1	19536994	19566790	RP1-43E13.2	287	+	ENSG00000230424.1	antisense	54	1.67,1.598,1.264,1.211,1.292,1.059,1.204,0.855,0.737,0.901,1.231,1.294,0.621,0.748,0.875,0.89,0.767,0.824,1.587,1.228,1.491,0.933,0.932,2.288,2.258,1.401,0.759,1.485,0.449,1.506,2.076,1.714,0.828,0.405,0.98,0.244,1.095,1.19,0.721,1.73,2.8,0.566,1.328,1.717,0.946,0.962,0.854,0.975,0.841,1.582,1.472,1.897,1.323,0.443,	lncRNA
chr1	19542157	19578032	EMC1	439	-	ENSG00000127463.13	protein_coding	54	11.62,11.48,9.142,15.885,14.365,13.6,11.81,5.425,7.033,6.771,18.2,16.91,8.188,10.57,5.297,7.532,7.434,5.482,7.064,5.721,12.06,17.66,41.91,16.07,15.135,10.63,9.529,10.2,10.54,9.845,15.13,7.053,5.316,5.124,6.873,4.639,12.45,8.955,8.822,15.4,17.45,3.937,13.59,11.35,10.81,10.94,9.431,9.919,8.043,13.85,12.98,17.645,13.4,1.713,	Coding
chr1	19578046	19586622	MRTO4	484	+	ENSG00000053372.4	protein_coding	54	24.77,24.34,21.64,16.64,19.575,17.16,21.83,16.775,23.265,16.515,19.42,18.42,23.9,29.13,17.37,17.595,19.04,14.76,12.87,14.75,26.61,57.36,64.685,24.39,26.695,17.67,16.88,17.92,28.99,18.19,25.58,9.068,7.192,9.79,16.955,12.7,18.085,16.845,15.08,26.15,29.325,14.175,15.61,22.44,25.095,25.75,21.73,21.17,18.55,31.44,20.65,27.115,24.835,4.29,	Coding
chr1	19592475	19600688	AKR7L	346	-	ENSG00000211454.13	polymorphic_pseudogene	54	1.265,0.596,0.785,0.549,0.56,0.585,0.703,1.226,1.567,1.443,7.752,7.054,1.707,1.585,1.373,1.27,1.737,1.182,0.881,0.807,1.486,0.23,0.472,2.108,2.347,0.826,6.385,0.566,0.684,0.502,1.691,0.213,0.101,3.784,4.376,25.555,0.677,0.853,0.303,1.924,2.157,8.146,1.927,1.413,1.742,2.318,15.78,0.904,22.45,2.992,1.34,1.264,1.236,0.082,	Pseudogene
chr1	19609051	19615744	AKR7A3	444	-	ENSG00000162482.4	protein_coding	54	2.315,1.231,4.389,1.379,1.252,1.244,1.576,3.056,2.762,3.689,5.501,5.221,2.674,2.447,2.437,2.514,3.12,3.302,2.004,2.844,3.583,0.553,1.008,5.068,5.282,1.771,26.88,1.32,2.031,1.207,3.394,0.498,0.239,32.65,17.48,71.515,1.488,1.929,0.29,3.144,4.677,108.55,3.92,3.177,3.312,4.074,53.2,1.892,204.4,4.423,3.263,3.022,2.747,0.31,	Coding
chr1	19623573	19624397	RP4-657E11.10	326	+	ENSG00000270728.1	processed_pseudogene	54	1.955,1.004,2.003,1.304,1.27,1.486,1.34,2.741,2.707,2.788,4.997,5.138,2.799,2.896,2.355,2.349,2.468,2.106,3.809,2.48,1.986,1.554,3.058,2.617,2.294,1.624,2.357,1.39,1.212,1.325,3,0.584,0.415,1.209,0.891,0.903,1.335,2.125,1.243,3.307,3.836,1.108,1.945,1.686,2.757,3.293,3.209,0.931,1.537,2.496,2.133,2.306,2.103,0.081,	Pseudogene
chr1	19630458	19638640	AKR7A2	547	-	ENSG00000053371.12	protein_coding	54	56.18,48.54,89.29,54.75,47.325,45.07,56.05,36.17,36.38,41.12,36.27,36.87,36.47,35.36,31.72,35.56,38.315,38.08,39.64,42.54,56.57,67.18,94.99,115,97.65,53.69,60.805,49.87,62.23,48.25,68.96,27.27,22.775,62.71,62.505,40.05,47.165,44.295,37.93,61.83,92.58,30.145,58.7,58.83,55.185,56.21,61.11,45.55,51.19,74.09,59.97,74.83,69.79,15.49,	Coding
chr1	19638819	19655794	PQLC2	458	+	ENSG00000040487.12	protein_coding	54	13.22,12.45,23.945,11.74,11.65,9.533,13.44,7.416,8.818,8.297,39.28,37.5,11.66,10.85,8.086,10.71,8.505,7.749,13.39,9.084,14.03,11.025,17.71,20.25,20.76,12.75,12.53,11.57,9.911,11.13,15.31,5.617,4.566,9.365,12.39,13.26,16.72,11.715,7.606,20.57,15.38,8.383,29.71,19.53,16.815,17.57,19.56,17.01,13.27,30.69,20.61,18.33,14.98,5.453,	Coding
chr1	19665269	19812033	CAPZB	615	-	ENSG00000077549.17	protein_coding	54	158.5,137.8,119.8,230.6,200.95,263.9,196.4,67.76,81.285,64.58,111.2,103.3,80,99.61,69.47,74.705,69.425,55.25,99.72,70.24,144.3,259.5,243.9,210.4,217.8,244.9,158.4,217.3,166.1,230.4,204.3,84.11,69.725,63.28,84.36,37.88,188.85,97.6,114.1,157.7,180.35,26.765,99.07,181.7,131.3,140.2,152.1,158.4,94.66,210.3,146.7,223.25,189.1,216,	Coding
chr1	19918295	19923326	RP5-1056L3.1	125	-	ENSG00000235185.1	antisense	54	0,0,0,0,0,0,0,0,0.109,0,0,0,0,0.097,0,0,0.096,0,0,0.099,0,0,0,0,0,0,0,0,0,0,0,0.129,0,0,0,0,0,0,0,0,0,0,0,0.203,0,0,0,0,0,4.409,0,0,0,0,	lncRNA
chr1	19923470	19956315	MINOS1	495	+	ENSG00000173436.13	protein_coding	54	21.31,21.5,19.69,28.905,27.25,33.19,29.09,25.095,30.315,20.575,27.5,24.35,27.48,34.18,20.98,25.09,23.89,20.02,19.18,24.62,21.33,25.805,29.59,38.09,31.12,38.34,30.495,39.21,24.13,42.46,26.83,29.31,28.655,21.32,31.26,7.69,22.815,15.215,18.95,22.17,21.23,7.065,32.47,35.63,18.195,17.71,23.31,16.74,20.39,17.86,24.48,27.905,27.89,5.058,	Coding
chr1	19934607	19935062	RP5-1056L3.3	413	+	ENSG00000226396.1	processed_pseudogene	54	4.915,7.778,4.154,6.852,6.609,5.692,8.361,2.132,1.643,1.861,11.53,9.335,2.006,2.044,2.343,2.649,1.8,1.578,4.041,2.191,6.444,6.619,3.383,16.22,17.695,7.374,7.889,7.948,6.192,6.781,10.09,4.76,3.103,8.477,14.83,3.242,12.535,5.045,1.505,6.589,24.02,2.522,15.54,30.05,6.925,5.777,7.642,11.49,4.346,14.1,10.49,11.925,13.78,3.534,	Pseudogene
chr1	19967047	19984949	NBL1	620	+	ENSG00000158747.13	protein_coding	54	148.9,137.3,14.605,172.25,130.2,197.5,259.3,57.3,84.825,59.19,31.96,34.86,98.05,98.12,64.59,50.485,57.94,61.59,22.35,41.31,162.1,2.604,80.685,799.6,648.95,186.8,203.65,297.9,144.3,297.3,319.8,50.21,25.65,29.26,41.52,1.805,272.95,50.475,9.234,124.7,698.75,8.607,118.2,426.9,174.55,171.7,258.2,18.35,83.46,48.27,98.61,279.75,354.3,1.285,	Coding
chr1	19991779	20006055	HTR6	202	+	ENSG00000158748.3	protein_coding	54	0.052,0.043,0.014,0.078,0.054,0.079,0.049,0.212,0.755,3.111,0.021,0.032,1.768,1.595,0.23,0.418,4.445,2.06,0.021,0.083,0.053,0.239,0.021,0.119,0.266,0.102,0.066,0.072,0.047,0.072,0.064,0.01,0,0,0.024,0,0.05,0.023,0,0.044,0.071,0,0.233,0.1,0.083,0.082,0.09,0.082,0.03,0.383,0.03,0.087,0.097,0.048,	Coding
chr1	20008705	20126438	TMCO4	441	-	ENSG00000162542.13	protein_coding	54	15.57,11.72,16.185,19.915,11.4,19.97,20.71,1.631,1.599,3.288,0.507,0.781,1.746,1.463,1.348,1.966,3.531,2.684,1.644,2.056,16.14,11.76,8.511,17.64,22.725,13.84,13.305,14.29,14.21,14.61,13.97,4.45,2.79,11.95,16.81,5.144,13.05,19.71,1.702,17.76,17.225,8.898,9.82,34.86,8.624,10.04,12.22,19.61,15.11,4.921,30.23,23.335,18.235,3.94,	Coding
chr1	20140521	20141771	RNF186	279	-	ENSG00000178828.6	protein_coding	54	0.035,0,0,0,0,0,0,0,0,0,0,0,0,0,0,0,0,0,0,0,0.203,0,0,0,0.118,0.06,14,0,0,0,0,0,0,13.97,2.19,0.317,0,0.092,0,0,0.356,19.485,0,0.173,0.04,0.065,5.597,0,0.071,0.176,0,0.072,0,0,	Coding
chr1	20145735	20145995	RP11-91K11.2	146	+	ENSG00000235434.1	antisense	54	2.244,0.799,0,0,0,0,0,0,0,0,0,0,0,0,0,0,0,0,0,0,0.683,0,0,0,0,0,0.422,0,0,0,0,0,0,1.999,0.497,0,0,0,0,0,0,0.53,0,0,0,0,0.086,0,0,0.167,0,0,0,0,	lncRNA
chr1	20209005	20239438	OTUD3	421	+	ENSG00000169914.5	protein_coding	54	6.603,5.719,7.193,7.628,6.571,6.223,9.389,3.279,5.573,5.542,22.32,20.01,7.802,8.756,3.761,4.766,6.092,4.406,3.447,3.445,7.512,8.936,7.298,12.53,14.19,12.02,8.59,10.56,5.951,9.908,13.12,3.141,2.083,4.362,7.141,2.125,10.355,6.664,3.681,9.685,15.2,3.179,11.19,12.43,9.829,8.889,9.993,8.279,6.177,26.91,9.094,19.765,10.27,1.014,	Coding
chr1	20246501	20250110	PLA2G2E	12	-	ENSG00000188784.4	protein_coding	54	0,0,0,0,0,0,0,0,0,0,0,0,0,0,0,0,0,0,0,0,0,0,0,0,0,0,0,0,0,0,0,0,0,0,0,0,0,0,0,0,0,0,0,0,0,0,0.046,0,0,0.137,0,0,0,0,	Coding
chr1	20301923	20306909	PLA2G2A	593	-	ENSG00000188257.10	protein_coding	54	422.8,334.8,4.974,124.85,903.55,207.6,294.6,0.252,0.216,0.256,0.289,0.525,0.409,0.281,0.318,0.332,0.256,0.223,0.424,0.332,86.78,0.394,0.592,2.604,9.389,119.2,111.25,155.2,44.41,156,80.51,572.8,30.07,0.443,0.267,202.1,25.205,152.3,12.77,433.6,160.4,3.029,3.591,170.9,40.84,51.04,608.4,0.598,21.74,6.746,57.78,3.952,7.539,0.608,	Coding
chr1	20354671	20417683	PLA2G5	431	+	ENSG00000127472.10	protein_coding	54	4.477,6.199,1.256,11.605,68.345,3.321,13.27,2.893,3.207,6.431,2.992,4.331,4.888,4.745,3.334,3.501,4.715,7.334,1.672,7.978,3.039,0.071,0.269,1.075,0.832,25.78,5.742,22.65,2.704,19.75,7.026,81.39,34.115,0.073,0.028,2.627,7.066,1.855,0.18,1.428,102.05,0.322,0.136,13.55,1.135,1.189,1.791,1.054,1.219,17.56,2.608,2.207,0.627,0.026,	Coding
chr1	20438431	20446059	PLA2G2D	149	-	ENSG00000117215.14	protein_coding	54	0.036,0.05,0,0.029,0.049,0,0.056,0.01,0.017,0.011,0,0,0.024,0.019,0.019,0.02,0.019,0,0.018,0.024,0.048,0.114,0,0.04,0.041,0.393,0.276,0.079,0.039,0.071,0.095,0,0,0.012,0,0.022,0.198,0.251,0,0.028,0.033,0,0.033,0.071,0.02,0.018,1.453,3.726,0.093,0.086,0.027,0.031,0.011,0.037,	Coding
chr1	20465818	20476879	PLA2G2F	275	+	ENSG00000158786.4	protein_coding	54	0,0,0,0,0.031,0,4.05,0,0,0,0,0,0,0,0,0,0,0,0,0,0,0.018,0,0,0,0.048,0.03,0.014,0.025,0.015,0,0.027,0.012,0,0.031,0,0,0,0,0,0.11,0,0,0.273,22.875,26.06,0.023,0,0.042,0.112,0,0,0.029,0,	Coding
chr1	20480830	20487061	RP3-340N1.2	136	+	ENSG00000227066.1	lincRNA	54	0.035,0.106,0.054,0.049,0.085,0,0.08,0.044,0.029,0.043,0.017,0.02,0.028,0.021,0.059,0.123,0.041,0.025,0.291,0.158,0.046,0,0,0,0.059,0.136,0.064,0.077,0.025,0.084,0.122,0.026,0.014,0.026,0.092,0.803,0.112,0.052,0.018,0.073,0.04,0.022,0.087,0.073,0.041,0.032,0.121,0.115,0.047,2.402,0.036,0.04,0.013,0.017,	lncRNA
chr1	20487745	20503917	PLA2G2C	154	-	ENSG00000187980.6	protein_coding	54	0.018,0.03,0.028,0,0.015,0,0.081,0.054,0.069,0.03,0.046,0.053,0.07,0.062,0.078,0.104,0.069,0.017,0.082,0.112,0.032,0,0,0.033,0.129,3.107,0.731,0.536,0.202,0.657,0.097,0.021,0,0.025,0.019,0.025,0.04,0.047,0,0.01,0.022,0,0.052,0.333,0.023,0.023,0.131,0.034,0.049,0.769,0.019,0.095,0.028,0.043,	Coding
chr1	20510734	20512979	UBXN10-AS1	381	-	ENSG00000225986.1	antisense	54	0.299,0.719,2.614,0,0.228,0,2.855,1.893,3.27,2.002,3.188,3.764,3.805,4.426,3.146,5.319,2.815,1.362,3.04,6.251,0.847,0,0,0.652,2.929,83.01,18.555,22.01,5.239,25.69,2.116,1.097,0.071,0.877,1.019,0.177,1.026,1.594,0.054,0.15,0.715,0.097,3.335,8.297,0.544,0.43,3.03,0.292,1.105,11.27,2.38,4.33,0.544,0.439,	lncRNA
chr1	20512577	20522541	UBXN10	351	+	ENSG00000162543.5	protein_coding	54	0.624,0.937,1.691,0.106,0.291,0.099,3.997,1.333,1.989,2.021,1.625,2.226,4.27,4.476,1.635,2.909,1.976,0.785,1.273,2.101,1.647,0.027,0.02,0.72,2.25,17.65,6.05,11.11,1.178,13.15,7.156,2.261,0.472,2.067,2.546,1.973,2.546,1.565,0.167,0.405,0.791,0.453,6.241,2.781,0.949,0.97,1.933,0.154,0.866,28.25,6.043,3.45,0.393,0.248,	Coding
chr1	20569587	20571148	LINC01757	103	+	ENSG00000228105.1	lincRNA	54	0,0,0,0,0,0,0,0,0,0,0,0,0,0,0,0,0,0,0,0,0,0,0,0,0,0,0,0,0,0,0,0,0,0,0,0,0,0,0,0,0,0,0,0,0,0,0,0,0,3.448,0,0,0,0,	lncRNA
chr1	20617411	20681387	VWA5B1	217	+	ENSG00000158816.15	protein_coding	54	0.01,0.011,0.024,0.006,0.008,0.005,0.255,0.094,0.101,0.091,0.01,0.016,0.09,0.052,0.143,1.468,0.121,0.012,0.045,0.07,0.017,0.01,0,0.015,0.011,0.027,0.053,0.015,0.01,0.014,0.142,0.036,0.012,1.618,0.586,0,0.274,0.007,0.014,0.008,0.02,0.041,7.579,0.046,0.028,0.03,0.046,0.011,0.009,9.169,0.168,0.01,0.009,0.004,	Coding
chr1	20620703	20649680	RP4-745E8.2	14	-	ENSG00000226664.1	antisense	54	0,0,0,0,0,0,0,0,0,0,0,0,0,0,0,0,0,0,0,0,0,0,0,0,0,0,0,0,0,0,0,0,0,0,0,0,0,0,0,0,0,0,0,0,0,0,0,0,0,0.229,0,0,0,0,	lncRNA
chr1	20687071	20757727	LINC01141	177	-	ENSG00000236963.6	lincRNA	54	0.011,0.008,0.021,0,0,0,0.014,0.536,0.606,0.443,0.144,0.119,0.809,0.825,0.507,0.624,0.399,0.333,1.207,0.667,0.013,0,0.012,0.064,0.082,0,0,0.01,0,0.011,0.036,0,0.013,0.016,0.038,0.016,0.032,0.013,0,0.056,0.004,0,0.079,0.053,0,0,0.009,0,0,4.306,0,0.064,0.031,0,	lncRNA
chr1	20738796	20739746	RP4-749H3.2	27	-	ENSG00000226487.1	lincRNA	54	0,0,0,0,0,0,0,0,0,0,0,0,0,0,0,0,0,0,0,0,0,0,0,0,0,0,0,0,0,0,0,0,0,0,0,0,0,0,0,0,0,0,0,0,0,0,0,0,0,0.485,0,0,0,0,	lncRNA
chr1	20808883	20812713	CAMK2N1	593	-	ENSG00000162545.5	protein_coding	54	23.15,30.53,49.24,29.8,22.125,12.99,52.25,462.8,617.3,196.6,85.69,72.29,570,719.4,263.9,200.25,189.7,173.3,180.2,182,32.42,0.358,83.025,72.3,67.595,92.93,99.425,64.05,29.94,65.02,47.92,18.64,9.364,75.25,88.98,34.06,122.85,8.533,3.749,16.6,58.555,4.736,66.74,62.09,15.695,18.58,72.28,18.56,14.12,9.242,21.69,63.84,40.115,0.757,	Coding
chr1	20825940	20834654	MUL1	502	-	ENSG00000090432.6	protein_coding	54	32.35,27.01,28.24,31.675,30.575,29.19,39.68,10.76,13.505,13.6,20.53,21.05,19.05,19.17,11.29,16.19,15.245,12.84,18.63,13.59,32.54,26.21,44.25,42.11,45.41,41.39,31.42,41.9,32.34,45.04,37.88,20.29,25.36,18.72,27.72,17.475,29.105,26.195,26.97,41.13,35.47,13.205,30.28,34.21,35.43,38.69,26.39,28.33,25.46,31.09,32.65,45.395,32.47,12.34,	Coding
chr1	20852481	20853244	RPS4XP4	38	+	ENSG00000215520.3	processed_pseudogene	54	0,0,0,0,0,0,0,0,0.056,0.018,0.065,0.084,0.066,0.074,0,0.032,0.058,0,0,0,0,0,0,0,0,0,0,0,0,0,0,0,0,0,0.034,0,0,0,0,0,0,0,0,0,0,0,0,0,0,0.25,0,0,0,0,	Pseudogene
chr1	20878931	20881503	FAM43B	368	+	ENSG00000183114.7	protein_coding	54	0.26,2.426,29.51,0.469,1.192,0.36,0.313,6.037,7.904,11.095,20.24,15.85,11.39,11.17,5.688,16.635,14.38,8.837,3.061,10.15,0.535,0,0.176,0.349,1.507,1.252,0.636,1.339,0.393,1.304,1.955,2.465,1.71,0.801,7.268,0.251,0.463,0.721,0.292,0.215,0.197,0.308,1.357,1.315,0.356,0.389,0.425,1.19,0.198,1.267,2.444,1.439,0.471,0,	Coding
chr1	20915440	20945401	CDA	475	+	ENSG00000158825.5	protein_coding	54	7.184,11.71,4.437,4.891,8.625,5.723,7.872,2.108,2.162,2.253,2.047,2.125,2.408,2.263,2.837,3.504,1.396,2.318,3.392,3.061,6.36,0.336,25.16,13.48,13.66,5.304,12.425,7.237,122.7,6.646,13.36,6.056,3.672,14.57,12.098,52.195,13.44,2.182,1.502,10.42,2.315,0.542,2.098,8.88,23.435,27.78,14.69,37.01,2.24,2.902,10.57,15.955,60.235,374.5,	Coding
chr1	20959947	20972216	PINK1	510	+	ENSG00000158828.7	protein_coding	54	28.72,20.58,61.66,30.41,25.98,34.49,25.99,41,49.665,38.98,37.85,35.43,61.03,68.5,32.85,38.075,44.27,38.98,52.06,47.29,23.85,1.11,24.665,22.51,25.035,30.2,21.375,32.06,20.12,33.79,25.73,24.79,36.43,15.62,11.37,12.56,19.005,21.155,84.29,33.98,19.925,6.95,17.23,19.58,22.435,27.86,15.56,13.83,17.6,64.42,27.84,27.585,25.37,26.83,	Coding
chr1	20969149	20978259	PINK1-AS	358	-	ENSG00000117242.7	antisense	54	3.974,2.681,3.804,4.642,3.956,3.386,3.555,0.923,1.081,1.281,4.735,4.477,1.361,1.305,0.953,1.386,1.448,1.095,1.228,1.003,3.847,3.252,8.332,5.023,5.425,2.883,2.771,2.793,2.464,2.72,6.205,2.997,2.543,1.681,2.033,1.588,4.256,3.821,2.659,5.014,6.611,2.402,5.73,4.525,3.854,4.604,3.238,7.168,2.473,3.41,6.568,6.697,3.829,1.521,	lncRNA
chr1	20978686	20988037	DDOST	602	-	ENSG00000244038.9	protein_coding	54	120.2,126.8,150.25,193.6,163.4,128.6,134.3,29.1,36.025,40.13,63.15,58.95,43.79,50.43,29.2,39.585,44.06,33.11,42.87,30.11,134.7,248.25,426.25,169.1,192.25,97.74,118.65,99.63,128.8,94.56,179.2,86.54,61.25,69.25,77.045,62.445,166.05,139.55,46.6,137.3,225.55,131.55,171.9,122.7,109.75,118.9,125.2,223.2,129.6,174.9,195.4,187.7,143.9,68.85,	Coding
chr1	20990506	21044510	KIF17	375	-	ENSG00000117245.12	protein_coding	54	4.846,3.99,11.87,0.644,1.55,0.98,1.764,4.092,7.611,5.559,0.355,0.458,13.37,13.33,3.542,5.414,7.803,3.648,0.766,1.158,3.656,0.045,0.529,2.848,2.716,1.217,0.769,1.498,0.482,1.704,3.212,1.525,1.635,1.855,2.037,0.54,5.281,0.678,0.788,1.948,1.397,0.214,1.995,1.876,0.93,1.132,1.122,22.34,0.695,66.05,4.37,3.272,1.789,0.057,	Coding
chr1	21019226	21020506	RP5-930J4.5	4	-	ENSG00000235432.1	unprocessed_pseudogene	54	0,0,0,0,0,0,0,0,0,0,0,0,0,0,0,0,0,0,0,0,0,0,0,0,0,0,0,0,0,0,0,0,0,0,0,0,0,0,0,0,0,0,0,0,0,0,0,0,0,0.062,0,0,0,0,	Pseudogene
chr1	21046224	21059330	SH2D5	373	-	ENSG00000189410.11	protein_coding	54	0.055,0.193,0.224,0.339,0.112,0.124,0.225,7.882,20.44,22.87,1.765,2.199,34.61,32.4,6.587,8.075,39.335,15.53,0.507,1.523,0.119,0.725,2.079,1.221,2.018,0.425,0.142,0.35,0.194,0.618,0.35,0.106,0.019,0.405,1.489,0.034,0.219,0.154,0.044,0.078,1.221,0.035,0.415,0.774,0.145,0.158,0.095,0.083,0.131,13.92,1.517,1.098,0.536,0.024,	Coding
chr1	21059372	21060445	RP5-930J4.2	233	+	ENSG00000233069.1	antisense	54	0,0,0,0,0,0,0,0,0,0,0,0,0.085,0.085,0,0,0.076,0,0,0,0,0,0,0,0,0,0,0,0,0,0.113,0,0,0,0,0,0,0,0,0,0,0,0,0,0,0,0,0,0,28.35,0,0,0,0,	lncRNA
chr1	21069153	21113816	HP1BP3	567	-	ENSG00000127483.17	protein_coding	54	80.57,74.71,57.895,103.3,92.51,106.7,91.85,30.51,33.805,38.86,81.2,66.77,36.99,43.08,32.21,36.6,40.11,30.44,51.32,32.27,75.31,87.17,99.92,162.3,144.75,96.99,70.275,89.35,69.14,90.95,93.08,34.02,21.275,34.72,39.45,25.005,89.615,62.655,36.04,121.4,153.25,25.815,64.23,90.28,66.155,66.93,71.22,81.34,54.19,64.88,118.7,141.8,121.85,16.61,	Coding
chr1	21132784	21503381	EIF4G3	491	-	ENSG00000075151.20	protein_coding	54	24.4,25.02,21.515,22.565,23.62,22.95,28.36,14.395,17.77,16.425,31.87,28.67,26.26,30.68,16.87,20.58,16.235,12.92,25.19,16.07,22.91,31.31,48.16,26.98,30.36,26.36,23.65,26.26,21.26,28.14,22.93,11.88,7.353,10.23,15.4,6.959,23.64,13.705,20,26.29,24.63,5.372,37,22.14,19.665,19.84,19.62,21.66,13.12,88.79,42.09,31.245,23.255,8.111,	Coding
chr1	21330042	21330427	RPS15AP6	109	-	ENSG00000233072.1	processed_pseudogene	54	0,0.085,0,0,0,0,0,0.09,0.093,0.123,0.254,0.088,0.072,0.1,0.078,0.121,0.094,0.102,0.116,0.106,0,0,0,0.286,0.285,0,0.063,0,0,0,0,0,0,0,0.056,0,0.12,0,0,0.108,0,0,0.214,0.215,0.11,0,0,0.222,0,0.317,0.251,0,0.136,0,	Pseudogene
chr1	21400131	21400246	RP11-487E1.2	0	-	ENSG00000236073.2	processed_pseudogene	54	0,0,0,0,0,0,0,0,0,0,0,0,0,0,0,0,0,0,0,0,0,0,0,0,0,0,0,0,0,0,0,0,0,0,0,0,0,0,0,0,0,0,0,0,0,0,0,0,0,0,0,0,0,0,	Pseudogene
chr1	21487967	21488574	HSPE1P27	8	+	ENSG00000235112.1	processed_pseudogene	54	0,0,0,0,0,0,0,0,0,0,0,0,0,0,0,0,0,0,0,0,0,0,0,0,0,0,0,0,0,0,0,0,0,0,0,0,0,0,0,0,0,0,0,0,0,0,0,0,0,0.129,0,0,0,0,	Pseudogene
chr1	21543739	21671997	ECE1	561	-	ENSG00000117298.14	protein_coding	54	140.5,101.5,139.85,93.88,122.65,161.3,101.7,12.99,14.33,15.895,5.515,8.177,20.59,16.52,12.23,14.835,13.855,15.77,12.18,14.76,126.6,10.73,125,127.7,131.6,114,69.6,70.54,28.79,65.76,97.59,57.4,26.81,26.25,36.815,30.78,128.05,48.1,11.98,129.8,130.05,49.21,80.31,94.96,46.985,50.49,63.28,74.43,44.76,41.45,102,94.13,77.7,62.92,	Coding
chr1	21592574	21593744	RP3-329E20.2	137	+	ENSG00000236936.1	antisense	54	0.101,0.08,0.343,0.246,0.169,0.285,0.07,0,0,0.039,0,0,0,0,0,0.071,0.063,0,0,0,0.13,0,0.055,0.272,0.165,0.067,0.041,0.056,0,0.021,0.296,0.265,0.122,0,0.055,0,0.27,0.04,0,0.163,0.347,0.213,0.427,0.11,0.053,0.041,0.055,0.214,0,0.343,0.149,0.149,0.162,0.583,	lncRNA
chr1	21619782	21626267	RP5-1071N3.1	221	+	ENSG00000231105.1	antisense	54	0.737,0.443,0.308,0.456,0.424,0.473,0.311,0.038,0.047,0.061,0.019,0.033,0.063,0.049,0.048,0.093,0.053,0.058,0.045,0.06,0.683,0.481,0.226,0.764,0.853,0.331,0.259,0.253,0.185,0.222,0.615,0.194,0.11,0.172,0.287,0.06,0.651,0.275,0.071,1.005,0.68,0.171,1.1,0.596,0.41,0.426,0.645,1.564,0.176,3.765,0.642,0.743,0.533,1.01,	lncRNA
chr1	21724479	21724855	PPP1R11P1	38	+	ENSG00000236216.5	processed_pseudogene	54	0,0,0,0,0,0,0,0,0,0,0,0,0,0,0,0,0,0,0,0,0,0,0,0,0,0,0,0,0,0,0,0,0,0,0.077,0,0,0,0,0,0,0,0,0,0,0,0,0,0,0.669,0,0,0,0,	Pseudogene
chr1	21737952	21739786	RP11-293F5.8	25	-	ENSG00000228823.1	unprocessed_pseudogene	54	0,0,0,0,0,0,0,0,0,0,0,0,0,0,0,0,0,0,0,0,0,0,0,0,0,0,0,0,0,0,0,0,0,0,0,0,0,0,0.049,0,0,0,0,0,0,0,0,0,0,0.391,0,0,0,0,	Pseudogene
chr1	21742390	21743985	RP11-293F5.1	7	+	ENSG00000236009.1	lincRNA	54	0,0,0,0,0,0,0,0,0,0,0,0,0,0,0,0,0,0,0,0,0,0,0,0,0,0,0,0,0,0,0,0,0,0,0,0,0,0,0,0,0,0,0,0,0,0,0,0,0,0.1,0,0,0,0,	lncRNA
chr1	21751117	21754460	NBPF2P	279	-	ENSG00000227001.3	unprocessed_pseudogene	54	0.847,0.697,1.168,0.67,0.678,0.413,1.52,0.366,0.437,0.44,2.101,2.324,0.621,0.632,0.304,0.561,0.504,0.302,0.299,0.319,1.128,0.169,3.798,2.08,1.505,0.955,1.111,0.968,0.73,1.048,0.892,0.408,0.219,0.707,0.629,0.14,0.655,1.16,0.077,1.229,1.911,0.502,2.185,1.292,1.283,1.072,1.071,0.801,1.023,6.494,1.919,1.365,1.121,0.123,	Pseudogene
chr1	21754795	21756029	HS6ST1P1	252	+	ENSG00000187952.9	processed_pseudogene	54	0.485,0.556,1.584,0.365,0.467,0.418,0.555,0.422,0.807,0.462,1.093,1.026,1.469,1.297,0.421,0.442,0.604,0.361,0.376,0.462,0.68,0.309,2.852,0.512,0.532,0.582,0.454,0.473,1.005,0.465,0.883,0.207,0.182,0.659,0.643,0.431,0.692,0.988,0.625,0.964,1.101,0.51,0.46,1.042,0.967,1.054,0.493,0.806,0.327,1.113,0.652,0.603,0.996,0.082,	Pseudogene
chr1	21760810	21764051	CROCCP5	15	+	ENSG00000186543.7	unprocessed_pseudogene	54	0,0,0,0,0,0,0,0,0.015,0,0,0,0,0.029,0,0,0.026,0,0,0,0,0,0,0,0,0,0,0,0,0,0,0,0,0,0,0,0,0,0,0,0,0.038,0,0,0,0,0,0,0,0.143,0,0,0,0,	Pseudogene
chr1	21766620	21811498	NBPF3	341	+	ENSG00000142794.18	protein_coding	54	2.606,2.041,3.096,2.015,2.002,1.622,3.37,0.823,1.103,1.024,4.862,4.729,1.459,1.453,0.843,1.471,1.187,0.761,1.048,0.932,3.615,0.767,10.515,3.804,4.773,2.421,2.782,2.307,2,2.704,3.827,1.156,0.649,1.582,1.972,0.456,1.897,2.915,0.318,3.578,4.056,1.162,4.434,3.212,3.271,2.809,2.987,2.277,2.832,11.37,4.57,3.691,2.955,0.445,	Coding
chr1	21786493	21786575	PFN1P10	0	-	ENSG00000176378.8	processed_pseudogene	54	0,0,0,0,0,0,0,0,0,0,0,0,0,0,0,0,0,0,0,0,0,0,0,0,0,0,0,0,0,0,0,0,0,0,0,0,0,0,0,0,0,0,0,0,0,0,0,0,0,0,0,0,0,0,	Pseudogene
chr1	21835864	21904905	ALPL	496	+	ENSG00000162551.13	protein_coding	54	19.16,30.36,79.395,4.428,17.79,1.88,5.344,9.985,13.33,9.951,6.034,7.215,15.57,14.69,11.6,10.13,6.88,9.373,9.156,10.68,29.76,0.198,3.601,4.798,7.158,2.754,5.488,3.495,5.598,3.397,9.725,11.95,9.44,26.14,12.37,52.235,87.22,7.899,0.688,10.72,4.513,2.878,12.74,12.65,5.021,5.407,10.68,82.58,5.681,10.63,16.77,8.415,5.53,597.6,	Coding
chr1	21912964	21917680	RP11-63N8.3	121	+	ENSG00000233431.1	antisense	54	0,0,0.217,0,0,0,0,0,0,0,0,0.037,0,0,0,0,0.033,0,0,0,0,0,0,0,0,0,0,0,0,0,0.064,0,0,0.257,0.833,0,0.124,0,0,0,0,0.039,0.086,0,0,0,0,0.373,0,0.257,0.584,0,0,1.926,	lncRNA
chr1	21922707	21995856	RAP1GAP	534	-	ENSG00000076864.19	protein_coding	54	0.432,0.638,66.655,0.395,0.501,0.374,1.677,44.37,74.38,178.3,140.5,158.5,121,98.94,43.47,50.105,260.45,138.9,13.73,22,5.235,0.604,0.313,1.049,1.506,1.71,13.4,0.923,7.479,0.886,2.244,7.228,1.593,58.55,158.2,16.45,11.99,37.52,0.15,28.17,2.487,54.505,59.49,19.15,3.7,5.068,16.28,1.207,108.5,7.76,337.5,0.728,3.935,1.811,	Coding
chr1	22004790	22110099	USP48	488	-	ENSG00000090686.15	protein_coding	54	25.19,18.21,35.535,26.615,24.1,28.28,25.15,7.402,8.902,11.455,55.81,55.34,14.87,13.66,9.132,10.845,12.295,9.833,15.65,10.08,23.6,68.815,32.095,33.28,33.595,23.7,18.65,22.38,18.24,21.34,26.12,10.79,7.46,7.726,10.043,8.732,24.84,25.155,8.328,34.38,36.775,8.77,28.66,24.96,24.59,24.29,23.02,32.35,18.68,20.18,31.43,31.255,26.26,9.115,	Coding
chr1	22094761	22095068	RP11-132G19.3	2	+	ENSG00000231978.2	processed_pseudogene	54	0,0,0,0,0,0,0,0,0,0,0,0,0,0,0,0,0,0,0,0,0,0,0,0,0,0,0,0,0,0,0,0,0,0,0.035,0,0,0,0,0,0,0,0,0,0,0,0,0,0,0,0,0,0,0,	Pseudogene
chr1	22138757	22151714	LDLRAD2	357	+	ENSG00000187942.11	protein_coding	54	6.613,4.464,1.95,14.025,9.294,14.61,7.334,0.196,0.126,0.19,0.055,0.115,0.158,0.122,0.345,0.795,0.154,0.098,0.169,0.156,4.496,0.495,1.249,5.788,6.751,8.343,3.298,6.479,1.484,6.533,8.563,2.467,1.071,1.034,1.167,0.263,2.859,5.1,0.754,11.07,1.784,0.44,2.006,5.247,1.747,1.801,3.04,2.737,2.443,2.047,4.108,8.671,4.151,0.093,	Coding
chr1	22154355	22263790	HSPG2	556	-	ENSG00000142798.17	protein_coding	54	148.1,107.2,46.31,227.2,170.45,280.8,111.1,0.935,0.818,1.232,0.473,0.961,1.439,0.853,1.158,1.363,1.043,1.149,2.321,1.459,92.78,2.284,142.65,70.12,80.845,167.3,62.345,141.9,30.46,158.3,128.5,74.11,36.925,16.86,20.29,3.461,57.67,42.75,22.16,194.7,30.175,11.965,12.37,62.31,32.47,38.1,36.39,29.87,45.1,12.07,94.54,156.85,61.81,0.249,	Coding
chr1	22234590	22235073	RP11-26H16.1	134	+	ENSG00000232037.3	processed_pseudogene	54	0.157,0.123,0.098,0.156,0.169,0.205,0.105,0.046,0.043,0.014,0.081,0.096,0.046,0.048,0,0,0.053,0,0.04,0.042,0.144,0.17,0.119,0.203,0.126,0.177,0.11,0.179,0.093,0.167,0.106,0.081,0.054,0.072,0.149,0.007,0.133,0.099,0.066,0.281,0.276,0.114,0.107,0.169,0.154,0.141,0.105,0.105,0.095,0.078,0.194,0.234,0.158,0,	Pseudogene
chr1	22277171	22283364	RP11-26H16.4	20	-	ENSG00000283234.1	transcribed_unitary_pseudogene	54	0,0,0,0,0,0,0,0,0,0,0,0,0,0,0,0,0,0,0,0,0,0,0,0,0,0,0,0,0,0,0,0,0,0,0,0,0.057,0,0,0,0,0.088,0,0,0,0,0.019,0.043,0.017,0.08,0,0,0,0.031,	Pseudogene
chr1	22303513	22325135	CELA3B	637	+	ENSG00000219073.7	protein_coding	54	0.149,0.295,0.947,0.56,0.472,0.113,1.411,0.023,0.044,0.023,0.208,0.623,0.065,0.054,0.043,0.04,0.008,0.028,0.041,0.045,0.267,0.585,0.203,2.043,1.038,0.217,0.634,0.21,0.912,0.434,1.752,0.1,0.084,0.368,0.376,0.802,0.323,0.342,0.046,0.203,1.361,10550,0.768,0.679,0.202,0.13,0.861,1.29,5.445,3.756,0.356,1.125,0.823,0.029,	Coding
chr1	22328148	22339032	CELA3A	701	+	ENSG00000142789.19	protein_coding	54	0.471,1.025,3.109,1.753,1.631,0.328,5.362,0.043,0.19,0.059,0.63,2.172,0.133,0.217,0.107,0.129,0.05,0.044,0.112,0.112,0.801,1.962,0.604,6.545,3.385,0.762,1.637,0.757,3.033,1.577,5.751,0.487,0.329,1.232,2.119,2.627,1.086,1.222,0.199,0.752,4.441,26785,2.636,2.292,0.702,0.47,2.845,4.146,14.1,3.37,1.197,3.405,2.598,0.061,	Coding
chr1	22350482	22351976	LINC01635	123	-	ENSG00000228397.2	lincRNA	54	0.151,0.126,0.13,0,0.066,0,0.06,0.04,0.028,0.041,0,0,0.038,0.045,0,0.043,0.031,0.029,0.064,0.067,0.098,0.425,0.226,0,0,0,0.054,0,0,0,0,0.064,0.051,0.066,0.116,0,0.086,0.093,0,0,0,0.428,0.065,0,0,0,0.125,0.165,0.069,1.844,0.094,0,0,0,	lncRNA
chr1	22351023	22357718	LINC00339	451	+	ENSG00000218510.6	lincRNA	54	18.97,14.69,11.58,12.93,14.58,12.67,15.56,4.66,5.104,5.464,13.17,11.79,6.363,7.164,5.007,6.921,5.62,4.786,8.099,5.764,18.97,15.64,19.82,14.96,16.205,13.72,10.625,13.06,7.449,13.49,16.37,6.912,4.236,9.214,11.384,7.62,15.23,13.29,6.022,22.7,22.25,41.215,20.2,19.01,14.55,16.11,13.61,24.41,10.54,17.15,25.4,19.795,14.255,6.242,	lncRNA
chr1	22379119	22419439	CDC42	586	+	ENSG00000070831.15	protein_coding	54	124.2,114.4,83.15,118.05,106.55,124.9,116.7,44.71,55.865,42.5,101.5,77.75,49.1,76.57,46.7,69.24,40.715,36.02,107,54.49,118.3,227,178.05,133.6,119.95,108.1,101.3,94.67,128.3,98.13,125,46.71,37.12,52.65,71.43,35.3,134.65,92.945,38.98,121.6,110.6,29.365,68.18,87.94,128.3,127.1,108.1,110.6,78.99,58.61,101.6,131.95,132.1,154.4,	Coding
chr1	22394832	22395320	RP1-224A6.8	147	-	ENSG00000271428.1	processed_pseudogene	54	0.183,0.131,0.077,0.089,0.074,0,0.136,0,0,0,0.079,0.154,0,0,0,0,0,0,0,0,0.184,0.25,0.145,0.155,0.268,0.134,0.137,0.08,0.147,0.08,0.139,0.053,0,0.05,0.068,0,0.257,0.267,0,0.287,0.388,0.091,0.173,0.143,0.744,0.571,0.243,0.202,0.169,0.196,0.233,0.26,0.335,0.1,	Pseudogene
chr1	22427105	22427853	RP1-224A6.9	261	+	ENSG00000271840.1	lincRNA	54	0.671,0.71,0.218,0.595,0.631,0.464,0.784,0.389,0.352,0.365,1.454,1.347,0.456,0.354,0.454,0.399,0.356,0.377,0.746,0.532,0.543,0.224,0.092,2.543,1.671,0.888,0.594,0.7,0.877,0.596,1.296,0.448,0.342,0.565,0.887,0.431,1.508,0.712,0.245,1.955,1.507,0.174,0.999,2.116,0.785,0.624,0.644,1.88,0.415,0.856,1.079,1.632,1.481,0.726,	lncRNA
chr1	22443797	22470462	WNT4	356	-	ENSG00000162552.14	protein_coding	54	0.315,0.714,6.131,0.174,0.225,0.135,3.196,0.635,0.748,0.417,0.159,0.257,0.875,0.747,0.928,2.908,0.426,0.387,0.651,0.394,1.158,0.336,0.064,1.835,8.101,0.364,2.221,0.314,12.85,0.384,10.37,0.085,0.05,0.528,0.853,0.401,0.867,2.428,0.56,0.433,22.455,1.163,6.619,7.51,29.28,22.8,3.276,0.491,3.279,1.172,1.511,4.08,7.422,0.228,	Coding
chr1	22649332	22649824	RP11-415K20.1	43	-	ENSG00000234397.3	processed_pseudogene	54	0,0,0.143,0,0,0,0,0,0,0,0,0,0,0,0,0,0,0,0,0,0,0.049,0,0,0,0,0,0,0,0,0,0,0,0,0.048,0,0,0,0,0,0.086,0,0.283,0,0.082,0.076,0,0,0,0.098,0,0,0,0,	Pseudogene
chr1	22778343	22857650	ZBTB40	458	+	ENSG00000184677.16	protein_coding	54	17.91,10.95,24.01,29.28,31.505,22.14,19.19,3.558,4.104,4.922,16.37,17.47,6.458,5.28,3.845,4.865,4.985,3.87,6.715,4.205,15.73,16.57,13.915,19.84,26.125,18.77,14.08,19.61,10.17,17.63,25.46,5.936,5.179,7.191,8.172,4.508,19.595,13.865,6.409,21.63,24.665,8.498,21.52,22.01,13.145,15.18,22.03,31.78,13.24,17.5,22.43,27.015,14.685,4.34,	Coding
chr1	22890056	22930087	EPHA8	217	+	ENSG00000070886.11	protein_coding	54	0.016,0.019,0.107,0.091,0.174,0.046,0.021,0.372,1.009,0.675,1.188,1.489,0.938,0.903,0.314,1.417,0.78,0.44,0.21,0.666,0.016,0.012,0,0.01,0.025,0.015,0.012,0.039,0.023,0.036,0.03,0.008,0.009,0.015,0.011,0.005,0.017,0.007,0.016,0.021,0.019,0.71,1.364,0.05,0.071,0.089,0.02,4.488,0.014,4.495,0.026,0.022,0.016,0,	Coding
chr1	22962998	22966101	C1QA	578	+	ENSG00000173372.16	protein_coding	54	170.1,243.7,146.4,190.65,161.4,52.05,80.76,17.025,10.56,18.635,5.961,4.081,8.203,10.6,15.08,27.11,13.58,14.9,69.47,35.82,82.98,0.832,0.203,20.44,71.61,77.67,86.805,73.18,18.5,75.96,90.8,30.56,16.565,22.3,29.615,16.885,363.75,45.85,6.288,128.7,42.34,13.325,46.9,55.34,16.94,21.63,165.5,1383,43.46,9.961,43.66,48.075,32.2,25.89,	Coding
chr1	22970122	22974603	C1QC	574	+	ENSG00000159189.11	protein_coding	54	171,222.4,174.5,181,162.1,50.36,91.93,19.045,12.79,22.535,8.109,4.864,11.65,13.27,18.8,30.79,16.46,16.56,86.62,46.28,80.1,0.716,0.167,17.42,68.05,72.47,93.735,66.71,21.16,76.03,85.69,28.09,15.895,15.22,23.76,12.465,299.35,57.555,6.041,120.3,40.91,15.26,43.89,49.87,15.08,19.83,186.6,1196,43.79,10.77,37.89,39.705,27.955,13.67,	Coding
chr1	22979254	22988031	C1QB	586	+	ENSG00000173369.15	protein_coding	54	157.3,256.3,191.25,210.05,168.8,49.14,96.97,22.645,14.55,25.07,8.011,5.502,11.71,14.53,20.04,35.03,18.585,18.87,97.53,53.97,87.58,0.748,0.231,21.71,72.99,77.25,97.125,76.33,21.81,85.47,93.24,34.75,16.76,19.63,28.83,16.38,443.3,55.275,5.728,118.4,45.27,15.93,52.48,60.97,13.11,15.25,190.7,1607,47.02,10.79,42.29,40.62,31.35,23.15,	Coding
chr1	23037331	23247993	EPHB2	311	+	ENSG00000133216.16	protein_coding	54	1.203,1.128,0.754,1.236,1.535,0.686,2.076,0.869,1.494,1.272,0.675,1.121,2.946,2.396,1.582,2.421,1.453,1.186,4.26,1.978,0.955,0.084,2.647,1.748,1.569,1.357,7.044,0.569,0.215,0.415,3.17,1.23,0.126,0.575,2.66,0.08,1.422,0.765,0.06,3.19,6.347,0.913,2.054,1.562,0.525,0.395,6.72,1.441,0.348,2.122,5.046,1.043,0.595,0.187,	Coding
chr1	23162205	23163342	RP11-69E9.1	2	-	ENSG00000225952.1	antisense	54	0,0,0,0,0,0,0,0,0,0,0,0,0,0,0,0,0,0,0,0,0,0,0,0,0,0,0,0,0,0,0,0,0,0,0.03,0,0,0,0,0,0,0,0,0,0,0,0,0,0,0,0,0,0,0,	lncRNA
chr1	23279535	23291831	LACTBL1	41	-	ENSG00000215906.8	protein_coding	54	0,0,0,0,0,0,0,0,0,0,0,0,0,0,0,0,0,0,0,0,0,0,0,0,0,0,0,0,0,0,0,0,0,0,0,0,0,0,0,0,0,0.069,0,0,0,0,0,0,0,0.758,0,0,0,0,	Coding
chr1	23337326	23342343	C1orf234	338	-	ENSG00000227868.5	protein_coding	54	0,0.057,0.076,0,0,0,0.153,0.139,0.135,0.223,0.209,0.19,0.166,0.164,0.18,0.195,0.206,0.221,0.36,0.209,0.061,0.035,0.108,0.149,0.107,0.086,0.043,0.032,0.1,0,0.241,0.047,0.027,0.076,0.165,0.047,0.084,0.072,0,0.19,0.225,0,0.274,0.191,0.145,0.092,0.054,0.087,0,130.7,0.053,0.166,0.138,0,	Coding
chr1	23345940	23410182	KDM1A	541	+	ENSG00000004487.15	protein_coding	54	46.84,38.7,44.815,43.33,41.62,46.58,59.28,17.845,23.405,22.04,71.89,65.83,34.51,35.02,18.27,25.945,25.395,17.96,19.87,17.44,50.45,96.4,77.56,77.35,79.68,56.79,44.14,50.42,50.04,47.11,76.37,20.85,16.66,20.92,34.56,15.405,48.835,54.49,36.52,58.7,86.78,22.065,78.13,62.5,54.74,54.76,49.27,44.94,36.53,194,58.6,79.715,62.96,9.353,	Coding
chr1	23346639	23347044	RP1-184J9.2	21	-	ENSG00000240553.1	antisense	54	0,0,0,0,0,0,0,0,0,0,0,0,0,0,0,0,0,0,0,0,0,0,0,0,0,0,0,0,0,0,0,0,0,0,0,0,0,0,0,0,0,0,0,0,0,0,0,0,0,0.35,0,0,0,0,	lncRNA
chr1	23410515	23504301	LUZP1	435	-	ENSG00000169641.13	protein_coding	54	13.64,12.16,12.075,13.075,11.36,11.45,11.86,3.961,7.918,6.254,8.687,9.618,16.89,17.43,4.599,5.084,6.333,5.029,3.273,4.074,12.36,10.875,25.58,16.28,15.535,12.05,11.815,12,11.22,12.64,12.71,8.901,5.793,6.006,8.466,1.808,18.025,8.872,1.799,10.9,11.16,2.396,6.456,13,12.365,13.03,14.32,10.44,5.39,21.65,13.74,16.235,14,0.993,	Coding
chr1	23466817	23467635	RP5-979D14.1	73	+	ENSG00000229010.1	processed_pseudogene	54	0,0,0.056,0.057,0,0,0,0,0.046,0.067,0.072,0.079,0.054,0.058,0,0,0.093,0.045,0,0,0,0,0.029,0.16,0.099,0,0.068,0.049,0,0.042,0.088,0.055,0,0.043,0.013,0,0,0.047,0,0,0.108,0,0,0.074,0.049,0,0.081,0,0,0.047,0.089,0.062,0.07,0,	Pseudogene
chr1	23518387	23521222	HTR1D	230	-	ENSG00000179546.4	protein_coding	54	0.014,0.021,0.018,0,0.015,0,0.07,0.567,0.329,4.929,0.052,0.067,0.801,0.648,0.2,0.598,8.895,3.646,0.251,0.164,0.033,0.031,0.02,0,0.056,0.102,0.101,0.023,0.011,0.028,0.127,0.021,0.02,0.012,0.053,0,0.27,0.029,0.015,0.435,0.057,0.022,0.283,0.153,0.033,0.025,3.397,0.035,0.009,0.648,0.035,0.043,0,0,	Coding
chr1	23571257	23571717	RP5-1057J7.1	125	+	ENSG00000215381.3	processed_pseudogene	54	0.058,0.036,0,0,0,0,0,0,0,0,0,0,0,0,0,0,0,0,0,0,0,0.093,0.07,0,0,0,0,0,0,0,0.112,0,0,0,0,0,0,0,0.05,0,0.116,0,0,0,0.083,0.089,0,0,0,4.439,0,0,0,0,	Pseudogene
chr1	23607801	23613245	LINC01355	421	-	ENSG00000261326.2	lincRNA	54	7.511,4.713,4.412,7.303,8.488,9.087,14.52,2.19,2.237,2.948,14.23,12.9,2.799,2.75,2.516,3.125,3.365,2.206,4.831,2.616,7.182,5.713,5.037,16.68,22.485,12.88,7.656,8.366,5.945,7.796,18.9,2.638,1.397,3.549,7.277,3.327,7.647,10.35,1.978,22.34,21.615,3.817,15.89,17.86,6.766,9.622,8.323,9.396,5.975,9.511,21.9,19.74,14.225,0.307,	lncRNA
chr1	23630263	23670829	HNRNPR	506	-	ENSG00000125944.18	protein_coding	54	32.03,32.25,26.635,37.445,34.475,38.8,35.84,17.495,17.175,17.9,46.86,33.5,15.49,21.48,15.85,19.715,19.34,15.19,26.09,16.99,34.69,66.06,50.89,46.67,48.91,29.98,25.69,29.38,30.58,28.65,45.46,14.66,9.71,12.55,23.15,9.201,38.095,27.825,13.89,42.89,52.525,9.99,28.87,30.75,33.36,29.65,29.64,29.7,19.9,28.46,38.84,53.495,40.22,6.997,	Coding
chr1	23685940	23694879	ZNF436	442	-	ENSG00000125945.14	protein_coding	54	16.24,15.52,17.755,9.095,11.7,8.506,21.68,6.274,7.169,7.588,15.4,11.13,7.134,9.608,6.177,5.471,7.928,6.449,6.747,5.424,17.14,5.194,11.485,15.12,18.775,13.32,8.895,10.66,23.51,11.16,15.07,5.252,4.627,3.662,4.924,2.33,7.603,21.065,4.488,23.1,24.36,3.5,7.386,16.61,20.15,19.63,8.196,11.7,6.356,18.65,18.7,16.235,19.165,0.982,	Coding
chr1	23695489	23698332	ZNF436-AS1	415	+	ENSG00000249087.6	antisense	54	8.28,5.212,7.923,6.738,6.292,5.993,13.61,4.913,5.809,6.518,15.91,17.63,8.564,7.547,5.135,6.002,7.531,5.384,6.85,5.606,7.469,3.439,5.026,9.184,12.895,9.631,4.8,7.233,4.983,7.196,14.21,2.605,1.931,4.127,4.952,1.184,4.156,7.926,3.088,15.68,16.76,1.427,11.12,14.84,4.548,6.184,4.682,7.518,3.382,14.57,22.05,11.91,9.014,0.29,	lncRNA
chr1	23704872	23705522	RP5-1057J7.7	269	-	ENSG00000271420.1	lincRNA	54	0.313,0.241,3.519,0.791,0.548,0.442,0.732,0.167,0.194,0.13,0.128,0.142,0.147,0.144,0.1,0.127,0.146,0.111,0.12,0.121,0.382,0,0.258,0.762,0.681,1.222,2.568,0.786,0.89,0.683,0.839,0.267,0.333,0.782,2.063,2.006,0.669,2.646,1.978,0.67,2.335,2.769,0.64,3.445,1.898,1.82,1.211,0.546,1.829,0.181,1.961,0.765,0.944,0,	lncRNA
chr1	23707553	23751233	TCEA3	500	-	ENSG00000204219.9	protein_coding	54	13.78,8.6,66.875,39.515,22.535,27.98,34.59,3.634,4.442,2.506,2.013,2.642,3.563,3.379,2.225,3.178,3.163,2.183,3.993,3.458,14.54,0.351,12.655,34.2,31.265,34.24,56.305,21.25,27.27,16.58,28.62,20.72,22.33,22.85,40.07,49.48,19.665,68.06,185.9,23.53,73.32,69.28,12.04,51.88,41.54,38.48,25.21,8.001,43.41,4.131,40.74,22.23,32.575,1.01,	Coding
chr1	23737324	23738639	RP4-654C18.1	69	+	ENSG00000232482.2	processed_pseudogene	54	0,0,0.073,0,0,0,0.094,0,0,0,0,0,0,0,0,0,0,0,0,0,0,0,0,0.234,0,0,0.095,0,0,0,0,0,0,0,0.039,0.053,0,0.243,0,0,0.194,0.136,0,0.181,0.089,0.092,0,0,0,0,0.091,0,0.112,0,	Pseudogene
chr1	23755055	23811061	ASAP3	497	-	ENSG00000088280.18	protein_coding	54	34.52,28.18,42.115,19.315,23.31,17.05,31.43,10.725,11,10.685,3.271,4.592,11.36,10.42,7.75,9.587,9.177,8.357,9.074,11.16,32.26,0.115,20.655,54.91,54.53,21.81,19.875,29.8,29.46,27.19,43.85,17.61,13.165,14.56,12.955,8.457,25.44,47.535,24.47,61.27,96.84,10.505,26.02,43.24,63.26,65.01,12.14,6.114,24.44,31.86,49.8,39.155,48.58,0.265,	Coding
chr1	23832921	23857712	E2F2	298	-	ENSG00000007968.6	protein_coding	54	0.302,0.272,0.25,0.17,0.229,0.076,0.139,0.027,0.02,0.019,0.015,0.02,0.026,0.023,0.023,0.026,0.019,0.018,0.035,0.028,0.252,8.69,1.253,0.083,0.154,0.103,4.53,0.095,12.83,0.105,0.189,0.081,0.058,0.113,0.115,0.107,1.32,0.552,0.032,0.142,0.068,0.047,0.075,0.251,5.12,6.024,3.18,5.965,0.408,9.632,0.477,0.084,3.173,8.334,	Coding
chr1	23875629	23877406	RP1-150O5.3	216	-	ENSG00000235052.1	lincRNA	54	0.156,0.258,0.162,1.047,0.698,0.821,0.625,0.076,0.058,0.099,0,0,0.121,0.105,0.104,0.132,0.059,0.096,0.15,0.133,0.208,0.579,0.185,0.73,0.499,0.313,0.602,0.461,0.195,0.527,0.47,0.127,0.048,0.209,1.192,0,0.419,0.161,0,0.768,0.381,0.141,0.854,0.896,0.203,0.197,0.873,0.467,0.38,2.583,1.84,0.331,0.402,0,	lncRNA
chr1	23884408	23886285	ID3	597	-	ENSG00000117318.8	protein_coding	54	124.7,203.8,59.96,492.55,357.85,356,160.7,21.33,17.75,23.975,8.588,12.78,27.52,19.91,30.79,40.42,15.355,21.95,44.18,40,150.7,87.44,142.3,109.9,139.85,82.7,108.75,173.6,45.87,173.7,196.4,138.4,55.7,54.57,107.92,15.96,159.45,45.225,24.01,226.7,153.9,23.39,204,175.1,73.885,72.16,98.93,57.97,93.99,11.39,377.8,125.8,118.6,4.238,	Coding
chr1	23907984	23967058	MDS2	143	+	ENSG00000197880.8	protein_coding	54	0.071,0.05,0.037,0.081,0.142,0.114,0.07,0.08,0.03,0.075,0,0.015,0.047,0.046,0.081,0.047,0.039,0.091,0.045,0.051,0.052,0.452,0,0.051,0.052,0.021,0.077,0.03,0.033,0.025,0.095,0.026,0.009,0.039,0.277,0.034,0.285,0.025,0.017,0.043,0.028,0.032,0.13,0.066,0.021,0.024,0.449,0.944,0.035,0.493,1.538,0.05,0.058,0.328,	Coding
chr1	23996783	24006749	RP11-223J15.2	5	+	ENSG00000229239.2	unprocessed_pseudogene	54	0,0,0,0,0,0,0,0,0,0,0,0,0,0,0,0,0,0,0,0,0,0,0,0,0,0,0,0,0,0,0,0,0,0,0,0,0,0,0,0,0,0,0,0,0,0,0,0,0,0.079,0,0,0,0,	Pseudogene
chr1	24018268	24022915	RPL11	716	+	ENSG00000142676.12	protein_coding	54	932.5,838.5,435,689.05,721.35,760.4,773.5,188.05,152.8,184.75,358.8,311.6,153.9,168.4,180.4,189.75,206.7,171.6,396.5,256.8,996.6,1495,1193,1222,1161,698,565.25,666.7,702.2,611.5,1003,292.4,202.85,317,499.55,242.05,711.65,662.2,265.5,822.4,1875,502.5,534.9,803.6,1101.5,1028,663.1,830.3,729,270.4,735.4,1017,937,150.2,	Coding
chr1	24069644	24088549	ELOA	480	+	ENSG00000011007.12	protein_coding	54	27.24,27.71,16.115,21.81,23.225,21.08,26.34,6.989,7.656,7.882,23.89,21.58,8.98,9.626,7.466,8.915,7.745,6.608,12.39,8.473,25.58,37.575,42.135,26.44,29.415,21.13,17.135,21.55,27.95,22.21,26.57,9.353,8.803,10.11,15.98,15.025,32.76,20.585,17.46,24.13,27.69,14.17,20.35,24.57,27.31,28.69,19.35,23.58,29.97,28.55,28.2,28.425,26.395,5.82,	Coding
chr1	24098100	24104777	ELOA-AS1	355	-	ENSG00000236810.5	antisense	54	3.897,3.425,4.476,3.18,3.374,3.538,4.063,1.71,1.602,1.869,2.722,2.647,1.795,1.834,1.597,1.941,2.199,1.657,3.108,1.824,4.069,6.561,4.143,4.671,5.752,2.798,2.555,2.784,1.793,2.826,4.935,2.479,1.339,2.158,1.625,2.187,3.014,3.047,0.951,5.829,6.564,1.757,5.757,5.082,4.019,4.448,2.888,3.802,2.431,4.999,5.007,4.599,3.673,1.632,	lncRNA
chr1	24104894	24114722	PITHD1	558	+	ENSG00000057757.9	protein_coding	54	54.29,45.82,46.25,54.915,51.595,60.03,52.86,62.215,96.845,63.805,179.3,137.3,96.6,144.6,63.21,110.55,83.825,52.89,90.44,67.85,52.93,61.04,46.865,68.88,59.9,53.44,39.545,52.55,66.29,51.77,60.65,22.24,19.175,25.23,33.97,23.42,50.625,43.65,40.52,86.69,61.99,18.645,59.52,59.45,77.485,78.26,41.18,51.92,39.99,85.38,54.73,65.995,71.4,22.99,	Coding
chr1	24117459	24122029	LYPLA2	531	+	ENSG00000011009.10	protein_coding	54	38.46,37.82,40.89,38.205,38.275,30.67,50.29,20.07,23.66,29.945,40.51,40.6,26.25,27.87,23.04,25.125,32.205,22.12,16.19,17.56,44.44,76.16,45.195,49.49,52.6,34.37,48.97,33.04,77.36,32.39,44.84,22.38,17.945,57.25,78.86,39.53,58.235,55.28,22.38,49.1,42.435,20.785,45.29,62.09,58.815,60.16,60.71,74.69,40.98,37.74,63.28,48.06,55.785,45.19,	Coding
chr1	24122088	24127294	GALE	439	-	ENSG00000117308.14	protein_coding	54	6.226,6.996,9.729,5.377,5.46,3.787,10.7,4.191,6.002,6.107,12.42,12.62,9.721,9.533,3.647,5.331,5.854,5.091,5.549,3.861,8.636,19.57,11.755,10.61,9.884,4.802,23.435,4.497,39.83,4.642,9.835,2.619,1.935,17.29,20.78,21.855,17.54,40.915,1.448,7.377,6.728,4.502,10.82,13.54,7.192,7.243,19.01,18.33,37.88,10.92,7.188,8.353,22.145,2.993,	Coding
chr1	24128374	24165110	HMGCL	472	-	ENSG00000117305.14	protein_coding	54	19.94,16.75,34.36,20.06,19.045,20.9,20.66,6.795,7.698,7.261,7.18,7.454,8.081,8.263,5.828,8.197,7.454,6.904,16.87,9.475,18.68,25.495,24.635,20.02,20.125,20.35,22.985,19.3,18.14,19.81,16.47,9.34,9.317,28.9,31.85,77.565,19.205,17.13,14.19,23.11,16.605,7.928,20.35,22.79,15.42,17.24,18.62,18.44,19.73,15.91,29.48,19.115,19.275,7.315,	Coding
chr1	24171566	24194784	FUCA1	504	-	ENSG00000179163.11	protein_coding	54	33.39,32.44,44.03,58.685,45.43,34.92,24.55,6.387,7.028,7.739,12.88,10.87,8.07,10.04,6.508,11.11,8.165,6.641,14.36,7.411,28.59,45.98,4.865,29.14,42.28,25.93,65.51,25.49,16.61,22.64,37.63,11.77,6.963,30.57,50.49,24.37,41.26,65.19,8.592,27.28,39.785,13.535,34.8,39.4,17.95,20.03,74.39,60.17,33.02,42.16,78.08,36,25.505,11.26,	Coding
chr1	24197015	24239852	CNR2	244	-	ENSG00000188822.7	protein_coding	54	0.024,0.036,0.012,0.026,0.027,0.008,0.026,0.003,0.008,0.006,0.01,0.01,0.006,0.006,0.003,0.005,0.006,0.006,0,0.004,0.019,12.425,0,0.028,0.031,0.009,0.093,0.007,0.067,0.008,0.039,0.011,0.006,0.028,0.033,0.063,0.147,0.021,0.004,0.017,0.012,0.004,0.022,0.039,0.01,0.014,2.079,16.58,0.029,0.255,0.379,0.021,0.023,1.243,	Coding
chr1	24227960	24229227	BTBD6P1	138	-	ENSG00000229106.1	processed_pseudogene	54	0.028,0.028,0,0.03,0.029,0,0,0,0.018,0,0,0,0.024,0.026,0,0,0,0,0,0,0,2.716,0,0,0.024,0,0.047,0,0.031,0,0.042,0,0,0.016,0,0,0.05,0,0,0,0,0,0,0.027,0,0,0.353,2.186,0,0.228,0.242,0,0,0.263,	Pseudogene
chr1	24233600	24234375	RP11-4M23.3	0	+	ENSG00000232557.3	antisense	54	0,0,0,0,0,0,0,0,0,0,0,0,0,0,0,0,0,0,0,0,0,0,0,0,0,0,0,0,0,0,0,0,0,0,0,0,0,0,0,0,0,0,0,0,0,0,0,0,0,0,0,0,0,0,	lncRNA
chr1	24275505	24275873	RP11-4M23.4	23	-	ENSG00000230228.2	processed_pseudogene	54	0,0,0,0,0,0,0,0,0,0,0,0,0,0,0,0,0,0,0,0,0,0.071,0,0,0,0,0,0,0,0,0,0,0,0,0,0,0,0,0,0,0,0,0,0,0,0,0,0,0,0.231,0,0,0,0.101,	Pseudogene
chr1	24285598	24289952	PNRC2	558	+	ENSG00000189266.11	protein_coding	54	83.75,94.89,66.335,98.57,90.715,96.02,79.11,27.16,30.14,30.51,55.01,45.19,29.52,36.98,26.18,30.4,29.7,24.83,46.89,29.99,81.93,135.25,78.695,92.29,97.56,86.65,75.59,76.81,53.64,69.94,85.6,34.62,24.91,51.17,84.345,19.24,105.1,49.375,21.6,81.2,109.55,19.93,49.38,71.37,48.44,47.18,72.77,74.61,59.86,35.03,121.6,114.5,70.7,19.25,	Coding
chr1	24291293	24307417	SRSF10	504	-	ENSG00000188529.14	protein_coding	54	34.5,34.99,28.815,42.485,37.305,37.48,31.53,9.529,9.991,10.855,38.22,33.36,10.75,12.88,10.24,13.24,11.765,8.814,16.52,10.7,36.23,71.29,40.86,47.71,50.995,33.45,27.52,30.06,23.36,28.45,56.8,12.94,8.713,14.33,26.225,12.275,40.045,28.84,10.68,41.67,54.695,13.175,33.94,37.21,27.335,24.24,31.41,30.79,24.38,32.74,54.36,55.11,35.405,4.618,	Coding
chr1	24334370	24335009	RP11-4M23.7	0	-	ENSG00000215905.4	processed_pseudogene	54	0,0,0,0,0,0,0,0,0,0,0,0,0,0,0,0,0,0,0,0,0,0,0,0,0,0,0,0,0,0,0,0,0,0,0,0,0,0,0,0,0,0,0,0,0,0,0,0,0,0,0,0,0,0,	Pseudogene
chr1	24367324	24390763	RP11-293P20.2	114	+	ENSG00000225315.2	antisense	54	0,0,0,0,0,0,0,0,0,0,0,0,0,0,0,0,0,0,0,0,0,0,0,0,0,0,0.118,0,0,0,0,0.673,0.596,0.052,0.046,0,0.163,0,0.956,0,0,0,0,0,0,0,0.101,0,0,1.557,0,0,0,0,	lncRNA
chr1	24382524	24438665	MYOM3	391	-	ENSG00000142661.18	protein_coding	54	0.354,0.227,0.087,0.481,0.837,0.409,0.137,0.026,0.023,0.03,0.131,0.174,0.035,0.029,0.041,0.046,0.026,0.021,0.068,0.034,0.569,0.034,0.06,0.221,0.297,0.098,0.224,0.227,0.3,0.593,0.194,56.46,77.67,7.826,2.78,0.054,0.158,0.594,128.4,0.225,0.107,0.382,0.066,0.247,1.216,1.578,1.975,0.035,0.076,9.281,0.212,0.329,0.338,0.025,	Coding
chr1	24393263	24393332	RP11-293P20.4	0	+	ENSG00000230703.1	antisense	54	0,0,0,0,0,0,0,0,0,0,0,0,0,0,0,0,0,0,0,0,0,0,0,0,0,0,0,0,0,0,0,0,0,0,0,0,0,0,0,0,0,0,0,0,0,0,0,0,0,0,0,0,0,0,	lncRNA
chr1	24446260	24469611	IL22RA1	402	-	ENSG00000142677.3	protein_coding	54	0.422,0.824,0.611,0.303,0.603,0.211,0.298,0.053,0.023,0.083,0.548,0.593,0.037,0.02,0.136,0.048,0.086,0.041,0.175,0.069,0.993,0.045,0.279,0.162,0.151,0.271,5.8,0.382,25.16,0.323,1.003,0.298,0.151,1.532,0.588,4.726,1.226,1.26,0.142,0.173,0.606,124.55,2.905,1.391,60.925,71.66,20.69,0.062,1.534,1.216,1.813,0.52,10.725,0.026,	Coding
chr1	24480646	24514449	IFNLR1	342	-	ENSG00000185436.11	protein_coding	54	0.163,0.543,2.825,0.285,0.247,0.125,0.3,0.417,0.382,0.887,12.7,11.26,0.626,0.585,0.372,1.492,1.046,0.485,0.788,0.622,1.964,6.913,0.023,0.15,0.355,0.183,1.949,0.734,4.666,0.655,1.19,1.724,0.789,1.773,3.097,5.248,3.395,6.082,1.862,0.28,1.844,3.214,10.95,5.459,8.454,9.823,6.49,4.139,1.907,1.56,6.941,0.735,3.624,0.433,	Coding
chr1	24526729	24538183	RP11-10N16.2	147	+	ENSG00000230023.2	lincRNA	54	0,0,0,0,0,0,0,0.03,0.013,0.027,3.022,2.968,0.018,0.015,0,0.1,0.054,0,0.023,0.023,0,0,0,0,0.014,0,0.037,0,0.099,0,0.058,0,0,0,0,0,0.053,0.035,0,0,0,0,0.053,0.125,0.044,0.038,0.035,0.03,0,0.56,0,0,0.063,0,	lncRNA
chr1	24634045	24648391	RP11-10N16.3	115	-	ENSG00000232298.2	antisense	54	0,0,0,0,0,0,0.133,0,0,0.043,0,0.036,0,0,0,0.031,0.025,0.021,0.034,0.028,0.028,0,0,0,0.082,0.039,0,0.032,0.448,0.035,0.075,0,0,0,0.069,0.079,0,0.162,0.096,0,0.064,0,0,0.148,0.12,0.107,0.036,0,0.041,1.846,0,0.078,0.394,0,	lncRNA
chr1	24645811	24690972	GRHL3	406	+	ENSG00000158055.15	protein_coding	54	0.081,0.188,0.077,0.081,0.068,0.06,3.618,0.094,0.059,0.319,0.457,0.54,0.08,0.07,0.109,0.393,0.223,0.181,0.587,0.292,0.346,0.4,0.101,0.085,0.124,0.071,0.1,0.092,141.8,0.097,0.253,0.056,0.022,0.152,0.326,0.189,0.115,0.867,0.052,0.095,0.103,0.136,0.292,1.863,64.505,64.22,0.171,0.079,0.183,3.85,0.123,0.132,78.755,0.029,	Coding
chr1	24683488	24743424	STPG1	351	-	ENSG00000001460.17	protein_coding	54	2.05,2.435,2.106,1.732,1.765,0.906,1.82,2.218,2.522,2.994,9.024,8.195,4.721,5.483,2.183,3.799,2.674,2.109,3.354,2.432,2.722,0.744,2.6,2.303,2.751,2.545,2.748,2.247,2.705,2.331,3.083,1.016,0.692,1.89,2.453,0.39,2.831,2.151,0.378,1.986,3.136,0.94,6.165,3.277,2.75,2.897,2.195,1.097,1.463,23.84,3.48,3.812,3.049,0.268,	Coding
chr1	24745780	24799466	NIPAL3	446	+	ENSG00000001461.16	protein_coding	54	3.089,4.799,6.654,4.069,4.027,1.651,3.099,18.095,14.06,19.425,79.96,62.21,18.93,22.33,21.64,22.505,17.025,19.56,48.76,31.05,5.585,6.505,13.025,2.989,4.494,10.67,8.138,5.152,9.012,5.458,5.959,4.368,3.825,4.588,5.729,1.163,8.579,10.73,1.273,8.115,5.255,4.435,7.732,19.07,8.372,9.594,8.16,5.149,7.528,4.201,15.8,6.567,7.727,2.091,	Coding
chr1	24828840	24867530	RCAN3	406	+	ENSG00000117602.11	protein_coding	54	3.913,3.24,0.826,1.488,2.573,1.207,3.051,1.258,1.168,2.095,56.54,38.64,1.052,1.307,1.656,7.534,2.022,2.141,7.617,4.263,6.044,0.478,5.356,3.333,3.346,5.763,5.401,4.76,14.26,4.758,3.754,1.633,1.375,2.975,5.462,0.806,7.239,11.715,0.478,10.01,0.928,5.017,12.65,24.03,12.87,13.75,7.944,7.433,7.449,2.726,13.53,3.335,9.571,3.476,	Coding
chr1	24878378	24882515	RP4-594I10.3	157	-	ENSG00000264443.1	lincRNA	54	0,0,0,0,0,0,0,0,0,0,0,0,0,0,0,0,0,0,0,0,0,0,0,0,0,0,0.085,0,0,0,0,0,0,0.173,0.169,0.304,0.142,0.704,0,0,0,0.623,3.981,0.316,0,0,0.267,0,0.612,0,1.408,0,0,0,	lncRNA
chr1	24882601	24935819	NCMAP	360	+	ENSG00000184454.6	protein_coding	54	0.117,0.104,0.023,0.071,0.457,0.084,0.435,0.166,0.081,0.109,0.052,0.051,0.071,0.086,0.209,0.258,0.094,0.107,1.048,0.395,1.15,0.019,0,0.04,0.25,0.043,0.599,0.172,0.137,0.189,0.64,0.101,0.04,0.866,1.179,1.051,1.639,9.677,0.034,138.1,0.038,5.592,6.783,2.023,0.64,0.574,1.083,0.132,5.982,0.14,3.376,0.069,0.137,0.019,	Coding
chr1	24890117	24890465	RP11-496D1.2	31	+	ENSG00000227312.2	processed_pseudogene	54	0,0,0,0,0,0,0,0,0,0,0,0,0,0,0,0,0,0,0,0,0,0,0,0,0,0,0,0,0,0,0,0,0,0,0,0,0,0.157,0,0,0,0.14,0.266,0,0,0,0,0,0,0,0,0,0,0,	Pseudogene
chr1	24958206	24999758	SRRM1	551	+	ENSG00000133226.16	protein_coding	54	65.48,46.41,34.88,61.72,57.44,71.95,68,18.245,18.085,22.775,100.9,106.6,26.71,24.8,20.7,23.105,23.505,18.83,41.02,21.08,67.15,85.24,59.705,100.6,105.45,73.15,46.14,67.28,41.52,61.55,113.8,29.04,17.56,20.17,28.91,16.185,65.16,51.98,32.56,123.7,144.15,17.905,56.5,82.78,68.17,73.37,54.03,56.13,35.52,72.26,73,122.4,77.71,13.71,	Coding
chr1	25071847	25170815	CLIC4	616	+	ENSG00000169504.14	protein_coding	54	222.4,194,53.415,700.6,503.45,805.5,265.5,37.9,21.36,43.71,11.63,13.76,23.37,23.73,44.38,39.045,27.645,40.88,106.9,57.12,154,63.62,406.95,287.1,257.9,252.7,103.65,302.4,49.66,310,258.1,107.7,91.015,67.13,64.2,22.65,233.5,70.565,21.84,377.1,79.845,17.58,19.87,107.8,45.075,55.04,59.35,43.68,66.38,35.51,97.82,321.1,125.1,4.754,	Coding
chr1	25226001	25291612	RUNX3	409	-	ENSG00000020633.18	protein_coding	54	3.568,4.557,1.157,3.333,2.493,4.492,2.35,0.48,0.353,0.627,0.278,0.369,0.452,0.394,0.525,0.721,0.413,0.646,1.409,0.841,4.359,154.8,2.618,2.46,3.127,0.874,3.566,1.212,2.902,1.241,3.293,0.746,0.314,0.885,1.226,1.399,15.91,6.346,0.252,1.446,0.532,0.378,0.992,2.959,13.62,17.1,14.24,53.48,2.523,5.066,2.386,1.696,2.382,31.09,	Coding
chr1	25287835	25289588	RP11-84D1.1	140	+	ENSG00000229162.1	antisense	54	0,0.056,0,0.073,0.051,0.076,0,0,0,0,0,0,0,0,0,0,0,0,0,0,0.104,1.385,0,0.064,0.088,0,0.132,0,0.097,0,0,0,0,0.02,0.016,0,0.328,0.369,0,0,0,0,0,0.147,0.256,0.35,0.603,0.726,0.067,1.327,0.052,0,0.088,0.22,	lncRNA
chr1	25294913	25297356	RP11-84D1.2	8	-	ENSG00000261025.1	lincRNA	54	0,0,0,0,0,0,0,0,0,0,0,0,0,0,0,0,0,0,0,0,0,0.013,0,0,0,0,0,0,0,0,0,0,0,0,0,0,0,0,0,0,0,0,0,0,0,0,0,0,0,0.103,0,0,0,0,	lncRNA
chr1	25370197	25439611	RP4-799D16.1	97	-	ENSG00000233755.1	lincRNA	54	0,0,0,0,0,0,0,0,0,0,0,0,0,0,0,0,0,0,0,0,0,1.586,0,0,0,0,0,0,0,0,0,0,0,0,0,0,0,0,0,0,0,0,0,0,0,0,0,0.059,0,1.385,0,0,0,0.054,	lncRNA
chr1	25451543	25451945	RP4-781L3.1	26	-	ENSG00000233419.3	processed_pseudogene	54	0,0,0,0,0,0,0,0,0,0,0,0,0,0,0,0,0,0,0.353,0.106,0,0,0,0,0,0,0,0,0,0,0,0,0,0,0,0,0,0,0,0,0,0,0,0,0,0,0,0,0,0,0,0,0,0,	Pseudogene
chr1	25534629	25535928	RP4-706G24.1	71	+	ENSG00000231953.2	antisense	54	0,0,0,0,0,0,0,0,0,0,0,0,0,0,0,0,0,0,0,0,0,0,0,0,0,0,0,0,0,0,0,0,0,0,0,0,0,0,0,0,0,0,0,0,0,0,0,0,0,1.803,0,0,0,0,	lncRNA
chr1	25549169	25558993	SYF2	517	-	ENSG00000117614.9	protein_coding	54	52.17,36.01,31.355,56.375,50.12,70.03,49.69,14.265,14.425,16.33,27.62,22.11,13.74,16.49,14,18.095,17.405,14.06,23.04,17.63,48.39,39.44,41.21,58.25,64.69,48.55,33.6,43.15,27.78,42.87,55.05,17.43,12.53,21.52,31.32,10.57,36.53,31,26.21,49.68,73.82,15.93,26.32,37.56,37.9,38.48,36.19,37.37,30.88,25.65,48.79,56.32,44.385,20.43,	Coding
chr1	25568727	25664407	RSRP1	546	-	ENSG00000117616.17	protein_coding	54	47.92,46.78,41.255,75.255,65.63,62.27,54.94,20.375,21.61,28.8,72.04,68.32,31.03,31.16,24.72,28.955,31.31,23.32,50.85,28.11,53.58,42.775,48.725,69.14,91.21,55.13,59.73,52.54,43.56,47.8,81.65,24.75,15.425,37.95,51.22,26.9,82.865,82.255,11.93,78.47,79.24,19.115,111.7,79.96,44.135,40.05,66.8,99.74,44.11,45.94,119.9,75.185,69.36,25.95,	Coding
chr1	25574327	25574812	RP3-465N24.6	272	+	ENSG00000272432.1	lincRNA	54	0.827,0.567,0.738,0.791,0.723,0.609,0.604,0.854,1.023,1.115,2.702,2.407,1.172,1.125,0.798,1.042,1.117,0.984,0.865,0.729,0.877,0.688,0.716,1.134,1.142,0.744,0.668,0.853,0.609,0.894,0.71,0.396,0.42,0.583,0.514,0.265,0.855,0.739,0.63,1.002,0.895,0.175,1.29,0.91,1.079,1.153,0.865,0.927,0.533,4.463,1.321,0.994,0.99,0.379,	lncRNA
chr1	25592592	25593627	RP3-465N24.5	283	-	ENSG00000261349.1	unprocessed_pseudogene	54	0.957,0.599,0.51,1.389,1.126,1.102,1.022,0.207,0.248,0.287,3.004,2.793,0.429,0.321,0.217,0.294,0.259,0.184,0.388,0.229,0.875,2.246,0.844,2.961,3.631,0.955,0.903,0.799,0.748,0.777,1.77,0.483,0.217,0.455,0.512,0.246,1.584,2.22,0.386,1.749,2.482,0.396,1.374,1.824,0.814,1.115,1.616,2.39,0.703,1.436,2.016,2.325,1.77,0.753,	Pseudogene
chr1	25598883	25656936	RHD	222	+	ENSG00000187010.19	protein_coding	54	0.331,0.26,0.332,0.307,0.315,0.333,0.378,0.118,0.148,0.218,0.724,0.735,0.193,0.174,0.143,0.141,0.219,0.171,0.208,0.155,0.336,0.289,0.446,0.766,0.932,0.334,0.244,0.281,0.21,0.25,0.645,0.379,0.089,0.203,0.259,0.153,0.616,2.264,0.106,0.487,0.88,0.132,0.443,0.635,0.318,0.361,0.407,1.17,0.206,0.817,0.631,0.63,0.487,2.252,	Coding
chr1	25620654	25621134	SDHDP6	253	-	ENSG00000224183.1	processed_pseudogene	54	1.197,0.759,0.74,0.635,0.8,1.021,0.941,0.227,0.318,0.523,0.41,0.405,0.437,0.399,0.23,0.326,0.622,0.305,0.212,0.233,1.041,0.531,1.752,2.257,1.655,0.788,0.468,0.543,0.34,0.54,1.392,0.378,0.161,0.467,0.499,0.207,0.667,0.886,0.252,1.058,1.634,0.106,0.716,0.951,0.596,0.741,0.577,1.252,0.303,0.491,1.348,1.511,1.071,0.612,	Pseudogene
chr1	25662919	25662952	RP11-335G20.7	0	-	ENSG00000259984.1	unprocessed_pseudogene	54	0,0,0,0,0,0,0,0,0,0,0,0,0,0,0,0,0,0,0,0,0,0,0,0,0,0,0,0,0,0,0,0,0,0,0,0,0,0,0,0,0,0,0,0,0,0,0,0,0,0,0,0,0,0,	Pseudogene
chr1	25664704	25688739	TMEM50A	553	+	ENSG00000183726.10	protein_coding	54	85.79,78.92,90.625,88.265,90.94,102.6,66.32,29.075,31.3,43.205,61.84,48.94,32.72,43.77,31.97,32.98,40.435,38.84,64.65,35.56,77.65,64.675,162.15,69.58,70.025,74.35,61.34,68.2,58.28,72.41,69.6,37.47,22.31,31.38,38.4,15.235,83.97,73.725,16.94,74.06,52.27,19.5,32.1,56.3,62.465,66.03,56.2,56.89,41.93,26.95,74.5,75.48,73.71,50.94,	Coding
chr1	25688852	25756683	RHCE	260	-	ENSG00000188672.17	protein_coding	54	0.306,0.205,0.476,0.228,0.181,0.186,0.226,0.932,0.984,1.311,1.17,1.02,1.076,1.174,0.82,0.781,1.736,1.156,1.881,0.981,0.33,0.414,1.099,0.33,0.291,0.186,0.205,0.153,0.587,0.163,0.347,0.472,0.391,0.172,0.137,0.542,0.459,2.602,0.737,0.454,0.602,0.445,4.326,0.668,0.51,0.579,0.17,0.434,0.292,4.126,0.469,0.293,0.576,2.336,	Coding
chr1	25725211	25725689	RP3-469D22.1	164	+	ENSG00000238084.4	processed_pseudogene	54	0.277,0.243,0.154,0.199,0.229,0.292,0.252,0.061,0.084,0.094,0.111,0.092,0.09,0.093,0.059,0.091,0.079,0.07,0.089,0.063,0.234,0.32,0.3,0.274,0.387,0.264,0.256,0.192,0.22,0.193,0.075,0.167,0.176,0.238,0.143,0.175,0.208,0.213,0.375,0.213,0.24,0.046,0.102,0.159,0.17,0.19,0.222,0.157,0.161,0.159,0.276,0.239,0.244,0.109,	Pseudogene
chr1	25757348	25826700	TMEM57	470	+	ENSG00000204178.9	protein_coding	54	17.47,14.72,23.8,18.145,16.115,19.75,15.17,7.958,10.088,9.78,54.07,41.22,11.96,15.88,8.754,11.73,10.825,8.325,12.82,8.678,16.3,18.725,17.6,20.68,20.035,16.09,13.66,16.44,23.77,17.4,17.09,8.117,5.729,7.021,9.306,18.265,19.105,21.6,23.19,17.57,28.17,17.87,18.89,19.7,15.79,18.5,16.45,16.11,15.73,36.4,22.52,20.055,21.065,6.125,	Coding
chr1	25870070	25895377	LDLRAP1	480	+	ENSG00000157978.11	protein_coding	54	13.37,12.55,18.35,34.64,20.8,15.89,12.63,4.713,2.24,5.149,115.4,129.4,4.783,3.295,8.449,5.058,3.116,6.204,49.2,12.91,15.22,10.38,12.735,19.18,18.245,12.89,17.545,14.19,18.66,12.98,15.75,5.366,5.024,9.139,11.015,12.235,22.36,26.32,6.175,16.82,14.775,17.29,25.47,29.85,19.195,20.01,18.16,69.69,14.09,8.65,28.42,17.775,22.385,13.14,	Coding
chr1	25907968	25916847	RP11-70P17.1	306	+	ENSG00000225643.1	lincRNA	54	1.69,1.24,0.496,6.951,3.873,3.954,1.499,0.406,0.334,0.309,9.127,9.432,0.452,0.447,0.44,0.331,0.221,0.339,1.343,0.746,1.575,0.434,0.282,1.419,1.798,1.665,0.901,2.017,0.647,1.819,0.999,0.43,0.333,0.452,0.719,0.302,1.945,1.24,0.697,1.533,1.577,1.319,1.113,1.718,1.683,1.965,0.997,2.44,0.713,0.634,1.904,1.792,1.447,0.446,	lncRNA
chr1	25943958	26112698	MAN1C1	420	+	ENSG00000117643.14	protein_coding	54	8.584,10.69,7.675,9.994,9.915,7.748,10.43,3.922,7.255,3.243,22.53,22.46,10.75,12.58,5.01,4.117,4.439,1.94,8.569,4.574,6.043,0.229,1.026,18.95,17.56,9.527,4.442,11.02,2.457,9.878,13.27,3.322,2.854,9.331,8.577,5.033,9.474,4.922,1.107,8.382,16.2,0.966,18.14,12.47,4.579,5.299,4.764,11.9,3.6,2.994,19.57,14.39,9.525,0.81,	Coding
chr1	25971034	25985602	RP1-187B23.1	168	-	ENSG00000233478.1	antisense	54	0.152,0.136,0.066,0.162,0.167,0.106,0.22,0.032,0.032,0.039,0.255,0.4,0.057,0.045,0.05,0.062,0.05,0.02,0.174,0.049,0.101,0.039,0,0.314,0.249,0.099,0.068,0.117,0.083,0.096,0.119,0.066,0.031,0.286,0.239,0.107,0.573,0.181,0.018,0.166,0.314,0.011,0.423,0.654,0.703,0.638,0.147,0.992,0.111,0.432,0.361,0.183,0.288,0.108,	lncRNA
chr1	26126666	26144713	SELENON	550	+	ENSG00000162430.16	protein_coding	54	88.89,91.01,56.15,62.1,73.57,61.45,75.46,29.015,29.99,31.99,47.17,59.54,41.34,31.46,26.37,25.675,34.325,25.64,28.76,25.39,92.8,5.455,167.2,75.4,90.57,65.65,42.885,75.92,44.42,76.43,85.47,28.78,26.455,38.31,44.81,10.13,90.61,63.245,35.74,91.14,95,33.275,60.92,92.28,37.6,43.97,42.04,60.71,44.66,22.73,103.6,101.55,60.94,8.814,	Coding
chr1	26144715	26147252	RP1-317E23.3	274	-	ENSG00000228172.5	antisense	54	0.935,0.726,3.14,0.827,0.898,0.746,0.957,0.297,0.38,0.39,1.061,1.125,0.527,0.5,0.299,0.444,0.457,0.324,0.345,0.32,1.1,0.815,0.753,0.749,1.083,0.664,0.786,0.697,1.103,0.695,1.175,0.421,0.465,0.609,0.742,0.537,0.777,1.096,0.533,1.798,1.611,0.464,2.146,1.14,1.044,1.154,1.181,0.928,0.745,6.688,1.982,1.204,1.103,0.176,	lncRNA
chr1	26147288	26159433	MTFR1L	537	+	ENSG00000117640.17	protein_coding	54	36.15,31.61,101.95,47.345,44.885,54.91,52.61,25.87,32.88,36.22,60.72,66.15,44.34,39.97,26.56,34.155,39.87,31.33,29.8,29.13,35.74,26.545,34.385,50.29,61.735,67.26,41.945,65.3,28.24,66.67,57.91,50.83,57.26,36.62,42.395,31.115,34.855,33.78,53.72,64.41,80.27,16.485,57.65,58.63,32.915,33.78,41.64,40.85,35.88,94.49,61.38,62.835,45.395,9.912,	Coding
chr1	26160496	26185949	AUNIP	298	-	ENSG00000127423.10	protein_coding	54	0.352,0.335,1.386,0.518,0.547,0.582,0.592,0.677,0.871,0.448,2.193,2.013,1.464,1.776,0.601,0.539,0.581,0.365,0.271,0.373,0.376,9.014,2.6,0.56,0.48,0.785,0.739,0.845,1.725,0.975,0.547,0.318,0.391,0.313,0.556,0.277,0.557,0.417,0.328,0.505,0.509,0.141,0.715,0.545,0.475,0.433,0.885,1.111,0.581,28.87,0.479,0.526,0.802,0.436,	Coding
chr1	26186103	26186366	RP1-125I3.2	100	+	ENSG00000236528.1	antisense	54	0,0,0.145,0,0,0,0.144,0,0,0,0,0,0,0,0,0,0,0,0,0,0,0.228,0.137,0,0.096,0,0.09,0,0,0,0.204,0,0,0,0.225,0,0.138,0,0,0.174,0.191,0,0,0.162,0,0,0.21,0.402,0.122,0.186,0.2,0.207,0,0,	lncRNA
chr1	26187700	26197744	PAQR7	461	-	ENSG00000182749.5	protein_coding	54	7.807,8.989,33.095,13.29,10.55,9.381,17.51,5.404,6.94,5.862,10.92,10.98,8.504,7.701,5.347,8.956,7.621,4.664,6.638,6.965,8.767,12.91,18.85,26.3,24.1,11.67,6.713,9.815,23.27,9.814,19.43,2.828,1.424,18.07,22.705,2.97,11.315,6.265,1.554,20.04,59.485,3.8,13.4,15.02,34.305,39.22,11.03,17.32,10.09,97.04,11.05,27.495,25.5,2.546,	Coding
chr1	26210671	26233482	STMN1	543	-	ENSG00000117632.22	protein_coding	54	13.51,16.12,6.237,16.995,16.63,12.99,12.15,110,156.7,34.935,145.7,117.9,178.1,247.3,78.48,144.3,39.195,33.6,286.6,118.5,15.76,108.85,50.85,19.64,19.765,20.25,18.96,12.13,27.72,11.5,19.28,3.532,5.326,9.348,18.53,1.504,19.18,10.715,3.334,94.28,61,2.877,34.65,10.88,16.14,15.54,21.77,19.91,11.95,165.4,12.81,41.705,23.185,4.843,	Coding
chr1	26213850	26214101	SNRPFP2	173	+	ENSG00000229786.1	processed_pseudogene	54	0,0,0,0,0,0,0,0.09,0.127,0,1.035,1.159,0.331,0.222,0.114,0.222,0,0,0.554,0.13,0,0.116,0,0,0,0,0,0,0,0,0,0,0,0,0,0,0,0,0,0.678,0.262,0,0.129,0,0.145,0.161,0,0,0,5.798,0,0.198,0,0,	Pseudogene
chr1	26215460	26215600	RP1-125I3.4	107	+	ENSG00000223624.1	processed_pseudogene	54	0,0,0,0,0,0,0,0,0,0,0.356,0.456,0,0,0,0,0,0,0.192,0,0,0,0,0,0,0,0,0,0,0,0,0,0,0,0,0,0,0,0,0.32,0,0,0,0,0,0,0,0,0,2.415,0,0,0,0,	Pseudogene
chr1	26286257	26324648	PAFAH2	419	-	ENSG00000158006.13	protein_coding	54	7.832,6.642,9.712,6.649,7.126,5.898,8.797,2.953,2.813,3.835,5.265,5.143,3.195,3.106,2.854,3.9,3.423,3.418,6.395,4.309,8.71,8.98,10.81,8.615,9.041,7.834,11.79,6.58,10.66,6.984,6.742,2.886,4.234,9.933,11.218,8.457,10.105,12.33,8.085,12.56,7.681,12.925,11.39,10.43,14.11,14.75,14.02,11.24,11.3,16.09,16.71,9.105,10.95,4.693,	Coding
chr1	26346374	26362955	EXTL1	384	+	ENSG00000158008.9	protein_coding	54	0.149,0.234,1.51,0.398,0.509,0.183,0.519,16.25,23.685,5.593,2.216,2.591,40.22,32.88,15.09,5.156,6.111,4.767,4.715,3.989,0.722,0.019,0.383,0.613,0.467,1.739,0.587,0.597,0.106,0.602,1.482,1.064,1.7,0.384,0.116,0.025,0.471,0.349,2.026,60.66,2.577,1.03,1.643,0.653,2.655,3.356,0.365,5.764,0.214,1.493,0.74,3.442,0.37,0.016,	Coding
chr1	26363742	26372624	SLC30A2	308	-	ENSG00000158014.14	protein_coding	54	0.069,0.105,0.883,0.038,0.045,0.029,0.615,0.034,0.067,0.017,0.038,0.046,0.102,0.086,0.046,0.023,0.024,0.021,0.028,0.026,0.132,0.012,0.008,0.095,0.075,0.046,0.067,0.103,0.036,0.079,0.254,0.352,2.418,13.08,4.181,0.037,0.093,0.349,1.134,0.362,0.039,45.36,0.064,0.245,0.824,0.994,0.206,0.033,0.113,0.426,13.7,0.136,0.06,0.011,	Coding
chr1	26373155	26375590	RP11-96L14.9	147	+	ENSG00000284309.1	bidirectional_promoter_lncRNA	54	0,0,0.029,0,0,0,0.05,0,0,0,0,0,0,0,0,0,0,0,0,0,0,0,0,0,0,0,0,0,0,0,0,0,0,1.652,0.143,0,0,0,0.174,0,0,4.147,0,0,0.254,0.29,0,0,0,0.201,0.536,0,0,0,	lncRNA
chr1	26377794	26394927	TRIM63	478	-	ENSG00000158022.6	protein_coding	54	1.251,0.525,0.162,0.335,0.505,0.427,3.357,0.147,0.111,0.188,0.094,0.121,0.205,0.203,0.18,0.178,0.167,0.199,0.212,0.146,0.723,0.198,0.128,1.347,0.956,0.675,0.452,0.96,0.289,0.869,0.699,87.41,116.25,0.922,0.234,0.09,0.685,1.391,811.6,0.862,0.192,0.256,0.185,0.779,1.756,2.738,0.843,0.154,0.61,0.293,0.452,3.594,1.121,0.141,	Coding
chr1	26437655	26452034	PDIK1L	377	+	ENSG00000175087.9	protein_coding	54	4.159,2.885,3.088,2.841,3.65,3.189,5.001,2.787,3.636,3.25,12.17,8.49,3.733,5.838,2.712,4.229,3.429,2.481,3.594,2.614,4.434,8.636,2.929,4.69,5.438,4.245,5.114,3.481,6.676,3.365,4.29,1.159,1.378,1.976,2.863,3.33,3.868,6.114,2.357,4.985,5.297,3.677,5.351,4.406,6.413,6.406,5.358,4.773,4.57,7.095,10.18,5.598,6.277,0.591,	Coding
chr1	26485510	26490453	FAM110D	379	+	ENSG00000197245.5	protein_coding	54	15.45,13.87,1.636,3.299,6.999,3.648,8.16,1.387,1.454,1.514,0.974,1.152,1.532,1.332,1.332,1.573,1.241,1.333,1.71,1.809,14.22,0.019,0.036,6.586,11.13,4.275,3.691,8.105,2.607,7.508,16.23,2.406,2.971,2.64,5.123,0.242,7.373,3.817,1.818,12.2,1.833,1.55,2.043,6.161,4.243,4.179,4.656,1.033,3.922,1.492,10.3,15.125,6.028,0.04,	Coding
chr1	26490651	26495072	RP11-96L14.8	42	-	ENSG00000282872.1	protein_coding	54	0,0,0,0,0,0,0,0.034,0,0,0.043,0.029,0,0,0,0.13,0,0,0,0,0,0,0,0,0,0,0,0,0,0,0,0,0,0,0,0,0,0,0,0,0,0,0.346,0,0,0,0,0,0,0.261,0,0,0,0,	Coding
chr1	26496006	26498312	RP11-96L14.7	223	-	ENSG00000236782.6	protein_coding	54	0.296,0.42,0.149,0.369,0.361,0.35,0.394,0.275,0.333,0.28,1.752,1.838,0.445,0.419,0.289,0.549,0.314,0.232,0.308,0.289,0.491,0.295,0.217,0.448,0.588,0.313,0.218,0.335,0.216,0.317,0.939,0.174,0.111,0.158,0.197,0.083,0.318,0.239,1.103,0.745,1.3,0.157,0.678,0.361,0.459,0.37,0.265,0.292,0.265,1.167,0.946,0.792,0.408,0.055,	Coding
chr1	26497304	26497364	ZNF593	0	+	ENSG00000142684.8	protein_coding	54	0,0,0,0,0,0,0,0,0,0,0,0,0,0,0,0,0,0,0,0,0,0,0,0,0,0,0,0,0,0,0,0,0,0,0,0,0,0,0,0,0,0,0,0,0,0,0,0,0,0,0,0,0,0,	Coding
chr1	26503893	26516377	CNKSR1	430	+	ENSG00000142675.17	protein_coding	54	1.363,1.365,0.217,1.7,1.77,1.838,5.204,1.994,2.057,2.465,16.57,16.62,3.077,2.708,2.416,2.84,2.7,2.252,3.335,1.929,12.82,2.192,0.248,6.364,7.894,2.247,16.63,1.795,31.87,1.848,10.81,1.06,1.059,7.197,14.895,1.215,16.18,29.825,40.05,5.36,7.437,13.675,22.46,26.81,26.355,24.47,13.97,3.529,16.72,6.704,45.89,5.723,19.95,0.49,	Coding
chr1	26517051	26529459	CATSPER4	243	+	ENSG00000188782.8	protein_coding	54	0,0,0,0,0,0,0,0,0.016,0.012,0.156,0.194,0.025,0.015,0.012,0.023,0.021,0,0.017,0,0.024,0,0,0.037,0,0,0.017,0,0.047,0,0,0,0,0.019,0.035,0,0.028,0.051,0.212,0,0.021,0.015,0.112,0.105,0.057,0.054,0.015,0,0,31.93,0.166,0,0.036,0,	Coding
chr1	26536231	26556331	RP11-231P20.2	269	+	ENSG00000236155.6	transcribed_unprocessed_pseudogene	54	0.051,0.049,1.655,0.232,0.074,0.028,0.096,0.656,0.776,0.716,1.366,1.142,0.867,0.917,0.552,1.119,0.697,0.753,0.929,1.114,0.163,0.017,0.047,0.142,0.136,0.068,0.099,0.075,0.068,0.068,0.358,0.294,0.557,3.936,4.069,3.367,0.21,0.37,0.402,0.556,0.388,0.671,3.055,0.177,0.081,0.079,0.261,0.373,0.579,2.153,11.88,0.224,0.184,0.013,	Pseudogene
chr1	26545071	26546967	RP11-231P20.6	7	-	ENSG00000278572.1	unprocessed_pseudogene	54	0,0,0,0,0,0,0,0,0,0,0,0,0,0,0,0,0,0,0,0,0,0,0,0,0,0,0,0,0,0,0,0,0,0,0,0,0,0,0,0,0,0,0,0,0,0,0,0,0,0.104,0,0,0,0,	Pseudogene
chr1	26560643	26605529	CEP85	415	+	ENSG00000130695.14	protein_coding	54	3.887,3.265,3.942,2.486,2.989,1.876,4.427,3.107,3.42,4.689,14.4,16,5.842,5.336,4.802,4.5,5.542,4.17,9.066,4.649,4.363,20.14,7.002,5.111,4.942,3.971,5.896,4.462,9.438,4.804,3.96,9.095,12.38,4.199,4.956,3.178,7.447,5.335,28.66,22.91,4.511,2.777,9.039,4.352,11.905,10.63,6.301,8.114,4.421,48.27,13.2,6.351,8.869,2.2,	Coding
chr1	26589531	26589889	RP11-231P20.5	123	-	ENSG00000270733.1	processed_pseudogene	54	0,0,0,0,0,0,0.076,0,0,0,0.22,0.235,0.071,0.088,0,0.093,0.061,0,0.092,0.06,0,0.309,0.034,0,0,0,0,0,0.148,0,0,0.413,0.598,0,0,0,0.1,0.087,1.133,0.323,0,0,0.111,0,0.109,0,0,0.091,0,0.421,0.13,0,0,0,	Pseudogene
chr1	26605666	26607818	SH3BGRL3	609	+	ENSG00000142669.14	protein_coding	54	177.5,155.7,74.725,271.3,207.35,147.3,129.5,73.905,86.06,73.99,46.13,46.44,65.77,76.78,70.19,85.89,63.155,72.64,103.3,82.64,125.4,138.25,569.15,120.9,99.145,72.04,143.35,95.94,264.6,90.11,102.2,50.77,26.44,64.91,79.84,28.335,232.05,96.67,15.19,137,76.495,47.76,86.08,86.41,182.1,171.6,140.4,256.9,92.95,31.58,105.7,101.3,190.9,863.1,	Coding
chr1	26608013	26644854	UBXN11	480	-	ENSG00000158062.20	protein_coding	54	18.39,18.15,13.41,13.33,15.42,7.1,14.78,12.66,17.58,20.86,16.9,17.36,18.11,18.73,15.07,16.2,26.23,14.67,7.795,9.322,21.62,10.795,7.96,18.21,28.455,14.48,11.925,16.25,8.687,14.63,37.24,7.747,4.072,15.91,21.865,5.793,42.155,16.14,2.916,19.05,29.885,7.489,56.22,26.01,12.29,10.49,16.4,54.54,10.89,72.26,72.86,27.155,15.27,33.67,	Coding
chr1	26644447	26647014	CD52	498	+	ENSG00000169442.8	protein_coding	54	15.26,13.53,2.501,4.435,7.014,1.713,8.601,1.373,2.316,2.64,0.409,0.438,1.398,2.105,1.302,0.983,1.531,2.905,2.828,1.505,8.868,495.1,0.132,2.619,6.915,3.153,11.565,4.626,7.025,5.024,6.726,1.902,1.826,2.987,2.736,3.934,138.15,7.525,0.694,3.686,1.142,1.018,3.103,5.967,6.832,5.828,61.96,345,6.139,0.772,8.21,4.822,6.098,150.4,	Coding
chr1	26648349	26686543	AIM1L	371	-	ENSG00000176092.14	protein_coding	54	0.052,0.054,0.028,0.041,0.044,0.028,0.8,0.013,0.012,0.023,0.1,0.108,0.017,0.013,0.015,0.027,0.028,0.02,0.049,0.015,0.079,0.048,0.03,0.121,0.12,0.048,0.734,0.049,88.48,0.057,0.146,0.019,0.012,0.139,0.147,0.053,1.047,0.929,0.027,0.061,0.048,0.048,0.343,0.365,37.465,33.77,2.219,0.226,0.147,5.733,0.185,0.052,44.505,0.302,	Coding
chr1	26653178	26653524	RP11-569G9.7	199	+	ENSG00000225854.2	processed_pseudogene	54	0,0,0,0,0,0,0.164,0,0,0,0,0,0,0,0,0,0,0,0,0,0,0,0,0,0,0,0.102,0,4.694,0,0,0,0,0,0.09,0,0,0.142,0,0,0,0,0,0,4.757,3.837,0.539,0.094,0,0.352,0,0,2.352,0,	Pseudogene
chr1	26688124	26701013	ZNF683	338	-	ENSG00000176083.17	protein_coding	54	0.129,0.119,0.04,0.148,0.132,0.037,0.139,0.046,0.024,0.033,0.043,0.051,0.028,0.02,0.092,0.129,0.027,0.04,0.694,0.132,0.134,0,0,0.249,0.172,0.045,0.093,0.067,0.239,0.103,0.378,0.032,0.018,0.107,0.145,0.074,0.788,0.497,0.021,0.098,0.053,0.076,0.252,0.551,0.172,0.104,0.114,0.548,0.303,126.1,0.886,0.108,0.404,1.232,	Coding
chr1	26737268	26756213	LIN28A	181	+	ENSG00000131914.10	protein_coding	54	0.009,0,0.008,0,0.006,0,0.01,0.006,0.005,0,0.024,0.03,0.006,0.006,0,0.007,0.007,0,0,0,0.01,0.015,0.008,0.025,0,0.007,0.008,0.007,0.011,0.004,0.016,0,0,0,0,0,0.011,0.009,0,0.018,0.029,0,0.043,0.014,0.014,0.018,0.018,0.021,0,12.4,0.012,0.016,0.015,0.008,	Coding
chr1	26758772	26797785	DHDDS	475	+	ENSG00000117682.16	protein_coding	54	33.3,22.88,15.85,21.415,19.865,20.09,19,6.503,10.081,8.912,91.44,95.08,14.8,14.09,7.081,10.265,10.28,7.81,7.54,8.231,22.08,19.96,26.97,19.22,19.845,15.83,21.035,16.63,22.04,16.59,17.87,7.798,6.593,11.03,12.356,7.381,17.05,18.305,5.66,16.99,15.59,7.104,24.38,16.62,22.78,25.67,17.8,14.63,14.47,18.1,19.57,19.58,18.42,4.856,	Coding
chr1	26781143	26781678	RP3-476K8.4	196	-	ENSG00000223583.1	processed_pseudogene	54	0.37,0.314,0.235,0.222,0.27,0.201,0.243,0.049,0.048,0.073,0.424,0.463,0.069,0.057,0.052,0.077,0.06,0.045,0.066,0.073,0.42,0.501,0.382,0.613,0.534,0.258,0.419,0.235,0.341,0.2,0.48,0.107,0.079,0.136,0.221,0.117,0.339,0.417,0.033,0.446,0.849,0.232,0.681,0.401,0.381,0.378,0.526,0.514,0.28,0.736,0.597,0.497,0.432,0.126,	Pseudogene
chr1	26789246	26793773	RP3-476K8.3	272	-	ENSG00000225891.1	antisense	54	0.685,0.561,0.34,0.872,0.797,1.013,1.116,0.182,0.197,0.264,1.079,1.248,0.276,0.191,0.217,0.277,0.195,0.175,0.332,0.277,0.784,0.753,0.213,1.843,1.554,0.783,0.592,0.708,0.429,0.638,1.845,0.165,0.11,0.37,0.562,0.145,0.978,0.558,0.127,1.462,2.83,0.23,2.591,1.288,0.53,0.481,0.897,1.463,0.449,10.04,1.91,2.037,1.118,0.497,	lncRNA
chr1	26798940	26802463	HMGN2	600	+	ENSG00000198830.10	protein_coding	54	121.2,102.2,90.605,136.3,140.9,169.5,131.4,51.765,41.595,49.08,116.5,104,44.53,48.22,43.58,60.895,53.41,42.06,86.88,50.55,135.4,322.75,176.4,188.8,224.8,124.8,110.5,120.2,114.6,108.3,211.8,46.53,27.04,59.06,75.07,35.635,157.4,98.54,48.45,172.2,239.65,47.275,189.1,147.5,121.45,115.3,125.2,152.9,77.94,111.4,196.3,203.6,140.9,94.36,	Coding
chr1	26845844	26846741	DPPA2P2	19	-	ENSG00000224129.1	processed_pseudogene	54	0,0,0,0,0,0,0,0,0,0,0,0,0,0,0,0,0,0,0,0,0,0,0,0,0,0,0,0,0,0,0,0,0,0,0,0,0,0,0,0,0,0,0,0,0,0,0,0.086,0,0.183,0,0,0,0.057,	Pseudogene
chr1	26856251	26901521	RPS6KA1	482	+	ENSG00000117676.13	protein_coding	54	8.632,10.12,18.055,4.837,6.371,2.526,8.565,4.849,3.077,4.444,40.5,39.24,4.784,4.342,6.219,7.683,3.226,4.939,13.24,9.34,13.77,84.82,2.755,6.188,9.677,3.735,41.925,3.546,19.68,3.924,9.905,2.018,1.546,20.23,20.705,5.465,65.125,29.07,0.907,11.37,3.037,10.23,19.72,28.92,22.7,25.08,72.65,82.69,21.8,10.35,47.37,5.393,15.1,181,	Coding
chr1	26966867	26967105	RP11-492M19.3	0	-	ENSG00000229247.2	processed_pseudogene	54	0,0,0,0,0,0,0,0,0,0,0,0,0,0,0,0,0,0,0,0,0,0,0,0,0,0,0,0,0,0,0,0,0,0,0,0,0,0,0,0,0,0,0,0,0,0,0,0,0,0,0,0,0,0,	Pseudogene
chr1	26973937	26974172	RP4-785J1.1	0	+	ENSG00000235069.2	processed_pseudogene	54	0,0,0,0,0,0,0,0,0,0,0,0,0,0,0,0,0,0,0,0,0,0,0,0,0,0,0,0,0,0,0,0,0,0,0,0,0,0,0,0,0,0,0,0,0,0,0,0,0,0,0,0,0,0,	Pseudogene
chr1	27018622	27020622	RP5-968P14.2	252	-	ENSG00000260063.1	antisense	54	0.919,0.509,0.596,0.686,0.722,0.619,0.44,0.228,0.208,0.254,0.356,0.4,0.24,0.251,0.184,0.269,0.283,0.219,0.341,0.195,0.825,1.091,0.85,0.77,0.953,0.489,0.471,0.49,0.634,0.439,1.046,0.224,0.131,0.522,0.908,0.398,0.602,0.588,0.231,0.937,1.062,0.255,1.52,0.995,0.662,0.729,0.666,1.011,0.418,6.315,2.223,1.01,0.624,0.184,	lncRNA
chr1	27022522	27108595	ARID1A	490	+	ENSG00000117713.18	protein_coding	54	26.05,21.58,21.12,28.5,25.955,31.45,32.26,9.218,10.475,10.645,29.34,32.45,13.81,12.2,8.375,10.025,11.915,8.421,12.14,8.964,25.89,51.54,25.02,28.83,31.975,27.27,22.235,23.93,28.54,23.28,33.74,10.93,9.337,9.386,14.96,10.045,31.07,26.195,13.79,39.74,36.495,10.18,24.01,25.97,29.155,30.12,26.96,37.36,21.88,34.56,42.79,38.95,31.135,11.16,	Coding
chr1	27113962	27124889	PIGV	433	+	ENSG00000060642.10	protein_coding	54	9.195,7.706,15.365,8.107,8.881,8.464,13.51,4.518,4.732,5.434,5.933,6.396,5.765,6.189,4.17,5.755,5.369,4.669,7.174,4.925,10.78,12.455,16.155,13.83,14.845,9.405,9.454,9.718,9.8,9.883,11.68,2.934,1.913,5.032,7.947,11.29,10.24,11.835,2.419,12.55,13.25,5.047,14.99,13.28,13.685,14.09,9.222,9.124,8.886,55.99,15.18,15.91,12.52,4.595,	Coding
chr1	27153200	27184093	ZDHHC18	474	+	ENSG00000204160.11	protein_coding	54	23.39,20.15,7.55,17.62,17.145,16.6,21.65,6.597,8.261,9.318,21.5,23.06,11.91,10.87,7.047,11.4,10.965,8.348,7.725,7.614,19.38,37.355,15.51,19.27,21.06,17.44,16.23,15.75,25.76,14.95,19.63,7.039,5.975,6.923,8.961,10.245,25.76,20.31,5.071,17.83,14.965,4.984,17.98,19.17,19.815,20.56,17.25,48.04,12.44,13.38,26.62,22.785,21.215,135.1,	Coding
chr1	27189628	27190948	SFN	618	+	ENSG00000175793.11	protein_coding	54	1.86,1.654,0.839,4.633,2.152,2.125,13.79,1.21,0.65,2.679,1.083,1.38,0.965,0.75,1.098,0.782,2.212,2.632,1.644,0.78,16.57,2.826,2.128,2.709,5.373,1.754,78.135,1.288,3223,1.327,2.358,0.964,0.435,4.794,10.226,1.073,71.57,94.25,0.728,1.234,1.164,0.95,1.717,116.3,1729.5,1575,37.95,1.235,29.75,1.18,2.621,1.739,1018.5,1.315,	Coding
chr1	27202801	27216788	GPN2	457	-	ENSG00000142751.14	protein_coding	54	14.75,12.44,18.95,14.85,15.11,16.39,19.42,6.779,8.357,9.041,27.66,25.03,10.5,11.53,6.819,9.36,9.917,7.163,10.44,7.234,14.54,23.43,22.78,17.63,20.415,15.46,14.04,15.9,13.7,16.44,17.67,6.177,5.139,8.932,13.185,8.391,15.82,13.615,7.913,18.91,17.48,6.451,19.02,19.85,17.625,18.99,15.87,19.84,12.92,16.02,18.39,19.525,15.91,6.594,	Coding
chr1	27216978	27226957	GPATCH3	448	-	ENSG00000198746.12	protein_coding	54	14.69,11.15,14.555,12.295,12.345,13.32,15.7,6.681,8.014,7.522,17.77,17.53,11.39,11.75,6.979,8.598,7.933,7.215,10.91,8.152,14.31,13.92,14.18,15.55,17.42,14.18,11.845,13.78,12.4,13.59,14.79,5.051,5.117,6.81,9.069,6.627,13.69,11.425,12.95,18.58,13.72,4.971,13.68,14.62,18.9,21.01,13.95,18.86,11.53,23.19,15.75,18.45,14.595,8.765,	Coding
chr1	27228772	27273353	NUDC	580	+	ENSG00000090273.13	protein_coding	54	78.66,70.5,130,109.5,98.685,119,96.48,66.52,88.335,65.05,123,112.7,107.9,118.5,56.07,76.15,76.83,57.76,72.26,61.14,82.33,102.1,102.75,119.2,117.95,119.5,67.585,107.3,59.35,105.4,118.2,61.59,48.485,45.98,74.56,54.39,86.405,61.08,62.82,116,105.2,37.6,98.99,99.5,75.56,76.87,58.39,77.43,72.72,136.9,98.55,118.5,85.48,26.97,	Coding
chr1	27237979	27240457	NR0B2	364	-	ENSG00000131910.4	protein_coding	54	0,0,19.99,0,0,0,0,0,0.039,0.096,0.283,0.253,0.048,0.046,0.05,0.044,0.084,0.062,0,0,0,0.057,0,0.102,0,0.03,0.355,0,0.037,0,0.091,9.005,4.663,14.72,9.591,74.565,1.256,0.019,0.797,0,0,16.765,0.511,0.086,0,0,2.845,15.2,25.7,2.693,0.164,0,0,0.041,	Coding
chr1	27276052	27286897	KDF1	391	-	ENSG00000175707.8	protein_coding	54	0.047,0.117,1.512,0.048,0.057,0.033,1.141,0.214,0.128,0.054,3.117,2.788,0.841,0.715,0.038,0.046,0.035,0.053,0.04,0.038,8.003,0.103,0.451,0.159,0.077,0.088,11.45,0.067,28.72,0.099,1.757,0.316,0.077,9.039,14.635,3.155,7.258,19.71,0.017,0.05,0.191,10.94,21.27,14.77,29.285,28.72,10.56,1.044,14.72,6.398,23.2,0.098,16.77,0.243,	Coding
chr1	27306655	27307466	RPL12P13	104	+	ENSG00000172746.6	unprocessed_pseudogene	54	0.092,0.079,0.054,0.045,0.08,0.099,0.118,0,0,0,0,0,0,0,0,0,0,0,0,0,0.11,0.181,0.125,0,0.109,0.093,0.072,0.062,0.115,0.061,0.145,0,0,0.035,0.051,0,0.092,0.126,0.055,0.09,0.205,0.104,0.14,0.142,0.158,0.175,0.068,0.058,0.088,0,0.131,0.102,0.108,0,	Pseudogene
chr1	27310118	27310515	RP11-344H11.5	30	+	ENSG00000224064.1	processed_pseudogene	54	0,0,0,0,0,0,0,0,0,0,0,0,0,0,0,0,0,0,0,0,0,0,0,0,0,0,0,0,0,0,0,0,0,0,0,0,0,0.13,0,0,0,0.076,0.243,0.102,0,0,0,0,0,0,0,0,0,0,	Pseudogene
chr1	27312387	27312831	OSTCP2	65	-	ENSG00000225294.1	processed_pseudogene	54	0,0,0,0,0,0,0,0,0,0,0,0,0,0,0,0,0,0,0,0,0,0,0,0,0,0,0,0,0.087,0,0,0,0,0,0.066,0,0,0.204,0,0,0,0.106,0.448,0.18,0.084,0.102,0,0,0.058,0.1,0.14,0,0,0,	Pseudogene
chr1	27320197	27327389	TRNP1	499	+	ENSG00000253368.3	protein_coding	54	12.64,15.67,4.731,39.33,33.835,31.67,34.27,21.345,35.66,18.85,52.56,45.56,39.94,51.7,17.5,24.785,20.965,15.92,7.063,14.54,14.45,0.221,223.15,30.37,27.87,25.49,10.915,31.05,94.38,38.24,36.3,24.19,11.255,16.39,25.18,1.834,16.855,8.47,1.392,27.87,4.872,11.71,22.74,16.32,13.51,13,7.781,7.846,50.92,4.177,7.613,32.025,29.815,0.383,	Coding
chr1	27331510	27339327	FAM46B	507	-	ENSG00000158246.7	protein_coding	54	12.81,5.275,1.074,70.02,65.75,131.4,49.69,0.603,0.523,0.335,1.318,1.297,0.62,0.552,0.429,0.424,0.379,0.316,0.363,0.418,23.69,0.14,13.76,25.31,12.95,83.3,20.91,103.7,154.9,145.4,36.53,19.76,13.775,3.993,8.44,0.247,23.28,23.7,1.325,12.71,2.808,0.766,3.61,16.45,164.95,197.8,4.464,0.85,7.869,15.46,9.346,31.405,76.245,0.138,	Coding
chr1	27425305	27493472	SLC9A1	472	-	ENSG00000090020.10	protein_coding	54	15.47,14.28,19.21,22.83,18.81,18.7,23.25,7.194,9.87,13.435,24.49,27.12,18.19,19.2,6.539,8.644,9.508,15.43,5.343,6.322,18.05,13.615,26.725,28.01,26.155,24.92,29.55,15.38,18.52,14.54,19.02,15.65,7.013,7.758,13.925,2.143,29.205,30.32,3.221,13.54,16.615,5.747,21.46,24.8,19.12,20.56,22.76,23.82,33.07,21.05,22.5,27.275,20.66,16.48,	Coding
chr1	27503241	27503768	RP11-40H20.5	0	+	ENSG00000229985.2	processed_pseudogene	54	0,0,0,0,0,0,0,0,0,0,0,0,0,0,0,0,0,0,0,0,0,0,0,0,0,0,0,0,0,0,0,0,0,0,0,0,0,0,0,0,0,0,0,0,0,0,0,0,0,0,0,0,0,0,	Pseudogene
chr1	27527324	27527964	CHCHD3P3	119	-	ENSG00000214973.3	processed_pseudogene	54	0.139,0.133,0.091,0.099,0.086,0.179,0.104,0,0,0,0,0,0,0.029,0,0,0.037,0,0,0,0.104,0.277,0.156,0.102,0.087,0.135,0.113,0.108,0.063,0.123,0.099,0.143,0.157,0.059,0.066,0,0.118,0.058,0.387,0.126,0.101,0,0,0.065,0.065,0.069,0.079,0.058,0.076,0.419,0.129,0.101,0.084,0,	Pseudogene
chr1	27533420	27534287	NPM1P39	205	+	ENSG00000225159.1	processed_pseudogene	54	0.375,0.399,0.27,0.396,0.431,0.597,0.293,0.09,0.082,0.081,0.228,0.198,0.092,0.136,0.099,0.117,0.1,0.061,0.204,0.1,0.403,1.789,1.145,0.435,0.848,0.4,0.284,0.328,0.416,0.264,0.559,0.141,0.104,0.148,0.134,0.079,0.378,0.261,0.184,0.395,1.101,0.249,0.23,0.287,0.305,0.29,0.319,0.252,0.305,0.864,0.402,0.659,0.523,0.084,	Pseudogene
chr1	27537755	27537975	SNRPEP7	0	+	ENSG00000225990.2	processed_pseudogene	54	0,0,0,0,0,0,0,0,0,0,0,0,0,0,0,0,0,0,0,0,0,0,0,0,0,0,0,0,0,0,0,0,0,0,0,0,0,0,0,0,0,0,0,0,0,0,0,0,0,0,0,0,0,0,	Pseudogene
chr1	27555596	27560843	RP11-40H20.4	111	-	ENSG00000224311.1	antisense	54	0,0,0,0,0,0,0,0,0,0,0,0,0,0,0,0,0,0,0,0,0,0,0,0,0,0,0,0,0,0,0,0,0,0,0,0,0,0,0,0,0,0,0,0,0,0,0,0,0,3.996,0,0,0,0,	lncRNA
chr1	27561006	27635124	WDTC1	534	+	ENSG00000142784.15	protein_coding	54	39.41,33.13,45.05,47.135,43.87,55.98,49.22,29.185,33.71,30.91,53.54,56.59,40.7,40.24,27.9,28.575,33.545,26.42,33.34,23.11,42.82,41.315,30.97,60.95,63.275,57.15,36.275,55.16,32.11,55.54,59.96,36.97,30.535,24.12,25.325,16.94,47.88,41.985,54.97,56.5,56.98,18.135,46.25,53.51,50.935,53.76,38.98,45.74,37.45,106.1,57.88,68.335,51.25,63.7,	Coding
chr1	27637730	27638329	RP11-4K3__A.3	250	+	ENSG00000243659.1	processed_pseudogene	54	0.188,0.246,0.408,0.211,0.221,0.192,0.317,0.966,1.224,1.108,5.57,4.496,1.255,1.816,0.744,1.043,0.94,0.912,0.72,0.715,0.31,0.093,0,0.195,0.788,0.644,0.351,0.539,0.156,0.482,0.561,0.151,0.119,0.207,0.413,0,0.305,0.375,0,0.494,0.583,0.108,2.105,0.749,0.215,0.179,0.527,0.946,0.386,0.314,0.633,0.45,0.332,0.23,	Pseudogene
chr1	27648635	27662891	TMEM222	522	+	ENSG00000186501.14	protein_coding	54	34.21,28.96,34.69,40.63,38.735,36.14,42.11,28.84,34.435,31.335,61.05,65.09,41.44,40.32,31.17,39.2,35.05,29.44,34.98,29.83,34.75,24.87,41.205,45.63,49.27,36.85,26.385,37.6,37.57,36.95,50.44,17.63,14.13,24.34,37.385,21.545,36.575,30.29,17.16,61.46,49.02,13.9,57.35,59.9,31.155,34.75,31.38,39.51,29.86,51.53,52.38,50.15,39.6,19.37,	Coding
chr1	27651819	27652287	ACTG1P20	303	+	ENSG00000241547.1	processed_pseudogene	54	1.313,1.576,1.181,1.631,1.684,1.28,1.655,0.318,0.373,0.458,3.32,3.649,0.557,0.482,0.367,0.5,0.468,0.292,0.652,0.362,1.443,3.343,3.436,3.619,2.401,1.311,1.207,1.319,2.206,1.283,2.69,0.647,0.391,0.731,0.585,0.444,1.938,1.984,0.273,2.021,3.255,0.702,2.389,1.819,1.804,1.485,1.712,1.286,1.312,1.572,2.596,2.702,2.321,0.404,	Pseudogene
chr1	27668510	27680423	SYTL1	505	+	ENSG00000142765.17	protein_coding	54	2.376,3.871,0.649,1.485,1.998,0.623,14.12,17.215,1.091,0.423,86.91,91.56,0.944,0.835,1.169,1.616,0.663,0.406,1.042,0.522,15.26,20.505,0.198,3.021,3.486,0.866,8.774,0.923,169.3,1.008,12.38,1.123,0.484,2.836,3.947,1.748,34.03,73.735,0.276,1.577,1.469,76.585,37.41,137.5,165.25,140.2,21.79,93.99,60.19,4.405,25.78,2.242,119.1,84.23,	Coding
chr1	27681674	27693383	MAP3K6	537	-	ENSG00000142733.14	protein_coding	54	94.28,73.58,19.72,77.86,76.335,78.53,73.09,4.857,5.612,4.442,32.87,38.01,9.579,7.352,4.238,6.877,3.87,4.101,5.718,5.567,86.2,1.095,22.63,108.4,102.045,47.14,29.98,69.76,87.24,70.79,93.06,34.89,29.245,31.56,21.56,5.254,117.45,48.6,15.46,104.3,26.13,8.641,27.73,72.13,115.2,118.2,27.31,33.45,26.32,15.67,69.44,86.74,109.15,2.965,	Coding
chr1	27695602	27701315	FCN3	504	-	ENSG00000142748.12	protein_coding	54	14.96,47.84,37.79,3.207,8.28,1.657,2.029,0.452,0.498,0.536,0.419,0.477,0.536,0.57,0.58,0.643,0.438,0.458,0.589,0.6,22.12,0.125,0.116,1.523,3.631,2.388,3.128,4.401,3.092,5.709,2.864,14.56,23.88,32.15,5.329,65.845,1136.5,2.716,3.065,2.214,1.933,6.33,2.989,4.721,1.889,1.952,5.124,15.5,6.683,3.364,23.96,3.474,2.958,0.362,	Coding
chr1	27715971	27716649	RP1-144C9.2	31	+	ENSG00000231207.1	processed_pseudogene	54	0,0,0,0,0,0,0,0.052,0.092,0,0,0,0.093,0.109,0,0.079,0.02,0.057,0,0.06,0,0,0,0,0,0,0,0,0,0,0,0,0,0,0,0,0,0,0,0,0,0,0,0,0,0,0,0,0,0,0,0,0,0,	Pseudogene
chr1	27719147	27722318	GPR3	308	+	ENSG00000181773.6	protein_coding	54	1.695,2.49,0.483,0.91,1.088,0.727,0.877,1.893,3.728,1.412,5.637,6.207,4.836,5.102,2.238,4.048,1.66,1.317,1.187,1.955,1.361,0.562,2.53,0.697,0.715,0.724,0.492,0.63,0.582,0.698,1.922,2.944,0.432,1.003,1.043,0.074,3.096,0.686,0.299,0.642,0.474,0.19,5.893,1.113,0.974,0.867,0.603,0.449,0.63,0.596,2.954,1.011,0.718,0.176,	Coding
chr1	27730729	27816669	WASF2	564	-	ENSG00000158195.10	protein_coding	54	105.4,77.43,54.195,112,102.95,155.5,103.4,18.965,15.75,22.325,17.11,22.37,21.87,16.46,19.02,19.61,20.63,19.96,50.79,29.13,91.36,118.15,99.68,90.65,114.95,97.77,68.1,110.5,137.8,111.6,102.4,30.83,19.85,26.47,41.325,9.876,103.55,64.39,13.14,125.5,118.4,25.775,33.14,70.34,96.31,106,76.92,88.58,51.1,68.74,77.75,137.1,84.025,70.75,	Coding
chr1	27783708	27786093	RP4-752I6.1	8	+	ENSG00000241169.1	lincRNA	54	0,0,0,0,0,0,0,0,0,0,0,0,0,0,0,0,0,0,0,0,0,0,0,0.123,0,0,0,0,0,0,0,0,0,0,0,0,0,0,0,0,0,0,0,0,0,0,0,0,0,0,0,0,0,0,	lncRNA
chr1	27852315	27857072	RP1-159A19.4	262	+	ENSG00000237429.1	antisense	54	0.184,0.139,0.207,0.928,0.416,0.633,1.438,0.524,0.715,0.307,2.34,2.247,1.16,1.144,0.754,0.688,0.657,0.253,0.455,0.387,0.201,0.27,0.241,0.88,2.255,2.084,0.759,1.44,0.968,1.36,0.856,0.243,0.16,0.134,0.313,0,1.22,0.904,0.309,0.649,0.249,0.098,3.924,1.625,0.309,0.288,0.877,1.135,0.676,1.193,0.227,1.458,1.087,0.359,	lncRNA
chr1	27860545	27930942	AHDC1	498	-	ENSG00000126705.13	protein_coding	54	21.92,14.58,32.365,39.495,32.615,53.82,25.75,8.903,12.7,11.59,56.56,61.47,20.21,16.55,8.653,12.665,13.885,8.787,6.643,7.116,22.37,7.557,12.05,52.23,47.03,28.72,13.525,31.66,49.24,28.48,48.31,14.12,11.09,8.211,11.864,4.867,22.345,25.275,21.62,39.14,48.115,5.772,36.16,23.32,44.305,51.75,12.74,27.11,12.66,21.71,45.93,60.545,44.22,1.299,	Coding
chr1	27938574	27961788	FGR	495	-	ENSG00000000938.12	protein_coding	54	28.04,26.86,7.105,8.756,16.755,5.248,13.99,3.394,3.267,4.149,2.234,3.312,5.295,3.86,3.822,4.624,2.982,3.865,7.927,6.27,20.47,79.205,0.08,10.52,13.92,6.88,5.998,8.231,5.284,7.878,27.9,4.263,3.335,4.518,6.658,5.082,135.35,7.627,1.895,15.89,3.739,1.946,3.3,9.769,5.015,5.351,12.94,185.6,4.551,4.148,12.36,16.455,11.26,545.9,	Coding
chr1	27975929	27976121	RP1-159A19.3	288	+	ENSG00000235912.1	processed_pseudogene	54	1.063,1.098,1.251,1.147,0.949,1.222,1.061,0.952,1.203,1.28,1.424,1.263,1.169,1.36,0.932,1.317,1.334,1.088,1.197,0.976,1.068,2.931,2.207,0.617,1.171,0.911,0.994,0.935,1.389,0.787,1.195,0.926,0.778,0.829,1.431,0.534,1.377,1.118,1.014,1.219,1.499,0.451,1.944,1.169,0.994,0.833,1.159,1.219,0.959,4.097,1.56,1.125,1.183,0.169,	Pseudogene
chr1	27986838	27989233	RP11-288L9.1	116	-	ENSG00000233975.1	lincRNA	54	0,0,0,0.098,0,0,0,0.146,0.206,0.159,0.255,0.241,0.213,0.32,0.141,0.437,0.162,0.171,0.199,0.138,0,0.386,0,0,0,0,0,0,0,0,0.082,0,0,0,0,0,0.211,0,0,0.1,0,0,0.225,0,0,0,0,0.108,0,0.306,0.114,0,0,0,	lncRNA
chr1	27992571	27998729	IFI6	591	-	ENSG00000126709.14	protein_coding	54	91.79,84.95,167.1,212.05,157,104.3,47.98,95.725,102.7,97.075,103.8,97.16,117.3,140,93.41,186.35,90.82,112.4,114.1,97.77,78.17,370.4,66.95,105,100.37,95.31,52.495,90.53,19.6,81.28,86.55,62.18,36.18,43.79,88.915,36.075,219.45,58.985,11.41,139.3,98.525,16.735,330.1,80.1,27.84,35.79,60.95,92.71,47.42,108.1,220.1,100.85,60.895,48.38,	Coding
chr1	27995978	28029574	RP11-288L9.4	154	+	ENSG00000225886.3	antisense	54	0.156,0.075,0.119,0.122,0.107,0.05,0.053,0.085,0.069,0.087,0.223,0.225,0.112,0.094,0.07,0.122,0.078,0.086,0.1,0.071,0.119,1.371,0.08,0.167,0.254,0.125,0.083,0.153,0.04,0.137,0.117,0.059,0.063,0.051,0.227,0.018,0.323,0.064,0,0.257,0.133,0.03,0.281,0.073,0.049,0.055,0.176,0.202,0.068,0.967,0.264,0.177,0.072,0.057,	lncRNA
chr1	28013320	28013982	CHMP1AP1	0	-	ENSG00000226662.2	processed_pseudogene	54	0,0,0,0,0,0,0,0,0,0,0,0,0,0,0,0,0,0,0,0,0,0,0,0,0,0,0,0,0,0,0,0,0,0,0,0,0,0,0,0,0,0,0,0,0,0,0,0,0,0,0,0,0,0,	Pseudogene
chr1	28052489	28089633	FAM76A	426	+	ENSG00000009780.15	protein_coding	54	13.24,8.729,4.499,11.175,10.85,13.26,10.35,4.309,4.684,5.216,15.93,13.19,5.143,5.797,4.705,5.926,6.005,4.316,7.25,4.244,10.68,4.963,4.979,17.44,16.44,11.96,7.564,10.64,6.69,10.69,14.77,4.303,3.205,4.472,6.015,2.889,11.325,6.95,4.922,16.23,12.29,3.479,12.61,11.38,11.5,12.04,8.192,8.82,5.884,21.77,15.51,16.055,11.42,2.019,	Coding
chr1	28065601	28065950	RP3-426I6.2	195	+	ENSG00000231344.1	processed_pseudogene	54	0.385,0.411,0.285,0.424,0.398,0.364,0.326,0,0.036,0.066,0.156,0.13,0.059,0,0.079,0.11,0.071,0,0,0.07,0.347,0.37,0.343,0.788,0.307,0.314,0.272,0.336,0.489,0.38,0.364,0.095,0.078,0.217,0.341,0.16,0.63,0.292,0.075,0.314,0.323,0.119,1.336,0.465,0.452,0.403,0.255,0.338,0.248,0.748,0.664,0.365,0.5,0.075,	Pseudogene
chr1	28066464	28067140	RPEP3	9	+	ENSG00000230833.1	processed_pseudogene	54	0,0,0,0,0,0,0,0,0,0,0,0,0,0,0,0,0,0,0,0,0,0,0,0,0,0,0,0,0,0,0,0,0,0,0,0,0,0,0,0,0,0,0,0,0.046,0,0,0,0,0.098,0,0,0,0,	Pseudogene
chr1	28099693	28150963	STX12	530	+	ENSG00000117758.13	protein_coding	54	67.33,58.73,30.35,53.22,52.055,55.25,44.84,35.855,41.39,35.005,60.79,48.74,38,51.65,34.64,44.855,38.745,29.6,64.13,43.65,56.85,28.58,43.855,46.62,45.575,40.27,31.93,37.98,41.37,39.03,51.5,15.69,9.806,21.3,26.205,9.709,84.255,35.275,12.5,57.3,34.47,11.51,43.09,38.85,37.665,42.04,30.2,36.71,57.88,17.61,111.6,50.33,40.44,13.66,	Coding
chr1	28157288	28178187	PPP1R8	500	+	ENSG00000117751.17	protein_coding	54	33.69,26.73,20.42,34.18,32.08,37.44,34.19,17.645,17.855,20.895,36.16,29.55,17.62,21.56,16.58,20.025,23.99,17.32,30.63,17.93,31.38,55.39,54.025,37.39,38.495,31.61,23.875,31.34,28.28,31.5,37.03,12.07,9.547,12.08,20.465,8.991,26.93,22.875,13.8,37.58,35.61,8.884,25.43,27.36,30.28,31.52,26.32,28.08,17.72,32.02,30.84,45.34,31.88,8.914,	Coding
chr1	28199053	28213196	THEMIS2	460	+	ENSG00000130775.15	protein_coding	54	16.71,20.12,9.456,13.21,14.675,5.131,7.562,2.943,2.397,1.917,0.788,0.94,3.177,3.357,5.489,4.534,1.56,1.773,18.39,6.055,11.28,60.64,3.965,8.041,8.527,8.541,10.785,6.66,4.528,6.23,8.837,3.552,1.764,3.815,4.53,2.66,59.43,10.565,1.276,14.75,3.535,1.603,6.096,6.679,3.402,3.659,24.46,134.3,5.508,21.58,15,6.091,7.55,191.5,	Coding
chr1	28218034	28241257	RPA2	527	-	ENSG00000117748.9	protein_coding	54	44.92,36.27,29.63,42.93,43.515,41.66,44.24,25.735,30.69,29.465,50.66,45.95,35.34,37.61,24.4,29.92,35.91,24.88,33.69,23.42,43.56,103.95,43.65,51.95,57.5,34.5,27.44,33.32,30.41,31.65,52.75,22.12,14.705,18.92,29.795,12.32,40.76,31.31,44.56,52.43,67.66,11.535,50.71,35.86,41.125,40.84,36.06,59.6,25.47,94.79,55.58,50.705,43.14,38.75,	Coding
chr1	28261503	28285668	SMPDL3B	312	+	ENSG00000130768.14	protein_coding	54	0.264,1.131,0.041,0.11,0.115,0.046,0.147,0.292,0.206,0.258,1.536,4.343,0.218,0.205,0.204,0.246,0.471,0.199,0.243,0.059,2.109,0.428,0.024,0.137,0.205,0.106,10.4,0.059,0.887,0.064,0.848,0.111,0.016,2.133,1.999,0.131,3.971,7.777,0.017,0.131,0.088,12.035,1.241,2.375,0.737,0.853,6.045,1.56,9.404,1.495,14.31,0.103,0.465,0.761,	Coding
chr1	28265385	28265590	RP11-460I13.2	54	-	ENSG00000227050.1	antisense	54	0,0,0,0,0,0,0,0,0,0,0,0,0,0,0,0,0,0,0,0,0,0,0,0,0,0,0,0,0,0,0,0,0,0,0.186,0,0,0.174,0,0,0,0.167,0,0,0,0,0.098,0,0,0.186,0.369,0,0,0,	lncRNA
chr1	28285972	28294607	XKR8	431	+	ENSG00000158156.7	protein_coding	54	7.134,7.465,6.697,12.835,10.81,8.341,11.04,4.716,4.729,6.689,23.69,25.18,5.225,4.539,4.814,4.544,7.297,5.993,10.93,5.544,7.083,5.026,11.48,10.97,14.105,10.18,9.236,9.62,7.198,9.837,12.25,4.519,3.341,5.703,8.646,10.325,12.115,10.115,4.138,9.213,10.325,9.529,9.07,12.89,6.276,6.656,10.1,17.09,12.05,9.302,14.21,13.69,10.125,35.07,	Coding
chr1	28296854	28415207	EYA3	433	-	ENSG00000158161.15	protein_coding	54	9.148,8.12,6.888,11.3,9.178,9.039,10.14,4,4.646,5.311,20.54,19.22,6.715,6.843,4.253,6.234,6.113,4.213,6.249,4.563,9.127,22.33,13.725,11.58,13.45,8.037,8.687,7.707,14.45,7.483,10.12,5.533,4.04,10.69,13.93,4.12,13.015,9.323,5.723,12.4,12.06,4.483,15.11,11.75,12.235,13.54,10.57,12.59,6.598,26.88,16.15,13.705,13,6.128,	Coding
chr1	28316668	28317035	RP11-460I13.6	248	-	ENSG00000238231.2	processed_pseudogene	54	0.759,0.723,0.212,1.034,0.74,0.566,1.096,0.073,0.058,0.092,0.183,0.239,0.078,0.064,0.105,0.11,0.072,0.062,0.349,0.133,0.878,0.394,0.225,1.948,2.101,0.385,0.35,0.387,0.976,0.377,0.692,0.515,0.132,0.861,1.331,0.386,1.405,1.207,0.084,1.446,1.148,0.207,0.711,1.381,1.321,0.957,0.366,0.669,0.348,1.174,1.172,0.981,2.325,0.485,	Pseudogene
chr1	28422252	28422933	SPCS2P4	291	-	ENSG00000228589.3	processed_pseudogene	54	1.332,1.376,1.535,1.762,1.684,2.082,0.861,0.936,0.911,0.95,1.203,1.057,0.933,1.13,0.806,1.112,0.964,0.727,1.486,1.058,1.459,2.747,1.426,1.193,1.387,1.224,1.147,1.103,1.049,1.102,1.207,0.76,0.521,0.623,0.391,0.712,1.975,1.344,0.664,2.073,1.62,1.022,1.424,1.12,1.039,1.136,1.137,1.676,1.146,1.987,2.106,1.848,1.407,1.072,	Pseudogene
chr1	28436249	28436809	RP5-1053E7.2	0	+	ENSG00000228943.1	processed_pseudogene	54	0,0,0,0,0,0,0,0,0,0,0,0,0,0,0,0,0,0,0,0,0,0,0,0,0,0,0,0,0,0,0,0,0,0,0,0,0,0,0,0,0,0,0,0,0,0,0,0,0,0,0,0,0,0,	Pseudogene
chr1	28446959	28447832	RP5-1053E7.3	33	-	ENSG00000214812.3	processed_pseudogene	54	0,0,0,0,0,0,0,0,0,0,0,0,0,0,0,0,0,0,0,0,0,0,0,0,0,0,0,0,0,0,0,0,0,0,0,0,0,0,0,0,0,0,0,0,0,0,0,0.061,0,0.44,0,0,0,0.113,	Pseudogene
chr1	28473676	28520447	PTAFR	365	-	ENSG00000169403.11	protein_coding	54	4.608,6.331,2.702,2.801,4.136,1.264,4.128,1.258,0.728,1.073,0.578,0.434,0.68,0.77,1.123,1.508,0.966,0.915,3.252,2.4,3.277,17.615,0.089,1.277,1.668,2.493,3.377,3.159,6.276,3.326,2.575,0.689,0.625,2.05,2.058,0.44,13.36,3.176,0.258,2.667,0.822,0.843,0.797,2.177,3.046,3.945,6.313,21.06,2.077,2.103,2.154,1.698,2.918,40.19,	Coding
chr1	28525966	28559536	DNAJC8	556	-	ENSG00000126698.10	protein_coding	54	73.1,65.55,51.485,86.755,81.485,97.97,68.72,45.88,51.98,44.895,86.98,70.6,49.69,64.94,41.72,53.185,50.84,37.64,69.29,50.29,70.54,114.25,101.65,96.36,91.775,79.18,51.325,73.96,48.36,73.39,77.61,33.36,24.29,32.36,47.145,21.37,69.235,43.71,29.78,84.95,83.97,14.195,50.91,63.85,51.83,52.07,52.69,64.58,35.61,49.82,76.32,99.36,67.31,19.65,	Coding
chr1	28562619	28573417	ATPIF1	569	+	ENSG00000130770.17	protein_coding	54	36.22,33.61,65.965,56.74,52.37,47.11,44.8,66.785,82.32,76.41,159.3,140.9,81.82,107.1,62.73,92.94,89.26,61.58,64.94,57.88,42.41,127.55,59.955,72.21,70.295,47.4,81.46,45.02,62.76,40.35,79.59,80.68,67.63,91.76,114.25,56.87,57.895,52.7,60.51,69.28,78.25,26.625,129.8,81.65,62.795,60.56,77.06,70.83,60.07,154.5,114.6,65.985,63.06,22.66,	Coding
chr1	28566019	28567964	RP5-1092A3.4	360	-	ENSG00000270605.1	antisense	54	1.33,1.118,4.387,1.163,1.206,0.784,1.465,1.049,1.086,1.32,11.49,11.02,1.284,1.163,1.289,1.576,1.748,1.046,1.899,1.008,1.96,13.185,1.567,2.465,3.62,1.321,3.994,0.892,2.265,0.826,2.948,1.64,1.603,4.413,6.097,4.059,4.521,3.869,3.999,4.096,3.601,2.421,12.95,5.981,2.048,2.188,5.771,15.03,3.561,2.947,6.311,2.089,2.196,2.143,	lncRNA
chr1	28573654	28574079	RP5-1092A3.5	83	+	ENSG00000271398.1	lincRNA	54	0,0,0,0,0,0,0,0,0,0,0.336,0.295,0,0,0,0,0,0,0,0,0,0.259,0,0,0.047,0,0,0,0,0,0,0,0,0.091,0.16,0,0,0.071,0.069,0,0.097,0,0.327,0,0,0,0,0.068,0,0.382,0.146,0,0,0,	lncRNA
chr1	28586037	28609002	SESN2	452	+	ENSG00000130766.4	protein_coding	54	15.97,17.62,10.015,13.61,12.62,11.19,14.3,5.252,7.494,5.554,13.55,14.2,10.5,10.52,5.035,7.62,6.556,4.542,3.767,5.05,14.61,34.03,27.745,14,16.55,10.66,14.07,11.75,23.27,10.89,19.41,3.828,2.667,15.23,14.55,17.47,19.515,12.525,4.843,10.38,51.785,6.571,12.35,12.63,8.511,9.592,13.84,11.94,10.48,26.32,10.41,19.925,14.92,16.22,	Coding
chr1	28655512	28662478	MED18	426	+	ENSG00000130772.13	protein_coding	54	9.062,6.82,11.725,9.776,9.863,7.114,10.77,3.702,4.415,4.403,6.459,5.978,4.831,6.49,4.079,5.364,4.69,3.846,5.818,4.163,9.211,27.945,24.21,7.929,10.575,10.25,13.415,10.32,15,11.56,10.99,3.805,4.434,5.352,9.581,10.125,8.204,8.665,6.968,8.51,7.268,4.333,8.789,9.726,10.62,12.07,14.88,17.78,9.885,13.54,9.081,10.26,9.55,6.844,	Coding
chr1	28696092	28826881	PHACTR4	458	+	ENSG00000204138.12	protein_coding	54	15.64,12.55,12.035,16.225,16.09,17.49,14.97,5.244,4.393,6.258,12.44,10.84,5.09,5.166,5.301,5.55,5.391,5.09,10.36,6.042,16.19,18.08,15.63,26.06,28.955,15.8,15.93,14.4,34.81,14.51,20.6,6.994,4.95,12.35,13.19,10.08,17.695,18.17,8.383,28.19,19.875,6.627,10.38,19.47,24.115,25.75,17.18,17.23,12.28,15.78,21.94,26.75,27.275,3.022,	Coding
chr1	28780051	28780445	RP1-308E4.1	47	+	ENSG00000229820.2	processed_pseudogene	54	0,0,0,0,0,0,0,0,0,0,0,0,0,0,0,0,0,0,0,0,0,0.107,0,0.192,0,0.08,0,0,0,0,0,0,0,0,0,0,0,0,0,0.121,0.042,0,0,0,0.105,0.068,0,0,0,0.06,0,0.118,0.081,0,	Pseudogene
chr1	28832454	28865812	RCC1	452	+	ENSG00000180198.15	protein_coding	54	12.06,13.7,10.43,7.196,8.719,6.744,19.87,2.191,2.409,3.016,6.876,6.127,3.053,3.192,2.256,2.99,3.211,2.303,3.79,2.642,15.59,68.655,53.695,18.4,26.225,10.13,14.21,7.649,31.23,8.584,15.77,3.249,2.231,5.113,10.003,8.149,17.15,18.68,6.044,11.28,22.725,6.609,5.316,13.28,14.315,14.18,17.16,19.11,9.508,63.09,15.2,17.075,21.09,6.446,	Coding
chr1	28852829	28853739	PRDX3P2	132	-	ENSG00000231468.2	processed_pseudogene	54	0.088,0.119,0.127,0,0.02,0,0.109,0,0,0,0.174,0.188,0,0,0,0,0,0,0,0,0.132,0.457,0.367,0.247,0.197,0.079,0.129,0.072,0.213,0.073,0.084,0.037,0,0.029,0.062,0.122,0.155,0.252,0.037,0.156,0.199,0.08,0.076,0.167,0.121,0.103,0.184,0.18,0.101,0.307,0.198,0.173,0.208,0,	Pseudogene
chr1	28879596	28905049	TRNAU1AP	425	+	ENSG00000180098.9	protein_coding	54	12.18,9.167,6.81,11.825,11.045,11.63,11.73,4.105,4.454,4.295,16.01,13.57,4.728,5.185,4.001,5.389,4.305,3.924,6.762,4.848,11.44,14.715,13,13.45,13.82,11.85,8.122,12.44,9.541,12.39,14.28,4.288,3.417,4.584,7.969,2.594,12.195,8.122,3.231,13.84,14.28,4.052,7.744,9.47,10.125,10.73,9.653,11.8,7.071,7.256,10.05,13.645,11.295,4.402,	Coding
chr1	28905057	28909495	SNHG12	476	-	ENSG00000197989.13	antisense	54	23.22,18.53,6.487,22.11,25.01,29.06,27.08,5.227,4.93,4.974,20.6,18.37,5.635,5.631,5.469,6.889,5.489,4.432,11.28,6.344,26.81,49.34,17.385,38.61,40.14,21.18,19.84,19.08,27.54,18.52,27.16,6.548,2.817,8.536,15.07,4.603,38.245,24,5.542,31.54,43.48,8.269,17.49,27.32,20.585,21,25.95,34.48,14.68,10.29,24.78,33.43,35.785,5.356,	SNHG
chr1	28915834	28969597	TAF12	462	-	ENSG00000120656.11	protein_coding	54	20.19,17.13,13.52,18.515,18.505,19.16,18.26,7.58,8.289,8.073,12.69,10.73,8.068,10.66,7.444,10.36,7.686,6.88,12.9,9.744,18.21,21.405,32.44,26.61,25.04,17.82,11.98,15.81,16.94,15.17,20.16,10.33,8.533,9.044,15.185,6.891,18.7,12.715,12.85,23.19,21.435,7.187,17.63,15.15,19.88,19.94,12.41,16.97,10.63,33.38,18.22,22.62,21.015,15.75,	Coding
chr1	28918711	28921955	RAB42	290	+	ENSG00000188060.7	protein_coding	54	3.379,2.333,0.773,1.209,1.254,0.391,1.499,0.223,0.254,0.27,0.398,0.436,0.221,0.209,0.241,0.225,0.239,0.18,1.288,0.386,2.621,5.305,4.771,3.844,3.16,0.964,1.977,0.901,0.581,0.926,1.391,0.581,0.3,0.502,0.529,0.245,2.532,2.054,0.136,1.184,0.573,0.228,0.435,0.999,0.574,0.722,1.833,3.662,0.706,2.168,1.035,2.03,1.727,0.184,	Coding
chr1	28969739	28975093	LINC01715	267	+	ENSG00000229388.1	lincRNA	54	1.093,1.009,0.716,1.462,1.585,1.221,1.045,0.759,0.579,0.729,0.408,0.433,0.547,0.565,0.726,0.792,0.783,0.733,1.817,0.901,0.892,0.397,0.563,0.886,1.11,1.111,0.596,0.836,0.307,0.774,0.986,1.276,1.067,0.287,0.72,0.442,0.502,0.462,3.397,2.677,0.954,0.372,1.823,0.826,0.451,0.467,0.518,0.599,0.445,1.647,0.725,1.2,0.681,0.088,	lncRNA
chr1	28995243	29045865	GMEB1	378	+	ENSG00000162419.12	protein_coding	54	5.061,4.918,3.205,4.78,4.822,5.686,5.405,1.596,1.824,1.852,9.082,7.453,2.208,2.448,1.746,1.959,1.939,1.598,2.625,1.743,5.473,8.163,6.91,7.488,7.487,4.596,4.072,4.367,4.98,4.314,6.488,1.899,1.312,2.172,4.35,1.597,5.569,4.026,2.692,6.556,8.268,1.785,5.276,4.861,5.896,6.042,5.018,7,3.236,7.983,5.593,7.639,5.811,3.528,	Coding
chr1	29063132	29096287	YTHDF2	511	+	ENSG00000198492.15	protein_coding	54	40.62,38.3,37.91,32.125,33.91,33.45,38.33,11.345,15.025,13.225,29.86,24.32,16.73,22.44,11.32,14.93,14.775,10.68,15.02,11.23,43.78,61.52,59.645,45.38,45.2,33.03,31.05,30.92,43.89,30.72,51.12,14.79,13.135,15.81,25.795,17.29,45.075,38.635,25.18,42.25,40.84,14.69,27.2,34.13,54.095,52.59,34.54,39.98,27.46,47.48,39.5,45.145,41.49,13.54,	Coding
chr1	29138653	29197779	OPRD1	198	+	ENSG00000116329.10	protein_coding	54	0.047,0.074,0.037,0.03,0.032,0.014,0.036,0.663,1.461,1.226,0.087,0.097,3.492,3.269,0.562,0.45,1.083,1.321,0.095,0.102,0.066,0.038,0.007,0.045,0.044,0.375,0.125,0.052,0.02,0.066,0.016,0.037,0.02,0.057,0.055,0.055,0.104,0.031,0.065,0.041,0.043,0.086,0.178,0.084,0.022,0.024,0.188,0.154,0.097,0.345,0.078,0.028,0.038,0.067,	Coding
chr1	29198751	29203848	RP1-212P9.3	62	-	ENSG00000233427.1	antisense	54	0,0.041,0,0,0,0,0,0,0.035,0.138,0,0,0.054,0.065,0,0,0.116,0.131,0,0.034,0,0,0,0,0,0,0,0,0,0,0,0,0,0.032,0.038,0,0.09,0,0,0,0,0.042,0.057,0.056,0,0,0.081,0.125,0.057,0.169,0.061,0,0,0.053,	lncRNA
chr1	29213602	29445939	EPB41	440	+	ENSG00000159023.19	protein_coding	54	8.628,8.859,8.832,6.74,5.95,5.097,9.65,1.159,1.595,6.297,91.48,83.27,3.242,3.217,0.867,2.836,4.964,5.874,2.213,2.16,9.714,11.925,1.452,11.03,11.155,8.968,9.842,5.41,12.3,5.694,7.241,4.392,3.323,5.755,8.178,9.398,13.525,10.61,6.729,3.841,13.71,6.594,8.654,10.59,14.905,14.67,15.99,14.98,11.1,10.31,12.54,13.5,10.825,18.44,	Coding
chr1	29308789	29309120	RP4-604A21.1	89	-	ENSG00000225616.2	processed_pseudogene	54	0,0.096,0,0,0,0,0.1,0,0,0,0.291,0.228,0,0,0,0,0,0,0,0,0,0.189,0.131,0.148,0,0,0,0,0.096,0,0.102,0,0,0,0.072,0,0.111,0,0,0,0.176,0,0,0.106,0.11,0.107,0.09,0.135,0,0.091,0,0.119,0.136,0,	Pseudogene
chr1	29446558	29450447	TMEM200B	476	-	ENSG00000253304.1	protein_coding	54	27.15,15.58,3.865,35.535,27.795,36.12,33.27,0.78,0.985,4.419,2.901,13.71,2.107,1.98,0.713,0.774,2.864,3.215,0.83,0.902,17.73,0.044,24.09,123.4,75.54,47.13,17.875,25.46,5.021,23.61,43.26,4.878,1.81,5.947,3.57,2.475,15.63,4.982,1.225,26.48,61.145,0.78,3.953,34.86,5.385,7.157,8.244,6.207,4.772,26.99,7.891,131.35,37.76,0.036,	Coding
chr1	29471005	29473506	RP11-242O24.3	43	-	ENSG00000225750.1	lincRNA	54	0,0,0,0,0,0,0,0,0,0.135,0,0,0,0,0,0,0,0.1,0,0,0,0,0,0.135,0,0,0,0,0,0,0,0,0,0,0,0,0,0,0,0,0,0,0,0,0,0,0,0,0,0.271,0,0.228,0,0,	lncRNA
chr1	29474254	29508499	SRSF4	586	-	ENSG00000116350.16	protein_coding	54	123.9,119.1,71.59,108.05,109,125.1,132.6,34.835,36.795,41.495,115.8,96.31,43.96,51.14,35.4,44.47,41.85,35.25,50.09,37.88,125.5,143.65,104.25,163.1,161.75,132.9,96.72,118.2,90.93,115.4,137.7,47.21,31.95,50.86,73.07,57.77,142.25,87.425,61.89,135.3,161.5,34.87,95.07,128.7,109.9,109.7,103.4,122,70.61,91.83,145.8,173.5,132.3,53.63,	Coding
chr1	29519384	29557454	MECR	437	-	ENSG00000116353.15	protein_coding	54	13.7,11.74,10.575,10.195,10.81,9.76,10.92,9.467,11.975,9.832,10.46,10.7,13.76,14.81,9.951,9.893,13.05,8.517,10.09,9.316,13.51,13.155,16.25,14.82,15.16,9.93,7.697,9.306,8.812,9.555,12.84,8.075,8.011,6.964,8.466,5.884,8.401,10.41,13.44,15.88,14.405,3.895,9.129,10.38,12.89,14.32,6.436,6.884,7.292,14.39,11.88,15.78,11.175,1.265,	Coding
chr1	29550444	29551328	RP11-467D18.2	202	+	ENSG00000237934.1	antisense	54	0.308,0.238,0.189,0.18,0.176,0.155,0.26,0,0,0.037,0.19,0.239,0.039,0,0,0,0.034,0.032,0.051,0,0.387,0.358,0.24,0.473,0.476,0.183,0.208,0.179,0.157,0.178,0.423,0.082,0.047,0.161,0.088,0.168,0.229,0.42,0.115,0.364,0.485,0.178,0.326,0.369,0.294,0.297,0.293,0.337,0.181,6.718,0.589,0.467,0.266,0,	lncRNA
chr1	29563027	29653325	PTPRU	468	+	ENSG00000060656.19	protein_coding	54	14.91,9.852,2.79,22.82,12.775,15.34,24.11,5.685,8.963,3.486,18.25,20.43,14.14,13.46,9.704,15.2,5.481,2.523,14.6,9.578,14.13,0.432,16.975,74.96,94.3,10.77,5.408,12.04,6.71,11.61,27.52,8.873,5.279,4.396,5.617,6.383,22.58,27.23,13.66,60.74,32.125,8.864,21.71,31.84,14.47,20.35,4.388,4.202,8.091,11.45,13.48,31.22,28.26,0.086,	Coding
chr1	29656131	29676626	LINC01756	42	-	ENSG00000230523.1	lincRNA	54	0,0,0,0,0,0,0,0,0,0,0,0.03,0,0,0,0,0,0,0,0,0,0,0,0,0.055,0,0,0,0,0,0,0,0,0,0,0,0,0,0,0,0,0,0.034,0.014,0,0,0,0,0,0.717,0,0,0,0,	lncRNA
chr1	29814704	29823405	RP11-810H18.1	0	-	ENSG00000225011.4	unprocessed_pseudogene	54	0,0,0,0,0,0,0,0,0,0,0,0,0,0,0,0,0,0,0,0,0,0,0,0,0,0,0,0,0,0,0,0,0,0,0,0,0,0,0,0,0,0,0,0,0,0,0,0,0,0,0,0,0,0,	Pseudogene
chr1	30181697	30182394	RP4-656G21.1	28	-	ENSG00000228176.1	lincRNA	54	0,0,0,0,0,0,0,0,0,0,0,0,0,0,0,0,0,0,0,0,0,0,0,0,0,0,0,0,0,0,0,0,0,0,0.029,0,0,0,0,0,0,0,0,0,0,0,0,0,0,0.481,0,0,0,0,	lncRNA
chr1	30377711	30378204	RP11-179G8.1	0	-	ENSG00000270927.1	processed_pseudogene	54	0,0,0,0,0,0,0,0,0,0,0,0,0,0,0,0,0,0,0,0,0,0,0,0,0,0,0,0,0,0,0,0,0,0,0,0,0,0,0,0,0,0,0,0,0,0,0,0,0,0,0,0,0,0,	Pseudogene
chr1	30486798	30510459	LINC01648	46	-	ENSG00000233399.2	lincRNA	54	0,0,0,0,0,0,0,0,0,0,0,0,0,0.013,0,0,0,0,0,0,0,0,0,0,0.023,0,0.051,0,0,0,0,0,0,0.017,0,0,0,0,0,0,0,0,0,0,0,0,0.474,0.03,0,0.338,0,0,0,0,	lncRNA
chr1	30613109	30614454	RP5-893G23.1	22	+	ENSG00000233372.1	lincRNA	54	0,0,0,0,0,0,0,0,0,0,0,0,0,0,0,0,0,0,0,0,0,0,0,0,0,0,0,0,0,0,0,0,0,0,0,0,0.129,0,0,0,0,0,0.134,0,0,0,0,0,0,0.076,0,0,0,0.048,	lncRNA
chr1	30699369	30699462	RP3-357I16.1	0	+	ENSG00000231251.1	processed_pseudogene	54	0,0,0,0,0,0,0,0,0,0,0,0,0,0,0,0,0,0,0,0,0,0,0,0,0,0,0,0,0,0,0,0,0,0,0,0,0,0,0,0,0,0,0,0,0,0,0,0,0,0,0,0,0,0,	Pseudogene
chr1	30882406	30884485	RP4-591L5.1	75	-	ENSG00000236335.1	lincRNA	54	0,0,0,0,0,0,0,0,0,0,0,0,0,0,0,0,0,0,0,0,0,0,0,0,0,0,0,0,0,0,0,0,0,0,0,0,0,0,0,0,0,0,0,0,0,0,0,0,0,1.99,0,0,0,0,	lncRNA
chr1	30888671	30893955	RP4-591L5.2	7	+	ENSG00000231949.1	lincRNA	54	0,0,0,0,0,0,0,0,0,0,0,0,0,0,0,0,0,0,0,0,0,0,0,0.104,0,0,0,0,0,0,0,0,0,0,0,0,0,0,0,0,0,0,0,0,0,0,0,0,0,0,0,0,0,0,	lncRNA
chr1	31184123	31196434	MATN1	191	-	ENSG00000162510.5	protein_coding	54	0.134,0.165,0.089,0.182,0.121,0.118,0.216,0.244,0.261,0.151,0.215,0.227,0.336,0.34,0.29,0.375,0.174,0.164,0.563,0.297,0.167,0.296,0.094,1.258,1.366,0.146,0.095,0.113,0.058,0.091,0.691,0.062,0.022,0.051,0.127,0.021,0.184,0.135,0.019,0.213,1.107,0.037,0.608,0.307,0.129,0.114,0.19,0.329,0.094,0.788,0.245,0.727,0.545,0.095,	Coding
chr1	31191350	31199674	MATN1-AS1	318	+	ENSG00000186056.9	antisense	54	2.056,1.235,0.75,1.649,1.366,1.584,2.67,0.631,0.332,0.522,0.424,0.485,0.572,0.49,1.017,0.783,0.414,0.632,3.256,1.227,2.807,3.763,0.897,6.112,7.147,1.412,1.135,1.352,0.987,1.243,4.485,0.44,0.152,0.548,1.221,0.661,1.82,2.224,0.198,2.998,5.687,0.953,2.094,3.26,2.778,3.16,2.187,3.794,1.287,1.207,3.175,4.39,3.401,0.911,	lncRNA
chr1	31205315	31230667	LAPTM5	585	-	ENSG00000162511.7	protein_coding	54	95.81,121,54.62,100.51,89.305,35.61,57.62,17.21,9.986,15.455,5.233,3.268,7.516,10.67,15.77,24.915,12.59,11.74,78.07,37.7,63.19,1079,0.968,19.71,44.195,29.35,43.42,29.76,20.66,30.75,46.29,16.3,6.748,13.1,24.365,11.325,301.5,34.85,3.352,55.23,16.55,8.232,22.6,35.52,19.26,22.43,125.2,608,25.87,5.447,48.95,28.025,29.115,1317,	Coding
chr1	31283224	31288400	RP5-1125N11.1	0	-	ENSG00000229607.1	lincRNA	54	0,0,0,0,0,0,0,0,0,0,0,0,0,0,0,0,0,0,0,0,0,0,0,0,0,0,0,0,0,0,0,0,0,0,0,0,0,0,0,0,0,0,0,0,0,0,0,0,0,0,0,0,0,0,	lncRNA
chr1	31297074	31307278	LINC01778	208	+	ENSG00000223382.4	lincRNA	54	0.302,0.188,3.817,0.128,0.136,0.128,0.606,0.188,0.218,0.166,0.218,0.183,0.215,0.306,0.204,0.476,0.171,0.138,0.334,0.49,0.358,0,0.068,0.198,0.23,2.038,0.391,0.541,0.056,0.663,0.473,0.161,0.099,0,0.035,0.049,0.058,0.221,0.039,0.652,0.041,0,0.18,0.621,0.043,0.052,0.081,0.154,0.127,2.155,0.03,1.223,0.123,0,	lncRNA
chr1	31331004	31333101	RP1-65J11.5	33	+	ENSG00000235143.1	antisense	54	0,0,0,0,0,0,0,0,0,0,0,0,0,0,0,0,0,0,0,0,0,0,0,0,0,0,0,0,0,0,0,0,0,0,0,0,0,0,0,0,0,0,0,0,0,0,0,0,0,0.61,0,0,0,0,	lncRNA
chr1	31342313	31381608	SDC3	532	-	ENSG00000162512.15	protein_coding	54	26.62,27.71,131.15,58.785,37.06,27.77,55.83,75.17,77.555,76.19,30.45,41.97,77.61,74.3,59.7,80.345,106.9,63.55,39.79,80.18,30.82,0.534,31.145,41.61,69.745,98.52,32.425,56.07,8.078,55.89,54.67,19.29,8.067,8.336,11.775,4.215,38.35,18.28,2.23,100.1,14.34,3.836,20.86,47.96,10.575,12.62,18.5,89.51,13.94,5.2,21.14,78.77,23.78,0.917,	Coding
chr1	31404352	31538838	PUM1	512	-	ENSG00000134644.15	protein_coding	54	42.98,32.31,32.505,40.625,38.08,52.6,39.32,16.79,21.265,18.59,51.03,39.58,19.11,27.19,15.77,25.23,20.545,13.86,18.04,15.52,44.7,37.905,43.73,48.38,50.075,36.42,27.615,33.94,29.51,33.86,45.16,16.3,11.285,14.51,21.445,12.555,37.775,35.41,28.22,52.92,54.03,11.385,32.01,36.34,43.295,47.83,29.35,27.84,21.21,23.05,49.43,55.99,45.565,5.608,	Coding
chr1	31509580	31510087	RP11-201O14.1	6	+	ENSG00000237329.2	processed_pseudogene	54	0,0,0,0,0,0,0,0,0,0,0,0,0,0,0,0,0,0,0,0,0,0,0,0,0,0,0,0,0,0,0,0,0,0,0,0,0,0,0,0,0,0,0,0,0.086,0,0,0,0,0,0,0,0,0,	Pseudogene
chr1	31523718	31523881	RP11-201O14.2	0	+	ENSG00000232768.1	processed_pseudogene	54	0,0,0,0,0,0,0,0,0,0,0,0,0,0,0,0,0,0,0,0,0,0,0,0,0,0,0,0,0,0,0,0,0,0,0,0,0,0,0,0,0,0,0,0,0,0,0,0,0,0,0,0,0,0,	Pseudogene
chr1	31567833	31568405	SELENOWP1	0	-	ENSG00000215900.4	processed_pseudogene	54	0,0,0,0,0,0,0,0,0,0,0,0,0,0,0,0,0,0,0,0,0,0,0,0,0,0,0,0,0,0,0,0,0,0,0,0,0,0,0,0,0,0,0,0,0,0,0,0,0,0,0,0,0,0,	Pseudogene
chr1	31581034	31581470	RP11-490K7.1	0	-	ENSG00000225142.2	processed_pseudogene	54	0,0,0,0,0,0,0,0,0,0,0,0,0,0,0,0,0,0,0,0,0,0,0,0,0,0,0,0,0,0,0,0,0,0,0,0,0,0,0,0,0,0,0,0,0,0,0,0,0,0,0,0,0,0,	Pseudogene
chr1	31652591	31712401	NKAIN1	371	-	ENSG00000084628.9	protein_coding	54	0.139,0.104,8.95,0.04,0.067,0.031,0.053,4.412,3.968,4.894,61.26,62.18,8.44,7.603,6.469,7.938,4.806,5.578,5.074,6.112,0.17,0.04,0.122,0.157,0.099,0.501,0.197,0.181,0.608,0.177,0.189,0.05,0.032,0.152,0.162,0,0.033,0.41,7.393,0.17,0.131,0.133,3.738,0.72,2.317,2.723,0.118,0.01,0.089,0.879,0.069,0.069,0.572,0,	Coding
chr1	31732414	31769629	SNRNP40	454	-	ENSG00000060688.12	protein_coding	54	16.03,13.82,12.965,14.585,15.135,13.49,15.93,4.897,5.184,6.267,21.35,18.19,6.327,7.442,5.738,7.581,5.994,5.215,12.69,7.082,17.29,37.665,27.155,21.48,21.32,14.06,12.57,14.08,13.66,13.03,20.12,6.733,4.517,6.721,12.265,4.772,15.56,11.565,7.388,21.11,19.345,4.553,17.06,16.81,15.51,16.32,14.76,19.42,9.632,21.26,17.57,22.555,17.79,6.664,	Coding
chr1	31736091	31736528	RP11-490K7.4	323	-	ENSG00000229447.2	processed_pseudogene	54	2.657,1.679,1.231,2.625,2.272,2.282,2.445,0.53,0.49,0.633,5.071,5.294,0.688,0.596,0.654,0.732,0.619,0.449,1.782,0.844,2.853,2.142,0.879,4.909,3.834,1.83,1.427,1.754,1.161,1.526,3.383,1.21,0.502,0.642,1.05,0.685,3.038,1.703,0.675,6.142,4.22,0.771,2.374,2.57,3.114,2.897,1.85,2.015,1.186,1.712,2.994,3.804,3.62,0.321,	Pseudogene
chr1	31769828	31837800	ZCCHC17	528	+	ENSG00000121766.15	protein_coding	54	33.04,27.43,28.62,36.045,34.64,39.86,36.19,54.465,63.665,39.33,62.62,57.1,61.01,73.76,50.9,64.765,53.315,34.24,128.3,55.64,33.58,40.995,54.62,38.04,42.195,36.92,25.2,37.08,25.37,37.56,40.38,23.84,28.805,21.88,34.255,8.717,30.69,25.2,19.59,52.51,34.18,9.482,41.3,35.71,32.265,31.84,24.46,29.82,20.3,96.57,37.85,40.395,33.94,10.63,	Coding
chr1	31805913	31819486	RP11-266K22.2	104	-	ENSG00000229044.1	antisense	54	0,0,0,0,0.048,0.249,0,0.097,0.375,0.183,0.216,0.194,0.444,0.579,0.231,0,0.146,0.122,0,0,0,0,0,0,0.179,0,0,0,0,0,0.213,0,0,0,0.103,0,0,0,0,0,0,0,0,0,0,0,0,0,0,0,0,0.149,0,0,	lncRNA
chr1	31838471	31849697	FABP3	610	-	ENSG00000121769.7	protein_coding	54	28.39,11.38,50.25,62.52,94.155,136.2,13.68,51.525,96.11,32.58,29.2,26.56,98.24,134.6,67.04,50.19,38.295,26.47,39.08,76.14,11.78,11.86,6.08,73.39,42.745,17.22,9.027,34.81,2.51,33.5,39.33,1816,2579,88.22,107.9,1.886,20.245,7.124,847.1,10.48,23.54,0.862,8.958,44.52,6.066,10.52,5.154,25.6,40.33,23.84,8.033,72.625,27.2,0.992,	Coding
chr1	31882411	31907527	SERINC2	489	+	ENSG00000168528.11	protein_coding	54	6.145,3.15,18.845,4.613,3.382,2.044,14.87,0.482,0.392,0.394,0.802,1.389,0.485,0.372,0.758,0.744,0.386,0.413,1.197,1.771,32.17,11.105,107.3,3.361,2.782,1.285,75.58,2.154,100.1,2.383,7.894,1.11,0.952,59.51,100.04,75.165,25.035,141.35,31.23,2.516,0.966,14.075,9.587,60.85,47.7,54.42,45.79,3.287,55.95,7.356,35.33,2.022,39.2,5.974,	Coding
chr1	31960435	31961777	RP11-439L8.2	68	-	ENSG00000215899.3	processed_pseudogene	54	0.047,0.044,0.037,0.039,0.04,0.056,0,0,0,0,0,0,0,0,0,0,0.014,0,0.021,0,0.04,0.141,0.112,0.082,0.074,0.043,0.031,0.04,0.042,0.043,0.039,0.015,0,0.021,0.027,0,0.04,0.036,0,0.039,0.092,0.021,0.039,0.036,0.039,0.039,0.036,0.021,0.029,0,0.044,0.061,0.053,0,	Pseudogene
chr1	31983956	32033881	LINC01226	116	+	ENSG00000284543.1	processed_transcript	54	0.011,0.009,0.01,0.025,0.02,0.018,0.019,0.003,0.004,0.003,0.004,0.005,0.006,0.005,0.005,0.01,0.006,0.003,0.004,0.005,0.023,2.625,0.006,0.026,0.033,0.026,0.079,0.015,0.063,0.017,0.018,0.006,0.005,0.316,0.491,0.012,0.081,0.041,0.013,0.009,0.007,0.004,0.034,0.028,0.006,0.007,0.042,0.073,0.01,0.047,0.042,0.025,0.02,0.007,	lncRNA
chr1	32037185	32041174	RP11-73M7.1	253	-	ENSG00000229167.1	antisense	54	0.729,0.556,0.184,2.109,1.463,1.513,0.935,0,0,0,0,0,0,0,0,0,0,0,0,0.04,0.902,0,0,1.206,1.11,2.011,3.243,1.159,0.202,1.29,0.761,0.196,0.207,0.698,1.347,0.056,0.441,2.731,0.036,0.37,0.236,0.303,0.298,1.24,0.169,0.211,1.405,3.056,0.722,0.126,3.429,1.574,0.47,0,	lncRNA
chr1	32042085	32053287	TINAGL1	564	+	ENSG00000142910.15	protein_coding	54	167.3,149.4,29.325,338.65,237.15,280.8,100.5,4.849,4.966,6.851,3.225,4.746,7.224,5.411,5.305,6.466,5.029,7.23,7.231,9.032,146.3,0.289,2.065,136.3,112.91,78.86,64.05,92.4,24.71,91.05,127.5,51.67,71.21,77.56,125.025,8.252,103.85,64.765,18.96,81.84,30.405,11.365,27.52,78.74,25.805,34.95,44.6,134.4,48.16,7.418,150,143.95,68.46,0.22,	Coding
chr1	32083286	32098095	HCRTR1	176	+	ENSG00000121764.11	protein_coding	54	0.404,0.42,0.054,0.517,0.317,0.207,0.079,0.12,0.178,0.056,0.143,0.165,0.406,0.297,0.136,0.981,0.064,0.063,0.058,0.16,0.439,0.037,0,0.039,0.032,0.147,0.079,0.431,0.033,0.635,0.177,0.112,0.243,0.075,1.048,0.013,0.104,0.039,0.199,0.102,0.071,0.043,0.952,0.091,0.074,0.069,0.098,0.043,0.053,0.209,1.321,0.139,0.051,0.013,	Coding
chr1	32095462	32110497	PEF1	570	-	ENSG00000162517.12	protein_coding	54	81.97,70.08,71.69,140.4,110.3,121.2,88.04,40.825,49.73,48.975,79.44,73.87,66.51,72,41.75,51.2,57.03,42.41,56.66,45.71,80.64,74.91,68.435,103.7,97.795,82.52,57.205,89.21,67.51,85.83,101.6,34.15,27.3,43.96,71.13,36.61,99.06,48.48,23.56,108.7,81.85,20.5,77.87,89.31,107.7,111.5,53.24,73.87,45.84,76.87,188.7,115.5,80.455,51.99,	Coding
chr1	32109649	32125763	RP11-73M7.6	354	+	ENSG00000235790.7	antisense	54	3.048,1.479,0.524,4.684,3.186,3.924,7.439,2.09,2.337,2.366,2.063,2.561,3.032,2.177,2.292,1.956,2.61,2.401,5.942,3.063,3.004,0.104,2.282,9.253,10.627,5.285,1.899,3.644,0.847,2.602,2.736,1.182,0.282,0.431,0.892,0.094,2.696,0.931,0.222,8.388,11.375,0.163,1.791,7.096,3.969,4.359,1.824,0.488,1.273,7.156,4.56,5.742,5.5,0.021,	lncRNA
chr1	32110294	32114972	RP11-73M7.9	154	+	ENSG00000264078.1	antisense	54	0.098,0,0,0.196,0.128,0.148,0.124,0.096,0.113,0.134,0.096,0.141,0.15,0.132,0.146,0.142,0.142,0.138,0.433,0.174,0.105,0,0,0.151,0.363,0.118,0.068,0.101,0,0.082,0,0.076,0,0,0.042,0,0.094,0,0,0.272,0.669,0,0.097,0.219,0.117,0.117,0.081,0,0,1.939,0.492,0.271,0.163,0,	lncRNA
chr1	32117847	32169920	COL16A1	559	-	ENSG00000084636.17	protein_coding	54	48.92,30.49,12.32,144.9,82.09,96.17,158.6,25.995,25.135,27.005,17.97,21.09,27.36,22.24,26.79,26.47,26.975,25.5,78.57,35.5,56.79,1.159,104.2,337.9,244.4,110.4,43.58,73.9,17.99,54.1,74.17,23.26,5.083,7.443,17.825,1.397,44.57,20.49,3.868,116.4,279.55,3.885,43.85,155.2,68.05,62.46,35.42,9.875,29.71,67.61,92.58,155.4,115.15,0.113,	Coding
chr1	32192717	32230494	ADGRB2	464	-	ENSG00000121753.12	protein_coding	54	2.685,2.28,1.962,3.526,1.867,0.959,3.059,45.3,74.23,56.685,42.55,51.99,120.2,97.12,62.58,28.525,77.92,50.73,11.94,21.21,2.192,0.206,1.494,5.499,4.652,3.162,1.456,2.801,0.484,2.238,3.524,4.509,2.151,0.956,1.059,0.058,1.381,0.555,0.406,4.201,2.861,0.147,16.95,4.289,1.954,1.965,3.452,1.239,1.229,8.095,5.992,5.325,1.798,0.249,	Coding
chr1	32254730	32256923	RP11-84A19.3	0	+	ENSG00000254545.1	antisense	54	0,0,0,0,0,0,0,0,0,0,0,0,0,0,0,0,0,0,0,0,0,0,0,0,0,0,0,0,0,0,0,0,0,0,0,0,0,0,0,0,0,0,0,0,0,0,0,0,0,0,0,0,0,0,	lncRNA
chr1	32256022	32281652	SPOCD1	310	-	ENSG00000134668.12	protein_coding	54	1.731,0.652,0.382,2.03,0.921,0.344,4.709,0.314,0.129,0.4,0.115,0.14,0.168,0.152,0.406,0.476,0.378,0.372,1.252,0.819,0.65,0.037,29.975,3.518,3.247,0.116,0.308,0.134,0.12,0.098,0.433,0.088,0.022,0.146,0.205,0.039,8.522,0.187,0.024,0.975,0.229,0.033,1.579,0.602,0.164,0.225,0.68,1.898,0.661,16.12,0.392,1.38,0.529,1.283,	Coding
chr1	32307619	32321169	RP11-84A19.2	31	-	ENSG00000203620.2	lincRNA	54	0,0,0,0,0,0,0,0.041,0.025,0.03,0.011,0.015,0.014,0.02,0.06,0.092,0.041,0.025,0.039,0.093,0,0,0,0,0,0,0,0,0,0,0,0,0,0,0,0.021,0,0,0,0,0,0,0,0,0,0,0,0,0,0.044,0,0,0,0,	lncRNA
chr1	32317513	32387442	RP11-84A19.4	236	-	ENSG00000269967.1	lincRNA	54	0.918,1.535,0.195,0.448,0.489,0.203,1.439,0.094,0.066,0.133,0.124,0.203,0.131,0.118,0.183,0.16,0.104,0.107,0.507,0.202,1.037,0.479,0.374,1.257,1.288,0.467,0.429,0.388,0.349,0.306,0.875,0.813,0.138,0.258,0.322,0.291,1.724,0.526,0.114,1.112,1.478,0.187,0.687,1.003,0.772,0.457,0.444,0.82,0.352,0.705,0.952,0.741,1.204,0.437,	lncRNA
chr1	32372021	32410457	PTP4A2	579	-	ENSG00000184007.18	protein_coding	54	120.8,118.1,53.69,90.805,90.565,95.4,127.4,103.3,60.415,78.675,52.99,45,56.43,72.35,123.1,99.19,70.56,101.7,227.5,159.8,107.6,123.15,140.05,103.9,99.66,87.76,71.67,83.94,39.03,83.27,95.99,67.48,41.415,37.89,55.085,26.885,102.7,63.285,115.1,91.29,93.755,26.22,65.91,81.34,44.13,44.09,70.12,81.74,66.84,70.35,101.2,88.15,67.185,57.36,	Coding
chr1	32398620	32399576	RP4-534N18.2	173	+	ENSG00000228634.1	lincRNA	54	0.361,0.498,0.087,0.181,0.187,0.084,0.47,0.049,0,0.053,0,0.082,0.062,0.05,0.113,0.055,0.035,0.055,0.171,0.105,0.415,0.377,0.366,0.381,0.409,0.19,0.188,0.179,0.113,0.131,0.311,0.306,0.048,0.065,0.06,0.071,0.491,0.204,0.071,0.366,0.447,0.076,0.319,0.393,0.311,0.211,0.227,0.311,0.157,0.24,0.355,0.244,0.39,0.198,	lncRNA
chr1	32479429	32526451	KHDRBS1	565	+	ENSG00000121774.17	protein_coding	54	86.56,75.45,52.605,87.07,81.635,101.2,95.01,31.065,34.1,38.755,120.3,86.1,35.12,45.59,29.71,40.485,40.5,30.38,50.35,30.25,87.92,181,129.05,119.4,133.1,77.44,64.225,72.95,66.5,71.05,110.8,35.51,23.115,33.24,50.685,19.76,78.805,57.605,27.6,93.19,150.6,24.395,67.3,67.42,68.005,70.36,65.7,62.65,46.11,71.68,82.94,133.8,92.61,26.78,	Coding
chr1	32517891	32539075	RP11-277A4.4	152	-	ENSG00000203325.3	antisense	54	0.252,0.152,0.062,0.282,0.185,0.181,0.16,0.056,0.094,0.066,0.149,0.142,0.076,0.07,0.072,0.083,0.075,0.057,0.105,0.068,0.212,0.123,0.078,0.264,0.299,0.143,0.106,0.139,0.11,0.134,0.097,0.078,0.03,0.067,0.116,0.045,0.278,0.145,0.031,0.458,0.398,0.039,0.187,0.226,0.218,0.236,0.101,0.129,0.076,0.26,0.271,0.282,0.311,0.069,	lncRNA
chr1	32537631	32568467	TMEM39B	440	+	ENSG00000121775.17	protein_coding	54	13.83,11.87,8.17,16.705,13.48,12.31,15.41,5.501,6.735,6.169,9.408,9.149,9.239,9.029,5.87,7.537,7.202,5.515,6.851,4.638,13.19,17.99,18.775,23.58,23.62,12.18,8.967,10.53,10.36,9.982,16.34,4.859,2.984,5.482,7.797,5.592,13.695,8.895,4.428,15.16,17.865,3.561,13.98,14.81,11.81,12.02,10.68,13.1,7.689,19.2,17.14,23.8,16.51,5.435,	Coding
chr1	32573638	32641976	KPNA6	500	+	ENSG00000025800.13	protein_coding	54	28.74,26.44,24.385,38.55,34.66,41.53,31.38,10.09,13.835,12.45,39.22,35.31,17.97,20.44,10.75,15.805,13.87,10.25,16.23,11.85,27.06,33.975,43.245,37.25,37.005,35.78,22,36.77,29.61,38.45,36.34,19.88,16.905,12.54,18.72,11.605,33.675,24.07,32.89,34.56,31.645,9.872,30.13,30.83,33.8,35.52,21.64,22.93,19.91,40.48,33.72,44.845,34.44,11.92,	Coding
chr1	32645286	32663886	TXLNA	533	+	ENSG00000084652.15	protein_coding	54	38.89,44.26,54.035,66.2,57.51,55.53,56.89,12.44,13.51,16.615,48.96,53.19,18.96,16.8,12.67,18.33,17.64,14.84,21.91,15.61,40.01,78.67,82.61,66.51,75.875,61.02,42.06,58.4,46.34,59.98,72.87,18.16,12.34,23.39,38.495,31.805,50.075,38.9,16.94,65.31,64.46,20,62.89,62.87,45.76,46.6,40.3,49.37,34.16,73.93,63.25,88.44,51.3,9.469,	Coding
chr1	32665986	32670988	CCDC28B	413	+	ENSG00000160050.14	protein_coding	54	3.284,3.803,9.537,4.663,4.524,3.662,4.907,5.595,6.284,5.552,20.63,19.1,6.354,6.883,5.169,5.258,5.989,4.73,4.741,4.662,3.964,50.61,6.136,7.365,9.736,6.579,3.867,4.76,2.023,4.452,9.029,4.463,4.153,3.532,4.343,1.049,4.612,3.055,25.76,5.849,7.47,1.693,18.29,6.829,2.836,2.822,4.145,5.142,2.779,27.26,11.14,7.766,4.684,2.324,	Coding
chr1	32671098	32672415	RP4-622L5.7	311	-	ENSG00000224066.1	antisense	54	0.934,0.892,1.332,1.514,1.444,0.867,1.339,0.512,0.849,1.122,2.014,2.493,1.517,1.065,0.672,1.055,1.246,0.777,0.488,0.359,1.619,0.883,1.343,2.661,3.396,1.516,1.284,1.421,0.784,1.278,4.413,0.448,0.229,1.277,1.541,0.314,1.522,1.473,0.275,2.648,3.093,0.547,5.865,3.987,0.979,0.831,1.466,1.614,1.002,7.026,7.627,3.252,1.664,0.326,	lncRNA
chr1	32671359	32674288	IQCC	392	+	ENSG00000160051.11	protein_coding	54	3.491,2.535,4.742,3.183,3.238,2.275,4.376,2.575,3.256,3.526,13.67,13.87,6.038,5.108,2.758,3.67,4.425,2.817,2.799,2.112,4.432,7.402,5.371,5.546,8.367,4.283,3.88,3.825,2.983,3.789,8.403,1.547,1.018,3.077,5.274,1.083,4.386,4.404,1.442,7.994,9.447,2.462,15.9,7.203,5.235,5.987,3.842,4.353,3.518,32.97,15.05,8.239,5.01,0.88,	Coding
chr1	32674694	32681447	DCDC2B	262	+	ENSG00000222046.2	protein_coding	54	0.467,0.406,0.608,0.71,0.675,0.482,0.603,0.141,0.207,0.291,0.754,1.022,0.5,0.308,0.192,0.324,0.365,0.174,0.175,0.145,0.742,0.361,0.642,1.565,1.06,0.678,0.602,0.652,0.327,0.599,3.432,0.202,0.107,0.493,0.534,0.12,1.877,0.672,0.103,1.356,1.587,0.263,1.981,1.515,0.435,0.406,0.659,0.59,0.497,6.183,3.304,1.576,0.816,0.165,	Coding
chr1	32680077	32687958	TMEM234	447	-	ENSG00000160055.19	protein_coding	54	9.889,10.22,11.14,14.13,14.785,10.84,13.8,4.308,5.343,5.936,6.294,7.318,8.664,6.57,4.879,6.565,6.587,4.437,5.352,4.194,13.57,7.38,12.385,16.41,26.18,12.26,10.905,11.65,10.5,10.38,24.29,5.872,3.86,10.88,15.835,4.752,16.905,12.035,1.77,20.69,21.805,4.787,38.24,25.25,7.29,6.374,10.49,15.47,9.181,34.27,42.97,22.785,15.175,9.836,	Coding
chr1	32687619	32697205	EIF3I	622	+	ENSG00000084623.11	protein_coding	54	190.9,193.3,188.5,200.1,193.2,196.2,191.4,68.315,83.05,85.305,130.1,112.3,91.96,111.4,66.26,89.2,88.205,68.94,103.3,78.58,201,380.35,409,223.5,219.8,185.2,147.55,184.7,191.6,181,217.5,91.52,74.995,90.56,136.05,74.855,192.9,151.65,172.3,185.8,258.75,85.38,145,193.2,182.3,190.3,134.8,138,141.5,113,206.5,230.2,202.4,68.08,	Coding
chr1	32697258	32707221	MTMR9LP	476	-	ENSG00000220785.7	transcribed_unprocessed_pseudogene	54	26.11,21.11,27.77,28.745,33.19,15.48,20.43,5.599,4.252,5.316,4.21,5.376,5.342,3.882,5.692,7.688,4.971,4.791,8.758,6.959,28.79,1.938,4.338,40.78,52.12,15.16,13.475,22.01,7.76,18.62,32.69,11.52,8.907,16.73,27.165,3.236,35.43,17.215,3.134,24.94,85.275,11.285,68.48,31.09,7.284,6.517,18.48,13.51,12.08,12.09,41.15,48.025,26.28,0.268,	Pseudogene
chr1	32712833	32714457	FAM167B	435	+	ENSG00000183615.5	protein_coding	54	9.057,19.94,22.34,9.541,13.1,5.677,15.37,1.395,1.33,1.367,2.2,2.098,1.373,1.173,1.527,2.861,1.667,1.069,3.317,1.971,11.88,1.284,3.652,18.73,28.095,8.561,8.409,10.2,4.077,11.13,16.14,3.799,4.306,30.37,56.755,5.005,27.075,6.515,1.607,11.6,6.969,4.833,28.46,28.71,3.213,2.807,9.143,2.752,7.853,2.076,35.59,27.4,13.125,0.548,	Coding
chr1	32716839	32751766	LCK	394	+	ENSG00000182866.16	protein_coding	54	2.299,3.882,0.806,1.718,2.091,0.468,2.95,0.149,0.101,0.142,0.089,0.118,0.122,0.099,0.233,0.308,0.115,0.158,0.989,0.291,1.871,101.95,0.016,2.84,3.8,0.788,4.309,0.77,2.6,0.988,3.883,0.654,0.261,1.415,3.47,1.607,13.785,2.283,0.202,1.508,0.672,0.402,0.971,3.761,1.506,1.075,20.15,52.7,3.068,1.057,4.314,2.157,3.558,47.71,	Coding
chr1	32757686	32799236	HDAC1	565	+	ENSG00000116478.11	protein_coding	54	52.33,54.51,69.21,73.145,71.205,76.12,93.58,18.505,15.405,18.995,6.94,9.321,17.03,14.14,17.93,25.17,18.145,16.6,31.91,19.64,68.45,226.15,103,121.5,122.35,87.58,117.5,77.28,123,74.26,103.9,25.27,20.08,42.61,67.935,31.275,88.05,83.245,11.46,76.35,129.75,29.485,97.84,108.5,62.455,61.59,124.1,125.8,77.55,85.28,134.6,118.2,120.15,51.32,	Coding
chr1	32799432	32801980	MARCKSL1	618	-	ENSG00000175130.6	protein_coding	54	46.65,101,72.83,16.985,64.615,12.36,50.27,282.65,232.6,186.8,219.7,207.9,205.5,210.2,296.7,267.75,195.55,200.8,1201,399.7,89.5,388.85,21.44,162.7,175.15,19.81,102.3,20.12,16.58,20.56,154.5,37.05,14.53,28.1,60.425,20.215,70.445,99.155,5.889,171.8,710.35,13.815,34.3,119.4,39.245,39.72,89.07,107.3,75.74,334.6,221.9,107.75,48.015,24.19,	Coding
chr1	32814794	32816264	RP4-811H24.9	173	-	ENSG00000233775.1	lincRNA	54	0.028,0.06,0.178,0.128,0.157,0.072,0.142,0.107,0.092,0.153,0.221,0.242,0.114,0.1,0.153,0.173,0.12,0.114,0.201,0.161,0,0.165,0.04,0.307,0.337,0.142,0.114,0.151,0,0.126,0.468,0.044,0.008,0.129,0.444,0.044,0.05,0.074,0,0.183,1.766,0.041,0.391,0.297,0,0,0.116,0.438,0.095,1.444,0.732,0.438,0.085,0,	lncRNA
chr1	32817121	32829913	TSSK3	425	+	ENSG00000162526.6	protein_coding	54	9.142,6.306,7.748,8.055,7.142,7.628,9.185,1.481,1.591,2.076,21.3,22.71,2.679,2.257,1.748,2.042,2.035,1.789,2.576,1.651,8.625,3.135,2.992,13.01,16.205,9.172,7.974,9.125,4.83,8.425,16.06,2.683,1.925,5.674,4.705,5.202,11.09,9.104,2.684,13.63,17.34,3.192,9.418,12.28,9.92,11.6,11.73,17.48,6.67,60.86,13.96,14.99,10.47,6.139,	Coding
chr1	32826870	32827797	FAM229A	467	-	ENSG00000225828.1	protein_coding	54	10.74,8.957,11,9.298,8.921,8.785,13.55,6.743,6.144,5.752,28.85,26.82,6.526,6.561,5.717,7.309,6.364,5.75,7.102,5.874,11.28,2.849,2.95,22.86,24.835,10.66,9.789,11.3,5.893,10.14,24.05,3.494,2.164,11.28,11.685,7.992,13.275,11.12,2.496,16.73,27.92,3.272,14.33,20.5,13.08,13.63,14.15,25.04,8.06,280.8,22.01,18.27,12.96,7.646,	Coding
chr1	32830703	32860049	BSDC1	535	-	ENSG00000160058.18	protein_coding	54	47,41.19,58.965,52.265,44.825,48.77,45.52,28.885,37.645,30.94,67.54,78.75,45.17,43.06,31.75,35.875,33.995,26.86,44.65,28.85,47.73,25.735,37.5,63.72,64.345,44.72,37.485,44.17,35.13,42.12,51.14,21.55,16.06,24.98,26.69,33.69,48.235,49.035,22.24,61.63,81.99,25.11,61.9,57.22,49.62,54.21,39.4,43.3,36.66,81.89,60.59,61.87,51.445,21.4,	Coding
chr1	32867709	32868716	GAPDHP20	51	-	ENSG00000224333.1	processed_pseudogene	54	0,0,0,0,0,0,0,0,0,0,0,0.053,0,0,0,0,0,0,0,0,0,0,0,0,0,0,0,0,0,0,0,0,0,0,0,0,0,0,0,0,0,0,0.852,0,0,0,0,0,0,0.208,0,0,0,0,	Pseudogene
chr1	32887579	32887920	RP11-395N6.4	14	+	ENSG00000270850.1	processed_pseudogene	54	0,0,0,0,0,0,0,0,0,0,0,0,0,0,0,0,0,0,0,0,0,0,0,0,0,0,0,0,0,0,0,0,0,0,0,0,0,0,0,0,0,0,0.228,0,0,0,0,0,0,0,0,0,0,0,	Pseudogene
chr1	32888814	32892390	LRRC37A12P	52	-	ENSG00000229259.1	unprocessed_pseudogene	54	0,0,0,0,0,0,0,0,0.014,0,0,0,0.016,0.017,0,0.019,0,0,0,0,0,0,0,0.059,0.011,0,0,0,0,0,0.067,0,0,0,0.014,0,0,0,0,0.029,0.033,0,0.66,0,0,0.012,0,0,0,0.168,0,0,0,0,	Pseudogene
chr1	32930669	32962287	ZBTB8B	167	+	ENSG00000273274.1	protein_coding	54	0.011,0.021,0.044,0.016,0.026,0.012,0.079,0.715,0.668,0.289,0.529,0.533,0.501,0.55,0.498,1.259,0.33,0.195,0.437,0.609,0.028,0.018,0.005,0.077,0.101,0.025,0.015,0.037,0.007,0.036,0.053,0.03,0.005,0.025,0.048,0.004,0.039,0.04,0.007,0.06,0.121,0.015,1.372,0.108,0.017,0.021,0.019,0.009,0.017,0.463,0.03,0.08,0.048,0.003,	Coding
chr1	33005027	33071540	ZBTB8A	357	+	ENSG00000160062.14	protein_coding	54	5.939,4.15,1.95,4.628,4.961,5.692,5.299,1.139,1.237,1.213,5.753,4.059,1.366,1.695,1.078,1.171,0.88,1.003,1.806,0.885,4.628,0.394,4.545,7.352,8.312,4.207,2.96,4.815,2.07,4.689,7.608,1.575,0.937,1.38,1.676,0.921,4.889,3.227,1.483,7.153,5.8,1.379,2.996,3.981,2.163,2.742,2.041,1.199,2.412,3.202,5.859,9.191,4.736,0.052,	Coding
chr1	33086420	33116504	ZBTB8OS	452	-	ENSG00000176261.15	protein_coding	54	12.59,11.26,11.395,17.3,16.96,17.02,17.17,7.646,9.273,9.593,18.12,15.19,9.903,12.02,8.128,10.775,9.575,8.585,9.12,8.604,12.86,36.875,18.19,16.25,15.95,15.35,13.695,16.05,12.77,16.45,16.85,7.817,6.387,9.398,13.07,7.12,16.025,11.2,9.776,14.9,11.805,6.251,21.32,16.94,10.31,9.721,15.09,16.5,12.67,19.2,16.91,15.445,13.935,3.246,	Coding
chr1	33116742	33151812	RBBP4	520	+	ENSG00000162521.18	protein_coding	54	34.82,29.11,35.545,39.685,36.965,38.53,41.06,19.04,21.925,22.095,53.28,44.91,23.34,27.86,18.29,24.375,23.04,17.17,29.05,20.5,37,85.725,47.305,51.52,70.95,38.02,32.46,41.01,30.02,39.44,53.74,16.8,12.615,15.78,23.08,12.555,40.225,37.27,19.2,48.46,63.14,17.42,45.24,40.42,34.695,36.62,37.33,40.2,30.12,77.39,45.8,59.18,41.2,11.71,	Coding
chr1	33160465	33169197	SYNC	398	-	ENSG00000162520.14	protein_coding	54	6.62,4.798,4.014,26.09,14.62,16.31,6.571,1.638,1.744,1.717,0.509,0.674,1.683,1.714,1.226,1.795,1.74,1.059,2.027,2.061,4.48,0.051,11.94,4.391,6.625,12.42,6.675,26.85,3.55,32.82,12.03,5.245,2.294,0.388,0.338,0.127,6.088,3.753,42.33,6.384,2.408,0.268,0.747,4.103,1.865,2.829,3.354,1.386,2.527,4.216,2.793,6.901,4.107,0.051,	Coding
chr1	33183334	33190838	RP11-114B7.6	66	-	ENSG00000224409.1	antisense	54	0,0,0.883,0,0,0,0,0,0,0,0,0,0,0,0,0,0,0,0,0,0,0,0.092,0,0,0,0,0,0.403,0,0,0,0,0,0,0,0,0,0,0,0,0,0,0,0.087,0,0,0,0,0,0,0,0.132,0,	lncRNA
chr1	33207485	33240571	KIAA1522	508	+	ENSG00000162522.10	protein_coding	54	10.08,11.28,120.2,11.83,7.864,6.205,19.56,14.575,17.645,8.427,2.997,4.095,25.74,21.38,6.441,9.204,10.46,6.089,2.361,3.473,32.52,0.217,3.55,12.18,15.135,11.92,54.08,24.91,108,24.16,26.28,3.454,2.949,37.15,53.12,7.785,36.005,105.35,2.281,16.39,46.41,46.93,16.38,75.61,121.7,121.9,51.13,2.326,75.95,11.86,87.55,22.405,47.835,0.526,	Coding
chr1	33240837	33283754	YARS	484	-	ENSG00000134684.10	protein_coding	54	20.17,20.48,35.6,21.19,18.675,16.71,19.81,11.6,20.845,23.535,33.97,32.29,28.76,32.53,13.17,19.86,18.94,18.67,16.36,12.77,20.47,66.26,70.01,18.11,18.98,17.87,14.785,16.38,24.37,18.07,21.67,9.282,6.576,8.542,11.139,12.99,34.57,19.765,15.26,19.64,19.125,11.355,20.68,18.22,21.6,22.02,15.7,20.96,21.93,31.56,21.73,18.96,20.415,9.742,	Coding
chr1	33282367	33324480	S100PBP	433	+	ENSG00000116497.17	protein_coding	54	10.12,8.609,8.886,10.27,9.796,10.46,11.26,3.896,4.075,9.145,19.86,18.08,4.326,4.296,4.458,7.157,7.817,7.114,8.549,5.187,10.44,24.37,12.355,17.08,19.215,10.78,7.713,9.876,5.612,9.686,17.58,3.479,2.125,4.103,5.46,3.465,10.625,8.238,2.804,16.49,19.87,2.572,12.29,10.86,7.682,8.112,9.792,15.22,5.886,33.45,14.29,16.02,11.45,3.243,	Coding
chr1	33327868	33338083	FNDC5	444	-	ENSG00000160097.16	protein_coding	54	1.01,1.039,19.225,9.267,3.721,1.371,1.455,9.561,15.575,14.745,92.01,109.1,25.25,25.46,9.7,12.255,14.325,11.36,4.997,11.61,1.523,0.535,0.26,3.84,4.404,1.876,0.911,12.38,0.611,11.05,8.108,28.92,22.865,0.838,1.992,4.137,1.255,8.787,68.93,1.483,11.335,0.339,12.57,3.638,0.967,0.943,1.295,0.452,9.076,9.031,3.348,5.408,1.326,0.194,	Coding
chr1	33351594	33364042	HPCA	551	+	ENSG00000121905.9	protein_coding	54	0.217,0.374,0.16,0.387,0.33,0.342,0.576,72.87,128.3,825.35,70.63,75.94,171.6,179.8,211.7,20.505,553.9,677.6,4.211,11.15,0.308,0.146,0.123,1.451,2.021,0.605,0.922,0.478,0.153,0.408,0.79,0.159,0.091,0.351,0.518,0.059,0.307,0.244,0.078,0.447,1.422,0.293,2.406,1.036,0.217,0.201,0.655,0.276,0.27,10,0.807,1.599,0.73,0.099,	Coding
chr1	33360247	33367039	TMEM54	530	-	ENSG00000121900.18	protein_coding	54	14.54,18.49,12.235,30.02,24.06,10.82,59.13,43.12,40.01,28.785,12.44,14.24,39.55,41.38,27.62,33.7,35.755,25.14,28.44,33.13,27.55,0.524,26.71,64.64,49.64,55.13,189.7,58.63,124.6,63.82,39.02,9.814,5.848,23.71,35.78,5.65,35,50.17,2.903,15.09,26.05,12.57,27.31,72.75,115.35,117,99.93,14.4,56.2,23.63,68.94,56.405,96.635,0.299,	Coding
chr1	33402045	33430286	RNF19B	491	-	ENSG00000116514.16	protein_coding	54	21.58,23.01,16.28,29.815,24.275,34.67,22.24,7.758,9.577,8.334,26.98,29.73,14.65,15.48,6.357,10.595,9.829,6.749,11.42,8.515,19.56,24.835,13.015,22.17,23.3,23.03,28.56,17.14,47.35,18,25.66,7.61,6.293,14.42,12.83,5.701,34.76,24.01,12.63,26.79,20.23,5.511,14.26,20.42,36.305,35.26,28.7,22.43,13.87,191.2,20.43,29.275,36.1,41.87,	Coding
chr1	33445547	33446073	RP4-803A2.1	153	+	ENSG00000217644.5	processed_pseudogene	54	0.193,0.115,0.095,0,0.09,0,0,0,0.04,0.048,0.064,0.069,0.073,0.063,0.049,0.087,0.07,0,0.208,0.09,0.192,0.318,0.108,0.189,0,0,0.12,0,0,0,0,0.536,0.352,0.19,0.436,0,0.387,0.322,0.741,0.236,0,0,0.158,0.178,0.157,0.264,0.322,0.522,0.08,0.48,0.162,0,0.086,0.397,	Pseudogene
chr1	33452552	33453834	RP4-803A2.2	147	+	ENSG00000239670.1	unprocessed_pseudogene	54	0.101,0.088,0.105,0,0,0,0.082,0,0.038,0.038,0.129,0.134,0.073,0.065,0.038,0.054,0.056,0.036,0.079,0.036,0.106,0.166,0.13,0.079,0.114,0,0.109,0,0.032,0,0.116,0.234,0.221,0.136,0.38,0,0.135,0.255,0.379,0.099,0,0.041,0.155,0.154,0.115,0.116,0.224,0.222,0.069,2.302,0.189,0,0,0.116,	Pseudogene
chr1	33473540	33546597	AK2	524	-	ENSG00000004455.16	protein_coding	54	46,44.05,37.575,36.725,41.32,36.31,41.22,13.115,11.53,13.795,35.19,35.16,12.67,13.3,13.14,16.605,12.89,12.83,30.5,18.82,50.88,137.5,72.73,49.45,52.3,37.53,43.225,34.62,48.26,33.79,51.14,23.62,18.055,47.33,55.725,37.775,44.79,39.59,30.22,56.62,46.83,15.56,34.64,42.7,42.005,42.24,48.08,39.38,33.59,36.67,70.73,51.78,48.345,18.55,	Coding
chr1	33496635	33498070	RP1-117O3.2	163	+	ENSG00000236065.2	antisense	54	0.094,0.122,0.057,0.048,0.039,0,0,0.034,0.066,0.049,1.451,1.879,0.126,0.115,0.044,0.067,0.048,0.049,0.063,0.063,0.131,0.155,0.042,0.029,0.091,0.062,0.058,0.045,0.055,0.042,0.048,0.054,0.027,0.041,0.032,0.038,0.075,0.086,0.026,0.104,0.094,0.03,0.102,0.057,0.086,0.071,0.075,0.045,0.049,3.089,0.092,0.076,0.117,0.048,	lncRNA
chr1	33546704	33586131	AZIN2	389	+	ENSG00000142920.16	protein_coding	54	1.721,1.538,3.933,2.07,2.027,1.537,2.033,5.937,8.069,8.137,13.62,15.1,12.3,11.91,8.222,7.592,6.927,7.095,20.01,8.689,2.96,0.122,2.032,5.308,8.335,2.608,4.399,2.057,0.794,1.743,3.981,2.357,0.856,1.92,1.982,0.479,2.455,2.591,0.628,5.018,7.696,0.691,6.696,4.074,1.957,2.488,1.986,2.061,0.999,41.4,5.18,5.566,3.149,0.4,	Coding
chr1	33611002	33647660	TRIM62	415	-	ENSG00000116525.13	protein_coding	54	5.983,4.481,9.061,8.154,7.757,8.462,8.925,5.979,5.469,4.503,22.91,26.55,6.381,5.292,7.799,8.642,4.457,4.831,12.4,7.347,6.617,3.821,5.869,7.179,8.177,5.806,4.673,5.821,7.569,5.902,7.278,2.405,1.87,3.328,4.332,1.239,6.65,8.145,3.377,12.18,8.169,2.101,12.58,10.42,20.175,21.33,6.896,9.125,5.775,5.698,9.077,7.681,8.31,4.068,	Coding
chr1	33722145	33766320	ZNF362	496	+	ENSG00000160094.14	protein_coding	54	27.59,20.06,16.77,59.97,46.31,56.28,36.2,15.125,18.465,17.065,41.2,43.32,24.07,24.34,14.01,15.27,17.45,15.09,16.2,12.43,28.15,5.149,17.005,32.83,48.165,33.61,17.215,29.53,17.37,29.21,37.48,15.4,12.48,13.83,16.39,5.95,26.205,24.1,11.83,42.78,35.35,8.759,34.09,39.11,27.41,29.08,19.11,27.49,16.09,17.33,36.4,43.985,29.18,7.121,	Coding
chr1	33726812	33727281	RP11-415J8.7	242	+	ENSG00000270115.1	lincRNA	54	0.498,0.308,0.468,2.016,1.278,1,0.762,0.133,0.156,0.219,1.239,1.634,0.218,0.18,0.143,0.286,0.196,0.153,0.238,0.208,0.634,0.186,0.351,0.562,1.456,0.496,0.305,0.54,0.546,0.447,0.411,0.217,0.154,0.448,1.196,0.163,0.496,0.811,0.184,0.982,0.985,0.226,1.229,1.382,0.645,0.61,0.398,0.846,0.331,1.403,1.127,0.993,0.812,0.14,	lncRNA
chr1	33772366	33786699	A3GALT2	159	-	ENSG00000184389.9	protein_coding	54	0.189,0.197,0.106,0.279,0.263,0.25,0.166,0.036,0.034,0.054,0.506,0.485,0.083,0.071,0.056,0.071,0.058,0.037,0.103,0.047,0.206,0,0.092,0.257,0.149,0.147,0.084,0.137,0.066,0.121,0.263,0.051,0.027,0.092,0.126,0.055,0.283,0.127,0.075,0.321,0.163,0.042,0.229,0.223,0.089,0.08,0.114,0.291,0.097,0.972,0.338,0.185,0.154,0.412,	Coding
chr1	33778924	33814846	RP11-415J8.3	353	+	ENSG00000225313.5	antisense	54	4.84,3.69,3.046,5.236,4.928,6.208,3.124,0.542,0.561,0.796,3.392,4.185,1.058,0.741,0.717,0.884,0.827,0.653,1.465,0.98,4.047,0.468,4.962,3.572,4.463,3.127,2.336,3.288,1.733,3.319,4.684,1.853,1.187,2.55,3.446,1.768,5.97,2.743,1.518,7.925,3.189,1.058,3.728,3.774,1.733,2.051,3.011,8.761,2.793,3.225,4.77,3.569,2.667,13.09,	lncRNA
chr1	33789223	33896653	PHC2	575	-	ENSG00000134686.18	protein_coding	54	109.6,98.76,60.635,142.35,123.9,184.2,101.9,24.9,26.14,30.085,72.56,77.07,37.55,34.62,29.68,32.265,28.66,28.91,61.34,32.53,102.4,14.885,124.2,100.2,112.85,105.9,56.885,101.2,39.83,101.6,120.9,48.63,35.88,73.2,76.95,40.305,145.3,61.18,104.3,174.8,78.435,20.445,65.02,82.48,47.88,59.2,56.16,125.7,58.76,94.5,101.3,108.15,70.41,253,	Coding
chr1	33815952	33828846	RP11-415J8.5	266	+	ENSG00000233246.1	antisense	54	0.077,0.076,0.068,0.112,0.125,0.182,0.354,0,0,0,0.101,0.148,0,0,0,0,0,0,0,0,0.141,0.108,0.112,0.112,0.252,0.376,0.119,0.316,0.091,0.36,0.394,0.045,0,0.05,0.134,0,0.075,0.102,0,0.098,0.22,0.039,0.153,0.269,0,0,0.101,0,0.076,41.5,0.342,0.296,0.122,0.052,	lncRNA
chr1	33931849	33934555	TLR12P	4	+	ENSG00000234512.1	unitary_pseudogene	54	0,0,0,0,0,0,0,0,0,0,0,0,0,0,0,0,0,0,0,0,0,0,0,0,0,0,0,0,0,0,0,0,0,0,0,0,0,0,0,0,0,0,0,0,0,0,0,0,0,0.067,0,0,0,0,	Pseudogene
chr1	33938245	33962107	ZSCAN20	291	+	ENSG00000121903.14	protein_coding	54	1.402,1.268,1.091,1.878,1.647,1.427,1.774,0.407,0.432,0.578,1.544,1.566,0.604,0.561,0.457,0.542,0.525,0.49,0.699,0.519,1.447,3.031,3.439,1.586,1.73,1.565,1.282,1.685,1.001,1.826,1.769,0.777,0.699,0.669,1.142,0.283,1.126,1.28,0.523,2.176,2.3,0.514,1.625,1.476,0.736,0.883,1.272,0.952,1.092,3.136,1.82,2.218,1.248,0.13,	Coding
chr1	33977607	33978343	RP4-580O19.2	152	-	ENSG00000235907.2	processed_pseudogene	54	0.147,0.089,0.059,0.187,0.172,0.17,0.277,0.063,0.083,0.1,0.43,0.42,0.103,0.108,0.088,0.081,0.1,0.091,0.136,0.113,0.133,0.063,0.092,0.224,0.393,0.177,0.121,0.172,0.07,0.141,0.092,0.081,0,0.057,0.277,0,0.131,0.06,0.064,0.293,0.17,0.054,0.406,0.141,0.046,0.084,0.118,0.134,0.103,0.658,0.153,0.285,0.167,0,	Pseudogene
chr1	33979598	34631443	CSMD2	245	-	ENSG00000121904.17	protein_coding	54	0.313,0.156,0.536,0.671,0.223,0.28,0.167,1.325,1.575,1.628,2.662,3.305,2.716,2.206,1.533,2.5,2.511,1.303,0.793,1.204,0.145,0.007,1.264,0.118,0.304,0.204,0.128,0.241,0.055,0.237,0.11,0.158,0.046,0.079,0.072,0.012,0.142,0.08,0.022,0.925,0.047,0.095,0.173,0.256,0.125,0.135,0.163,0.251,0.123,0.932,0.184,0.087,0.078,0.003,	Coding
chr1	34304123	34305741	HSPD1P14	0	+	ENSG00000227000.2	processed_pseudogene	54	0,0,0,0,0,0,0,0,0,0,0,0,0,0,0,0,0,0,0,0,0,0,0,0,0,0,0,0,0,0,0,0,0,0,0,0,0,0,0,0,0,0,0,0,0,0,0,0,0,0,0,0,0,0,	Pseudogene
chr1	34326075	34330392	HMGB4	428	+	ENSG00000176256.10	protein_coding	54	0,0,0.019,0,0,0,0.032,0,0,0.009,0,0.032,0,0,0,0,0.007,0.008,0,0.018,0,0,0,0.086,0.023,0,0.017,0,0.019,0.013,0.053,0,0,0.01,0.008,0.019,0,0.024,0,0,0.025,0,0.026,0.03,0,0,0.016,0.014,0.017,505.1,0,0,0,0,	Coding
chr1	34334553	34351059	CSMD2-AS1	284	+	ENSG00000231163.5	antisense	54	0,0,0,0,0,0,0,0,0,0,0,0,0,0,0,0,0,0,0,0,0,0,0,0,0,0,0,0,0,0,0,0,0,0,0,0,0,0,0,0,0,0,0,0,0,0,0,0,0,61.28,0,0,0,0,	lncRNA
chr1	34632483	34684732	C1orf94	271	+	ENSG00000142698.14	protein_coding	54	0,0,0.156,0,0.005,0,0,0.492,0.341,0.261,0.192,0.272,0.364,0.359,0.359,0.674,0.429,0.289,0.628,0.455,0,0,0,0,0,0.029,0.057,0.048,0,0.043,0,0,0,0,0.008,0,0,0,0,0.26,0,0,0,0.025,0,0,0.027,0,0.022,45.13,0,0,0,0,	Coding
chr1	34742459	34742893	RP4-657M3.2	11	-	ENSG00000270241.1	processed_pseudogene	54	0,0,0,0,0,0,0,0,0,0,0,0,0,0,0,0,0,0,0,0,0,0,0,0,0,0,0,0,0,0,0,0,0,0,0,0,0,0,0,0,0,0,0,0,0,0,0,0,0,0.176,0,0,0,0,	Pseudogene
chr1	35178337	35325417	SMIM12	420	-	ENSG00000163866.8	protein_coding	54	11.22,10.47,11.875,13.605,14.105,16.16,8.379,4.141,5.721,5.923,7.337,7.311,8.242,9.222,4.146,7.128,7.569,5.268,5.029,4.388,9.839,9.938,11.29,7.108,7.36,8.85,8.317,9.516,9.494,10.35,9.634,6.276,5.534,6.8,8.465,9.331,11.035,6.646,5.979,10.82,6.049,3.052,8.563,6.272,8.026,8.755,8.806,9.683,6.686,13.48,9.596,9.362,8.101,5.233,	Coding
chr1	35220647	35224113	GJB5	430	+	ENSG00000189280.3	protein_coding	54	0.246,0.239,0.219,0.341,0.365,0.502,1.649,0.689,0.812,0.457,0.608,1.287,1.365,1.463,0.936,0.248,0.354,0.682,0.221,0.442,0.633,0.067,0.242,0.281,0.33,0.178,0.165,0.181,138.7,0.188,0.311,0.084,0.071,0.098,0.292,0.219,0.388,5.074,0.1,0.516,0.21,0.134,1.207,6.787,140.6,136,0.341,0.155,0.114,5.555,0.552,0.234,65.23,0.102,	Coding
chr1	35225341	35229325	GJB4	314	+	ENSG00000189433.5	protein_coding	54	0.03,0.034,0.025,0.041,0.039,0.044,0.287,0.022,0.027,0.03,0.029,0.064,0.061,0.039,0.024,0.009,0.032,0.028,0,0.009,0.045,0.015,0.035,0.032,0.034,0.023,0.038,0.019,2.43,0.02,0.054,0.01,0.005,0.023,0.053,0.025,0.063,0.344,0.02,0.045,0.026,0.03,0.017,0.911,44.305,43.56,0.097,0.017,0.023,0.339,0.057,0.028,2.108,0,	Coding
chr1	35246789	35251970	GJB3	431	+	ENSG00000188910.7	protein_coding	54	0.178,0.129,0.226,0.452,0.271,0.277,2.004,0.378,0.334,0.139,1.734,2.878,0.567,0.445,0.088,0.07,0.255,0.094,0.082,0.042,0.443,0.053,0.153,0.292,0.261,0.152,2.135,0.149,87.3,0.146,0.398,0.076,0.057,0.222,0.407,0.35,0.703,2.931,0.099,0.936,0.142,0.143,0.134,4.528,182.9,184,1.314,0.113,0.917,1.59,0.424,0.199,41.6,0.045,	Coding
chr1	35253588	35253698	RP1-34M23.5	24	-	ENSG00000255811.1	antisense	54	0,0,0,0,0,0,0,0,0,0,0,0,0,0,0,0,0,0,0,0,0,0,0,0,0,0,0,0,0,0,0,0,0,0,0,0,0,0,0,0,0,0,0,0,0,0,0,0,0,0.427,0,0,0,0,	lncRNA
chr1	35258598	35261348	GJA4	510	+	ENSG00000187513.8	protein_coding	54	113.9,109,23.2,64.605,85.655,178.1,42.48,4.532,4.361,6.208,3.045,3.882,6.162,4.961,4.781,5.401,5.505,6.106,5.62,7.848,87.67,0.128,0.121,51.8,50.81,19.71,12.9,32.27,8.381,33.02,60.39,32.29,38.57,17.51,41.54,8.213,64.925,12.89,22.37,85.3,23.015,4.089,6.38,28.13,11.355,19.02,16.58,15.23,12.42,10.32,77.29,59.755,31.315,0.369,	Coding
chr1	35316294	35317156	RP5-997D16.2	369	+	ENSG00000230163.1	antisense	54	5.567,4.174,5.582,4.929,5.646,6.54,4.86,1.038,1.129,1.273,3.395,3.896,1.454,1.447,1.1,2.029,1.48,1.168,1.83,1.432,4.795,2.307,2.753,3.748,5.76,4.832,5.327,5.288,4.042,5.872,5.382,1.829,1.272,2.919,5.245,3.369,6.341,5.062,1.117,6.939,5.889,1.998,7.034,4.548,4.755,5.482,6.078,6.624,3.707,4.248,7.023,6.102,4.768,1.911,	lncRNA
chr1	35331036	35395186	DLGAP3	427	-	ENSG00000116544.11	protein_coding	54	0.381,0.489,0.508,0.537,0.474,0.315,0.491,33.65,44.23,39.845,44.23,46.38,56.03,50.53,32.27,12.685,46.035,33.6,2.099,6.955,0.456,0.587,0.089,0.504,0.63,0.575,0.551,0.351,0.215,0.348,0.67,0.118,0.077,0.595,1.831,0.11,0.448,0.474,0.069,0.555,0.389,0.762,9.602,0.483,0.344,0.322,0.832,3.161,0.396,17.49,1.022,0.596,0.399,0.433,	Coding
chr1	35439956	35444307	RP11-244H3.1	379	-	ENSG00000241014.1	processed_transcript	54	6.762,3.577,3.956,5.979,5.6,6.122,5.322,1.515,1.727,1.647,6.246,6.127,2.143,1.908,1.352,2.393,2.522,1.465,1.828,1.431,5.802,4.473,4.676,9.484,9.636,4.073,3.647,5.081,2.227,4.358,11.62,1.493,0.833,2.726,4.861,1.57,7.339,3.283,0.574,10.43,8.079,1.764,6.346,6.954,3.181,3.668,6.054,8.366,2.648,7.294,7.582,10.29,5.973,1.819,	lncRNA
chr1	35447135	35450954	TMEM35B	529	-	ENSG00000243749.1	protein_coding	54	69.93,71.17,48.67,75.86,73.935,62.35,60.43,8.236,7.06,9.604,11.35,11.57,6.963,7.168,8.735,10.315,8.467,9.004,20.84,11.97,65.82,48.205,68.605,90.24,91.84,42.46,33.655,49.9,18.15,43.54,82.29,25.6,10.705,29.14,48.505,17.6,80.825,38.105,5.752,92.08,63.54,17.86,39.44,55.26,19.75,21.79,41.04,51.76,24.97,48.76,85.33,88.72,57.13,21.92,	Coding
chr1	35451765	35497569	ZMYM6	410	-	ENSG00000163867.16	protein_coding	54	8.293,6.373,7.59,9.084,8.519,8.545,8.451,2.958,3.471,4.464,10.64,9.457,4.407,4.743,3.28,4.124,4.709,3.622,5.427,3.676,7.699,12.695,8.311,10.84,10.845,8.403,7.115,7.764,6.689,7.35,10.12,4.128,2.844,4.325,5.915,3.077,9.413,6.466,2.288,11.52,12.32,3.245,11.82,8.785,8.354,7.806,8.381,12.42,6.162,9.331,10.97,10.42,9.066,1.948,	Coding
chr1	35519068	35524872	RPL12P45	19	+	ENSG00000233940.1	processed_pseudogene	54	0,0,0,0,0,0,0,0,0,0,0,0,0,0,0,0,0,0,0,0,0,0,0,0,0,0,0,0,0,0,0,0,0,0,0,0,0,0,0,0,0,0,0,0,0,0,0,0,0,0.328,0,0,0,0,	Pseudogene
chr1	35525386	35581460	ZMYM1	379	+	ENSG00000197056.9	protein_coding	54	5.844,4.318,3.89,4.722,5.367,5.328,6.697,1.092,1.111,1.368,4.036,3.721,1.336,1.265,1.142,1.679,1.412,1.035,2.112,1.3,5.873,1.882,10.29,10.4,9.386,6.275,5.005,5.431,5.952,4.979,7.599,1.884,1.25,2.244,3.858,2.422,5.102,4.713,1.207,8.153,10.195,2.117,5.257,6.368,4.984,4.624,5.455,6.198,3.572,10.57,8.006,9.32,8.156,0.71,	Coding
chr1	35587622	35588085	EFCAB14P1	10	+	ENSG00000228348.1	processed_pseudogene	54	0,0,0,0,0,0,0,0,0,0,0,0,0,0,0,0,0,0,0,0,0,0,0,0,0,0,0,0,0,0,0,0,0,0,0,0,0,0,0,0,0,0,0,0,0,0,0,0,0,0.165,0,0,0,0,	Pseudogene
chr1	35641978	35658749	SFPQ	588	-	ENSG00000116560.10	protein_coding	54	120.4,109.1,76.325,97.59,102.35,104.7,109.1,39.23,43.34,44.54,181.1,162.6,47.46,54.68,40.04,47.78,49.57,36.26,55.47,38.85,125.7,173,143.25,141.9,165.9,97.9,84.445,94.3,88.19,86.26,161.6,45.84,29.41,41.98,87.315,33.625,109.55,102.9,44.37,185.7,224.65,46.96,108.8,120.3,134.35,140,97.25,114,74.65,115,132.8,167.35,123.3,29.98,	Coding
chr1	35734567	35887659	ZMYM4	464	+	ENSG00000146463.11	protein_coding	54	17.93,16.23,13.315,16.9,18.125,19.43,18.46,8.474,10.2,9.642,31.21,22.76,10.75,14.38,8.769,11.7,10.355,7.48,11.45,9.014,17.87,21.47,34.825,23.54,26.225,18.68,11.955,14.82,11.88,14.41,23,7.271,5.502,8.188,11.72,5.383,17.645,16.825,7.941,23.17,30.605,5.934,17.26,21.86,13.59,14.13,13.2,16.17,11.06,30.8,22.63,25.075,18.355,2.466,	Coding
chr1	35816322	35817208	RPL5P4	370	+	ENSG00000229994.1	processed_pseudogene	54	4.545,4.886,4.409,5.342,5.136,5.951,5.358,1.144,0.936,1.091,2.669,2.316,0.915,1.025,1.024,1.369,1.309,0.919,1.774,1.266,5.421,7.254,7.466,7.628,8.088,5.752,4.05,5.201,5.712,4.937,6.67,1.599,1.062,2.625,3.62,1.889,4.031,4.777,1.319,3.772,12.165,3.692,4.578,6.299,4.322,3.939,3.697,3.93,3.849,1.987,8.171,7.464,5.854,0.915,	Pseudogene
chr1	35824422	35831678	ZMYM4-AS1	14	-	ENSG00000227409.1	antisense	54	0,0,0,0,0,0,0,0,0,0,0,0,0,0,0,0,0,0,0,0,0,0,0,0,0.094,0,0,0,0,0,0,0,0,0,0,0,0,0,0,0,0,0,0,0,0,0,0,0,0,0.128,0,0,0,0,	lncRNA
chr1	35899090	36023014	KIAA0319L	479	-	ENSG00000142687.17	protein_coding	54	17.77,15.47,24.88,15.97,15.695,14.39,18.26,12.59,16.56,16.315,30.81,29.95,22.03,22.89,12.19,14.86,18.085,13.91,14.56,13.08,19.86,22.295,19.1,21.18,26.32,15.31,16.375,14.56,16.97,14.21,21.22,15.62,15.985,13.71,14.22,13.35,29.58,25.06,17.27,31.46,24.03,15.175,34.93,26.86,19.51,20.94,21.37,24.73,21.36,22.79,34.71,21.3,22.035,18.41,	Coding
chr1	35975342	35977039	RP4-728D4.3	5	+	ENSG00000236274.1	processed_pseudogene	54	0,0,0,0,0,0,0,0,0,0,0,0,0,0,0,0,0,0,0,0,0,0,0,0,0,0,0,0,0,0,0,0,0,0,0,0,0,0,0,0,0,0,0,0,0,0,0,0,0,0.082,0,0,0,0,	Pseudogene
chr1	36023073	36032875	NCDN	583	+	ENSG00000020129.15	protein_coding	54	11.52,14.22,27.7,29.17,24.41,21.37,25.67,138.85,244.75,543.95,288.9,305.2,411.8,409.5,188.3,130.15,839.05,349.4,45.18,48.31,13.95,22.935,31.83,37.96,36.95,25.03,14.56,23.87,13.91,24.64,29.28,16.62,11.67,9.122,14.995,5.242,19.41,13.755,8.451,40.67,32.525,5.153,59.33,28.27,13.19,12.93,13.14,15.59,14.66,27.84,30.65,31.025,25.11,4.95,	Coding
chr1	36035413	36043330	RP4-728D4.2	279	-	ENSG00000239636.1	antisense	54	0.96,0.932,0.434,0.98,1.003,0.562,0.775,0.406,0.429,0.566,4.437,5.194,0.675,0.602,0.463,0.687,0.735,0.48,0.801,0.389,0.832,3.107,0.702,1.452,1.494,0.579,0.522,0.689,0.424,0.606,1.791,0.223,0.123,0.211,0.306,0.148,1.994,0.582,0.104,1.501,0.886,0.211,0.798,0.91,1.007,1.084,1.188,4.524,0.486,1.082,0.638,1.159,1.125,2.923,	lncRNA
chr1	36038970	36060929	TFAP2E	403	+	ENSG00000116819.6	protein_coding	54	2.028,1.868,0.775,1.935,2.04,1.432,1.783,5.018,5.611,7.255,71.12,76.87,9.259,7.369,5.105,7.217,8.845,6.289,8.146,4.344,2.282,1.604,1.101,10.03,6.906,2.156,1.416,2.587,1.872,2.276,6.734,0.763,0.496,0.693,1.883,0.265,3.276,1.583,0.405,7.111,5.314,0.454,7.064,3.801,9.355,10.27,2.085,3.853,1.469,6.163,1.305,4.066,6.808,1.069,	Coding
chr1	36065144	36107445	PSMB2	506	-	ENSG00000126067.11	protein_coding	54	33.27,30.25,29.72,36.02,36.03,38.88,32.25,17.36,21.83,19.235,27.22,22.96,21,30.21,18.49,25.345,20.655,15.83,32.36,19.93,32,88.285,57.545,36.69,35.87,31.65,25.95,31.13,31.92,32.03,33.97,15.27,13.605,16.11,21.07,22.57,37.385,23.245,32.08,37.99,31.93,11.375,27.99,29.69,34.73,36.23,27.05,31.56,20.95,27.38,30.66,39.82,33.75,13.28,	Coding
chr1	36179475	36185073	C1orf216	484	-	ENSG00000142686.7	protein_coding	54	15.72,14.17,14.335,34.275,25.685,27.1,20.07,29.875,48.425,23.315,35.22,32.6,70.19,90.41,30.26,33.055,37.935,19.19,25.87,18.87,12.83,15.625,28.24,22.42,23.435,30.03,14.18,25.12,4.868,25.8,20.13,9.928,6.192,3.589,5.966,3.301,19.38,7.816,10.91,30.2,16.375,2.702,15.7,16.09,9.025,10.31,11.51,14.27,6.031,21.83,12.7,28.62,13.61,2.468,	Coding
chr1	36185818	36235568	CLSPN	250	-	ENSG00000092853.13	protein_coding	54	0.233,0.222,0.168,0.171,0.193,0.111,0.177,0.121,0.147,0.068,0.033,0.035,0.313,0.363,0.173,0.093,0.137,0.05,0.114,0.082,0.19,13.35,4.372,0.099,0.14,0.077,0.452,0.069,1.078,0.071,0.109,0.064,0.051,0.052,0.057,0.042,0.536,0.258,0.023,0.18,0.071,0.057,0.089,0.134,0.393,0.361,0.74,1.471,0.161,8.538,0.179,0.11,0.416,0.251,	Coding
chr1	36208842	36209177	RP11-435D7.3	56	+	ENSG00000232335.1	antisense	54	0,0,0,0,0,0,0,0,0,0,0,0,0,0,0,0,0,0,0,0,0,0.399,0.133,0,0,0,0,0,0,0,0,0,0,0,0,0,0,0,0,0,0,0,0,0,0,0,0,0,0,0.717,0,0,0,0,	lncRNA
chr1	36273772	36323491	AGO4	457	+	ENSG00000134698.10	protein_coding	54	18.54,13.67,7.902,19.945,18.225,19.23,18.62,5.592,6.044,7.107,22.49,20.27,7.968,7.645,6.081,6.869,7.418,5.654,7.459,6.396,16.25,6.165,10.02,22.69,21.185,19.8,12.05,20.04,12.11,21.72,18.97,9.316,6.436,5.21,6.569,5.685,26.735,15.425,10.58,18.97,17.25,6.418,12.9,18.38,25.53,27.16,14.51,27.62,14.3,15.43,14.07,24.87,19.88,18.95,	Coding
chr1	36335408	36396129	AGO1	424	+	ENSG00000092847.11	protein_coding	54	8.658,6.957,9.861,11.715,10.13,11.93,10.41,6.139,6.366,7.076,18.14,17.29,7.96,8.209,6.196,6.755,7.469,6.012,7.5,6.111,8.09,11.82,8.942,13.17,13.69,9.871,7.396,8.953,6.783,8.692,11.08,4.818,3.061,3.458,4.278,2.528,10.52,7.687,3.637,12.16,12.035,3.489,11.32,11.96,10.585,11.21,9.858,11.21,6.328,9.445,10.02,13.35,10.07,6.067,	Coding
chr1	36338870	36339353	RP4-789D17.4	0	-	ENSG00000271164.1	processed_pseudogene	54	0,0,0,0,0,0,0,0,0,0,0,0,0,0,0,0,0,0,0,0,0,0,0,0,0,0,0,0,0,0,0,0,0,0,0,0,0,0,0,0,0,0,0,0,0,0,0,0,0,0,0,0,0,0,	Pseudogene
chr1	36396318	36538101	AGO3	371	+	ENSG00000126070.19	protein_coding	54	5.06,4.281,3.142,4.819,4.782,5.415,5.017,1.743,1.842,2.391,7.687,7.039,2.126,2.388,2.081,2.723,2.553,1.883,4.432,2.406,4.495,4.009,4.095,6.729,6.727,5.133,3.302,5.382,2.501,5.251,5.449,2.163,1.18,1.621,2.696,1.764,5.234,3.426,1.737,8.111,6.821,1.449,10.88,5.262,3.897,4.046,3.865,4.113,2.661,5.568,6.106,6.544,4.869,1.068,	Coding
chr1	36457709	36479230	RP4-665N4.8	187	-	ENSG00000271554.1	antisense	54	0.187,0.225,0.096,0.402,0.522,0.415,0.32,0,0,0.036,0.188,0.15,0.042,0.042,0,0.042,0.038,0.029,0.058,0.035,0.23,2.779,0,0.435,0.364,0.156,0.151,0.211,0.173,0.145,0.561,0.058,0.032,0.153,0.385,0.121,0.413,0.198,0,0.294,0.388,0.112,0.246,0.464,0.185,0.136,0.276,0.699,0.157,0.559,0.374,0.329,0.426,0.147,	lncRNA
chr1	36545666	36549627	RP4-665N4.4	227	-	ENSG00000232862.5	transcribed_processed_pseudogene	54	0.026,0.022,0.105,0,0,0,0,0.171,0.087,0.14,0.045,0.046,0.08,0.081,0.186,0.297,0.191,0.076,0.153,0.094,0.057,0.016,0,0.057,0.098,0.063,0.025,0,0.02,0.023,0.289,0,0,0.11,0.197,0,0.17,0.104,0,0.13,0.042,0.242,0.976,0.117,0.045,0.043,0.031,0,0.044,20.95,0.298,0.058,0.046,0,	Pseudogene
chr1	36549675	36553876	TEKT2	369	+	ENSG00000092850.11	protein_coding	54	0.216,0.364,0.65,0.113,0.128,0.072,0.216,1.429,1.295,1.643,1.058,1.195,1.486,1.1,1.674,3.285,2.558,0.886,1.298,1,0.852,0.152,0.104,1.297,2.594,1.012,0.461,0.37,0.237,0.327,12.71,0.123,0.03,1.948,3.033,0.099,4.071,0.775,0.029,1.052,0.959,1.765,9.662,1.471,0.366,0.421,0.298,0.135,0.517,138.2,6.556,1.525,0.705,0.086,	Coding
chr1	36554475	36559533	ADPRHL2	518	+	ENSG00000116863.10	protein_coding	54	35.04,30.36,50.895,36.415,35.565,36.63,42.47,19.315,19.95,21.84,40.34,35.3,23.07,26.04,21.12,28.59,23.98,18.14,40.84,21.83,34.24,78.135,45.42,44.78,49.15,34.65,27.665,31.2,52.28,31.6,46.13,13.75,12.795,28.25,32.71,14.355,42.645,31.54,25.61,47.71,41.835,11.53,35.1,39.71,50.48,57.97,27.48,40,22.89,69.31,44.04,41.14,42.97,17.2,	Coding
chr1	36560836	36590821	COL8A2	432	-	ENSG00000171812.12	protein_coding	54	7.806,5.003,1.34,77.16,38.765,56.82,22.09,0.923,0.423,0.746,11.39,12.01,0.424,0.391,0.9,1.377,0.64,0.492,3.192,1.558,10.4,0.128,2.444,22.6,17.57,9.818,4.431,25.36,6.748,18.8,9.418,4.568,0.657,0.63,1.309,0.367,7.573,12.615,0.313,37.8,6.391,0.432,6.774,10.96,7.188,8.848,3.497,13.24,4.534,1.892,13.96,10.835,11.58,0.647,	Coding
chr1	36602170	36621565	TRAPPC3	509	-	ENSG00000054116.11	protein_coding	54	33.6,28.93,44.555,43.12,38.27,40.59,35.87,14.18,16.655,17.7,37.72,34.97,21.17,24.1,14.51,20.375,18.83,14.01,21.69,16.82,34.88,32.13,42.9,36.8,38.855,43.44,28.84,39.33,36.95,40.52,36.99,17.77,14.51,20.84,26.125,13.5,35.195,30.98,14.04,35.98,27.92,12.425,44.21,39,37.555,38.76,27.72,36.43,25.54,51.58,58.37,38.55,36.42,16.88,	Coding
chr1	36621179	36646450	MAP7D1	593	+	ENSG00000116871.15	protein_coding	54	118.4,104.1,45.255,155.3,148.85,152.1,150.4,68.755,86.26,78.52,164.7,177.1,135.5,128.1,87.53,103.55,97.935,73.42,184.1,100.1,102.9,59.95,108.9,100.2,94.725,193.6,74.96,163.5,78.77,167.7,93.99,133.6,126.75,26.11,42.015,8.552,135.5,57.495,171.6,133.7,63.765,10.87,95.1,102.4,126.05,145.5,60.64,87.56,35.78,46,90.21,116.95,93.425,78.81,	Coding
chr1	36690016	36770958	THRAP3	558	+	ENSG00000054118.13	protein_coding	54	72.71,59.89,62.025,84.065,75.46,89.45,77.11,22.845,27.38,28.46,78.56,67.33,31.65,35.67,24.25,30.265,29.615,22.04,33.8,24.74,70.58,128.5,127.1,91.91,92.09,77.59,54.23,83.71,64.15,83.46,83.08,35.22,31.52,26.37,38.74,30.32,76.835,63.96,89.24,88.15,84.21,23.7,63.06,89.89,66.43,71.07,58.26,73.14,47.59,66.96,91.11,92.565,80.14,38.31,	Coding
chr1	36707498	36707757	UBE2V2P4	0	-	ENSG00000231849.1	processed_pseudogene	54	0,0,0,0,0,0,0,0,0,0,0,0,0,0,0,0,0,0,0,0,0,0,0,0,0,0,0,0,0,0,0,0,0,0,0,0,0,0,0,0,0,0,0,0,0,0,0,0,0,0,0,0,0,0,	Pseudogene
chr1	36771987	36790487	SH3D21	419	+	ENSG00000214193.10	protein_coding	54	2.702,2.398,1.458,4.662,2.837,2.295,2.739,1.638,2.772,1.756,9.909,11.04,5.166,4.15,1.8,2.905,2.667,1.311,2.412,1.851,16.22,13.19,7.636,10.47,9.809,1.986,4.099,1.983,12.09,2.009,5.272,2.502,0.927,8.95,11.655,0.685,9.621,25.305,0.949,4.735,15.05,0.509,4.541,14.44,33.97,34.85,7.428,4.246,1.511,15.17,65.91,7.264,18,1.99,	Coding
chr1	36787631	36789216	EVA1B	517	-	ENSG00000142694.6	protein_coding	54	47.88,41.51,26.055,104,74.235,58.38,41.07,5.752,5.605,6.184,6.956,8.53,6.592,5.638,6.234,7.193,6.028,6.077,8.253,8.002,57.41,9.217,133.85,86.03,105.35,33.96,20.665,35.19,14.93,31.57,53.6,13.74,8.643,33.63,51.01,5.521,52.07,42.51,4.016,46.89,63.755,4.857,16.37,56.04,32.78,36.97,23.73,62.56,15.63,16.32,71.51,65.2,57.095,9.889,	Coding
chr1	36789334	36794822	RP11-268J15.5	466	+	ENSG00000116883.8	antisense	54	8.12,5.335,3.05,17.97,8.749,8.89,7.657,10.365,13.945,10.88,44.67,49.93,27.47,20.28,9.86,13.605,15.87,8.238,6.597,7.677,19.61,5.472,15.03,27.85,28.765,5.129,5.013,5.332,9.115,4.843,15.84,6.054,1.996,14.82,18,1.679,17.71,24.88,2.818,14.42,47.59,0.844,13.17,25.78,40.575,42.72,9.128,17.09,2.414,17.92,77.96,20.98,25.2,1.104,	lncRNA
chr1	36805224	36851497	STK40	516	-	ENSG00000196182.10	protein_coding	54	33.41,34.77,14,57.145,46.915,59.13,52.67,8.953,11.665,8.602,19.82,22.95,16.04,13.74,9.563,10.22,8.851,7.382,11.42,10.36,31.11,37.725,14.31,36.7,39.965,55.77,31.535,51.52,41.59,53.44,39.55,25.16,17.815,23.35,24.155,18.945,53.09,35.815,61.52,35.31,59.95,20.935,38.89,37.28,42.85,46.87,27.36,44.4,25.37,89.18,39.94,40.845,37.95,77.64,	Coding
chr1	36856838	36863493	LSM10	512	-	ENSG00000181817.5	protein_coding	54	30.13,32.54,21.275,38.59,37.74,33.83,38.85,21.845,27.26,25.785,27.74,25.17,28.19,32.02,21.85,29.215,27.905,22.52,21.68,22.54,29.96,47.015,36.08,38.25,39.64,56.92,29.485,45.52,18.96,47.61,37.47,31.68,24.265,19.79,26.83,17.785,32.305,22.33,59.44,34.14,33.355,9.97,39.73,39.84,24.555,23.6,32,48.4,21.59,34.71,35.2,41.38,28.44,44.92,	Coding
chr1	36881427	36916052	OSCP1	416	-	ENSG00000116885.18	protein_coding	54	5.623,5.783,6.177,5.171,5.899,5.106,6.137,5.29,7.068,9.243,7.589,7.487,9.78,11.44,5.445,9.774,11.61,6.027,3.181,4.062,7.248,1.361,5.772,7.372,8.596,7.603,3.169,7.447,3.036,7.507,10.07,3.112,2.155,5.982,8.23,0.674,7.14,6.377,1.886,8.718,9.867,2.242,25.73,8.431,4.953,5.416,1.862,1.262,3.904,78.96,13.86,11.735,5.586,0.198,	Coding
chr1	36921318	36930038	MRPS15	514	-	ENSG00000116898.11	protein_coding	54	38.71,43.77,34.455,32.84,35.945,34.39,37.79,18.745,21.28,21.515,25.35,21.88,21.03,25.44,17.7,22.695,21.36,19.04,21.88,20.33,37.55,60.82,55.655,35.07,33.945,39.8,29.245,35.67,37.45,37.46,32.18,28.06,31.155,27.81,33.84,31.965,37.45,28.9,59.15,30.91,28.16,15.42,35.96,36.9,30.68,30.67,25.2,30.39,32.46,121.7,36.41,35.235,32.75,11.31,	Coding
chr1	36931643	36948879	CSF3R	550	-	ENSG00000119535.17	protein_coding	54	11.96,23.07,5.946,7.311,9.16,3.445,10.19,4.14,2.513,3.641,1.667,1.897,3.268,2.488,4.086,5.77,2.955,2.833,14.99,7.95,13.7,0.341,0.125,4.462,8.694,4.615,4.088,3.811,2.836,3.889,29.16,6.187,3.381,4.957,3.044,8.399,177.4,4.991,1.678,12.26,2.898,1.222,6.256,7.758,1.228,1.445,7.428,383,3.435,1.277,7.196,5.73,5.995,2126,	Coding
chr1	37095935	37096458	FTLP18	0	+	ENSG00000230214.1	processed_pseudogene	54	0,0,0,0,0,0,0,0,0,0,0,0,0,0,0,0,0,0,0,0,0,0,0,0,0,0,0,0,0,0,0,0,0,0,0,0,0,0,0,0,0,0,0,0,0,0,0,0,0,0,0,0,0,0,	Pseudogene
chr1	37238740	37241369	RP4-614N24.1	39	+	ENSG00000234481.1	antisense	54	0,0,0,0,0,0,0,0,0,0,0,0,0,0,0,0,0,0,0,0,0,0,0,0,0,0,0,0,0,0,0,0,0,0,0,0,0,0,0,0,0,0,0,0,0,0,0,0,0,0.761,0,0,0,0,	lncRNA
chr1	37261127	37499730	GRIK3	343	-	ENSG00000163873.9	protein_coding	54	0.38,0.217,0.251,0.139,1.135,0.318,1.536,3.207,6.346,2.679,5.726,7.844,6.867,7.194,2.124,7.59,3.505,2.802,3.063,5.847,1.42,0.011,0.006,1.496,1.755,10.94,3.272,6.152,0.526,6.664,0.635,0.745,0.168,0.066,0.075,0.034,0.083,0.615,0.045,32.09,0.254,0.156,1.337,2.254,0.406,0.392,1.475,0.155,0.748,1.161,0.346,0.3,1,0.017,	Coding
chr1	37728339	37790701	RP5-1180C18.1	120	-	ENSG00000223944.1	lincRNA	54	0,0,0,0,0,0,0,0.16,0.257,0.084,0,0,0.183,0.235,0.12,0.263,0.167,0.147,2.669,0.454,0,0,0,0,0,0,0,0,0,0,0,0,0,0,0,0,0,0,0,0,0,0,0,0,0,0,0,0,0,0,0,0,0,0,	lncRNA
chr1	37796452	37796597	RPS29P6	83	+	ENSG00000230451.2	processed_pseudogene	54	0,0,0,0,0,0,0,0.179,0,0.137,0,0,0.113,0,0.18,0.255,0,0.157,0.89,0.436,0,0,0,0,0,0,0,0,0,0,0,0,0,0,0,0,0,0,0,0,0,0,0,0,0,0,0,0,0,0,0,0,0,0,	Pseudogene
chr1	37920479	37940012	LINC01137	390	-	ENSG00000233621.1	antisense	54	5.273,4.467,12.29,14.205,9.791,7.582,5.944,1.373,1.507,1.455,1.781,1.769,1.62,1.815,1.865,2.248,1.112,1.497,6.034,2.79,6.434,1.631,4.846,7.998,4.133,3.742,4.434,4.111,7.004,3.757,5.071,2.684,1.649,4.929,7.55,5.747,9.513,7.175,3.675,7.258,4.991,2.771,7.321,15.61,12.24,12.96,6.422,5.641,4.971,6.647,5.19,4.806,6.672,3.186,	lncRNA
chr1	37940152	37949980	ZC3H12A	468	+	ENSG00000163874.10	protein_coding	54	12,23.71,17.705,27.35,23.7,17.9,17.77,0.725,0.644,0.879,3.236,3.464,0.968,0.716,0.878,1.506,0.644,0.81,1.94,1.333,24.62,39.81,15.99,6.015,7.951,12.72,18.55,13.79,41.54,12.61,18.07,8.899,3.224,13.38,22.845,10.275,54.705,25.97,6.428,10.84,11.51,7.068,11.27,49.32,70.795,49.64,29.35,27.58,20.35,13.21,12.77,7.902,30.355,36.55,	Coding
chr1	37958175	37980375	MEAF6	515	-	ENSG00000163875.15	protein_coding	54	33.19,25.54,22.4,44.935,39.15,49.16,38.62,26.585,36.11,28.52,53.89,35.66,27.57,49.87,24.66,44.68,36.71,21.3,27.46,26.26,34.74,31.62,38.96,48.35,43.65,40.98,24.27,33.26,25.48,35.16,38.24,12.99,9.476,16.92,26.09,10.08,33.835,30.44,17.39,40,42.33,13.505,77.15,56.8,36.59,35.6,25.94,24.93,21.88,45.61,36.27,44.25,36.855,10.06,	Coding
chr1	38000049	38019945	SNIP1	412	-	ENSG00000163877.10	protein_coding	54	8.421,7.871,6.976,9.471,8.529,7.483,8.619,2.863,3.5,3.606,9.948,8.897,4.234,4.782,3.014,3.997,4,3.061,4.197,2.929,9.078,12.415,12.735,9.112,10.725,9.165,7.312,9.535,8.44,9.377,10.42,3.168,2.584,3.149,6.021,4.123,9.027,7.62,3.362,9.973,10.705,3.027,9.232,9.669,9.726,9.92,8.655,10.64,6.236,17.78,9.161,12.535,9.427,3.795,	Coding
chr1	38010363	38010895	FTH1P1	209	+	ENSG00000232273.1	processed_pseudogene	54	0.866,0.445,0.191,0.432,0.296,0.316,0.396,0.085,0.061,0.054,0.145,0.258,0.117,0.091,0.065,0.07,0.059,0.049,0.149,0.052,0.852,0.358,0.253,0.497,0.36,0.282,0.326,0.269,0.264,0.245,0.58,0.181,0.075,0.192,0.17,0.155,0.783,0.507,0.132,0.842,0.671,0.205,0.3,0.539,1.312,1.22,0.55,0.437,0.289,0.826,0.601,0.498,0.711,0.311,	Pseudogene
chr1	38021847	38022100	RP3-423B22.5	216	+	ENSG00000237749.4	processed_pseudogene	54	0.517,0.453,0.282,0.446,0.516,0.571,0.603,0.155,0.105,0.197,0.135,0.151,0.123,0.113,0.131,0.162,0.251,0.16,0.25,0.171,0.514,0.804,0.402,0.751,0.781,0.458,0.362,0.436,0.382,0.372,0.803,0.186,0.127,0.208,0.1,0.148,0.46,0.387,0.221,0.502,1.376,0.255,0.478,0.607,0.611,0.599,0.417,0.619,0.348,0.905,0.576,0.739,0.565,0.169,	Pseudogene
chr1	38022519	38032416	DNALI1	428	+	ENSG00000163879.10	protein_coding	54	3.349,4.144,8.271,6.67,6.178,4.419,7.436,7.167,6.227,7.249,6.29,6.913,7.583,7.043,6.114,12.815,6.169,4.692,10.56,7.931,8.151,0.059,3.401,6.412,11.545,9.491,4.63,10.74,1.315,11,15.89,3.251,1.218,8.621,15.395,4.101,11.485,8.462,0.764,14.14,19.65,7.56,39.34,15.71,1.206,1.098,3.414,1.658,9.247,78.84,25.49,13.835,3.76,0.041,	Coding
chr1	38032458	38061536	GNL2	462	-	ENSG00000134697.12	protein_coding	54	19.92,20.83,13.93,18.905,18.735,19.2,15.58,4.952,5.418,5.572,11.43,9.151,6.093,7.771,5.298,7.206,4.889,4.921,10.98,6.254,21.68,37.845,39.43,23.08,24.585,16.45,14.61,15.29,18.65,15.29,20.96,9.101,6.758,6.763,10.66,7.028,22.225,17.545,17.56,21.75,21.6,7.167,17.67,17.12,21.725,22.3,14.96,16.02,12.77,27.31,17.73,24.37,20.63,4.33,	Coding
chr1	38076950	38100595	RSPO1	401	-	ENSG00000169218.13	protein_coding	54	0.676,10.57,0.129,0.572,0.537,8.514,1.977,0.017,0.049,0.02,0.358,0.451,0.083,0.077,0.025,0.044,0.023,0.018,0.029,0.012,3.894,0,0.439,52.61,59.13,1.679,1.69,2.013,3.382,1.304,38.98,0.197,0.01,0.364,0.562,0.034,6.264,1.57,0.014,0.231,2.626,0.223,0.242,9.812,8.202,9.482,4.46,0.592,1.541,0.497,0.083,79.005,27.435,0,	Coding
chr1	38147241	38157921	C1orf109	407	-	ENSG00000116922.14	protein_coding	54	9.343,7.91,6.716,8.423,8.571,9.141,7.944,3.295,4.28,3.986,9.862,8.25,4.748,5.925,3.069,4.664,4.486,3.208,4.138,3.442,9.739,12,12.32,8.902,10.229,7.471,5.834,7.873,6.437,7.843,9.948,2.872,1.885,3.315,5.988,2.556,6.587,7.622,3.771,10.25,12.13,3.25,7.578,8.44,8.715,9.064,6.097,6.804,5.284,7.898,9.274,12.01,8.819,1.021,	Coding
chr1	38158089	38175391	CDCA8	383	+	ENSG00000134690.10	protein_coding	54	1.518,0.954,1.339,1.086,1.202,0.787,1.075,0.506,0.557,0.87,1.114,1.082,0.898,0.894,0.57,0.727,0.937,0.736,1.046,0.668,1.579,89.385,21.685,1.534,1.159,0.779,6.503,0.794,12.51,0.863,1.001,0.366,0.261,0.549,1.025,0.59,2.214,2.085,0.286,1.528,1.04,0.54,1.221,1.316,5.447,6.013,7.925,6.317,2.199,54.75,1.388,1.473,4.386,1.794,	Coding
chr1	38179551	38230805	EPHA10	333	-	ENSG00000183317.16	protein_coding	54	0.029,0.033,0.332,0.021,0.039,0.019,0.212,2.969,4.86,4.019,1.312,1.422,8.991,7.711,2.072,4.593,7.551,2.872,1.949,1.579,0.486,0.062,0.008,0.216,0.324,0.543,14.72,0.359,0.429,0.368,0.177,0.108,0.022,0.132,0.161,0.027,0.218,0.725,0.012,0.227,0.032,1.138,11.3,0.753,0.232,0.211,6.91,0.114,1.102,33.08,0.216,0.047,0.252,0.01,	Coding
chr1	38242341	38245090	ACTN4P2	38	+	ENSG00000214141.4	processed_pseudogene	54	0,0,0,0,0,0,0,0.017,0.026,0.036,0.072,0.064,0.04,0.031,0.013,0.023,0.071,0.025,0,0,0,0,0,0,0,0,0,0,0,0,0,0,0,0,0,0,0,0,0,0,0,0,0,0,0,0,0,0,0,0.319,0,0,0,0,	Pseudogene
chr1	38248128	38248557	RP11-109P14.2	65	-	ENSG00000227416.2	processed_pseudogene	54	0,0,0,0,0,0,0,0,0.052,0.121,0.277,0.274,0.171,0.121,0,0,0.305,0.075,0,0,0,0,0,0,0,0,0,0,0,0,0,0,0,0,0,0,0,0,0,0,0,0,0.118,0,0,0,0,0,0,0.073,0,0,0,0,	Pseudogene
chr1	38259473	38266809	MANEAL	363	+	ENSG00000185090.14	protein_coding	54	0.802,0.702,3.567,1.407,1.053,0.952,2.041,5.511,8.027,6.608,11.6,12.34,10.56,11.13,5.219,11.535,8.832,5.108,4.208,4.614,1.492,4.811,0.394,2.665,2.29,1.918,2.448,1.38,3.144,1.357,1.242,0.401,0.331,0.937,2.078,2.41,1.403,2.274,1.483,1.905,0.892,3.045,18.33,2.65,3.016,2.901,1.904,1.592,1.681,3.149,1.604,1.24,2.23,0.223,	Coding
chr1	38268615	38272648	YRDC	472	-	ENSG00000196449.3	protein_coding	54	17.83,21.88,15.625,15.82,17.395,15.55,17.66,8.377,10.82,9.181,23.66,22.93,13.09,15.47,9.414,12.65,10.345,8.004,13.11,9.138,20.56,54.03,24.865,16.66,18.075,15.24,16.25,15.96,27.35,16.25,23.4,6.543,5.054,11.65,15.735,11.255,21.93,18.13,7.867,18.62,17.955,11.73,26.48,18.17,31.915,30.15,17.32,20.34,16.31,49.43,18.59,19.31,22.045,5.43,	Coding
chr1	38272650	38275126	C1orf122	543	+	ENSG00000197982.13	protein_coding	54	41.46,41.94,58.61,74.015,64.96,53.32,45.69,76.27,70.565,56.93,42.58,48.02,70.99,72.98,70.51,75.565,59.965,60.33,139.7,98.58,40.44,20.62,47.465,49.95,43.385,49.78,34.31,53.82,40.01,53.42,46.78,34.65,22.655,37.87,47.38,29.505,38.01,32.81,22.59,55.23,35.25,20.615,106.3,60.1,29.885,28.49,27.11,30.31,35.98,50.33,50.84,41.41,39.27,16.13,	Coding
chr1	38275238	38325292	MTF1	399	-	ENSG00000188786.9	protein_coding	54	6.272,6.613,5.278,6.72,6.798,6.635,6.685,3.175,2.836,3.487,8.831,8.762,3.6,3.581,3.327,3.596,3.351,2.982,5.507,3.673,5.847,10.64,10.9,8.591,7.693,6.355,5.788,6.048,12.53,6.158,9.03,2.197,1.957,2.466,3.993,1.812,7.96,5.378,4.272,8.409,8.726,2.076,7.297,5.641,7.111,7.538,5.69,7.127,4.223,15.06,6.174,8.502,8.454,11.08,	Coding
chr1	38306657	38307348	RP11-109P14.8	7	+	ENSG00000235673.1	processed_pseudogene	54	0,0,0.04,0,0,0,0,0,0,0,0,0,0,0,0,0,0,0,0,0,0,0,0,0,0,0,0,0,0,0,0,0,0,0,0.019,0,0,0,0,0,0,0,0,0,0,0,0,0,0,0.053,0,0,0,0,	Pseudogene
chr1	38326763	38412729	INPP5B	430	-	ENSG00000204084.12	protein_coding	54	11.23,9.702,5.806,18.24,16.055,20.67,15.12,2.656,3.053,3.146,17.31,16.86,4.391,4.09,2.846,3.499,2.825,2.614,5.959,3.504,10.11,23.32,8.57,15.21,17.79,15.01,8.738,16.51,4.645,15.55,14.54,5.34,2.718,4.385,5.914,4.977,13.265,5.965,3.163,16.47,22.31,3.112,10.16,8.755,7.46,8.358,9.838,12.82,7.149,6.889,12.34,16.055,9.72,2.62,	Coding
chr1	38422646	38456593	SF3A3	506	-	ENSG00000183431.11	protein_coding	54	36.17,29.75,26.4,40.98,37.86,43.84,36.9,10.875,12.645,14.435,36,29.83,17.38,19.05,10.64,13.93,14.635,11.44,15.28,12.33,35.28,64.375,64.005,40.79,42.545,35.46,26.4,35.7,28.93,34.83,42.53,12.63,9.462,12.78,24.71,10.15,35.635,26.1,24.57,44.4,45.16,12.09,27.64,31.92,32.14,34.5,30.05,36.21,21.39,45.1,35.09,50.655,34.88,12.88,	Coding
chr1	38462441	38471278	FHL3	536	-	ENSG00000183386.9	protein_coding	54	27.97,20.27,17.18,70.635,47.92,66.63,93.81,6.774,7.474,4.261,2.933,3.627,10.13,9,6.677,6.461,3.787,4.319,9.032,8.833,27.11,13.075,53.845,57.97,65.075,81.18,26.7,58.08,16.87,61.41,74.18,11.54,9.066,8.143,14.645,3.917,36.21,20.58,924.9,48.29,46.055,7.825,9.373,33.1,22.9,26.63,14.58,21.8,16.9,17.45,18.41,99.93,30.27,44.4,	Coding
chr1	38474929	38490496	UTP11	465	+	ENSG00000183520.11	protein_coding	54	16.16,17.21,19.23,18.66,19.17,19.81,25.47,7.777,8.928,8.496,16.29,13.03,9.182,11.97,8.077,10.715,9.085,7.201,11.91,8.562,15.97,26.47,32.575,16.93,20.03,27.39,14.875,22.85,19.31,23.68,23.41,9.682,9.715,6.626,10.453,5.869,16.18,13.205,61.05,22.54,16.73,7.692,13.9,16.59,15.305,15,11.67,13.24,12.42,20.74,14.78,24.12,18.03,3.347,	Coding
chr1	38510282	38512466	POU3F1	332	-	ENSG00000185668.7	protein_coding	54	0.146,0.101,1.387,0.111,0.253,0.111,0.613,0.755,2.239,3.857,0.437,0.863,2.46,2.919,1.497,0.525,4.626,2.487,0.201,0.401,0.187,1.521,0.026,0.252,0.244,0.09,0.043,0.178,3.512,0.164,0.116,0.068,0.028,0.026,0.08,0.018,0.077,0.203,0.17,34.03,0.188,0.052,0.041,0.204,26.935,27.62,0.073,0.173,0.048,1.383,0.107,0.106,0.473,0.024,	Coding
chr1	38512985	38584697	RP5-884C9.2	273	+	ENSG00000224592.5	lincRNA	54	0.093,0,0.398,0.366,0.248,0.234,0.268,1.179,2.538,3.914,0.27,0.423,2.958,3.224,1.381,0.811,4.693,2.445,0.306,1.032,0.11,0.646,0.153,0.322,0.465,0.099,0,0.152,1.372,0.168,0.105,0.031,0,0,0.074,0,0.087,0.12,0.062,2.103,0.254,0.048,0.068,0.512,10.025,7.073,0,0,0.039,0.459,0,0.295,0.445,0,	lncRNA
chr1	38546243	38546583	RP5-884C9.3	26	-	ENSG00000223589.2	processed_pseudogene	54	0,0,0,0,0,0,0,0,0,0,0,0,0,0,0,0,0,0,0,0,0,0,0,0,0,0,0,0,0,0,0,0,0,0,0,0,0,0,0,0,0,0,0,0,0.231,0.229,0,0,0,0,0,0,0,0,	Pseudogene
chr1	38674705	38680439	LINC01343	125	-	ENSG00000237290.1	lincRNA	54	0,0,0,0,0,0,0,0.012,0.046,0.042,0,0,0.052,0.046,0.026,0,0.069,0.022,0,0.01,0,0,0,0,0,0,0,0,0.059,0,0,0,0,0,0,0,0,0,0,0.071,0,0,0,0,0.456,0.459,0,0,0,3.773,0,0,0,0,	lncRNA
chr1	38849509	38850094	RP11-329N22.2	0	-	ENSG00000275350.1	processed_pseudogene	54	0,0,0,0,0,0,0,0,0,0,0,0,0,0,0,0,0,0,0,0,0,0,0,0,0,0,0,0,0,0,0,0,0,0,0,0,0,0,0,0,0,0,0,0,0,0,0,0,0,0,0,0,0,0,	Pseudogene
chr1	38940546	38961706	LINC01685	119	+	ENSG00000238063.2	lincRNA	54	0,0,0,0,0,0,0,0,0,0.016,0,0,0,0,0,0,0,0,0,0,0,0.316,0,0,0,0,0,0,0,0,0,0,0,0.011,0.014,0,0,0,0,0,0,0,0,0,0,0,0.057,0.271,0,3.938,0,0,0,0.017,	lncRNA
chr1	39174602	39176562	RP11-334L9.1	120	+	ENSG00000215895.4	processed_pseudogene	54	0.064,0.081,0.042,0.125,0.092,0.094,0.154,0.017,0.016,0.028,0.028,0.027,0.02,0.03,0.025,0.035,0.03,0.024,0.037,0.02,0.069,0.124,0.176,0.06,0.087,0.05,0.063,0.042,0.286,0.043,0.098,0.07,0.037,0.039,0.028,0.056,0.127,0.318,0.025,0.069,0.094,0.049,0.106,0.078,0.243,0.242,0.042,0.056,0.275,0.09,0.178,0.07,0.281,0.053,	Pseudogene
chr1	39303869	39325495	RRAGC	502	-	ENSG00000116954.7	protein_coding	54	59.95,48.05,22.975,37.035,39.085,51.77,33.59,12.295,14.565,14.65,22.24,22.09,17.64,18.51,11.82,17.375,16.235,12.18,23.66,15.36,42.62,34.53,52.715,37.6,38.24,38.98,27.045,34.09,36.02,35.05,30.55,13.43,11.32,15.87,15.805,8.96,37.42,22.075,13.21,40.35,35.605,7.785,19.55,24.24,46.78,50.36,24.26,25.63,17.88,35.83,25.86,37.705,36.345,14.25,	Coding
chr1	39325671	39385068	RP5-864K19.4	329	+	ENSG00000228436.2	antisense	54	4.606,4.996,1.631,1.662,1.978,1.585,1.311,2.713,2.591,3.668,1.801,1.946,2.868,3.167,2.479,2.374,3.241,3.194,4.27,3.349,3.08,1.621,3.342,2.161,1.93,1.495,0.832,1.31,0.655,1.156,1.517,5.137,3.406,1.041,0.712,0.674,1.841,1.171,1.721,2.777,2.482,0.313,3.207,1.602,1.073,1.348,1.159,1.066,1.188,5.964,1.974,2.181,1.425,0.459,	lncRNA
chr1	39329907	39339040	MYCBP	464	-	ENSG00000214114.8	protein_coding	54	14.22,15.77,16.615,19.9,18.335,19.95,19.18,3.367,2.827,3.054,5.922,5.646,2.955,3.187,3.144,4.521,3.204,2.454,4.592,3.385,17.79,53.905,22.755,18.92,20.485,17.68,20.735,19.52,36.19,23.12,18.81,6.558,5.508,14.67,18.42,7.051,18.755,20.67,9.989,13.36,13.645,10.365,17.83,20.54,19.335,19.06,19.55,19.98,16.88,60.26,24.33,17.615,24.325,12.78,	Coding
chr1	39340222	39347259	GJA9	231	-	ENSG00000131233.9	protein_coding	54	0.19,0.218,0.194,0.159,0.212,0.114,0.368,0.33,0.185,0.318,0.494,0.641,0.228,0.253,0.526,0.36,0.241,0.354,1.476,0.659,0.201,0.222,0.236,0.385,0.383,0.221,0.447,0.175,0.804,0.159,0.274,0.181,0.103,0.128,0.204,0.088,0.252,0.532,0.086,0.311,0.451,0.09,0.846,0.513,0.978,0.941,0.207,0.2,0.32,8.846,0.492,0.336,0.78,0.017,	Coding
chr1	39351478	39407471	RHBDL2	347	-	ENSG00000158315.10	protein_coding	54	1.06,1.354,0.474,0.341,0.548,0.296,1.404,3.021,1.817,2.851,1.712,1.505,1.851,2.089,4.065,2.638,2.055,3.36,12.73,5.517,1.219,0.101,1.846,0.776,0.585,0.513,6.096,0.401,20.2,0.355,0.82,0.32,0.185,0.532,0.821,0.179,0.832,6.008,0.119,0.736,0.629,0.209,1.939,1.772,14.575,15.6,0.607,0.437,2.249,9.548,0.939,0.717,12.94,0.038,	Coding
chr1	39423946	39424597	EIF1P2	0	-	ENSG00000235549.1	processed_pseudogene	54	0,0,0,0,0,0,0,0,0,0,0,0,0,0,0,0,0,0,0,0,0,0,0,0,0,0,0,0,0,0,0,0,0,0,0,0,0,0,0,0,0,0,0,0,0,0,0,0,0,0,0,0,0,0,	Pseudogene
chr1	39456894	39471731	AKIRIN1	538	+	ENSG00000174574.15	protein_coding	54	41.03,49.63,35.19,54.2,59.035,64.78,52.78,33.105,38.5,36.57,40.05,40.13,42.69,49.36,35.05,49.92,41.555,31.13,69.95,39.8,39.67,86.96,61.305,41.11,35.49,65.51,45.455,59.45,37.7,66.06,57.25,27.49,27.22,31.36,50.95,26.59,54.1,38.195,22.83,43.85,40.9,13.8,79.4,50.45,29.37,27.33,45.17,49.3,42.04,150.2,50.98,53.3,35.98,26.6,	Coding
chr1	39491989	39500308	NDUFS5	687	+	ENSG00000168653.10	protein_coding	54	367.8,397.3,365.05,483.3,493.1,512,359.8,412.95,548.75,437.8,475.4,386.5,458.6,613.2,370.8,428.65,516.55,394.6,326.9,339.9,366,478.55,560.85,440.1,403.45,589.2,367.15,554.4,380.6,541.2,467.6,627.3,647.35,286.5,378.05,168.45,342.25,306.65,513.7,362.1,466.4,112.15,467.6,396.5,328.9,319.8,257.2,223.2,296.3,210.6,398,490.3,390.85,56.22,	Coding
chr1	39546987	39952849	MACF1	488	+	ENSG00000127603.23	protein_coding	54	23.21,17.38,13.61,40.975,42.805,50.35,25.04,15.52,16.295,18.97,27.15,30.38,20.15,18.05,13.62,14.56,17.675,14.42,20.58,15.87,18.52,17.885,24.275,24.63,27.465,43.14,16.685,34.61,10.25,37.38,33.97,15.64,9.879,9.628,12.66,5.649,65,15.75,7.4,16.81,34.095,4.936,18.15,18.85,32.645,37.04,16.21,20.34,9.763,17.73,27.12,49.015,20.605,4.279,	Coding
chr1	39715509	39723321	RP11-420K8.1	15	-	ENSG00000226438.1	antisense	54	0,0,0,0,0,0,0,0,0,0,0,0,0,0,0,0,0,0,0,0,0,0,0,0,0,0,0,0,0,0,0,0,0,0,0,0,0,0,0,0,0,0,0.249,0,0,0,0,0,0,0,0,0,0,0,	lncRNA
chr1	39769965	39770570	HSPE1P8	59	-	ENSG00000217897.2	processed_pseudogene	54	0,0,0,0,0,0,0,0,0,0,0.122,0.205,0,0,0,0,0,0,0,0,0,0,0,0.228,0.07,0,0,0,0,0,0,0,0,0,0,0,0.137,0,0,0,0,0,0,0,0.303,0.185,0,0,0,0,0.102,0,0,0,	Pseudogene
chr1	39957317	39991607	BMP8A	301	+	ENSG00000183682.7	protein_coding	54	0.653,0.765,0.626,0.532,0.645,0.452,0.721,0.864,1.139,0.901,1.313,1.53,1.803,1.48,0.995,0.844,1.212,0.676,3.534,0.834,0.631,0.958,0.372,1.754,1.644,0.85,1.056,0.756,0.545,0.696,2.259,0.682,0.213,0.568,1.269,0.417,0.993,0.894,0.415,4.217,3.937,0.806,1.657,1.766,0.928,0.861,1.224,1.446,0.709,5.506,13.63,1.994,1.202,0.235,	Coding
chr1	39980627	39982162	OXCT2P1	268	+	ENSG00000237624.1	unprocessed_pseudogene	54	0.457,0.373,0.273,0.886,0.914,0.775,0.443,0.156,0.24,0.155,0.467,0.502,0.363,0.353,0.183,0.302,0.18,0.15,0.674,0.243,0.364,0.495,1.464,0.155,0.766,0.806,0.57,0.621,0.217,0.609,0.803,3.976,0.778,0.249,0.304,0.11,0.436,0.135,0.105,1.37,3.335,0.139,0.257,1.398,0.239,0.302,0.543,0.58,0.507,14.59,1.859,1.391,0.578,0.017,	Pseudogene
chr1	39987951	40011859	RP11-69E11.4	419	-	ENSG00000182109.7	antisense	54	4.96,5.339,6.313,6.682,6.541,5.255,8.059,4.524,4.559,5.095,17.22,18.33,6.321,5.333,4.691,5.933,5.153,4.574,7.095,4.609,5.899,6.083,3.899,8.756,15.73,7.464,7.207,6.828,5.318,6.007,11.53,2.991,1.316,5.863,8.067,4.04,8.038,7.63,2.916,14.35,20.19,3.83,19.4,17.33,8.617,7.808,7.363,12.08,5.252,16.41,28.07,10.945,9.119,2.204,	lncRNA
chr1	39997509	40024379	PPIEL	345	-	ENSG00000243970.1	unprocessed_pseudogene	54	2.441,2.071,2.258,4.127,3.262,3.538,3.318,1.124,1.285,1.274,4.959,5.764,1.852,1.565,1.191,1.406,1.375,1.1,1.402,1.049,2.937,2.147,2.574,4.859,5.88,3.993,2.279,3.693,1.73,3.389,6.529,0.921,0.354,1.245,1.917,0.599,2.547,2.787,0.671,5.09,7.038,0.821,4.726,4.075,3.492,3.489,2.366,2.14,1.859,3.083,5.714,5.579,3.516,0.367,	Pseudogene
chr1	40026487	40042462	PABPC4	580	-	ENSG00000090621.13	protein_coding	54	108.2,107.3,86.65,84.17,101.3,109,133.9,23.25,26.085,22.05,46.13,44.68,27.84,28.64,22.6,22.715,23.735,18.07,34.73,22.51,92.07,215.85,241.75,110.8,115.7,103.6,71.52,81.86,70.64,85.3,108.4,88.72,63.32,31.93,54.665,36.29,103.1,76.465,269.2,92.36,177.55,196.4,52.3,82.84,69.95,72.72,76.28,84.69,114.6,154.8,86.58,119,95.865,26.47,	Coding
chr1	40036151	40038875	RP11-69E11.8	251	+	ENSG00000228060.1	antisense	54	0.552,0.466,0.38,0.413,0.463,0.623,0.306,0,0,0,0.218,0.38,0.079,0,0,0,0,0,0.077,0,0.525,0.566,0.37,0.46,0.52,0.248,0.439,0.247,0.395,0.227,0.895,0.29,0.068,0.142,0.215,0.112,0.673,0.636,0.085,1.061,1.187,1.138,0.403,0.49,0.516,0.536,0.589,0.274,0.593,17.66,0.893,0.634,0.6,0,	lncRNA
chr1	40089824	40105617	HEYL	484	-	ENSG00000163909.7	protein_coding	54	15.67,26.3,17.165,116.3,160.95,107,12.61,4.084,4.068,7.1,2.324,3.359,3.401,2.629,3.348,9.824,8.191,6.153,3.539,12.49,14.2,0.163,0.885,22.22,30.64,12.06,7.432,12.33,2.356,9.896,38.22,50.81,23.435,7.606,11.774,2.296,48.525,3.86,4.39,28.7,17.13,43.45,26.23,29.13,4.158,4.959,6.712,11.11,6.095,41.1,40.45,50.115,15.475,0.084,	Coding
chr1	40099087	40099575	RP1-144F13.3	100	+	ENSG00000225903.1	antisense	54	0,0,0,0.322,0.449,0.29,0,0,0,0,0,0,0,0,0,0,0,0,0,0.08,0,0,0,0.156,0,0,0,0,0,0,0,0.326,0.084,0,0,0,0.099,0,0,0.284,0,0.151,0.143,0.125,0,0,0,0,0,0.466,0.129,0.161,0,0,	lncRNA
chr1	40124792	40137710	NT5C1A	252	-	ENSG00000116981.3	protein_coding	54	0.034,0.114,0.152,0.168,0.757,0.221,0.103,0.33,0.645,0.386,4.916,5.711,0.976,1.061,0.342,0.806,0.382,0.453,0.444,0.79,0.052,0.337,0,0.16,0.081,0,0,0.086,0.08,0.029,0.387,3.01,1.664,0.188,0.129,0,0.047,0.064,10.95,0.11,0.255,0.72,0.037,0.102,0,0,0.047,0,0.133,0.248,0.077,0.12,0.057,0,	Coding
chr1	40144319	40157361	HPCAL4	491	-	ENSG00000116983.12	protein_coding	54	0.064,0.114,0.145,0.066,0.213,0.068,0.052,79.285,139.1,44.04,196.9,183,141.6,143.2,65.88,55.855,123.3,25.74,13.3,18.45,0.056,0.133,0.019,0.048,0.056,0.548,0.224,0.18,0.264,0.139,0.117,0.735,0.239,3.556,2.296,0.023,0.675,0.081,1.857,0.116,3.421,2.708,2.681,0.237,0.057,0.056,0.603,0.37,0.591,10.29,0.191,0.104,0.094,0.486,	Coding
chr1	40157853	40229586	PPIE	448	+	ENSG00000084072.16	protein_coding	54	12.32,10.76,9.44,18.06,14.96,16.8,16.3,5.752,6.037,5.954,12.85,11.5,8.02,8.626,5.566,7.064,5.92,5.26,10.78,7.041,13.36,23.365,17.01,20.45,20.615,16.03,13.005,14.42,11.51,13.91,17.82,6.611,4.839,7.466,9.733,5.942,13.825,11.96,7.443,21.49,20.19,7.559,13.93,16.04,14.27,14.12,13.97,15.5,10.24,25.9,18.38,18.695,14.915,4.929,	Coding
chr1	40183699	40184267	RP1-144F13.4	91	+	ENSG00000225333.6	processed_pseudogene	54	0,0,0,0,0,0,0,0.078,0.107,0.095,0.181,0.172,0.125,0.082,0.051,0.089,0.161,0.056,0,0,0,0,0,0,0,0,0,0,0,0,0,0,0,0,0,0,0,0,0,0,0.619,0,0.153,0,0,0,0,0,0,0.797,0,0,0,0,	Pseudogene
chr1	40222853	40254533	BMP8B	367	-	ENSG00000116985.11	protein_coding	54	1.553,1.25,0.657,1.199,2.303,1.045,3.122,2.923,1.989,2.311,2.604,3.078,2.25,1.975,2.462,2.236,4.03,1.759,2.101,1.515,1.679,3.944,0.194,4.722,5.074,4.15,5.114,4.403,1.527,3.614,2.913,0.885,0.393,0.943,1.249,0.493,2.718,2.877,0.41,66.37,1.962,4.248,5.534,4.057,2.767,2.618,5.027,2.634,2.357,5.907,6.99,2.928,3.809,0.544,	Coding
chr1	40235194	40237020	OXCT2	319	-	ENSG00000198754.5	protein_coding	54	0.153,0.158,0.112,0.224,0.282,0.203,0.304,0.3,0.433,0.216,1.6,1.387,0.731,0.796,0.332,0.276,0.326,0.219,0.45,0.275,0.2,1.611,0.317,0.267,0.316,0.347,0.537,0.302,0.211,0.282,0.398,1.285,0.271,0.135,0.107,0.116,0.376,0.247,0.069,4.148,0.867,0.372,0.799,0.747,0.457,0.522,0.643,0.625,0.279,76.2,1.012,0.394,0.321,0.082,	Coding
chr1	40254647	40255843	RP1-118J21.25	206	+	ENSG00000261798.1	antisense	54	0.055,0.044,0.034,0.056,0.099,0,0.092,0.226,0.138,0.271,0.059,0.061,0.173,0.147,0.225,0.194,0.516,0.184,0.225,0.212,0.174,0.96,0,0.091,0.421,0.156,0.676,0.142,0.319,0.142,0.176,0.031,0,0.256,0.332,0.053,0.423,0.506,0,2.044,0,0.505,1.373,0.653,0.218,0.216,0.787,0.99,0.296,2.265,1.358,0.088,0.22,0.103,	lncRNA
chr1	40261514	40261668	RP1-118J21.24	0	-	ENSG00000229213.1	unprocessed_pseudogene	54	0,0,0,0,0,0,0,0,0,0,0,0,0,0,0,0,0,0,0,0,0,0,0,0,0,0,0,0,0,0,0,0,0,0,0,0,0,0,0,0,0,0,0,0,0,0,0,0,0,0,0,0,0,0,	Pseudogene
chr1	40306693	40349183	TRIT1	482	-	ENSG00000043514.15	protein_coding	54	17.19,15.05,12.78,16.3,19.37,19.06,27.41,7.244,8.252,9.488,31.74,27.55,10.29,10.89,9.073,11.28,11.24,7.79,10.16,7.599,20.96,36.545,23.315,30.8,35.655,24.45,17.555,22.66,25.44,23.96,30.21,12.97,9.833,11.33,19.895,8.329,19.18,21.995,7.287,30.41,30.92,13.91,31.23,38.1,34.555,37.58,18.41,20.88,15.57,28.35,38.49,39.83,33.53,2.965,	Coding
chr1	40361097	40367928	MYCL	355	-	ENSG00000116990.10	protein_coding	54	0.222,0.186,0.113,0.199,0.287,0.118,2.903,0.616,0.525,0.868,0.95,1.03,0.678,0.621,0.685,0.693,1.043,0.718,0.68,0.389,0.622,1.836,0.085,0.239,0.651,0.716,3.17,0.233,19,0.332,0.469,0.227,0.15,0.413,1.282,3.202,1.62,3.588,0.108,1.27,0.123,9.187,2.288,4.071,38.43,40.46,4.166,2.468,2.915,1.731,2.858,0.253,11.41,0.876,	Coding
chr1	40363642	40364770	RP1-118J21.5	94	+	ENSG00000236546.1	antisense	54	0,0,0,0,0,0,0.2,0,0,0,0,0,0,0,0,0.059,0.08,0,0,0,0,0,0.129,0,0,0,0,0,0.153,0,0,0,0,0,0.039,0.107,0,0,0,0,0,0.11,0.094,0.098,0.179,0.159,0.08,0,0.04,1.269,0,0,0.118,0,	lncRNA
chr1	40420783	40435640	MFSD2A	449	+	ENSG00000168389.17	protein_coding	54	0.928,4.542,0.334,0.705,1.094,0.342,1.703,9.213,8.165,9.338,6.114,9.258,13.35,10.98,12.38,12.045,7.803,10.03,16.78,13.31,2.728,10.375,5.545,1.28,2.237,4.979,6.219,0.959,15.72,1.168,4.078,0.655,0.194,3.716,2.024,80.975,32.145,2.695,0.149,23.76,2.622,0.163,13.82,2.327,125.2,86.51,12.77,2.189,1.4,53.66,10.87,2.595,20.2,1.391,	Coding
chr1	40428351	40429076	RP3-342P20.2	338	+	ENSG00000228477.1	processed_pseudogene	54	0.44,1.208,0.199,0.31,0.4,0.244,1.077,0.938,0.893,1.052,0.568,1.985,2.975,1.396,1.199,1.306,1.004,0.867,2.529,1.569,0.796,2.51,1.218,0.822,0.865,1.255,1.438,0.355,3.725,0.405,1.035,0.273,0.108,0.69,0.363,11.975,7.037,0.878,0.178,6.408,1.429,0.224,3.436,0.826,29.88,15.39,2.878,0.608,0.419,6.656,2.961,0.86,5.41,0.352,	Pseudogene
chr1	40505904	40538321	CAP1	620	+	ENSG00000131236.16	protein_coding	54	199.4,170.9,91.09,385.85,334.05,401.7,187.8,59.365,59.155,76.96,60.3,57.11,62.54,75.97,51.57,60.945,65.065,62.55,111,66.6,162.9,313.45,338.4,161.9,166.05,178.8,163.85,298.7,164.2,306.9,181.6,48.44,26.235,67.21,94.935,37.34,246.4,118.2,22.79,282.1,114.25,30.06,82.49,120.8,121.75,136.3,162.6,228.9,99.67,116,150.9,241.05,162.85,496.4,	Coding
chr1	40538376	40563375	PPT1	562	-	ENSG00000131238.16	protein_coding	54	61.09,66.91,50.045,114.55,95.445,83.14,77.56,56.175,67.54,73.79,111.5,89.7,71.64,93.65,50.09,69.05,71.545,59.15,73.45,55.18,69.32,72.475,94.67,85.54,96.535,73.75,44.03,64.27,31.34,58.8,75.89,26.46,14.49,31.03,40.47,8.149,100.4,55.23,11,82.84,77.75,19.07,65.86,64.52,40.34,41.72,49.88,145.8,33.82,43.7,66.61,107.05,61.525,124,	Coding
chr1	40598435	40599120	RP11-115D7.3	109	+	ENSG00000226745.2	processed_pseudogene	54	0,0,0,0,0,0,0,0.097,0.099,0.082,0,0,0.086,0.098,0.063,0.159,0.068,0.064,0,0.069,0.164,0,0,0,0,0,0,0,0,0,0,0,0,0,0,0,0,0,0,0,0,0,0,0.106,0,0,0,0,0,2.731,0,0,0,0,	Pseudogene
chr1	40627044	40706593	RLF	446	+	ENSG00000117000.8	protein_coding	54	16.87,13.9,6.649,16.09,12.68,20.52,18.14,4.26,5.482,5.85,23.27,22.55,9.212,8.458,5.198,5.47,6.112,4.679,7.402,4.582,16.32,23.95,13.755,19.91,18.245,14.31,9.13,13.14,10.61,12.6,16.08,6.188,3.335,4.202,6.911,4.671,16.34,9.493,6.916,20.62,18.065,3.156,10.18,13.66,20.82,21.23,10.61,11,6.719,20.11,13.84,17.25,18.21,8.357,	Coding
chr1	40711618	40717363	TMCO2	367	+	ENSG00000188800.5	protein_coding	54	0,0,0,0,0,0,0,0,0,0,0.18,0.166,0,0,0,0.012,0,0,0,0,0,0,0,0,0.033,0,0.03,0,0,0,0.119,0,0,0.02,0.089,0,0.08,0,0.026,0,0,0,0.056,0.06,0,0,0.045,0.089,0.035,207.4,0,0,0,0,	Coding
chr1	40722098	40723639	RP1-39G22.7	451	-	ENSG00000259943.1	antisense	54	12.34,6.187,7.114,14.08,14.56,17.02,14.33,11.43,12.68,13.84,32.52,27.41,13.37,14.54,10.73,15.14,19.715,11.01,15.39,9.536,13.04,12.555,8.349,17.65,17.395,14.43,10.21,14.29,6.549,14.89,18.65,5.275,4.774,8.019,13.035,3.075,10.59,9.694,6.79,22.68,15.855,3.548,21.82,18.19,8.606,9.508,11.88,13.55,8.675,18.85,20.97,20.61,12.025,1.373,	lncRNA
chr1	40723778	40759856	ZMPSTE24	501	+	ENSG00000084073.8	protein_coding	54	31.24,30.58,32.285,70.8,43.625,41.24,36.04,14.16,15.8,17.24,17.37,13.52,13.21,19.81,13.67,17.225,16.745,13.72,22.87,16.57,30.62,27.315,63.175,36.28,35.19,36.49,30.11,38.91,29.77,37.86,49.53,16.12,12.25,20.55,22.385,16.5,29.87,27.58,12.23,35.36,31.01,10.315,19.02,29.57,24.745,25.31,26.16,18.01,23.85,15.48,31.38,58.485,33.605,11.61,	Coding
chr1	40728343	40728656	RP1-39G22.4	108	-	ENSG00000231296.1	processed_pseudogene	54	0.164,0.108,0,0.261,0.037,0.165,0.211,0,0,0,0,0,0,0,0,0,0,0,0,0,0.167,0.174,0.27,0.207,0.227,0,0,0.154,0.088,0,0.264,0,0,0,0,0,0,0.153,0,0.183,0.139,0,0,0,0.166,0.133,0.142,0,0,0.127,0,0.257,0,0,	Pseudogene
chr1	40766158	40782966	COL9A2	484	-	ENSG00000049089.13	protein_coding	54	2.034,2.938,3.521,30.375,6.543,5.523,14.83,43.815,25.67,38.81,10.84,11.68,26.46,24.36,53.59,41.275,31.935,47.15,136.8,81.08,7.125,50.555,0.924,2.705,5.915,3.536,7.649,4.876,1.524,2.767,21.33,1.547,0.303,13.37,31.145,0.512,7.418,21.75,0.181,10.88,1.679,1.196,193.7,21.01,6.018,5.29,10.55,13.18,7.674,6.006,23.86,8.613,2.639,9.38,	Coding
chr1	40798749	40799229	RP1-228H13.1	153	-	ENSG00000227311.3	processed_pseudogene	54	0.182,0.15,0.109,0.209,0.195,0.227,0.158,0.07,0.067,0.074,0.158,0.193,0.082,0.08,0.092,0.082,0.1,0.075,0.099,0.081,0.187,0.28,0.23,0.226,0.063,0.193,0.147,0.175,0.167,0.181,0.239,0.076,0.054,0.082,0.022,0.04,0.213,0.164,0.111,0.23,0.516,0.115,0.196,0.184,0.197,0.214,0.127,0.127,0.144,0.163,0.215,0.242,0.233,0.053,	Pseudogene
chr1	40810521	40888998	SMAP2	546	+	ENSG00000084070.11	protein_coding	54	48.87,43.04,20.81,28.965,34.225,42.87,42.66,33.385,49.215,38.915,69.33,63.91,62.24,82.13,34.91,41.34,46.88,29.81,35.67,26.27,34.13,188.8,26.125,25.39,35.825,24.02,31.475,21.89,23.71,21.24,47.01,11.34,7.644,11.47,13.55,29.56,87.915,34.835,11.16,40.73,18.07,11.1,63.57,29.44,38.97,43.25,83.81,302.1,31.75,29.79,27.37,29.385,29.075,469.4,	Coding
chr1	40830437	40830855	RP1-228H13.2	12	+	ENSG00000213172.3	processed_pseudogene	54	0,0,0,0,0,0,0,0,0,0,0,0,0,0,0,0,0,0,0,0,0,0,0,0,0,0,0,0,0,0,0,0,0,0,0,0,0.089,0,0,0,0,0,0,0,0,0,0,0.102,0,0,0,0,0,0,	Pseudogene
chr1	40915778	40929390	ZFP69B	284	+	ENSG00000187801.14	protein_coding	54	0.665,0.679,0.57,1.079,1.006,0.671,1.112,1.079,1.378,1.516,2.452,2.494,1.961,2.133,0.918,1.481,2.066,1.069,1.035,0.781,0.807,5.308,3.665,1.117,1.547,0.582,0.695,0.437,0.809,0.482,0.994,0.401,0.264,0.376,0.631,0.287,0.942,0.884,0.155,0.779,1.06,0.776,1.851,0.9,0.615,0.566,0.864,1.097,0.571,2.116,0.822,1.145,0.98,0.408,	Coding
chr1	40942886	40962015	ZFP69	351	+	ENSG00000187815.9	protein_coding	54	3.166,2.698,1.437,4.179,4.162,3.61,4.382,2.308,2.076,2.861,3.784,3.37,2.114,2.318,2.145,2.306,2.998,2.298,4.263,2.377,3.15,4.875,4.293,4.419,4.929,4.133,2.747,3.166,2.371,3.494,4.982,1.262,0.812,1.349,2.614,1.034,3.022,2.305,0.344,4.436,3.869,1.351,2.377,4.151,2.053,2.013,3.374,4.506,1.807,6.737,3.622,5.044,3.694,0.809,	Coding
chr1	40958828	40974333	RP11-656D10.3	289	-	ENSG00000238287.1	antisense	54	1.072,0.97,1.216,1.262,1.5,1.478,1.743,0.636,0.565,0.863,1.103,1.153,0.6,0.596,0.609,0.702,0.912,0.665,0.746,0.685,1.287,1.347,2.071,1.317,2.083,2.003,1.055,1.595,0.623,1.705,2.022,0.737,0.489,1.029,1.69,0.462,1.065,1.038,0.599,1.247,2.023,0.538,2.915,2.117,0.438,0.43,1.185,1.672,0.747,2.791,3.03,2.455,1.302,0.196,	lncRNA
chr1	40974412	40982228	EXO5	356	+	ENSG00000164002.11	protein_coding	54	3.908,2.916,3.204,3.229,3.659,2.837,3.614,1.04,1.296,1.937,6.721,6.234,2.108,2.067,1.091,1.498,2.145,1.479,1.605,1.015,4.015,6.847,5.757,4.896,6.052,4.116,3.64,3.422,3.091,3.58,5.021,1.336,0.989,1.629,2.328,1.974,3.89,3.554,1.071,3.517,3.963,1.494,3.455,4.31,3.113,3.01,4.405,6.337,2.497,4.929,4.078,5.686,3.904,1.198,	Coding
chr1	40980132	40980186	RP11-656D10.5	0	-	ENSG00000227278.1	antisense	54	0,0,0,0,0,0,0,0,0,0,0,0,0,0,0,0,0,0,0,0,0,0,0,0,0,0,0,0,0,0,0,0,0,0,0,0,0,0,0,0,0,0,0,0,0,0,0,0,0,0,0,0,0,0,	lncRNA
chr1	40982666	40982846	RP11-656D10.6	265	-	ENSG00000238186.1	antisense	54	0.688,0.607,0.566,0.61,0.837,0.534,0.815,0.426,0.66,0.779,3.489,2.952,0.901,0.855,0.476,0.498,0.764,0.499,0.494,0.4,0.819,0.606,1.171,1.644,1.619,0.779,0.677,0.694,0.49,0.689,0.638,0.318,0.246,0.63,1.396,0.483,0.82,0.714,0.192,0.786,1.151,0.423,0.747,0.978,0.532,0.525,0.782,1.116,0.463,3.104,1.171,1.256,0.788,0.183,	lncRNA
chr1	40997232	41013841	ZNF684	340	+	ENSG00000117010.15	protein_coding	54	2.9,1.936,3.671,2.952,3.041,2.218,2.572,1.371,1.53,1.917,2.958,2.772,1.841,2.09,1.439,1.429,1.681,1.665,2.806,1.867,2.468,3.204,2.609,3.656,3.225,2.714,2.636,2.464,1.248,2.367,3.17,2.291,2.093,3.805,5.707,6.105,2.67,2.108,0.84,3.949,3.023,1.387,1.957,2.755,1.554,1.624,2.327,3.672,2.188,5.29,3.587,3.792,2.462,0.457,	Coding
chr1	41029205	41029331	RP1-63P18.2	0	+	ENSG00000236505.1	unprocessed_pseudogene	54	0,0,0,0,0,0,0,0,0,0,0,0,0,0,0,0,0,0,0,0,0,0,0,0,0,0,0,0,0,0,0,0,0,0,0,0,0,0,0,0,0,0,0,0,0,0,0,0,0,0,0,0,0,0,	Pseudogene
chr1	41059304	41060025	GTF2F2P2	19	-	ENSG00000233910.1	processed_pseudogene	54	0,0,0,0,0,0,0,0,0,0,0,0,0.081,0.07,0,0,0,0,0,0,0,0,0,0,0,0,0,0,0,0,0,0,0,0,0,0,0,0,0,0,0,0,0,0,0,0,0,0,0,0.167,0,0,0,0,	Pseudogene
chr1	41086350	41131329	RIMS3	464	-	ENSG00000117016.9	protein_coding	54	1.628,1.078,1.066,20.76,12.265,19.56,3.825,23.17,73.6,21.39,85.36,85.42,146.2,144.5,7.09,30.765,24.645,15.39,5.793,9.576,2.322,1.165,0.205,4.403,3.612,8.565,6.065,6.921,1.318,6.058,6.727,1.7,0.427,1.558,2.372,0.28,7.115,1.996,0.253,5.743,4.225,0.471,0.979,4.448,2.98,3.09,3.632,2.295,4.549,6.466,2.292,10.29,2.952,0.486,	Coding
chr1	41134760	41153260	RP4-739H11.3	93	-	ENSG00000237899.1	lincRNA	54	0,0,0,0,0,0,0,0,0,0,0,0,0,0,0,0,0,0,0,0,0,0,0,0,0,0,0,0,0,0,0,0,0,0,0.027,0,0,0,0,0,0,0,0,0,0,0,0,0,0,2.835,0,0,0,0,	lncRNA
chr1	41156051	41157679	NFYC-AS1	373	-	ENSG00000272145.1	antisense	54	2.137,1.464,2.828,3.615,3.886,3.085,6.045,1.812,1.71,2.315,9.768,9.989,2.279,1.998,2.128,2.317,2.622,1.844,4.122,2.465,2.418,5.418,3.269,5.122,8.621,6.047,4.2,4.653,2.86,4.863,6.976,1.279,1.322,3.458,4.997,1.754,3.112,5.633,2.494,6.201,8.242,1.316,8.04,9.111,1.227,1.595,4.958,6.019,3.515,7.075,8.862,9.211,4.944,0.504,	lncRNA
chr1	41157738	41237275	NFYC	497	+	ENSG00000066136.20	protein_coding	54	26.36,21.54,19.84,30.385,25.825,31.97,31.38,10.19,13.175,13.05,41.83,34.7,17.22,20.53,10.97,11.47,14.15,11.09,13.94,9.827,29.64,36.105,18.09,39.89,39.135,29.92,24.41,26.79,25.4,26.3,37.58,20.17,16.215,15.95,22.89,14.19,28.03,28.04,24.17,31.16,39.67,10.785,22.21,29.81,37.08,37.49,25.98,39.53,22.25,27.08,42.3,41.55,32.325,30.04,	Coding
chr1	41249683	41306124	KCNQ4	404	+	ENSG00000117013.14	protein_coding	54	4.295,2.391,0.427,17.76,16.885,20.7,12.64,1.639,3.797,3.399,10.06,11.83,8.696,7.51,1.148,2.115,3.456,2.324,4.825,1.789,3.683,0.903,0.085,7.383,7.647,34.4,11.125,26.66,3.366,29.5,15.98,1.324,1.804,0.588,0.999,0.336,3.148,6.252,5.26,4.246,2.389,1.317,2.579,7.844,2.397,3.497,2.87,0.692,3.476,2.623,1.715,19.485,3.995,0.203,	Coding
chr1	41326722	41328038	CITED4	479	-	ENSG00000179862.6	protein_coding	54	10.74,13.71,18.825,34.565,16.465,14.58,15.4,5.03,6.771,6.923,11.46,11.77,10.91,9.682,4.238,12.28,8.651,5.827,7.226,6.83,34.42,0.295,3.491,15.71,21.855,46.82,13.63,13.59,34.08,12.09,31.6,13.24,13.85,15.41,24.955,22.44,17.71,47.2,16.39,7.627,20.175,28.325,8.864,29.7,64.455,78.38,5.094,44.3,16.26,55.55,14.98,29.675,30.78,7.244,	Coding
chr1	41329585	41342342	RP5-1066H13.4	103	+	ENSG00000229528.1	antisense	54	0,0,0,0,0,0,0,0,0,0,0,0,0,0,0,0,0,0,0,0,0,0,0,0,0,0,0,0,0,0,0,0,0,0,0.027,0,0,0,0,0,0,0,0,0,0,0,0,0,0,3.428,0,0,0,0,	lncRNA
chr1	41403775	41405435	RP11-348A7.1	0	-	ENSG00000228940.1	unprocessed_pseudogene	54	0,0,0,0,0,0,0,0,0,0,0,0,0,0,0,0,0,0,0,0,0,0,0,0,0,0,0,0,0,0,0,0,0,0,0,0,0,0,0,0,0,0,0,0,0,0,0,0,0,0,0,0,0,0,	Pseudogene
chr1	41407922	41408187	UBE2V1P8	0	-	ENSG00000233118.2	processed_pseudogene	54	0,0,0,0,0,0,0,0,0,0,0,0,0,0,0,0,0,0,0,0,0,0,0,0,0,0,0,0,0,0,0,0,0,0,0,0,0,0,0,0,0,0,0,0,0,0,0,0,0,0,0,0,0,0,	Pseudogene
chr1	41445006	41478237	CTPS1	464	+	ENSG00000171793.13	protein_coding	54	8.849,8.811,13.36,60.66,48.69,37.16,30.96,2.793,4.05,4.155,8.922,10.37,7.95,7.266,3.432,4.906,5.966,3.394,4.119,3.402,7.952,34.26,25.44,29.81,29.865,42.57,14.65,19.64,14.54,20.02,40.73,5.363,2.801,5.512,11.525,15.98,12.68,9.035,7.761,16.44,14.575,3.378,9.611,21.2,8.736,9.375,19.59,11.66,8.784,25.45,8.601,56.14,16.16,2.306,	Coding
chr1	41480261	41509562	SLFNL1-AS1	277	+	ENSG00000281207.1	antisense	54	0.473,0.489,0.589,3.569,2.171,1.416,1.572,0.115,0.123,0.157,0.565,0.658,0.186,0.164,0.119,0.19,0.223,0.122,0.18,0.117,0.583,1.228,0.562,3.184,2.212,2.262,0.846,0.858,0.613,0.775,2.677,0.341,0.142,0.51,0.831,1.465,0.873,0.902,0.148,1.099,1.704,0.429,1.039,1.983,0.602,0.596,1.785,0.766,0.528,3.984,1.011,4.289,1.268,0.142,	lncRNA
chr1	41485897	41488909	SLFNL1	321	-	ENSG00000171790.15	protein_coding	54	0.338,0.412,0.428,2.274,1.566,1.081,1.337,0.146,0.198,0.255,1.132,1.421,0.357,0.276,0.152,0.262,0.372,0.169,0.16,0.117,0.428,0.815,0.514,2.205,1.915,1.945,0.796,0.801,0.532,0.733,1.943,0.281,0.133,0.42,0.635,0.999,0.912,0.714,0.187,0.822,1.887,0.358,1.175,1.917,0.585,0.59,1.616,0.571,0.461,61.19,0.825,3.274,1.114,0.113,	Coding
chr1	41492871	41707788	SCMH1	511	-	ENSG00000010803.16	protein_coding	54	31.2,27.31,24.47,61.685,49.92,68.18,49.72,11.125,15.19,10.365,20.34,22.32,17.11,15.26,9.454,11.81,12.17,8.172,8.93,7.359,33.84,26.79,24.03,52,52.285,75.41,32.485,71.11,14.44,72.36,54.22,25.69,17.88,21.59,26.31,8.852,32.675,31.66,22.6,41.02,58.775,18.615,40.66,58.92,15.515,17.66,25.63,19.44,23.91,54.76,40.87,68.235,32.845,2.797,	Coding
chr1	41564309	41564808	RPL23AP17	19	+	ENSG00000215893.3	processed_pseudogene	54	0,0,0,0,0,0,0,0,0,0,0,0,0,0,0,0,0,0,0,0,0,0,0,0,0.099,0,0,0,0,0,0.106,0,0,0,0,0,0,0,0,0,0,0,0,0,0,0,0,0,0,0,0,0.115,0,0,	Pseudogene
chr1	41708044	41750533	RP11-399E6.1	269	+	ENSG00000235358.1	lincRNA	54	0.114,0.06,0.104,0.199,0.151,0.166,0.361,0.048,0.081,0.056,0.383,0.373,0.11,0.096,0.049,0.135,0.065,0.051,0.144,0.091,0.122,0.081,0.034,0.135,0.213,0.295,0.097,0.261,0.024,0.259,0.166,0.113,0.063,0.081,0.112,0.045,0.041,0.172,0.085,0.152,0.27,0.035,0.466,0.289,0.024,0.03,0.102,0.088,0.056,42.22,0.19,0.229,0.101,0,	lncRNA
chr1	41730230	41730534	RP11-399E6.2	24	-	ENSG00000213987.4	processed_pseudogene	54	0,0,0,0,0,0,0,0,0,0,0,0,0,0,0,0,0,0,0,0,0,0,0,0,0,0,0,0,0,0,0,0,0,0,0,0,0,0,0,0,0,0,0,0,0,0,0,0,0,0.423,0,0,0,0,	Pseudogene
chr1	41827593	41849262	FOXO6	360	+	ENSG00000204060.6	protein_coding	54	0.998,1.182,0.925,5.084,2.466,3.695,4.444,2.159,2.909,4.125,0.847,1.014,2.224,2.2,3.854,5.01,4.785,3.476,1.205,1.217,1.896,0.12,0.21,4.935,5.519,3.981,1.402,4.411,0.682,3.54,8.845,1.725,0.648,0.663,1.841,0.165,1.389,2.688,1.475,3.214,12.87,0.75,23.22,5.192,3.138,2.655,0.853,0.965,1.672,7.831,10.09,10.785,3.825,0.048,	Coding
chr1	41840675	41841341	RP11-399E6.4	296	-	ENSG00000229901.1	antisense	54	0.515,0.601,0.306,2.004,1.506,1.309,2.142,0.131,0.1,0.31,0,0,0.09,0.067,0.186,0.236,0.267,0.161,0.084,0.083,1.041,0,0.075,2.171,3.423,2.5,0.89,2.639,0.334,2.373,3.093,0.489,0.146,0.732,3.293,0.081,1.109,1.474,0.071,2.257,4.608,0.703,2.56,6.055,0.389,0.331,0.469,0.767,1.228,1.302,10.54,4.418,1.596,0,	lncRNA
chr1	41944445	41950344	EDN2	305	-	ENSG00000127129.9	protein_coding	54	0.07,0.138,0.092,1.123,0.086,0.192,1.211,0.017,0,0.036,0.056,0.064,0,0,0,0.024,0.038,0.029,0,0,1.163,0.457,0,0.435,0.454,0.35,0.918,0.783,7.674,0.638,0.998,0.271,0.211,2.917,3.436,0.374,1.135,2.172,0.047,0.798,0.1,0.919,1.715,4.402,9.754,7.197,9.52,0.039,0.733,0.622,0.609,0.872,19.025,0,	Coding
chr1	41972035	42501596	HIVEP3	338	-	ENSG00000127124.14	protein_coding	54	2.079,3.056,1.34,1.324,1.499,0.997,1.551,1.776,2.603,1.328,7.907,8.942,3.392,3.063,1.728,2.079,1.576,0.933,3.862,1.886,3.69,5.955,5.024,1.45,1.768,1.22,1.042,1.105,3.53,1.007,1.847,1.096,0.712,0.784,1.324,0.444,4.971,3.264,0.553,2.681,1.586,0.669,5.246,3.05,7.79,6.372,1.374,2.347,0.857,1.593,5.099,1.633,1.63,0.539,	Coding
chr1	42001113	42001539	RP11-486B10.3	27	+	ENSG00000230881.1	antisense	54	0,0,0,0,0,0,0,0,0,0,0,0,0,0,0,0,0,0,0,0,0,0,0,0,0,0,0,0,0,0,0,0,0,0,0,0,0,0.043,0,0,0,0,0,0,0.257,0.191,0,0,0,0,0,0,0,0,	lncRNA
chr1	42007739	42009981	RP11-486B10.4	274	+	ENSG00000230638.4	processed_pseudogene	54	0.039,0.061,0.035,0.028,0.037,0,0.213,0.063,0.097,0.077,0.335,0.412,0.08,0.101,0.08,0.079,0.071,0.059,0.12,0.054,1.023,0.305,0.157,0.049,0.061,0.031,0.52,0.017,7.887,0.015,0.096,0.03,0.013,0.12,0.228,0.069,2.263,3.502,0,0.049,0.031,0.656,0.79,1.992,14.795,11.56,0.189,0.048,0.469,0.079,1.725,0.047,2.038,0.034,	Pseudogene
chr1	42506267	42507400	HNRNPFP1	55	+	ENSG00000227538.1	processed_pseudogene	54	0,0,0,0,0,0,0,0,0,0,0,0,0,0,0,0,0,0,0,0,0,0,0,0,0,0,0,0,0,0,0,0,0,0,0,0,0,0,0,0,0,0,0,0,0,0,0,0,0,1.212,0,0,0,0,	Pseudogene
chr1	42606305	42607062	RP11-319C21.1	0	+	ENSG00000228776.2	processed_pseudogene	54	0,0,0,0,0,0,0,0,0,0,0,0,0,0,0,0,0,0,0,0,0,0,0,0,0,0,0,0,0,0,0,0,0,0,0,0,0,0,0,0,0,0,0,0,0,0,0,0,0,0,0,0,0,0,	Pseudogene
chr1	42619091	42621495	GUCA2B	286	+	ENSG00000044012.3	protein_coding	54	0,0,0,0,0,0,0,0,0,0,0,0,0,0,0,0,0,0,0,0,0,0,0,0,0,0.264,15.16,0,0,0,0,0,0,0.054,0,1.714,0,0,0,0,0,0.2,0,0,0.125,0.144,40.02,0,4.888,0.381,0,0,0,0,	Coding
chr1	42628361	42630389	GUCA2A	440	-	ENSG00000197273.3	protein_coding	54	0,0,0.171,0,0,0,0,0,0,0,0,0,0,0,0,0,0,0,0,0,0,0,0,0.133,0,0.738,118.25,0,0,0,0,0,0.029,0,0.045,0.102,0.322,0,0,0,0,0.486,0.149,0.053,0,0,484.1,0.296,0.074,0.454,0.137,0,0,0,	Coding
chr1	42642209	42801548	FOXJ3	490	-	ENSG00000198815.8	protein_coding	54	33.71,26.6,14.705,27.185,26.305,32.87,29.64,9.854,13.585,13.37,46.42,33.51,14.14,20.06,11.63,13.955,15.6,9.895,12.2,8.809,32.32,32.205,26.35,41.8,39.86,25.53,19.235,24.84,17.3,24.15,30.8,13.83,9.183,9.687,13.735,7.57,29.64,21.105,25.61,42.57,36.085,9.861,25.69,25.94,29.48,30.83,21.99,21.62,17.43,28.53,31.88,40.015,29.295,5.856,	Coding
chr1	42846465	42888249	RIMKLA	330	+	ENSG00000177181.14	protein_coding	54	0.262,0.176,0.199,0.185,0.165,0.104,0.527,3.494,7.163,4.645,11.2,10.57,11.34,13.63,3.59,4.871,5.543,3.735,3.047,3.744,0.342,4.174,0.01,0.246,0.245,2.668,2.659,2.112,0.146,2.018,0.331,1.472,1.894,0.715,0.689,0.064,2.571,0.699,0.516,0.256,0.098,0.615,2.085,0.859,0.224,0.293,0.504,0.31,0.898,1.948,0.88,0.33,0.248,0.032,	Coding
chr1	42878068	42878465	RP11-157D18.2	53	-	ENSG00000235002.1	processed_pseudogene	54	0,0,0,0,0,0,0,0,0,0,0.189,0.225,0.072,0,0,0.064,0,0,0,0,0,0.188,0,0,0,0,0.1,0,0,0,0,0,0,0,0,0,0,0,0,0,0,0,0.237,0,0,0,0,0,0,0.088,0,0,0,0,	Pseudogene
chr1	42895999	42921787	ZMYND12	363	-	ENSG00000066185.12	protein_coding	54	1.289,1.663,3.95,1.108,1.368,0.704,1.444,3.532,3.8,4.582,2.042,1.882,3.762,4.433,2.803,5.948,4.663,3.242,5.993,4.416,1.907,1.228,0.855,1.668,2.807,1.354,1.375,0.88,0.537,0.794,2.777,1.1,0.861,3.924,6.293,2.594,2.431,1.361,1.453,2.139,3.266,1.516,9.901,2.713,0.926,0.819,0.89,1.506,1.52,64.1,5.533,1.554,1.15,0.165,	Coding
chr1	42921938	42926085	PPCS	515	+	ENSG00000127125.8	protein_coding	54	47.01,34.93,50.82,41.395,43.335,43.68,42.18,16.045,17.95,17.73,21.13,19.18,19.07,21.29,14.14,18.225,19.235,15.39,24.9,20.31,44.96,47.5,43.785,43.43,46.45,38.78,40.645,36.21,40.22,38.53,38.32,18.97,13.545,36.41,45.98,23.625,37.87,42.405,16.6,44.7,37.605,21.84,31.36,48.82,43.425,43.41,43.27,45.19,40.06,18.9,50.8,42.57,43.875,13.06,	Coding
chr1	42929000	43120335	CCDC30	307	+	ENSG00000186409.14	protein_coding	54	1.015,0.769,1.079,1.321,1.421,1.613,1.178,1.111,1.412,1.718,2.034,1.882,2.027,2.121,1.259,2.257,2.109,1.042,1.338,0.991,1.362,0.393,0.398,2.118,2.97,1.32,0.716,1.047,0.398,0.945,2.054,0.405,0.185,2.027,2.354,0.252,1.661,1.109,0.168,2.479,2.889,0.597,7.715,1.728,0.756,0.747,0.719,0.809,0.573,6.739,5.826,2.11,1.196,0.227,	Coding
chr1	42957409	42958164	RP11-163G10.2	4	+	ENSG00000230116.1	processed_pseudogene	54	0,0,0,0,0,0,0,0,0,0,0,0,0,0,0,0,0,0,0,0,0,0,0,0,0,0,0,0,0,0,0,0,0,0,0.029,0,0,0,0,0,0,0,0.03,0,0,0,0,0,0,0,0,0,0,0,	Pseudogene
chr1	42965875	42966010	TMSB4XP1	274	-	ENSG00000236876.3	processed_pseudogene	54	1.848,1.474,0.856,1.794,1.851,1.442,0.529,0.402,0.414,0.425,0.395,0.39,0.39,0.486,0.62,0.616,0.685,0.497,1.863,0.744,1.196,5.544,1.687,1.171,1.267,0.603,0.897,0.992,0.398,0.961,0.952,0.423,0.21,0.454,0.527,0.161,2.357,0.519,0.136,1.495,0.984,0.218,0.39,0.699,0.577,0.573,1.189,1.982,0.839,0.216,0.779,1.454,1.165,1.981,	Pseudogene
chr1	43036640	43037061	RP11-163G10.4	65	+	ENSG00000236180.2	processed_pseudogene	54	0,0,0,0,0,0,0.096,0,0,0,0,0.076,0,0,0,0,0,0,0,0,0,0,0,0.125,0.05,0,0,0,0,0,0.125,0,0,0,0,0,0,0,0,0.105,0.133,0.043,0.149,0.078,0,0,0,0,0,0.376,0.129,0,0.078,0,	Pseudogene
chr1	43124095	43142429	PPIH	473	+	ENSG00000171960.10	protein_coding	54	20.13,16.03,15.905,18.78,18.5,19.72,20.22,9.277,11.485,10.465,21.05,17.65,11.94,15,8.588,10.845,11.785,9.061,11.5,8.322,21.12,67.63,32.875,25.98,24.015,18,17.825,16.03,23.64,16,24.56,10.92,7.526,9.118,14.36,5.319,21.95,18.03,6.815,24.94,27.06,6.101,12.74,20.71,21.375,21.39,20.67,26.85,14.72,32.91,29.03,26.245,23.18,7.361,	Coding
chr1	43144405	43147330	RP5-994D16.3	311	+	ENSG00000234917.2	lincRNA	54	0.86,0.561,0.641,0.862,0.887,1.024,1.027,2.443,2.901,2.22,6.557,5.413,2.926,3.461,2.626,3.048,2.759,1.868,2.772,2.044,1,1.191,0.599,1.508,1.782,0.858,0.718,0.715,0.694,0.694,1.21,0.435,0.301,0.486,0.904,0.267,0.778,0.863,0.619,2.504,1.863,0.427,1.975,2.03,1.194,1.455,0.897,1.529,0.646,8.856,2.603,1.437,1.071,0.138,	lncRNA
chr1	43148097	43168020	YBX1	692	+	ENSG00000065978.18	protein_coding	54	642.5,566.4,245.1,679.85,734.15,912.7,672.4,106.45,86.615,101.6,196.9,178.6,79.52,84.12,104.9,110.4,93.755,97.12,221.8,140.4,495.5,1272.5,1200.5,530.2,520.6,771,479.05,699.1,386,735.8,540.2,461.9,394.8,222.6,323.15,122.3,575.25,299,820.3,617,462.8,124.1,159.5,409.3,347.15,344.4,379.4,387.9,327.8,1312,450.9,605.35,476.95,271.5,	Coding
chr1	43198763	43205925	CLDN19	373	-	ENSG00000164007.10	protein_coding	54	0.07,0.034,0.035,0.063,0.412,0.061,0.325,0.008,0.007,0.012,0.03,0.034,0.014,0.012,0.014,0.009,0.016,0.006,0.053,0.011,0.726,0.015,0,0.033,0.073,0.025,0.027,0.148,0.049,0.131,0.113,0.025,0.009,2.589,31.225,0.023,0.031,0.267,0.034,188.7,0.033,0.01,0.019,0.142,0.406,0.315,0.043,0.009,0.162,0.084,0.023,0.039,0.077,0.01,	Coding
chr1	43212005	43232755	P3H1	494	-	ENSG00000117385.15	protein_coding	54	31.92,26.94,25.43,43.635,38.535,30.55,28.7,4.787,5.508,5.623,20.33,21.54,7.947,6.489,5.539,7.572,6.74,5.179,8.462,5.565,28.56,25.485,107,54.83,50.5,23.58,15.44,25.5,9.578,23.31,37,11.99,5.893,11.47,14.92,17.015,38.925,16.71,4.239,57.05,46.28,7.285,59.01,29.06,16.33,17.6,22.16,41.32,11.79,48.05,31.53,44.755,29.285,9.066,	Coding
chr1	43232939	43241418	C1orf50	457	+	ENSG00000164008.14	protein_coding	54	15.14,12.89,13.61,15.23,15.67,16.15,17.11,11.785,14.125,11.65,15.82,13.93,13.18,14.61,11.96,16.195,15.795,10.26,15.7,12.46,14.79,23.955,14.91,16.26,18.61,15.04,11.56,14.41,11.21,13.84,14.33,9.512,7.732,11.22,14.02,10.09,12.54,9.916,9.78,23.25,17.705,5.188,21.33,16.65,13.11,13.07,12.28,14.47,9.898,31.79,15.3,16.125,15.23,6.086,	Coding
chr1	43241483	43242461	RP5-994D16.9	331	-	ENSG00000228452.1	antisense	54	2.819,1.542,1.8,2.28,2.322,2.981,2.573,1.831,1.901,1.757,3.032,2.741,2.017,2.082,1.738,2.256,2.109,1.517,2.28,1.943,2.564,3.182,2.038,2.028,3.045,2.239,1.909,2.393,1.423,2.296,2.547,1.139,0.876,1.05,1.752,0.841,1.833,1.794,2.309,4.164,3.315,0.709,2.593,2.2,2.564,2.727,2.347,1.66,1.428,9.572,2.351,2.744,2.194,0.537,	lncRNA
chr1	43250677	43282290	TMEM269	187	+	ENSG00000274386.5	protein_coding	54	0.282,0.124,0.057,0.238,0.198,0.318,0.148,0.133,0.143,0.174,0.86,0.833,0.17,0.165,0.137,0.14,0.306,0.15,0.234,0.122,0.257,0.198,0.084,0.496,0.384,0.143,0.113,0.125,0.088,0.104,0.285,0.051,0.03,0.08,0.099,0.073,0.253,0.127,0.143,0.516,0.235,0.077,0.265,0.209,0.484,0.654,0.195,0.239,0.071,2.441,0.142,0.279,0.314,0.087,	Coding
chr1	43272722	43282475	SVBP	470	-	ENSG00000177868.11	protein_coding	54	25.15,18.14,8.921,19.305,20.88,24.37,18.99,14.22,13.415,11.615,29.92,25.73,14.53,17.82,12.59,14.455,12.665,10.27,23.71,14.89,21.65,17.155,18.08,33.6,26.305,20.52,13.49,19.87,10.29,18.62,22.86,7.309,6.078,9.087,12.985,5.073,14.75,9.255,8.17,34.23,29.705,3.361,25.88,15.91,11.94,12.24,12.86,15.79,8.33,50.37,17.4,25.43,19.74,10.72,	Coding
chr1	43282794	43310660	ERMAP	413	+	ENSG00000164010.13	protein_coding	54	11.51,6.046,11.73,7.793,8.599,8.824,9.223,3.218,3.428,4.332,1.593,1.908,3.838,3.585,2.969,3.671,5.43,3.098,5.602,3.451,10.24,5.941,11.485,11.82,14.12,8.06,7.398,8.401,8.052,8.289,9.298,2.803,1.901,5.147,6.654,7.324,10.52,8.98,1.847,12.59,7.219,5.157,17.32,11.24,10.455,10.77,7.787,10.46,6.562,6.75,15.49,10.355,10.74,5.195,	Coding
chr1	43300351	43312093	RP11-342M1.3	233	-	ENSG00000228192.7	antisense	54	0.552,0.381,1.071,0.508,0.537,0.327,0.608,0.195,0.165,0.243,0.103,0.129,0.205,0.171,0.145,0.222,0.242,0.183,0.532,0.284,0.595,1.815,1.181,0.542,0.689,0.43,0.355,0.48,0.422,0.447,0.631,0.32,0.201,0.432,0.612,0.422,0.597,0.635,0.212,1.043,0.59,0.21,0.797,0.721,0.556,0.587,0.451,0.576,0.343,2.132,1.319,0.675,0.612,0.118,	lncRNA
chr1	43312243	43318148	ZNF691	433	+	ENSG00000164011.17	protein_coding	54	8.418,8.485,10.885,10.77,11.64,10.45,15.6,4.965,4.463,5.354,7.58,7.596,5.324,5.234,4.783,5.989,5.514,4.794,8.266,5.558,10.13,14.005,10.54,15.48,20.42,14.01,8.848,12.87,7.154,12.72,15.14,4.94,4.242,8.39,11.585,9.922,9.629,10.17,4.588,18.54,17.445,4.768,14.66,17.21,8.096,8.063,9.752,16.15,8.18,13.76,21.21,19.145,11.295,3.389,	Coding
chr1	43352267	43354438	RP11-342M1.7	134	-	ENSG00000233708.1	processed_pseudogene	54	0,0,0,0,0,0,0,0.014,0.028,0.01,0.017,0,0.049,0.054,0.022,0,0.022,0.011,0.026,0.017,0,0.016,0,0,0.031,0,0,0,0,0,0,0,0,0,0,0,0,0,0,0.041,0,0,0,0,0.048,0.035,0,0.014,0,5.568,0,0,0,0,	Pseudogene
chr1	43356764	43358101	RP11-342M1.6	20	-	ENSG00000237090.1	processed_pseudogene	54	0,0,0,0,0,0,0,0,0.021,0,0,0,0.037,0.038,0,0,0,0,0,0,0,0,0,0,0,0,0,0,0,0,0,0,0,0,0,0,0,0,0,0,0,0,0,0,0,0,0,0,0,0.24,0,0,0,0,	Pseudogene
chr1	43368902	43369583	ATP6V1E1P1	114	+	ENSG00000225099.1	processed_pseudogene	54	0.089,0.062,0.097,0.091,0.079,0.157,0.06,0.061,0.085,0.071,0.157,0.143,0.169,0.166,0.072,0.087,0.104,0.078,0.1,0.068,0.071,0.068,0.074,0,0.119,0.082,0.047,0.097,0.05,0.098,0.075,0.057,0.048,0.051,0.038,0,0.112,0.046,0.092,0.081,0.06,0,0.065,0.042,0.097,0.104,0,0,0,0.358,0.06,0.051,0.06,0.043,	Pseudogene
chr1	43391045	43424719	SLC2A1	555	-	ENSG00000117394.20	protein_coding	54	18.18,14.54,9.354,60.085,28.47,49.65,35.57,42.075,41.125,59.07,39.62,49.86,58.71,49.62,53.24,53.665,43.73,56.83,81.6,65.56,25.99,61.715,70.79,80.67,65.93,11.78,15.905,21.98,154.8,18.88,49.1,9.767,12.345,19.15,39.55,1.579,11.605,27.775,2.107,703.8,18.25,2.571,22.39,25.39,272.55,265.8,15.17,21.54,11.98,10.07,16.52,21.795,176.05,28.51,	Coding
chr1	43417872	43418312	RP5-848E13.5	210	-	ENSG00000284138.1	processed_pseudogene	54	0.061,0,0,0.419,0.103,0.259,1.361,0.048,0.074,0.12,0.082,0.207,0.161,0.084,0.075,0.125,0.06,0.109,0.248,0.104,0.1,0.468,0,1.373,0.275,0,0.059,0,0.875,0,0.234,0,0,0.437,0.316,0,0.11,0.214,0,1.99,0,0,0.211,0.226,1.445,1.129,0.164,0.542,0,0,0.132,0,4.828,1.589,	Pseudogene
chr1	43424965	43449029	SLC2A1-AS1	312	+	ENSG00000227533.5	lincRNA	54	0.618,0.386,0.5,4.762,2.551,3.624,2.272,1.76,1.849,1.786,1.374,1.391,1.802,1.983,1.653,1.727,2.694,1.696,2.472,1.969,0.798,1.26,1.018,3.045,3.624,1.462,0.56,1.914,1.47,1.823,2.743,0.344,0.252,0.765,0.988,0.049,0.393,0.85,0,5.943,0.725,0.096,5.701,2.153,3.556,3.887,0.63,0.565,0.384,1.452,1.055,1.712,2.521,0.655,	lncRNA
chr1	43425248	43427535	RP5-848E13.4	128	-	ENSG00000283973.1	lincRNA	54	0,0,0,0.256,0.078,0.146,0,0.079,0.097,0.134,0.075,0.151,0.17,0.118,0.108,0.14,0.095,0.128,0.122,0.134,0,0.07,0,0.101,0.102,0.054,0,0.069,0.089,0.061,0.098,0,0,0,0.041,0,0,0.065,0,1.175,0.111,0,0.132,0.051,0.45,0.387,0,0,0,0.062,0,0.09,0.194,0,	lncRNA
chr1	43569756	43570168	RP3-393B19.1	0	+	ENSG00000277513.1	processed_pseudogene	54	0,0,0,0,0,0,0,0,0,0,0,0,0,0,0,0,0,0,0,0,0,0,0,0,0,0,0,0,0,0,0,0,0,0,0,0,0,0,0,0,0,0,0,0,0,0,0,0,0,0,0,0,0,0,	Pseudogene
chr1	43610823	43622067	FAM183A	312	+	ENSG00000186973.10	protein_coding	54	0,0.087,0.12,0,0,0,1.514,0.581,0.225,0.762,0,0.058,0.103,0.102,2.051,3.026,1.28,0.161,0.43,0.276,0.418,0,0.101,0.682,0.852,0.106,0.304,0.091,2.697,0.087,6.246,0.032,0,1.488,2.429,0.034,4.231,1.528,0,0.595,0.507,0.049,20.52,9.161,4.97,4.312,0.125,0.142,0.108,16.88,0.152,0.405,3.387,0,	Coding
chr1	43629845	43736607	EBNA1BP2	506	-	ENSG00000117395.12	protein_coding	54	26.98,27.66,26.765,33.735,32.29,34.11,29.87,19.005,25.765,22.695,29.25,26.26,30.22,36.3,17.88,22.885,26.935,17.13,23.08,17.77,28.87,62.365,64.78,31.61,33.855,28.42,22.92,28.4,32.59,29.44,37.57,13.07,11.195,27.21,33.505,44.46,26.24,24.125,18.34,36.85,30.415,12.095,57.94,31.29,29.655,27.97,21.43,23.9,21.46,58.07,35.87,37.395,33.605,4.091,	Coding
chr1	43638534	43720029	CFAP57	281	+	ENSG00000243710.7	protein_coding	54	0.579,0.3,0.131,0.392,0.425,0.253,0.172,0.44,0.483,1.452,0.048,0.064,0.601,0.618,0.744,0.868,1.819,0.729,0.186,0.106,0.372,4.76,0.22,0.275,0.602,0.067,0.06,0.081,0.05,0.059,1.501,0.125,0.054,0.386,0.63,0.456,0.89,0.13,0.03,0.335,0.324,0.102,3.198,0.397,0.458,0.509,0.08,0.053,0.11,29.97,1.314,0.177,0.172,0.014,	Coding
chr1	43735664	43739673	TMEM125	448	+	ENSG00000179178.10	protein_coding	54	0.146,0.308,0.594,0.134,0.206,0.088,1.229,9.296,2.759,9.454,2.134,2.838,5.253,4.782,17,7.789,5.159,14.51,73.16,20.66,5.738,0.091,0.041,0.181,0.275,0.154,20.38,0.099,12.7,0.083,3.902,0.625,0.076,10.51,18.71,0.479,89.025,34.67,0.029,0.833,2.15,48.61,53.45,29.1,14.905,17.98,15.98,0.363,27.85,3.452,81.92,0.132,4.924,0.058,	Coding
chr1	43747553	43751288	C1orf210	398	-	ENSG00000253313.5	protein_coding	54	0.146,0.078,0.029,0.054,0.055,0.064,0.6,0.049,0.034,0.074,0.027,0.058,0.066,0.044,0.09,0.048,0.048,0.062,0.14,0.079,7.165,0.044,0.04,0.407,0.135,0.166,27.64,0.082,21.82,0.087,0.879,0.038,0.027,19.11,22.105,1.623,12.645,25.35,0.023,0.358,0.131,14.935,15.6,11.61,22.685,25.62,19.74,0.062,28.61,0.757,33.29,0.12,13.955,0.026,	Coding
chr1	43766663	43788779	TIE1	455	+	ENSG00000066056.13	protein_coding	54	51.26,51.14,8.85,8.567,21.145,10.42,17.14,3.444,3.647,5.149,2.853,4.592,7.712,5.383,4.66,4.684,3.554,5.051,7.034,5.9,46.6,0.789,0.117,20.48,25.3,12.17,8.559,17.92,5.893,17.94,23.72,12.54,11.735,10.3,16.21,2.722,46.86,7.046,7.448,31.48,9.154,1.681,10.03,13.87,7.026,9.1,10.87,24.16,6.506,4.994,38.88,38.67,13.95,0.215,	Coding
chr1	43803519	43818443	MPL	191	+	ENSG00000117400.16	protein_coding	54	0.498,0.263,0.119,0.275,0.289,0.358,0.337,0.174,0.194,0.188,0.115,0.132,0.462,0.341,0.151,0.156,0.19,0.16,0.322,0.223,0.39,0.038,0.023,0.237,0.428,0.291,0.173,0.359,0.162,0.323,0.349,0.206,0.156,0.104,0.143,0.04,0.648,0.163,0.073,0.611,0.735,0.114,0.285,0.267,0.203,0.218,0.141,0.252,0.146,1.474,0.481,0.482,0.223,0.171,	Coding
chr1	43820354	43824329	RP1-92O14.3	297	-	ENSG00000234694.1	antisense	54	2.582,1.449,0.533,0.954,1.103,1.087,1.006,0.381,0.2,0.435,0.355,0.388,0.271,0.263,0.506,0.351,0.3,0.465,0.896,0.53,3.06,1.796,0.76,1.581,1.616,0.906,1.516,0.954,1.545,0.925,1.054,0.307,0.215,1.265,2.375,0.258,1.611,1.834,0.178,3.04,0.677,1.39,1.993,2.392,2.936,2.943,1.244,1.117,1.614,9.51,4.554,1.438,1.613,0.373,	lncRNA
chr1	43824625	43828874	CDC20	413	+	ENSG00000117399.13	protein_coding	54	1.78,0.829,1.282,0.896,1.035,0.57,1.04,0.392,0.285,0.364,0.528,0.629,0.608,0.473,0.733,0.508,0.271,0.426,1.933,0.684,1.635,119.25,51.465,0.675,1.141,0.626,8.324,0.64,30.85,0.597,0.807,0.429,0.343,1.075,1.131,0.316,2.337,3.929,0.177,2.217,0.673,0.277,0.497,1.057,7.909,8.097,11.34,11.76,1.934,105.6,2.305,0.769,7.899,2.862,	Coding
chr1	43829067	43833745	ELOVL1	561	-	ENSG00000066322.14	protein_coding	54	91.54,72.46,46.785,67.455,71.885,62.81,84.68,25.56,14.595,23.905,22.57,26.1,23.09,19.78,46.53,32.455,17.755,31.53,274.7,62.91,76.14,64.7,93.845,61.12,65.88,49.34,62.935,65.95,168,64.7,60.93,22.17,16.185,34.98,50.485,18.46,85.445,66.44,12.19,109.1,40.425,23.935,36.28,75.6,215.05,202.4,60.27,68.42,58.07,30.27,99.37,68.285,117.1,43.84,	Coding
chr1	43849587	43855479	MED8	515	-	ENSG00000159479.16	protein_coding	54	43.28,37.03,29.535,45.765,43.055,41.19,34.74,14.145,19.515,14.64,39.7,37.6,26.03,27.26,16.83,22.32,14.325,14.17,28.88,19.75,38.22,51.425,70.1,41.49,45.235,34.83,30.91,34.71,48.21,34.65,42.17,13.75,9.506,22.24,29.97,23.025,40.81,33.06,12.06,43.32,38.66,16.04,57.61,38.45,45.49,49.91,30.55,35.21,29.97,42.45,47.92,40.305,42.17,19.15,	Coding
chr1	43850783	43854826	RP1-92O14.6	336	+	ENSG00000229431.1	antisense	54	3.105,2.519,1.873,1.706,1.787,0.967,1.114,1.01,1.426,1.125,3.482,4.296,3.149,2.57,1.344,2.646,1.31,0.976,3.28,2.073,2.375,2.7,4.715,1.959,2.368,1.322,1.682,1.609,2.725,1.42,2.263,0.822,0.589,1.261,2.507,1.351,2.514,2.333,0.307,3.66,3.207,1.369,10.61,2.491,2.81,2.925,2.121,2.43,1.864,10.38,4.764,2.354,2.285,0.573,	lncRNA
chr1	43855552	43919918	SZT2	446	+	ENSG00000198198.15	protein_coding	54	13.75,11.29,9.656,13.705,13.515,12.71,15.84,3.34,3.896,4.366,18.86,22.29,6.925,5.049,4.063,5.035,4.412,3.578,6.929,4.275,14.11,11.895,10.565,18.01,19.91,15.39,12.295,14.94,9.984,14.28,20.14,5.921,4.082,7.377,8.034,5.984,16.14,12.235,5.043,20.21,22.76,6.391,22.43,19.48,13.805,14.66,15.14,16.33,10.48,24.84,25.25,21.775,14.565,5.504,	Coding
chr1	43913446	43914209	SZT2-AS1	0	-	ENSG00000229372.1	antisense	54	0,0,0,0,0,0,0,0,0,0,0,0,0,0,0,0,0,0,0,0,0,0,0,0,0,0,0,0,0,0,0,0,0,0,0,0,0,0,0,0,0,0,0,0,0,0,0,0,0,0,0,0,0,0,	lncRNA
chr1	43990857	44089337	PTPRF	518	+	ENSG00000142949.16	protein_coding	54	57.09,55.61,10.845,17.81,17.83,13.18,53.42,17.475,23.155,21.515,13.83,17.16,32.34,27.36,12.37,18.81,23.17,14.37,18.22,16.19,69.99,0.823,23.025,50.89,44.25,43.68,58.85,40.05,98.36,35.59,48.3,4.254,0.663,16.85,22.715,42.71,37.02,84.47,1.059,53.45,36.275,24.855,31.72,65.19,115.4,102.7,41.68,4.504,36.68,15.77,39.22,54.755,67.51,0.284,	Coding
chr1	44115828	44171186	KDM4A	457	+	ENSG00000066135.12	protein_coding	54	15.22,12.87,25.705,14.33,13.355,14.03,17.52,5.417,7.334,8.076,25.76,23.61,11.21,10.78,5.611,6.89,8.781,6.016,7.834,5.608,16.08,23.14,27.21,24.24,21.325,13.79,15.92,13.3,16.77,12.8,17.63,5.686,4.406,7.403,8.186,7.178,16.49,17.485,6.677,18.99,23.35,5.54,16.79,17.99,23.855,26.7,16.92,17.49,11.42,9.599,20.93,22.98,18.72,6.103,	Coding
chr1	44165435	44173809	KDM4A-AS1	304	-	ENSG00000236200.5	antisense	54	1.938,1.107,2.223,0.886,0.999,0.713,1.779,0.455,0.54,0.7,1.777,1.94,0.835,0.692,0.539,0.771,0.991,0.516,0.962,0.588,2.012,3.083,1.369,2.363,2.486,1.033,1.392,0.967,1.321,0.905,1.996,0.464,0.286,0.716,0.985,1.146,1.548,2.073,0.647,3.102,2.313,0.696,3.105,2.743,2.723,3.303,1.61,2.693,1.01,4.653,2.642,2.008,2.305,0.422,	lncRNA
chr1	44171494	44396837	ST3GAL3	451	+	ENSG00000126091.19	protein_coding	54	12.89,10.83,10.31,18.49,15.625,19.22,15.89,9.649,15.02,11.855,20.17,22.72,22.59,20.92,9.433,12.645,14.595,9.96,7.282,9.478,11.01,6.834,11.565,19.22,19.69,18.3,6.96,20.05,3.174,19.75,18.23,8.277,8.319,5.043,5.166,4.679,9.995,4.541,28.35,21.62,17.615,2.747,18.87,13.24,5.287,6.089,5.281,7.092,4.402,43.25,10.46,20.41,10.515,1.772,	Coding
chr1	44175062	44193014	RP11-184I16.4	331	-	ENSG00000229444.1	antisense	54	0.082,0,0.051,0.082,0,0.063,0.087,0.015,0.055,0.049,0.14,0.162,0.075,0.058,0,0.056,0.05,0,0,0.063,0.141,0.091,0.071,0.126,0.161,0.074,0,0.149,0,0.165,0.137,0,0,0,0,0,0,0.074,116.8,0.112,0.107,0,0.82,0,0.384,0.287,0,0,0,2.606,0,0.182,0.086,0,	lncRNA
chr1	44209141	44209412	RP11-184I16.3	0	+	ENSG00000233674.2	processed_pseudogene	54	0,0,0,0,0,0,0,0,0,0,0,0,0,0,0,0,0,0,0,0,0,0,0,0,0,0,0,0,0,0,0,0,0,0,0,0,0,0,0,0,0,0,0,0,0,0,0,0,0,0,0,0,0,0,	Pseudogene
chr1	44315971	44317283	SHMT1P1	19	-	ENSG00000224751.2	processed_pseudogene	54	0,0,0,0,0,0,0,0,0,0,0,0.039,0,0,0,0,0,0,0,0,0,0.021,0,0.058,0.054,0,0,0,0,0,0,0,0,0,0,0.02,0,0,0,0.037,0.05,0,0,0,0,0,0,0,0,0.041,0,0,0,0,	Pseudogene
chr1	44398991	44402913	ARTN	306	+	ENSG00000117407.16	protein_coding	54	0.683,1.645,0.502,0.687,1.866,2.07,1.99,0.362,0.45,0.56,4.089,4.712,0.714,0.597,0.324,0.891,0.697,0.473,0.411,0.387,1.32,1.05,0.277,3.468,4.223,1.315,1.445,2.306,1.973,1.306,2.257,0.692,0.19,1.627,2.176,0.195,1.699,0.974,0.236,2.416,1.29,0.699,5.906,6.69,0.771,0.797,0.829,0.576,0.906,3.255,1.52,2.645,4.09,0.034,	Coding
chr1	44410041	44412223	RP11-7O11.3	299	-	ENSG00000237950.1	antisense	54	0.974,0.569,0.765,1.832,1.828,2.3,1.871,0.957,0.966,1.161,2.693,2.677,0.954,1.009,0.948,1.262,1.19,0.938,1.733,1.297,1.232,2.75,0.518,1.766,1.841,1.82,1.298,1.73,0.831,1.758,1.443,0.663,0.356,0.937,1.785,0.165,0.799,1.494,0.815,2.653,1.798,0.935,4.037,2.129,0.868,1.15,1.211,1.078,1.017,0.971,2.962,2.7,1.601,0.11,	lncRNA
chr1	44412610	44433694	IPO13	503	+	ENSG00000117408.10	protein_coding	54	15.95,14.28,23.155,23.335,22.06,21.24,22.85,31.065,29.145,38.77,48.8,57.52,39.79,34.67,37.68,28.535,36.375,39.38,74.26,37.54,15.51,16.5,19.13,21.68,26.03,27.74,17.45,25.92,21.72,27.41,23.09,13.14,21.34,18.08,17.74,8.503,19.49,17.19,73.67,36.08,20.02,6.296,36.08,26.11,17.565,18.47,15.78,17.62,15.28,92.02,34.12,31.29,22.055,5.59,	Coding
chr1	44435671	44439041	DPH2	470	+	ENSG00000132768.13	protein_coding	54	16.9,16.3,18.54,17.21,19.345,16.3,20.92,8.136,10.485,10.515,16.02,19.18,16.02,13.71,9.069,9.08,11.67,9.268,11.2,8.462,19.54,41.135,22.71,17.13,22.585,18.9,17.81,18.52,19.35,19.64,23.18,9.925,8.847,11.65,21.31,9.512,17.805,16.49,25.1,22.94,20.31,13.64,24.88,21.92,17.91,19.04,19.43,26.82,16.21,22.59,22.76,23.605,17.3,5.62,	Coding
chr1	44440158	44443967	ATP6V0B	567	+	ENSG00000117410.13	protein_coding	54	52.35,55.51,88.91,67.65,64.73,54.71,53.78,48.58,64.67,56.69,112.4,107.7,83.64,99.4,54.92,81.385,63.175,49.49,85.96,60.51,55.93,57.205,60.41,64.74,64.635,51.48,61.26,55.12,61.28,50.8,66.01,33.64,26.22,94.4,111.05,43.785,107.95,75.7,41.6,73.71,51.095,46.285,128.8,83.45,70.52,68.63,62.25,111.3,65.28,57.28,101,60.62,62.95,194.6,	Coding
chr1	44444614	44456842	B4GALT2	502	+	ENSG00000117411.16	protein_coding	54	30.06,24.27,13.51,36.48,32.435,28.02,38.37,41.535,45.25,26.775,17.9,19.28,44.44,44.09,32.85,30.07,31.795,23.2,31.96,26.23,24.96,22.755,57.81,34.66,36.945,41.92,22.38,35.54,26.59,42.16,25.76,16.91,13.54,11.86,17.455,14.4,22.085,20.55,25.94,34.61,23.25,19.255,27.67,34.1,29.57,31.71,12.15,11.73,14.22,31.01,19.22,36.605,30.655,0.95,	Coding
chr1	44457030	44462154	CCDC24	427	+	ENSG00000159214.12	protein_coding	54	3.428,3.066,7.796,8.16,6.422,5.909,9.772,8.697,10.465,6.846,11.24,11.29,12.89,12.75,6.466,10.625,9.249,4.399,4.847,5.51,7.521,2.245,2.679,9.905,12.74,5.915,7.896,6.214,4.43,5.884,11.1,1.352,0.567,12.66,18.3,2.935,7.239,10.24,0.713,7.792,7.635,5.194,40.42,19.72,4.918,5.215,5.795,6.128,5.749,47.27,32.07,10.017,7.434,1.125,	Coding
chr1	44457171	44497139	SLC6A9	436	-	ENSG00000196517.11	protein_coding	54	3.815,4.25,21.885,7.859,4.864,4.485,10.43,6.878,5.309,8.12,5.342,8.803,6.39,5.478,9.342,14,8.69,6.101,70.3,24.25,5.623,2.322,6.933,10.62,11.394,10.64,11.105,7.445,23.04,8.789,16.06,1.178,0.579,1.495,3.959,0.599,16.14,9.053,0.327,3.45,3.252,2.349,2.225,5.319,49.235,58.65,5.963,2.107,5.249,1.515,7.605,15.405,24.47,1.297,	Coding
chr1	44496114	44581585	RP5-1198O20.4	220	+	ENSG00000230615.6	lincRNA	54	0.094,0.093,1.753,0.493,0.161,0.137,1.47,0.534,0.433,0.463,0.168,0.184,0.348,0.361,0.461,0.67,0.449,0.409,1.339,0.97,0.112,0.039,0.443,0.245,0.294,0.72,0.188,0.798,0.194,1.492,0.522,0.029,0.009,0.074,0.141,0.011,1.212,0.095,0.012,0.127,0.12,0.057,0.342,0.232,0.082,0.083,0.12,0.12,0.155,2.37,0.09,1.237,0.243,0.689,	lncRNA
chr1	44553629	44554149	RP5-1198O20.5	56	-	ENSG00000227163.2	processed_pseudogene	54	0,0,0.345,0,0,0,0.077,0,0,0,0,0,0,0,0,0,0,0,0,0,0,0,0,0,0,0,0,0.074,0,0.164,0.117,0,0,0,0,0,0.176,0,0,0,0,0,0,0,0,0,0,0,0,0.121,0,0.193,0,0,	Pseudogene
chr1	44568977	44568989	KRT8P47	0	-	ENSG00000271647.1	processed_pseudogene	54	0,0,0,0,0,0,0,0,0,0,0,0,0,0,0,0,0,0,0,0,0,0,0,0,0,0,0,0,0,0,0,0,0,0,0,0,0,0,0,0,0,0,0,0,0,0,0,0,0,0,0,0,0,0,	Pseudogene
chr1	44584521	44600812	KLF17	244	+	ENSG00000171872.4	protein_coding	54	0,0.026,0.601,0.228,0.03,0,1.016,0.145,0.115,0.096,0.012,0.013,0.075,0.085,0.109,0.099,0.101,0.077,0.225,0.098,0.01,0,0.185,0.076,0.145,0.537,0.059,0.641,0.119,1.513,0.452,0.006,0,0,0.005,0,0.956,0.01,0,0.014,0.039,0.002,0.014,0.08,0,0,0.025,0.018,0.077,24.55,0,1.151,0.09,0,	Coding
chr1	44587824	44588184	RP11-570P14.1	186	-	ENSG00000233514.1	processed_pseudogene	54	0.256,0.265,0.191,0.259,0.245,0.256,0.193,0.147,0.144,0.169,0.272,0.234,0.197,0.194,0.165,0.182,0.158,0.113,0.177,0.156,0.282,1.334,0.625,0.182,0.275,0.234,0.215,0.179,0.345,0.199,0.357,0.085,0.073,0.177,0.595,0.078,0.285,0.19,0.156,0.314,0.375,0,0.317,0.22,0.25,0.239,0.201,0.247,0.178,0.84,0.275,0.361,0.32,0,	Pseudogene
chr1	44603492	44607303	KLF18	14	-	ENSG00000283039.1	protein_coding	54	0,0,0,0,0,0,0,0,0,0,0,0,0,0,0,0,0,0,0,0,0,0,0,0,0,0,0,0,0,0,0,0,0,0,0,0,0,0,0,0,0,0,0,0,0,0,0,0,0,0.223,0,0,0,0,	Coding
chr1	44616265	44617425	RP4-675G8.3	0	-	ENSG00000226804.4	processed_pseudogene	54	0,0,0,0,0,0,0,0,0,0,0,0,0,0,0,0,0,0,0,0,0,0,0,0,0,0,0,0,0,0,0,0,0,0,0,0,0,0,0,0,0,0,0,0,0,0,0,0,0,0,0,0,0,0,	Pseudogene
chr1	44620699	44620973	OOSP1P1	0	-	ENSG00000238037.1	processed_pseudogene	54	0,0,0,0,0,0,0,0,0,0,0,0,0,0,0,0,0,0,0,0,0,0,0,0,0,0,0,0,0,0,0,0,0,0,0,0,0,0,0,0,0,0,0,0,0,0,0,0,0,0,0,0,0,0,	Pseudogene
chr1	44638177	44638391	RP5-891H21.1	0	-	ENSG00000227994.1	processed_pseudogene	54	0,0,0,0,0,0,0,0,0,0,0,0,0,0,0,0,0,0,0,0,0,0,0,0,0,0,0,0,0,0,0,0,0,0,0,0,0,0,0,0,0,0,0,0,0,0,0,0,0,0,0,0,0,0,	Pseudogene
chr1	44653614	44654721	RP5-891H21.5	109	-	ENSG00000271329.1	processed_pseudogene	54	0.046,0.035,0.111,0,0.019,0,0.103,0,0,0.08,0.13,0.116,0,0,0,0,0.064,0.055,0,0,0.049,0.087,0,0.165,0.12,0.104,0.041,0.098,0,0.105,0.144,0.04,0.037,0,0.042,0,0.025,0.067,0.143,0,0.146,0,0.286,0.153,0.045,0.067,0.047,0.072,0,0.726,0.059,0.225,0.049,0,	Pseudogene
chr1	44679126	44686353	DMAP1	495	+	ENSG00000178028.13	protein_coding	54	22.6,17.13,33.615,27.37,23.255,24.01,28.21,12.595,15.495,16.11,52.8,54.83,22.49,20.94,13.93,14.985,16.06,13.22,15.6,12.61,25.34,20.26,16.32,39.74,45.675,23.19,22.58,22.34,18.05,19.74,33.4,10.37,7.267,14.02,18.485,12.79,26.1,25.38,9.273,37.45,41.84,15.81,42.12,37.4,26.74,25.11,27.46,37.77,21.34,35.77,42.61,37.99,30.335,10.14,	Coding
chr1	44686741	44820932	ERI3	531	-	ENSG00000117419.14	protein_coding	54	37.36,30.28,30.23,48.805,42.915,46.91,40.62,47.265,62.335,53.225,49.36,51.73,74.9,75.18,48.81,48.8,58.775,46.36,40.26,41.51,37.46,29.395,56.035,49.82,49.5,40.59,27.15,40.49,24.78,40.29,47.59,22.86,20.14,35.78,39.46,17.105,35.27,27.795,36.46,55.05,45.735,14.215,56.02,46,36.835,39.76,25.15,29.85,22.7,98.21,45.8,49.96,36.115,6.471,	Coding
chr1	44870865	45117396	RNF220	474	+	ENSG00000187147.17	protein_coding	54	15.07,12.09,11.975,17.445,15.395,14.91,18.95,15.02,20.69,19.615,32.27,32.36,30.07,32.14,22.09,21.325,20.16,17.57,47.78,23.17,15.01,15.245,16.795,23.56,24.95,20.72,14.625,19.5,12.19,19.29,21.1,8.213,6.995,8.864,9.659,5.599,16.56,13.725,10.51,22.97,20.73,6.754,18.76,19.06,16.485,16.88,17.17,21.92,10.8,23.12,18.32,26.65,18.785,7.268,	Coding
chr1	45100909	45140227	TMEM53	398	-	ENSG00000126106.13	protein_coding	54	8.658,7.554,6.815,5.727,5.766,5.265,5.549,4.319,4.856,4.94,2.499,3.024,6.02,6.233,4.225,5.096,5.137,4.238,5.631,4.609,7.889,5.419,4.31,6.366,6.924,4.285,6.787,4.72,3.178,4.462,6.527,4.726,3.773,6.924,6.28,15.215,8.073,4.431,2.167,9.325,9.675,2.132,8.797,6.032,3.849,4.188,7.056,3.962,5.182,28.25,7.105,7.753,4.859,1.29,	Coding
chr1	45140384	45191263	C1orf228	356	+	ENSG00000198520.10	protein_coding	54	1.824,1.389,2.686,0.854,1.162,0.485,1.555,3.323,3.324,4.993,4.069,4.43,4.129,3.357,3.151,3.389,5.151,3.908,2.663,2.055,1.9,2.012,0.497,1.668,2.874,1.61,1.302,1.432,0.529,1.353,4.865,0.397,0.176,1.203,1.935,5.993,5.745,1.29,0.116,3.716,7.813,0.461,8.961,3.584,0.992,0.983,3.081,8.174,0.896,28.16,2.186,3.084,1.292,9.058,	Coding
chr1	45205489	45233439	KIF2C	395	+	ENSG00000142945.12	protein_coding	54	0.882,0.543,0.766,2.085,1.351,0.926,1.137,0.278,0.351,0.286,0.984,0.926,0.465,0.451,0.276,0.493,0.301,0.228,0.413,0.322,0.85,69.785,18.065,1.315,1.365,1.04,2.812,0.826,8.254,0.894,1.444,0.569,0.369,0.353,1.175,0.237,1.578,1.081,0.229,0.879,1.049,0.218,0.774,1.141,3.401,3.966,3.767,3.961,1.087,159.5,1.656,1.483,3.323,1.139,	Coding
chr1	45224708	45241307	RP11-269F19.2	172	-	ENSG00000225721.5	antisense	54	0.136,0.115,0.122,0.146,0.144,0.123,0.117,0.063,0.07,0.104,0.263,0.254,0.083,0.068,0.08,0.137,0.103,0.064,0.216,0.141,0.136,0.661,0.472,0.142,0.299,0.1,0.104,0.098,0.206,0.109,0.174,0.07,0,0.089,0.084,0,0.18,0.2,0,0.348,0.51,0.094,0.428,0.331,0.18,0.2,0.204,0.336,0.103,1.915,0.334,0.237,0.211,0.093,	lncRNA
chr1	45240922	45244451	RPS8	730	+	ENSG00000142937.11	protein_coding	54	997,952.2,760.55,837.25,901.3,884.6,1018,240.65,199,214.35,407.1,332.9,181.2,212.1,204.3,243.3,266.65,189,408.5,273.9,1153,1848.5,1305,1867,1575,829.9,676.45,782.3,1033,714.5,1284,299.7,190.75,316.3,531.45,234.2,745.45,686.7,385,1003,3173,530.75,652.7,991.6,1414.5,1235,740.5,889.7,546.4,251.4,754.1,1453,1315.5,243.1,	Coding
chr1	45246002	45246387	RPS15AP11	234	-	ENSG00000234093.3	processed_pseudogene	54	0.639,0.603,0.389,0.515,0.481,0.589,0.451,0.146,0.136,0.183,1.095,0.992,0.173,0.126,0.153,0.268,0.239,0.177,0.231,0.169,0.712,1.34,0.749,0.686,0.728,0.632,1.15,0.586,0.603,0.497,1.155,0.238,0.179,0.215,0.077,0.181,0.687,0.515,0.39,0.672,1.688,0.334,0.52,0.609,0.959,0.906,0.861,0.553,0.377,0.268,0.623,0.816,0.814,0.218,	Pseudogene
chr1	45249256	45253377	BEST4	322	-	ENSG00000142959.4	protein_coding	54	0.57,0.466,2.736,1.704,0.851,0.707,0.613,0.847,1.58,2.952,6.237,5.679,2.098,1.769,1.067,4.392,4.049,1.331,0.529,0.753,0.747,0.779,0.277,0.779,1.244,0.76,23.465,0.717,0.386,0.867,5.059,0.304,0.142,0.469,0.653,0.355,1.555,0.522,0.089,0.651,1.419,0.272,6.12,0.88,1.919,1.385,7.274,0.963,0.297,1.983,1.522,2.214,0.669,0.402,	Coding
chr1	45265896	45271584	PLK3	457	+	ENSG00000173846.12	protein_coding	54	18.47,31.8,10.38,45.305,27.61,21.51,13.58,3.001,3.381,4.127,3.837,4.737,4.845,3.958,3.4,7.241,5.038,3.188,8.718,4.636,20.54,14.53,17.68,18.1,15.49,9.514,8.72,12.99,23.73,11.85,27.96,7.756,3.801,7.06,9.609,3.069,36.915,11.46,2.385,24.53,18.425,5.231,18.08,12.51,33.77,27.67,15.61,19.21,7.875,5.574,20.27,22.805,21.39,33.09,	Coding
chr1	45271662	45272347	TCTEX1D4	261	-	ENSG00000188396.3	protein_coding	54	0.612,1.231,2.488,2.431,1.002,0.68,0.817,0.122,0.029,0.149,0.063,0.08,0.067,0.042,0.227,0.289,0.102,0.058,0.277,0.136,0.791,0.471,0.975,0.87,0.722,0.473,0.53,1.029,0.822,1.04,4.35,0.464,0.3,0.487,0.654,0.343,2.974,1.444,0.208,0.613,0.868,0.567,1.466,0.594,0.894,0.66,0.858,0.696,0.542,0.981,1.687,1.682,0.583,0.819,	Coding
chr1	45274153	45279801	BTBD19	409	+	ENSG00000222009.8	protein_coding	54	6.384,11.54,14.305,18.94,13.96,9.812,4.922,0.663,0.828,0.95,0.454,0.819,1.524,1.101,0.758,1.458,0.748,0.678,1.374,1.013,6.375,1.752,13.29,26.01,25.3,4.29,3.246,7.193,3.287,5.745,22.81,4.291,2.192,3.214,4.593,1.668,12.14,3.274,0.803,14.88,21.155,1.232,23.34,5.834,2.821,2.548,4.935,4.663,2.797,4.321,15.79,25.38,9.663,2.112,	Coding
chr1	45285515	45308735	PTCH2	410	-	ENSG00000117425.13	protein_coding	54	4.052,1.691,3.913,4.723,5.272,3.647,4.401,3.577,5.617,4.939,20.69,23.55,9.646,7.562,3.108,8.395,7.229,3.177,1.75,3.351,5.282,0.265,0.619,6.743,10.09,6.165,2.723,5.733,1.024,5.27,9.783,0.967,0.488,1.147,0.968,0.801,1.685,7.741,1.348,32.21,41.715,0.57,18.37,5.577,3.499,3.672,2.903,3.665,1.361,50.09,7.552,14.745,5.399,0.219,	Coding
chr1	45309592	45309754	RP5-882O7.1	277	-	ENSG00000226499.1	processed_pseudogene	54	0.851,0.748,0.78,0.614,0.65,0.486,0.804,0.816,0.907,0.771,4.443,4.031,1.1,1.053,0.742,1.015,0.704,0.699,0.788,0.616,0.863,1.716,1.344,0.651,1.812,0.739,0.652,0.786,0.813,0.742,0.836,0.34,0.256,0.326,0.272,0.39,0.762,0.957,0.819,1.224,2.618,0.71,2.392,1.156,1.24,1.195,0.853,1.35,0.561,0.989,1.032,1.163,1.247,0.366,	Pseudogene
chr1	45316193	45452394	EIF2B3	464	-	ENSG00000070785.16	protein_coding	54	23.41,18.7,21.77,22.795,21.425,21.07,17.79,7.179,8.179,7.944,20.47,17.79,10.86,13.05,6.957,10.1,8.812,6.644,13.15,8.529,21.54,21.73,25.29,23.56,23.125,17.15,11,18.75,13.64,19.88,20.26,14.56,16.34,7.15,10.043,8.678,14.59,15.605,31.07,26.59,20.93,6.086,16.83,16.47,15.425,15.88,9.276,13.66,8.943,24.94,15.54,22.195,18.51,2.974,	Coding
chr1	45424228	45425067	CCNB1IP1P1	0	+	ENSG00000229815.1	processed_pseudogene	54	0,0,0,0,0,0,0,0,0,0,0,0,0,0,0,0,0,0,0,0,0,0,0,0,0,0,0,0,0,0,0,0,0,0,0,0,0,0,0,0,0,0,0,0,0,0,0,0,0,0,0,0,0,0,	Pseudogene
chr1	45453905	45454376	RP5-882O7.4	143	-	ENSG00000232369.1	processed_pseudogene	54	0.227,0.119,0.122,0.098,0.114,0.085,0.078,0.135,0.139,0.131,0.234,0.202,0.121,0.134,0.124,0.156,0.131,0.078,0.195,0.135,0.23,0.108,0.117,0.16,0.171,0.074,0.062,0.063,0.092,0.082,0.129,0,0,0.073,0.116,0.05,0.095,0.098,0.07,0.254,0.203,0.062,0.294,0.136,0.109,0.103,0.062,0.12,0,0.729,0.247,0.104,0.1,0,	Pseudogene
chr1	45454397	45457506	MRPS17P1	82	-	ENSG00000268949.1	processed_pseudogene	54	0.095,0.028,0.038,0.018,0.02,0,0,0.024,0.033,0.04,0.185,0.151,0.033,0.025,0.031,0.046,0.041,0.032,0.065,0.045,0.073,0.018,0.034,0.035,0.068,0.017,0.015,0.01,0.01,0.015,0.034,0.007,0,0.012,0.062,0.012,0.021,0.031,0.044,0.094,0.052,0.021,0.078,0.028,0.027,0.036,0.021,0.03,0.01,0.34,0.053,0.019,0.021,0,	Pseudogene
chr1	45468211	45477001	HECTD3	504	-	ENSG00000126107.14	protein_coding	54	45.06,29.96,30.85,35.53,34.345,33.56,40.74,9.773,12.49,11.125,34.98,39.46,18.73,16.57,10.62,11.745,12.105,9.575,15.37,11.2,39.65,28.09,28.19,39.31,42.135,32.74,41.18,33.14,33.27,32.17,30.63,10.83,8.728,17.57,18.025,22.685,32.335,35.605,22.23,44.81,40.9,23.255,23.49,30.68,42.315,45.93,48.45,34.92,27.6,26.92,41.2,42.24,38.57,12.38,	Coding
chr1	45477818	45481247	UROD	534	+	ENSG00000126088.13	protein_coding	54	54.06,44.22,100.8,53.59,51.08,49.63,47.53,27.48,34.025,35.2,51.99,52.05,39.58,45.15,27.14,31.64,38.975,29.9,35.18,29.86,50.6,39.04,74.41,54.94,57.12,55.98,32.905,58.02,27.67,57.13,57.48,26.37,23.175,31.22,34.925,38.865,42.525,34.635,25.89,58.89,65.235,14.205,56.6,46.83,29.84,32.6,36.89,48.82,27.99,64.47,69.12,71.985,41.56,19.4,	Coding
chr1	45482070	45771881	ZSWIM5	379	-	ENSG00000162415.6	protein_coding	54	2.123,1.359,19.435,3.322,3.349,4.328,5.984,2.192,2.749,3.556,16.18,16.54,3.229,3.315,2.298,3.321,3.677,2.689,2.771,2.364,2.564,0.102,0.308,4.678,6.62,4.359,5.778,6.008,2.129,5.969,5.316,1.519,0.593,2.278,2.313,0.397,3.062,5.289,0.921,4.57,16.505,2.147,12.85,5.177,2.269,2.341,6.571,2.66,2.661,7.495,9.748,6.707,2.805,0.154,	Coding
chr1	45535648	45536101	OSTCP5	0	-	ENSG00000234315.1	processed_pseudogene	54	0,0,0,0,0,0,0,0,0,0,0,0,0,0,0,0,0,0,0,0,0,0,0,0,0,0,0,0,0,0,0,0,0,0,0,0,0,0,0,0,0,0,0,0,0,0,0,0,0,0,0,0,0,0,	Pseudogene
chr1	45769581	45771291	LINC01144	313	+	ENSG00000281912.1	lincRNA	54	1.151,0.565,1.477,1.326,1.175,1.067,1.391,1.141,1.107,1.173,3.087,3.063,1.29,1.173,1.137,1.644,1.065,1.003,1.833,1.403,1.806,1.556,0.991,2.368,2.421,1.144,1.163,1.058,1.151,1.088,2.444,0.369,0.279,1.453,2.752,1.265,1.215,1.658,0.879,3.115,2.401,0.889,6.348,2.787,2.399,2.921,1.498,1.77,1.164,3.731,5.063,2.242,1.82,0.214,	lncRNA
chr1	45792576	45794205	HPDL	313	+	ENSG00000186603.5	protein_coding	54	0.671,0.488,0.339,0.293,0.554,0.314,0.838,1.478,1.481,2.568,8.735,7.942,1.66,1.483,1.145,1.626,1.604,1.515,1.143,1.446,0.788,12.64,4.354,2.188,1.703,0.407,4.37,0.405,3.038,0.373,1.233,0.294,0.119,0.225,0.845,0.065,0.5,1.163,0.684,4.265,1.127,0.197,0.578,1.051,1.159,1.248,3.257,2.373,1.662,0.808,1.255,0.967,1.872,0.233,	Coding
chr1	45794834	45804328	MUTYH	454	-	ENSG00000132781.17	protein_coding	54	13.32,9.918,9.078,12.745,13.365,12.89,17.19,6.097,5.78,6.681,37.53,37.76,7.159,6.153,6.075,7.22,6.556,6.038,10.39,7.183,14.82,20.565,9.406,25.75,25.045,12.64,13.865,12.31,9.635,11.06,23.46,4.702,2.844,9.535,14.065,5.9,13.79,10.745,4.603,26.52,24.515,5.17,20.2,20.06,12.45,12.74,15.36,22.74,10.69,10.89,27.38,22.425,17.32,4.088,	Coding
chr1	45805341	45809554	TOE1	443	+	ENSG00000132773.11	protein_coding	54	12.56,11.5,10.13,11.955,12.605,12.04,15.66,3.766,4.284,5.047,13.09,13.94,6.348,5.593,3.706,5.49,5.58,4.254,6.251,4.082,13.34,22.905,16.45,19.68,20.305,13.59,12.75,12.48,10.07,11.39,16.44,4.431,2.974,6.02,11.27,5.346,10.955,11.665,2.842,17.97,18.84,3.731,14.33,17.89,10.075,11.04,15.12,19.83,9.959,37.54,23.13,19.215,14.265,3.63,	Coding
chr1	45809647	45956838	TESK2	419	-	ENSG00000070759.16	protein_coding	54	7.597,4.839,3.278,6.823,6.813,11.05,9.033,4.155,3.168,3.794,8.409,9.76,5.043,3.871,5.206,3.612,2.819,3.87,16.6,7.54,8.574,13.31,1.873,14.19,8.951,5.82,6.678,6.973,10.59,5.368,6.192,2.287,0.978,2.173,2.771,4.148,8.562,12.06,3.777,15.19,17.28,2.564,4.918,22.96,21.99,22.02,10.39,9.126,5.878,22.67,8.088,8.747,14.295,7.676,	Coding
chr1	45880691	45881016	RP11-291L19.1	50	+	ENSG00000236872.1	processed_pseudogene	54	0,0,0,0,0,0,0,0,0,0,0,0,0,0,0,0,0,0,0,0,0,0.099,0,0.162,0,0,0,0,0.103,0,0.104,0,0,0,0.096,0,0,0,0,0,0,0,0,0.156,0.137,0.13,0,0.09,0,0,0,0,0,0,	Pseudogene
chr1	45959537	45965724	CCDC163	371	-	ENSG00000280670.2	protein_coding	54	1.881,1.622,2.662,3.42,2.268,2.224,4.291,5.168,4.589,5.387,6.611,7.357,5.285,4.541,5.293,7.943,4.642,3.566,10.88,12.5,2.405,6.137,2.747,3.712,6.427,2.526,2.117,1.842,1.634,1.674,5.701,3.366,0.476,1.414,2.438,1.184,2.859,3.268,0.523,4.644,5.719,3.587,8.198,3.951,2.039,2.518,2.815,4.925,2.594,9.255,5.624,4.851,2.88,0.807,	Coding
chr1	45965751	45979054	MMACHC	354	+	ENSG00000132763.14	protein_coding	54	2.178,2.484,4.392,1.999,2.329,1.466,2.922,2.317,2.47,2.904,3.307,3.182,3.039,3.375,2.445,2.441,2.7,2.644,3.865,3.208,2.933,5.758,6.7,3.066,3.143,2.659,3.293,2.176,3.176,2.36,2.755,4.182,3.173,2.154,4.207,9.14,2.475,3.306,2.446,3.29,3.68,1.817,2.659,2.947,2.781,2.525,2.664,2.852,2.763,7.522,3.727,3.34,2.969,0.496,	Coding
chr1	45980178	45988719	PRDX1	665	-	ENSG00000117450.13	protein_coding	54	278.6,258.6,313.85,433.9,376.05,348.2,345.6,231.3,218.15,212.3,227.6,197.7,216.8,238.7,172,306.55,204.85,175,472.8,365.1,278.6,598.55,487.45,332.7,319.95,274.3,239.15,316.3,790.6,322.3,300,282.6,134.2,269.3,344.8,202.9,373.1,262.95,247.5,335.2,264.55,46.905,211.5,240.7,267.45,291.7,267.1,248.4,262.4,160.1,635.9,317,395.8,52.98,	Coding
chr1	45996598	45997811	HMGB1P48	0	+	ENSG00000234379.1	unprocessed_pseudogene	54	0,0,0,0,0,0,0,0,0,0,0,0,0,0,0,0,0,0,0,0,0,0,0,0,0,0,0,0,0,0,0,0,0,0,0,0,0,0,0,0,0,0,0,0,0,0,0,0,0,0,0,0,0,0,	Pseudogene
chr1	46016214	46035721	AKR1A1	540	+	ENSG00000117448.13	protein_coding	54	50.26,46.76,45.585,62.65,54.7,46.06,49.42,15.985,17.42,19.34,36.79,33.12,20.75,23.86,15.56,21.81,21.495,16.83,33.98,20.32,52.8,102.5,55.73,66.3,70.94,41.28,53.35,38.02,90.66,35.22,71.12,25.13,11.765,75.4,58.295,78.555,66.03,74.01,12.71,52.94,61.335,44.38,84.57,64.65,49.24,47.63,79.79,70.89,57.51,20.95,78.51,62.745,60.405,17.34,	Coding
chr1	46049517	46084576	NASP	528	+	ENSG00000132780.16	protein_coding	54	48.95,47.61,21.45,39.355,39.87,41.75,44.39,22.195,20.595,21.14,51.56,47.15,24.29,24.12,23.96,24.58,18.405,18.56,47.77,26.42,50.77,92.305,36.515,80.33,72.9,43.57,34.145,42.34,33.87,37.74,73.17,22.99,13.885,17.04,26.755,15.005,50.18,30.93,15.35,67.49,84.46,10.52,37.44,50.33,33.375,30.64,41.74,61.44,24.14,106.4,51.74,75.73,55.13,11.06,	Coding
chr1	46085715	46089729	CCDC17	353	-	ENSG00000159588.14	protein_coding	54	3.39,2.554,1.163,1.971,1.966,1.69,2.684,0.642,0.367,0.77,1.809,2.112,0.537,0.385,0.858,0.993,0.49,0.537,1.615,0.827,3.511,1.171,0.368,4.728,5.946,2.343,2.879,2.438,1.955,2.248,25.62,1.083,0.98,2.138,2.37,2.804,12.815,2.973,2.192,5.416,4.417,0.882,2.189,5.63,2.72,2.953,4.192,7.531,1.89,3.753,6.396,4.03,3.469,5.812,	Coding
chr1	46092975	46152818	GPBP1L1	511	-	ENSG00000159592.10	protein_coding	54	33.97,30.56,22.675,37.54,36.12,38.29,36.75,10.69,11.735,14.415,34.15,32.32,13.84,15.14,11.26,14.135,14.08,12.03,21.05,13.32,34.96,45.445,28.775,47,44.84,37.45,38.825,36.19,40.99,35.6,44.48,16.97,13.99,19.7,26.23,20.07,44.635,37.89,18.17,43.96,42.255,15.43,32.69,39.83,45.285,47.54,40.07,39.25,28.85,59.72,49.99,52.325,48.785,19.73,	Coding
chr1	46111487	46111869	RPS15AP10	292	-	ENSG00000225447.1	processed_pseudogene	54	1.425,1.112,0.816,1.3,1.163,1.113,1.315,0.145,0.162,0.211,0.741,0.958,0.344,0.204,0.175,0.209,0.217,0.146,0.416,0.209,1.58,0.9,1.563,3.971,3.08,1.131,1.274,1.272,1.759,1.007,2.22,0.842,0.416,0.545,0.691,0.761,2.232,2.351,0.336,2.75,3.204,0.7,1.418,1.896,2.512,2.751,1.146,1.09,0.924,1.924,2.42,3.149,3.235,0.184,	Pseudogene
chr1	46116710	46117498	RP11-767N6.2	296	-	ENSG00000234329.1	processed_pseudogene	54	1.809,1.408,0.824,1.437,1.317,1.265,1.633,0.168,0.146,0.222,1.206,1.431,0.292,0.205,0.181,0.247,0.186,0.145,0.426,0.235,1.869,1.312,1.695,3.051,2.512,1.098,1.28,1.243,1.667,0.999,1.674,0.861,0.455,0.674,0.492,0.572,2.414,2.261,0.64,2.586,3.191,0.658,1.565,1.845,2.947,3.066,1.472,1.387,0.996,2.023,2.402,3.236,3.254,0.824,	Pseudogene
chr1	46152885	46159995	TMEM69	472	+	ENSG00000159596.6	protein_coding	54	18.57,17.08,21.43,16.43,18.57,15.43,22.14,9.158,10.74,10.565,21.19,17.11,10.27,14.29,8.577,10.875,10.615,8.371,14.11,10.24,19.92,55.115,35.26,26.02,27.66,18.41,17.475,15.93,26.76,15.84,21.24,13.15,10.525,10.31,14.525,8.256,16.43,19.035,11.49,20.16,29.47,8.913,17.59,22.55,20.465,20.41,17.64,22.37,13.85,19.83,23.57,23.955,25.33,8.737,	Coding
chr1	46160115	46216322	IPP	384	-	ENSG00000197429.10	protein_coding	54	5.117,4.082,4.913,5.313,5.234,6.686,7.084,2.58,2.737,3.106,3.912,3.554,2.676,3.251,2.528,3.375,3.065,2.457,5.004,3.151,5.055,9.28,12.225,6.645,6.772,5.582,4.285,5.367,4.653,5.508,6.811,3.041,2.251,2.437,3.401,1.856,4.072,4.887,6.116,8.598,7.598,2.297,4.893,5.334,5.053,5.357,4.311,2.817,3.71,13.24,7.107,7.535,5.928,1.073,	Coding
chr1	46246948	46247629	RP11-630I5.1	97	+	ENSG00000236111.5	processed_pseudogene	54	0.093,0.061,0.058,0.074,0.077,0.1,0.088,0,0.021,0,0.058,0.039,0.031,0,0.03,0,0,0,0.031,0.034,0.071,0.194,0.121,0.081,0.031,0.082,0.057,0.074,0.075,0.067,0.077,0,0.024,0.031,0,0,0.073,0.062,0.054,0.077,0.195,0.048,0.076,0.064,0.089,0.104,0.053,0.05,0.051,0.063,0.084,0.088,0.1,0,	Pseudogene
chr1	46252658	46501796	MAST2	516	+	ENSG00000086015.20	protein_coding	54	27.2,17.68,12.45,50.935,38.07,41.87,68.1,10.225,14.51,8.735,26.26,27.44,18.05,16.72,9.445,17.795,9.532,6.936,15.46,13.82,28.81,13.725,26.925,71.68,96.16,49.06,44.715,71.36,15.97,68.2,48.72,35.46,32.74,9.23,10.725,10.002,28.145,21.4,99.19,53.78,90.755,4.564,39.61,57.91,19.12,19.53,35.6,8.362,13.98,105.4,24.63,84.525,45.195,3.596,	Coding
chr1	46312665	46313266	TMA16P2	15	-	ENSG00000232467.2	processed_pseudogene	54	0,0,0,0,0,0,0,0,0,0,0,0,0,0,0,0,0,0,0,0,0,0,0,0,0,0,0,0,0,0,0,0,0,0,0,0,0,0,0,0,0,0,0,0,0,0,0,0,0,0.252,0,0,0,0,	Pseudogene
chr1	46505811	46598708	PIK3R3	458	-	ENSG00000117461.14	protein_coding	54	37.98,33.64,11.935,6.704,12.475,10.12,17,6.816,8.995,7.186,69.52,62.8,10.05,11.59,5.215,9.642,6.168,6.075,7.774,8.499,32.95,13.215,0.618,10.78,15.275,8.688,7.096,16.34,4.765,14.39,17.09,12.37,13.035,6.14,15.467,1.155,25.075,15.525,6.677,19.6,5.189,2.276,11.97,16.71,5.313,7.646,9.397,13.21,8.526,43.06,23.39,23.475,8.198,0.305,	Coding
chr1	46512489	46514040	RP4-533D7.4	183	+	ENSG00000226957.1	antisense	54	0.799,0.447,0.116,0.096,0.159,0.111,0.314,0.051,0.071,0.07,1.1,1.333,0.135,0.085,0.064,0.119,0.042,0.056,0.136,0.114,0.727,0,0,0.406,0.372,0.166,0.117,0.216,0.046,0.205,0.196,0.262,0.172,0.128,0.205,0,0.407,0.389,0.508,0.599,0.097,0,0.362,0.439,0.106,0.141,0.098,0.135,0.097,0.229,0.49,0.384,0.264,0,	lncRNA
chr1	46570621	46570847	RP4-533D7.3	0	+	ENSG00000233114.2	processed_pseudogene	54	0,0,0,0,0,0,0,0,0,0,0,0,0,0,0,0,0,0,0,0,0,0,0,0,0,0,0,0,0,0,0,0,0,0,0,0,0,0,0,0,0,0,0,0,0,0,0,0,0,0,0,0,0,0,	Pseudogene
chr1	46600202	46604753	RP4-533D7.5	181	+	ENSG00000227857.2	antisense	54	0,0,1.042,0,0,0,0,0.127,0.099,0.049,0.235,0.155,0,0.109,0.098,0.062,0.082,0,0.136,0.063,0.175,0.335,0,0,0,0,0,0,0,0,0,0.204,0.066,0.112,0.779,0,0.141,0.344,0,0,0,0,1.592,0.217,0,0,0,0.146,0.171,6.009,0.301,0,0,0,	lncRNA
chr1	46640744	46651630	TSPAN1	493	+	ENSG00000117472.9	protein_coding	54	2.87,1.502,5.857,2.667,2.18,1.939,9.571,0.331,0.415,0.295,10.76,10.35,0.886,0.857,0.36,0.448,0.351,0.255,4.546,0.74,4.958,0.587,0.462,4.394,5.594,1.428,240.5,1.708,2.921,1.279,18.21,0.659,0.598,179.1,135.05,3.096,15.46,101.95,0.821,3.922,0.605,1.767,26.46,162.3,3.38,3.896,80.63,1.487,64.96,56.08,108.6,2.234,9.199,0.063,	Coding
chr1	46641157	46642150	RP11-322N21.2	379	-	ENSG00000250719.1	protein_coding	54	0,0,0,0,0,0,0,0,0,0,0.104,0.126,0,0,0,0,0,0,0,0,0,0,0,0,0,0,0,0,0,0,0,0,0,0,0.091,0,0,0,0,0,0,0,0.063,0,0,0,0,0,0,247.5,0,0,0,0,	Coding
chr1	46654353	46664115	POMGNT1	509	-	ENSG00000085998.13	protein_coding	54	22.54,20.38,35.05,38.395,30.325,29.95,35.88,18.93,22.73,25.16,34.17,40.33,33.22,28.62,22.16,25.43,28.635,21.87,57.13,24.68,25.7,14.935,34.265,46.07,41.79,27.65,19.885,26.88,16.63,27.17,43.29,26.24,34.415,23.78,27.99,17.46,28.105,24.31,30.56,52.74,35.195,12.485,61.94,52.11,22.595,21.81,21.38,26.45,25.31,53.99,61.17,42.4,30.67,2.992,	Coding
chr1	46669005	46686933	LURAP1	386	+	ENSG00000171357.5	protein_coding	54	3.304,2.19,3.987,12.405,7.335,10.16,6.338,2.204,2.299,2.737,10.96,11.64,3.15,3.267,3.008,3.986,3.743,2.421,13.14,4.878,3.37,0.093,2.687,8.984,8.708,4.769,2.179,6.07,2.304,5.326,5.754,3.053,3.039,3.805,5.785,0.155,2.737,3.257,0.45,14.08,6.844,0.214,3.735,7.909,2.776,3.015,1.473,1.97,2.751,11.92,18.03,7.836,7.159,0.051,	Coding
chr1	46713359	46740389	RAD54L	324	+	ENSG00000085999.11	protein_coding	54	0.387,0.361,0.458,0.592,0.514,0.242,0.366,0.433,0.615,1.898,2.82,2.95,1.214,1.077,0.634,0.824,1.912,1.447,2.477,0.739,0.435,32.62,5.556,0.628,0.545,0.309,1.513,0.28,4.692,0.261,0.405,0.227,0.198,0.544,0.986,0.115,1.01,0.715,0.245,1.32,0.522,0.1,0.445,1.07,1.278,1.124,1.852,1.962,0.476,22.5,2.351,0.456,1.967,0.45,	Coding
chr1	46726867	46769280	LRRC41	499	-	ENSG00000132128.16	protein_coding	54	29.33,28,27.135,34.54,31.265,35.22,38.1,8.898,12.05,10.545,28.9,33,18.71,15.62,9.351,12.895,12.645,8.553,13.04,9.72,30.11,36.805,47.61,45.89,48.34,32.52,22,32.16,27.37,30.89,48.05,14.24,9.654,13.87,19.05,10.645,31.205,26.875,17.13,38.94,47.525,12.34,40.12,38.92,30.015,31,21.13,22.73,18.99,38,41.56,47.085,34.715,6.832,	Coding
chr1	46769302	46782448	UQCRH	652	+	ENSG00000173660.11	protein_coding	54	197.6,249.1,137.35,215.4,215.15,221.8,238,202.45,298.15,213,476.2,364,285,420.5,185.1,253.8,264.8,178.3,170.9,214.6,206.2,692.7,476.55,249.6,241.75,269.1,272.35,231.1,303.3,228.9,197.4,443.5,517.9,205.3,352.2,77.165,181.3,203.35,273.3,153.4,260.55,73.15,215.3,218.8,203.4,188.2,206.4,169.7,203.2,110.3,189,204.6,258.6,55.98,	Coding
chr1	46805848	46830824	NSUN4	410	+	ENSG00000117481.10	protein_coding	54	6.805,6.65,9.005,6.612,6.275,6.613,7.978,1.941,2.487,2.622,5.889,5.385,3.483,3.712,2.213,3.212,2.515,2.165,3.712,2.446,7.398,15.47,7.573,8.327,8.325,5.94,4.887,5.933,6.135,5.829,8.008,3.232,2.516,4.131,6.236,2.747,7.518,6.345,3.881,7.743,8.968,2.925,7.931,8.25,6.213,6.253,5.333,6.359,4.682,83.25,9.311,8.111,8.014,1.86,	Coding
chr1	46836257	46836627	RP4-603I14.3	55	+	ENSG00000225779.1	processed_pseudogene	54	0,0,0,0,0,0,0,0,0,0,0.107,0.164,0,0,0,0,0,0,0,0,0.078,0.067,0,0,0,0,0,0,0,0,0.091,0,0,0,0,0,0,0.094,0,0.144,0,0,0,0,0.177,0.121,0.092,0,0,0,0,0.087,0,0,	Pseudogene
[truncated: 44,955 more rows]

## Sheet: Tissues
#id	name	description	organ	color	abbrev	col
[truncated: 54 more rows]
