# Supplementary material for: Neutral evolution of snoRNA Host Gene long non-coding RNA affects cell fate control
Source: EMBO J. 2024 Jul 25;43(18):4049–67. doi: 10.1038/s44318-024-00172-8 (PMC11405852; doi:10.1038/s44318-024-00172-8)
Supplement: Supplementary file 3 — Source data Fig. 1 [file 44318_2024_172_MOESM3_ESM.zip › Figure 1/1C/Fig.1C.xlsx]

## Sheet: Transcripts (exons)
geneName	name	seqnames	strand	txStart	txEnd	exonCount	gbkey	gene_biotype	type	trans.ex.cons	gene.ex.cons	category
DDX11L1	NR_046018	chr1	+	11873	14409	3	misc_RNA	transcribed_pseudogene	non-coding	0.424707	0.424707	Pseudogene
OR4F5	NM_001005484	chr1	+	69090	70008	1	mRNA	protein_coding	coding	0.177716	0.177716	Coding
DDX11L17	NR_148357	chr1	+	182387	184878	3	misc_RNA	transcribed_pseudogene	non-coding	0.427762	0.427762	Pseudogene
FAM87B	NR_103536	chr1	+	817370	819834	2	ncRNA	lncRNA	non-coding	0.063262	0.063262	lncRNA
LINC01128	NR_047526	chr1	+	827590	843604	3	ncRNA	lncRNA	non-coding	0.0459674	0.0372088	lncRNA
LINC01128	NR_047524	chr1	+	827590	859446	4	ncRNA	lncRNA	non-coding	0.0440923	0.0372088	lncRNA
LINC01128	NR_047523	chr1	+	827590	859446	4	ncRNA	lncRNA	non-coding	0.039939	0.0372088	lncRNA
LINC01128	NR_047521	chr1	+	827590	859446	5	ncRNA	lncRNA	non-coding	0.0358303	0.0372088	lncRNA
LINC01128	NR_047519	chr1	+	827590	859446	6	ncRNA	lncRNA	non-coding	0.0301952	0.0372088	lncRNA
LINC01128	NR_047525	chr1	+	827797	859446	5	ncRNA	lncRNA	non-coding	0.0340577	0.0372088	lncRNA
SAMD11	NM_001385640	chr1	+	923922	944574	14	mRNA	protein_coding	coding	0.633014	0.619288	Coding
SAMD11	NM_001385641	chr1	+	923922	944574	14	mRNA	protein_coding	coding	0.633754	0.619288	Coding
SAMD11	NM_152486	chr1	+	925730	944574	14	mRNA	protein_coding	coding	0.591095	0.619288	Coding
KLHL17	NM_198317	chr1	+	960583	965719	12	mRNA	protein_coding	coding	0.756954	0.756954	Coding
PLEKHN1	NM_032129	chr1	+	966481	975865	16	mRNA	protein_coding	coding	0.163024	0.166055	Coding
PLEKHN1	NM_001367552	chr1	+	966481	975865	16	mRNA	protein_coding	coding	0.165055	0.166055	Coding
PLEKHN1	NM_001160184	chr1	+	966481	975865	15	mRNA	protein_coding	coding	0.170354	0.166055	Coding
ISG15	NM_005101	chr1	+	1013496	1014539	2	mRNA	protein_coding	coding	0.150831	0.150831	Coding
AGRN	NM_001305275	chr1	+	1020119	1056114	39	mRNA	protein_coding	coding	0.596947	0.590312	Coding
AGRN	NM_198576	chr1	+	1020119	1056114	36	mRNA	protein_coding	coding	0.599872	0.590312	Coding
AGRN	NM_001364727	chr1	+	1033992	1056114	36	mRNA	protein_coding	coding	0.573563	0.590312	Coding
LOC100288175	NR_148960	chr1	+	1059733	1066453	4	ncRNA	lncRNA	non-coding	0.233023	0.233023	lncRNA
LINC01342	NR_038869	chr1	+	1137016	1144054	3	ncRNA	lncRNA	non-coding	0.0329166	0.0329166	lncRNA
TTLL10	NM_001130045	chr1	+	1173879	1197935	16	mRNA	protein_coding	coding	0.406979	0.405192	Coding
TTLL10	NM_001371649	chr1	+	1173879	1197935	16	mRNA	protein_coding	coding	0.406898	0.405192	Coding
TTLL10	NM_153254	chr1	+	1179680	1185863	9	mRNA	protein_coding	coding	0.398983	0.405192	Coding
B3GALT6	NM_080605	chr1	+	1232236	1235040	1	mRNA	protein_coding	coding	0.273765	0.273765	Coding
SCNN1D	NR_037668	chr1	+	1280435	1292029	17	misc_RNA	protein_coding	non-coding	0.144672	0.140665	Coding
SCNN1D	NM_001130413	chr1	+	1280435	1292025	18	mRNA	protein_coding	coding	0.136881	0.140665	Coding
PUSL1	NR_144369	chr1	+	1308579	1311677	7	misc_RNA	protein_coding	non-coding	0.230825	0.231887	Coding
PUSL1	NM_001346116	chr1	+	1308579	1311677	8	mRNA	protein_coding	coding	0.228035	0.231887	Coding
PUSL1	NM_153339	chr1	+	1308596	1311677	8	mRNA	protein_coding	coding	0.236669	0.231887	Coding
CPTP	NM_001029885	chr1	+	1324801	1328896	3	mRNA	protein_coding	coding	0.171607	0.171607	Coding
TAS1R3	NM_152228	chr1	+	1331279	1335314	6	mRNA	protein_coding	coding	0.323203	0.323203	Coding
MRPL20-AS1	NR_015434	chr1	+	1399529	1402046	3	ncRNA	lncRNA	non-coding	0.0214386	0.0214386	lncRNA
TMEM88B	NM_001146685	chr1	+	1426127	1427787	2	mRNA	protein_coding	coding	0.125138	0.125138	Coding
VWA1	NM_199121	chr1	+	1435689	1442882	3	mRNA	protein_coding	coding	0.268626	0.264667	Coding
VWA1	NM_022834	chr1	+	1435689	1442882	3	mRNA	protein_coding	coding	0.260707	0.264667	Coding
ATAD3C	NM_001039211	chr1	+	1449688	1470162	12	mRNA	protein_coding	coding	0.757368	0.757368	Coding
ATAD3B	NM_031921	chr1	+	1471764	1497848	16	mRNA	protein_coding	coding	0.804098	0.784069	Coding
ATAD3B	NM_001317238	chr1	+	1477848	1497848	14	mRNA	protein_coding	coding	0.761178	0.784069	Coding
ATAD3A	NM_001170535	chr1	+	1512161	1534685	16	mRNA	protein_coding	coding	0.815459	0.793545	Coding
ATAD3A	NM_018188	chr1	+	1512161	1534685	16	mRNA	protein_coding	coding	0.783783	0.793545	Coding
ATAD3A	NM_001170536	chr1	+	1512529	1534687	16	mRNA	protein_coding	coding	0.781393	0.793545	Coding
LOC105378586	NR_147951	chr1	+	1599432	1607210	3	ncRNA	lncRNA	non-coding	0.184571	0.184571	lncRNA
MIB2	NM_001170688	chr1	+	1615414	1630610	19	mRNA	protein_coding	coding	0.6854	0.673386	Coding
MIB2	NM_001170686	chr1	+	1615499	1630605	20	mRNA	protein_coding	coding	0.693205	0.673386	Coding
MIB2	NR_033183	chr1	+	1615499	1630605	20	misc_RNA	protein_coding	non-coding	0.673073	0.673386	Coding
MIB2	NM_001170687	chr1	+	1615499	1630605	20	mRNA	protein_coding	coding	0.698504	0.673386	Coding
MIB2	NM_080875	chr1	+	1615499	1630605	20	mRNA	protein_coding	coding	0.693633	0.673386	Coding
MIB2	NM_001170689	chr1	+	1615854	1630605	18	mRNA	protein_coding	coding	0.695321	0.673386	Coding
MIB2	NR_146324	chr1	+	1615854	1617322	3	misc_RNA	protein_coding	non-coding	0.0332007	0.673386	Coding
MMP23B	NM_006983	chr1	+	1632172	1634654	8	mRNA	protein_coding	coding	0.612755	0.612755	Coding
MMP23A	NR_002946	chr1	+	1632779	1634651	6	misc_RNA	transcribed_pseudogene	non-coding	0.692681	0.692681	Pseudogene
LOC105378949	NR_168263	chr1	+	1891179	1892726	2	ncRNA	lncRNA	non-coding	0.0257428	0.0256633	lncRNA
LOC105378949	NR_168264	chr1	+	1891179	1892726	2	ncRNA	lncRNA	non-coding	0.0255839	0.0256633	lncRNA
CALML6	NM_001330313	chr1	+	1915259	1917296	5	mRNA	protein_coding	coding	0.24026	0.2185	Coding
CALML6	NM_138705	chr1	+	1915259	1917296	6	mRNA	protein_coding	coding	0.200367	0.2185	Coding
GABRD	NM_000815	chr1	+	2019344	2030758	9	mRNA	protein_coding	coding	0.734406	0.734406	Coding
PRKCZ	NM_002744	chr1	+	2050410	2185395	18	mRNA	protein_coding	coding	0.839171	0.833621	Coding
PRKCZ	NM_001350804	chr1	+	2073461	2185399	16	mRNA	protein_coding	coding	0.805365	0.833621	Coding
PRKCZ	NM_001350806	chr1	+	2073461	2185399	15	mRNA	protein_coding	coding	0.826524	0.833621	Coding
PRKCZ	NM_001350803	chr1	+	2073461	2185399	15	mRNA	protein_coding	coding	0.858662	0.833621	Coding
PRKCZ	NM_001033581	chr1	+	2073461	2185399	15	mRNA	protein_coding	coding	0.869879	0.833621	Coding
PRKCZ	NR_146911	chr1	+	2073461	2185399	16	misc_RNA	protein_coding	non-coding	0.815623	0.833621	Coding
PRKCZ	NM_001350805	chr1	+	2073985	2185399	15	mRNA	protein_coding	coding	0.806376	0.833621	Coding
PRKCZ	NM_001242874	chr1	+	2073985	2185399	15	mRNA	protein_coding	coding	0.84973	0.833621	Coding
PRKCZ	NM_001033582	chr1	+	2104715	2185399	15	mRNA	protein_coding	coding	0.833232	0.833621	Coding
LOC112268219	NR_168005	chr1	+	2189797	2192458	1	ncRNA	lncRNA	non-coding	0.00447576	0.00447576	lncRNA
SKI	NM_003036	chr1	+	2228318	2310213	7	mRNA	protein_coding	coding	0.705932	0.705932	Coding
RER1	NM_007033	chr1	+	2391840	2405436	7	mRNA	protein_coding	coding	0.74033	0.74033	Coding
PLCH2	NM_001303012	chr1	+	2467450	2505532	22	mRNA	protein_coding	coding	0.739349	0.743366	Coding
PLCH2	NM_014638	chr1	+	2476288	2505532	22	mRNA	protein_coding	coding	0.74698	0.743366	Coding
PLCH2	NM_001303013	chr1	+	2476314	2505530	22	mRNA	protein_coding	coding	0.743769	0.743366	Coding
TNFRSF14	NM_003820	chr1	+	2556364	2565622	8	mRNA	protein_coding	coding	0.0597434	0.06351	Coding
TNFRSF14	NM_001297605	chr1	+	2556364	2565622	7	mRNA	protein_coding	coding	0.0678147	0.06351	Coding
LOC100996583	NR_121638	chr1	+	2566534	2584534	4	ncRNA	lncRNA	non-coding	0.0254671	0.0254671	lncRNA
PRXL2B	NR_036637	chr1	+	2586522	2591468	7	misc_RNA	protein_coding	non-coding	0.377189	0.365035	Coding
PRXL2B	NR_036638	chr1	+	2586522	2591468	7	misc_RNA	protein_coding	non-coding	0.371473	0.365035	Coding
PRXL2B	NM_001195736	chr1	+	2586776	2591468	7	mRNA	protein_coding	coding	0.367918	0.365035	Coding
PRXL2B	NM_152371	chr1	+	2586776	2591468	7	mRNA	protein_coding	coding	0.395736	0.365035	Coding
PRXL2B	NM_001195741	chr1	+	2586776	2591468	6	mRNA	protein_coding	coding	0.315805	0.365035	Coding
PRXL2B	NM_001195737	chr1	+	2586776	2591468	7	mRNA	protein_coding	coding	0.368816	0.365035	Coding
PRXL2B	NM_001195740	chr1	+	2586776	2591468	6	mRNA	protein_coding	coding	0.319831	0.365035	Coding
PRXL2B	NM_001195738	chr1	+	2586776	2591468	7	mRNA	protein_coding	coding	0.39002	0.365035	Coding
ACTRT2	NM_080431	chr1	+	3021466	3022903	1	mRNA	protein_coding	coding	0.485907	0.485907	Coding
PRDM16	NM_022114	chr1	+	3069202	3438621	17	mRNA	protein_coding	coding	0.859182	0.858968	Coding
PRDM16	NM_199454	chr1	+	3069202	3438621	17	mRNA	protein_coding	coding	0.858755	0.858968	Coding
ARHGEF16	NM_014448	chr1	+	3454664	3481113	15	mRNA	protein_coding	coding	0.563606	0.563606	Coding
TPRG1L	NM_182752	chr1	+	3625014	3630127	5	mRNA	protein_coding	coding	0.662508	0.662508	Coding
TP73	NM_005427	chr1	+	3652515	3736201	14	mRNA	protein_coding	coding	0.704242	0.728828	Coding
TP73	NM_001204184	chr1	+	3652515	3736201	13	mRNA	protein_coding	coding	0.687952	0.728828	Coding
TP73	NM_001204186	chr1	+	3652515	3736201	11	mRNA	protein_coding	coding	0.670003	0.728828	Coding
TP73	NM_001204185	chr1	+	3652515	3736201	13	mRNA	protein_coding	coding	0.701605	0.728828	Coding
TP73	NM_001204188	chr1	+	3652564	3736201	12	mRNA	protein_coding	coding	0.690583	0.728828	Coding
TP73	NM_001204187	chr1	+	3652564	3736201	12	mRNA	protein_coding	coding	0.683817	0.728828	Coding
TP73	NM_001126242	chr1	+	3690671	3736201	11	mRNA	protein_coding	coding	0.782559	0.728828	Coding
TP73	NM_001126241	chr1	+	3690671	3736201	11	mRNA	protein_coding	coding	0.766424	0.728828	Coding
TP73	NM_001126240	chr1	+	3690671	3736201	12	mRNA	protein_coding	coding	0.778889	0.728828	Coding
TP73	NM_001204189	chr1	+	3690671	3736201	9	mRNA	protein_coding	coding	0.761924	0.728828	Coding
TP73	NM_001204190	chr1	+	3690671	3736201	10	mRNA	protein_coding	coding	0.769214	0.728828	Coding
TP73	NM_001204191	chr1	+	3690671	3736201	10	mRNA	protein_coding	coding	0.777333	0.728828	Coding
TP73	NM_001204192	chr1	+	3698045	3736201	12	mRNA	protein_coding	coding	0.735785	0.728828	Coding
CCDC27	NM_152492	chr1	+	3752449	3771645	12	mRNA	protein_coding	coding	0.270838	0.270838	Coding
SMIM1	NM_001288583	chr1	+	3772748	3775956	4	mRNA	protein_coding	coding	0.186868	0.208842	Coding
SMIM1	NM_001379691	chr1	+	3772748	3775956	3	mRNA	protein_coding	coding	0.237177	0.208842	Coding
SMIM1	NM_001163724	chr1	+	3772748	3775956	4	mRNA	protein_coding	coding	0.18759	0.208842	Coding
SMIM1	NM_001379690	chr1	+	3772748	3775956	3	mRNA	protein_coding	coding	0.23814	0.208842	Coding
DFFB	NM_001282669	chr1	+	3857266	3885429	7	mRNA	protein_coding	coding	0.50978	0.514929	Coding
DFFB	NM_001320132	chr1	+	3857475	3885429	7	mRNA	protein_coding	coding	0.505999	0.514929	Coding
DFFB	NM_001320136	chr1	+	3857475	3885429	7	mRNA	protein_coding	coding	0.530319	0.514929	Coding
DFFB	NM_004402	chr1	+	3857475	3885429	7	mRNA	protein_coding	coding	0.546206	0.514929	Coding
DFFB	NR_135152	chr1	+	3857475	3885429	7	misc_RNA	protein_coding	non-coding	0.540192	0.514929	Coding
DFFB	NR_135151	chr1	+	3857475	3885429	8	misc_RNA	protein_coding	non-coding	0.534696	0.514929	Coding
DFFB	NR_135150	chr1	+	3857475	3885429	8	misc_RNA	protein_coding	non-coding	0.482497	0.514929	Coding
DFFB	NR_104222	chr1	+	3857475	3885429	8	misc_RNA	protein_coding	non-coding	0.476974	0.514929	Coding
LINC01134	NR_024455	chr1	+	3900403	3915447	4	ncRNA	lncRNA	non-coding	0.02446	0.02446	lncRNA
LINC01346	NR_040065	chr1	+	3940611	3952583	3	ncRNA	lncRNA	non-coding	0.0652853	0.0652853	lncRNA
LINC01777	NR_027088	chr1	+	4412050	4424684	6	ncRNA	lncRNA	non-coding	0.0218356	0.0218356	lncRNA
LINC01646	NR_147025	chr1	+	4571486	4583704	5	ncRNA	lncRNA	non-coding	0.00597585	0.00597585	lncRNA
AJAP1	NM_001042478	chr1	+	4654608	4777795	6	mRNA	protein_coding	coding	0.613811	0.613241	Coding
AJAP1	NM_018836	chr1	+	4654608	4792522	6	mRNA	protein_coding	coding	0.61267	0.613241	Coding
KCNAB2	NM_001199861	chr1	+	5992675	6101180	16	mRNA	protein_coding	coding	0.830187	0.804527	Coding
KCNAB2	NM_003636	chr1	+	6026332	6101180	16	mRNA	protein_coding	coding	0.785443	0.804527	Coding
KCNAB2	NM_172130	chr1	+	6026332	6101180	15	mRNA	protein_coding	coding	0.771152	0.804527	Coding
KCNAB2	NM_001199860	chr1	+	6034687	6101180	16	mRNA	protein_coding	coding	0.785542	0.804527	Coding
KCNAB2	NM_001199862	chr1	+	6045887	6101180	16	mRNA	protein_coding	coding	0.834627	0.804527	Coding
KCNAB2	NM_001199863	chr1	+	6045887	6101180	14	mRNA	protein_coding	coding	0.820064	0.804527	Coding
RNF207	NM_207396	chr1	+	6206118	6221299	18	mRNA	protein_coding	coding	0.723905	0.723905	Coding
LINC00337	NR_103534	chr1	+	6236239	6239442	5	ncRNA	lncRNA	non-coding	0.0289348	0.0289348	lncRNA
HES3	NM_001024598	chr1	+	6244178	6245578	4	mRNA	protein_coding	coding	0.509847	0.509847	Coding
ESPN	NM_001367473	chr1	+	6424775	6460944	14	mRNA	protein_coding	coding	0.714763	0.722996	Coding
ESPN	NM_001367474	chr1	+	6424775	6460944	15	mRNA	protein_coding	coding	0.731115	0.722996	Coding
ESPN	NM_031475	chr1	+	6424775	6460944	13	mRNA	protein_coding	coding	0.722496	0.722996	Coding
TAS1R1	NM_177540	chr1	+	6555306	6579755	5	mRNA	protein_coding	coding	0.432939	0.436316	Coding
TAS1R1	NM_138697	chr1	+	6555306	6579755	6	mRNA	protein_coding	coding	0.439131	0.436316	Coding
ZBTB48	NM_001278647	chr1	+	6579993	6589280	11	mRNA	protein_coding	coding	0.738286	0.73636	Coding
ZBTB48	NM_001278648	chr1	+	6579993	6589280	11	mRNA	protein_coding	coding	0.736471	0.73636	Coding
ZBTB48	NM_005341	chr1	+	6579993	6589280	11	mRNA	protein_coding	coding	0.734323	0.73636	Coding
PHF13	NM_153812	chr1	+	6613730	6624030	4	mRNA	protein_coding	coding	0.560489	0.560489	Coding
THAP3	NM_001195753	chr1	+	6624864	6633582	6	mRNA	protein_coding	coding	0.33436	0.372428	Coding
THAP3	NM_001195752	chr1	+	6625149	6633582	5	mRNA	protein_coding	coding	0.391842	0.372428	Coding
THAP3	NM_138350	chr1	+	6625149	6635586	5	mRNA	protein_coding	coding	0.398695	0.372428	Coding
LINC01672	NR_104620	chr1	+	6724744	6730012	2	ncRNA	lncRNA	non-coding	0.232589	0.181698	lncRNA
LINC01672	NR_104621	chr1	+	6727526	6730012	2	ncRNA	lncRNA	non-coding	0.130807	0.181698	lncRNA
CAMTA1	NR_038934	chr1	+	6785323	6888201	4	misc_RNA	protein_coding	non-coding	0.761814	0.871608	Coding
CAMTA1	NM_001242701	chr1	+	6785323	6888201	4	mRNA	protein_coding	coding	0.761796	0.871608	Coding
CAMTA1	NR_146202	chr1	+	6785323	6888201	5	misc_RNA	protein_coding	non-coding	0.717603	0.871608	Coding
CAMTA1	NM_015215	chr1	+	6785453	7769706	23	mRNA	protein_coding	coding	0.92841	0.871608	Coding
CAMTA1	NM_001349610	chr1	+	6785453	7769706	24	mRNA	protein_coding	coding	0.929809	0.871608	Coding
CAMTA1	NM_001349609	chr1	+	6785453	7769706	23	mRNA	protein_coding	coding	0.926811	0.871608	Coding
CAMTA1	NM_001349612	chr1	+	6785453	7769706	23	mRNA	protein_coding	coding	0.926814	0.871608	Coding
CAMTA1	NM_001349608	chr1	+	6785453	7769706	22	mRNA	protein_coding	coding	0.925159	0.871608	Coding
CAMTA1	NM_001195563	chr1	+	6785453	6872014	4	mRNA	protein_coding	coding	0.967745	0.871608	Coding
CAMTA1	NM_001349627	chr1	+	6785453	6872014	4	mRNA	protein_coding	coding	0.732138	0.871608	Coding
CAMTA1	NR_146204	chr1	+	6785453	6872014	3	misc_RNA	protein_coding	non-coding	0.957017	0.871608	Coding
CAMTA1	NR_146203	chr1	+	6785453	6888201	4	misc_RNA	protein_coding	non-coding	0.789444	0.871608	Coding
CAMTA1	NM_001349623	chr1	+	7669729	7769706	14	mRNA	protein_coding	coding	0.844674	0.871608	Coding
CAMTA1	NM_001349620	chr1	+	7669729	7769706	16	mRNA	protein_coding	coding	0.864089	0.871608	Coding
CAMTA1	NM_001349614	chr1	+	7669729	7769706	15	mRNA	protein_coding	coding	0.85748	0.871608	Coding
CAMTA1	NM_001349621	chr1	+	7669729	7769706	15	mRNA	protein_coding	coding	0.855029	0.871608	Coding
CAMTA1	NM_001349625	chr1	+	7669743	7769706	15	mRNA	protein_coding	coding	0.851311	0.871608	Coding
CAMTA1	NM_001349617	chr1	+	7669764	7769706	15	mRNA	protein_coding	coding	0.85236	0.871608	Coding
CAMTA1	NM_001349613	chr1	+	7680087	7769706	12	mRNA	protein_coding	coding	0.824982	0.871608	Coding
CAMTA1	NM_001349622	chr1	+	7704735	7769706	13	mRNA	protein_coding	coding	0.842435	0.871608	Coding
CAMTA1	NM_001349619	chr1	+	7704735	7769706	14	mRNA	protein_coding	coding	0.85369	0.871608	Coding
CAMTA1	NM_001349618	chr1	+	7704735	7769706	13	mRNA	protein_coding	coding	0.845263	0.871608	Coding
CAMTA1	NM_001349616	chr1	+	7704735	7769706	14	mRNA	protein_coding	coding	0.856316	0.871608	Coding
CAMTA1	NM_001349615	chr1	+	7704735	7769706	13	mRNA	protein_coding	coding	0.845263	0.871608	Coding
CAMTA1	NM_001349624	chr1	+	7704735	7769706	12	mRNA	protein_coding	coding	0.829305	0.871608	Coding
CAMTA1	NM_001349626	chr1	+	7704735	7769706	13	mRNA	protein_coding	coding	0.842435	0.871608	Coding
VAMP3	NM_004781	chr1	+	7771295	7781432	5	mRNA	protein_coding	coding	0.537436	0.537436	Coding
PER3	NM_001377276	chr1	+	7784290	7845177	22	mRNA	protein_coding	coding	0.501426	0.492142	Coding
PER3	NM_001377275	chr1	+	7784290	7845177	22	mRNA	protein_coding	coding	0.499993	0.492142	Coding
PER3	NM_001289861	chr1	+	7784290	7845177	23	mRNA	protein_coding	coding	0.478698	0.492142	Coding
PER3	NM_016831	chr1	+	7784290	7845177	22	mRNA	protein_coding	coding	0.498638	0.492142	Coding
PER3	NM_001289864	chr1	+	7784290	7845177	22	mRNA	protein_coding	coding	0.491306	0.492142	Coding
PER3	NM_001289863	chr1	+	7784290	7845177	23	mRNA	protein_coding	coding	0.480075	0.492142	Coding
PER3	NM_001289862	chr1	+	7784428	7845177	22	mRNA	protein_coding	coding	0.496014	0.492142	Coding
PARK7	NM_001123377	chr1	+	7961653	7985282	7	mRNA	protein_coding	coding	0.677487	0.663186	Coding
PARK7	NM_007262	chr1	+	7961710	7985505	7	mRNA	protein_coding	coding	0.648884	0.663186	Coding
LINC01714	NR_125998	chr1	+	8208671	8215208	4	ncRNA	lncRNA	non-coding	0.0131164	0.0131164	lncRNA
SLC45A1	NM_001379617	chr1	+	8318113	8344165	7	mRNA	protein_coding	coding	0.728252	0.746894	Coding
SLC45A1	NM_001379618	chr1	+	8318113	8344165	7	mRNA	protein_coding	coding	0.739057	0.746894	Coding
SLC45A1	NM_001379614	chr1	+	8318113	8344165	9	mRNA	protein_coding	coding	0.758559	0.746894	Coding
SLC45A1	NM_001080397	chr1	+	8318113	8344165	9	mRNA	protein_coding	coding	0.766962	0.746894	Coding
SLC45A1	NM_001379615	chr1	+	8318113	8344165	8	mRNA	protein_coding	coding	0.735901	0.746894	Coding
SLC45A1	NM_001379616	chr1	+	8318113	8344165	8	mRNA	protein_coding	coding	0.745355	0.746894	Coding
RERE-AS1	NR_125999	chr1	+	8424644	8435016	4	ncRNA	lncRNA	non-coding	0.135005	0.135005	lncRNA
ENO1-AS1	NR_038351	chr1	+	8878834	8879884	2	ncRNA	lncRNA	non-coding	0.030409	0.030409	lncRNA
CA6	NM_001270501	chr1	+	8945867	8975089	7	mRNA	protein_coding	coding	0.390158	0.394306	Coding
CA6	NM_001270500	chr1	+	8945867	8974444	8	mRNA	protein_coding	coding	0.408216	0.394306	Coding
CA6	NM_001215	chr1	+	8945867	8975089	8	mRNA	protein_coding	coding	0.40875	0.394306	Coding
CA6	NM_001270502	chr1	+	8945867	8975089	6	mRNA	protein_coding	coding	0.361337	0.394306	Coding
LNCTAM34A	NR_132738	chr1	+	9182203	9192085	3	ncRNA	lncRNA	non-coding	0.00349039	0.00349039	lncRNA
H6PD	NM_004285	chr1	+	9234773	9271335	5	mRNA	protein_coding	coding	0.523436	0.517274	Coding
H6PD	NM_001282587	chr1	+	9239846	9271335	5	mRNA	protein_coding	coding	0.511111	0.517274	Coding
SPSB1	NM_025106	chr1	+	9292893	9369531	3	mRNA	protein_coding	coding	0.397807	0.397807	Coding
SLC25A33	NM_032315	chr1	+	9539464	9585173	7	mRNA	protein_coding	coding	0.714332	0.714332	Coding
TMEM201	NM_001010866	chr1	+	9588910	9604949	6	mRNA	protein_coding	coding	0.698648	0.703721	Coding
TMEM201	NM_001130924	chr1	+	9588910	9614877	11	mRNA	protein_coding	coding	0.706488	0.703721	Coding
PIK3CD	NM_005026	chr1	+	9651730	9729114	24	mRNA	protein_coding	coding	0.781653	0.792325	Coding
PIK3CD	NM_001350234	chr1	+	9689543	9729114	24	mRNA	protein_coding	coding	0.789526	0.792325	Coding
PIK3CD	NM_001350235	chr1	+	9691466	9728922	23	mRNA	protein_coding	coding	0.806383	0.792325	Coding
NMNAT1	NM_001297778	chr1	+	9942922	9985498	5	mRNA	protein_coding	coding	0.383157	0.377255	Coding
NMNAT1	NM_022787	chr1	+	9943474	9985498	5	mRNA	protein_coding	coding	0.386455	0.377255	Coding
NMNAT1	NM_001297779	chr1	+	9943474	9981766	5	mRNA	protein_coding	coding	0.362152	0.377255	Coding
RBP7	NR_138250	chr1	+	9997227	10016021	5	misc_RNA	protein_coding	non-coding	0.427293	0.470104	Coding
RBP7	NM_052960	chr1	+	9997227	10016021	4	mRNA	protein_coding	coding	0.523618	0.470104	Coding
UBE4B	NM_006048	chr1	+	10032957	10181238	27	mRNA	protein_coding	coding	0.920837	0.91439	Coding
UBE4B	NM_001105562	chr1	+	10032957	10181238	28	mRNA	protein_coding	coding	0.908173	0.91439	Coding
KIF1B	NM_001365951	chr1	+	10210569	10381603	49	mRNA	protein_coding	coding	0.894525	0.887809	Coding
KIF1B	NM_183416	chr1	+	10210569	10308597	21	mRNA	protein_coding	coding	0.862979	0.887809	Coding
KIF1B	NM_015074	chr1	+	10210705	10381603	47	mRNA	protein_coding	coding	0.89124	0.887809	Coding
KIF1B	NM_001365952	chr1	+	10211615	10381603	49	mRNA	protein_coding	coding	0.897068	0.887809	Coding
KIF1B	NM_001365953	chr1	+	10230763	10308597	21	mRNA	protein_coding	coding	0.867688	0.887809	Coding
PGD	NM_002631	chr1	+	10399063	10420511	13	mRNA	protein_coding	coding	0.763536	0.757629	Coding
PGD	NM_001304451	chr1	+	10399063	10420511	12	mRNA	protein_coding	coding	0.756542	0.757629	Coding
PGD	NM_001304452	chr1	+	10399063	10420511	13	mRNA	protein_coding	coding	0.752724	0.757629	Coding
CENPS-CORT	NM_198544	chr1	+	10430432	10452153	5	mRNA	protein_coding	coding	0.625665	0.549327	Coding
CENPS-CORT	NM_001270517	chr1	+	10430432	10452153	6	mRNA	protein_coding	coding	0.595111	0.549327	Coding
CENPS-CORT	NR_037187	chr1	+	10430749	10452153	3	misc_RNA	protein_coding	non-coding	0.3661	0.549327	Coding
CENPS-CORT	NM_199006	chr1	+	10430432	10452153	4	mRNA	protein_coding	coding	0.552574	0.549327	Coding
CENPS-CORT	NM_001243768	chr1	+	10430749	10452153	4	mRNA	protein_coding	coding	0.519399	0.549327	Coding
CENPS	NM_199294	chr1	+	10430432	10442808	5	mRNA	protein_coding	coding	0.619462	0.591959	Coding
CENPS	NR_036462	chr1	+	10430749	10442808	5	misc_RNA	protein_coding	non-coding	0.564456	0.591959	Coding
CORT	NM_001302	chr1	+	10450030	10451998	2	mRNA	protein_coding	coding	0.159112	0.159112	Coding
PEX14	NM_004565	chr1	+	10474949	10630758	9	mRNA	protein_coding	coding	0.856441	0.856441	Coding
TARDBP	NM_007375	chr1	+	11012653	11025492	6	mRNA	protein_coding	coding	0.813806	0.813806	Coding
EXOSC10-AS1	NR_135062	chr1	+	11099674	11102106	2	ncRNA	lncRNA	non-coding	0.19889	0.168829	lncRNA
EXOSC10-AS1	NR_135061	chr1	+	11099674	11102106	2	ncRNA	lncRNA	non-coding	0.199873	0.168829	lncRNA
EXOSC10-AS1	NR_135063	chr1	+	11100018	11102106	2	ncRNA	lncRNA	non-coding	0.107725	0.168829	lncRNA
MTOR-AS1	NR_046600	chr1	+	11143897	11149538	4	ncRNA	lncRNA	non-coding	0.174931	0.174931	lncRNA
ANGPTL7	NM_021146	chr1	+	11189354	11195981	5	mRNA	protein_coding	coding	0.679336	0.679336	Coding
UBIAD1	NM_001330349	chr1	+	11273197	11299571	3	mRNA	protein_coding	coding	0.487247	0.390554	Coding
UBIAD1	NM_001330350	chr1	+	11273197	11299571	2	mRNA	protein_coding	coding	0.276005	0.390554	Coding
UBIAD1	NM_013319	chr1	+	11273197	11288434	2	mRNA	protein_coding	coding	0.360063	0.390554	Coding
DISP3	NM_020780	chr1	+	11479154	11537551	21	mRNA	protein_coding	coding	0.797865	0.797865	Coding
LINC01647	NR_104624	chr1	+	11609530	11613354	3	ncRNA	lncRNA	non-coding	0.0545111	0.0545111	lncRNA
FBXO44	NM_001304791	chr1	+	11654406	11663327	6	mRNA	protein_coding	coding	0.527155	0.452038	Coding
FBXO44	NM_183412	chr1	+	11654406	11663327	5	mRNA	protein_coding	coding	0.448984	0.452038	Coding
FBXO44	NR_130909	chr1	+	11654856	11663327	5	misc_RNA	protein_coding	non-coding	0.436832	0.452038	Coding
FBXO44	NM_001304790	chr1	+	11654856	11663327	6	mRNA	protein_coding	coding	0.354549	0.452038	Coding
FBXO44	NM_001330355	chr1	+	11654856	11663327	6	mRNA	protein_coding	coding	0.492845	0.452038	Coding
FBXO44	NM_001014765	chr1	+	11654856	11663327	7	mRNA	protein_coding	coding	0.436639	0.452038	Coding
FBXO44	NM_183413	chr1	+	11654856	11663327	5	mRNA	protein_coding	coding	0.423005	0.452038	Coding
FBXO44	NM_033182	chr1	+	11654876	11663327	6	mRNA	protein_coding	coding	0.490978	0.452038	Coding
FBXO6	NM_018438	chr1	+	11664199	11674352	6	mRNA	protein_coding	coding	0.402913	0.402913	Coding
DRAXIN	NM_198545	chr1	+	11691709	11725857	7	mRNA	protein_coding	coding	0.553461	0.553461	Coding
AGTRAP	NM_001040194	chr1	+	11736084	11750771	5	mRNA	protein_coding	coding	0.555139	0.498876	Coding
AGTRAP	NM_001040196	chr1	+	11736084	11750771	6	mRNA	protein_coding	coding	0.463226	0.498876	Coding
AGTRAP	NM_001040195	chr1	+	11736084	11750771	4	mRNA	protein_coding	coding	0.486702	0.498876	Coding
AGTRAP	NM_001040197	chr1	+	11736084	11750771	6	mRNA	protein_coding	coding	0.457852	0.498876	Coding
AGTRAP	NM_020350	chr1	+	11736135	11750769	5	mRNA	protein_coding	coding	0.544361	0.498876	Coding
C1orf167	NM_001010881	chr1	+	11762192	11789585	21	mRNA	protein_coding	coding	0.151298	0.151298	Coding
CLCN6	NR_046428	chr1	+	11806095	11843144	23	misc_RNA	protein_coding	non-coding	0.859982	0.865127	Coding
CLCN6	NM_001286	chr1	+	11806190	11843130	23	mRNA	protein_coding	coding	0.869565	0.865127	Coding
CLCN6	NM_001256959	chr1	+	11806190	11843130	22	mRNA	protein_coding	coding	0.865867	0.865127	Coding
PLOD1	NM_000302	chr1	+	11934716	11975537	19	mRNA	protein_coding	coding	0.788757	0.770621	Coding
PLOD1	NM_001316320	chr1	+	11934716	11975537	20	mRNA	protein_coding	coding	0.753392	0.770621	Coding
MFN2	NM_001127660	chr1	+	11980180	12013515	18	mRNA	protein_coding	coding	0.810042	0.812308	Coding
MFN2	NM_014874	chr1	+	11980443	12013508	19	mRNA	protein_coding	coding	0.814454	0.812308	Coding
MIIP	NM_021933	chr1	+	12019497	12032045	10	mRNA	protein_coding	coding	0.301307	0.301307	Coding
TNFRSF8	NM_001243	chr1	+	12063302	12144207	15	mRNA	protein_coding	coding	0.300671	0.302336	Coding
TNFRSF8	NM_001281430	chr1	+	12063376	12144207	14	mRNA	protein_coding	coding	0.304121	0.302336	Coding
TNFRSF1B	NM_001066	chr1	+	12166990	12209220	10	mRNA	protein_coding	coding	0.351094	0.351094	Coding
VPS13D	NM_015378	chr1	+	12230029	12512046	70	mRNA	protein_coding	coding	0.865373	0.864404	Coding
VPS13D	NM_018156	chr1	+	12230029	12512046	69	mRNA	protein_coding	coding	0.863422	0.864404	Coding
SNORA59B	NR_003022	chr17	+	12507245	12507397	1	ncRNA	snoRNA	non-coding	0.0142171	0.0142171	snoRNA
SNORA59A	NR_003025	chr1	+	12507245	12507397	1	ncRNA	snoRNA	non-coding	0.0142171	0.0142171	snoRNA
AADACL4	NM_001013630	chr1	+	12644084	12667076	4	mRNA	protein_coding	coding	0.159792	0.159792	Coding
AADACL3	NR_111984	chr1	+	12716109	12728760	3	misc_RNA	protein_coding	non-coding	0.148697	0.175595	Coding
AADACL3	NM_001103170	chr1	+	12716109	12728760	4	mRNA	protein_coding	coding	0.195767	0.175595	Coding
C1orf158	NM_152290	chr1	+	12746199	12763699	4	mRNA	protein_coding	coding	0.343626	0.334211	Coding
C1orf158	NM_001330361	chr1	+	12746199	12763699	3	mRNA	protein_coding	coding	0.321659	0.334211	Coding
PRAMEF12	NM_001080830	chr1	+	12773737	12777905	3	mRNA	protein_coding	coding	0.0206106	0.0206106	Coding
PRAMEF1	NM_023013	chr1	+	12791396	12796628	4	mRNA	protein_coding	coding	0.0212657	0.0171942	Coding
PRAMEF1	NM_001294139	chr1	+	12794690	12796628	2	mRNA	protein_coding	coding	0.0090511	0.0171942	Coding
PRAMEF2	NM_023014	chr1	+	12857085	12861909	4	mRNA	protein_coding	coding	0.0226856	0.0226856	Coding
PRAMEF7	NM_001012277	chr1	+	12916646	12920480	4	mRNA	protein_coding	coding	0.0728042	0.0728042	Coding
HNRNPCL3	NM_001382358	chr1	-	13060768	13062873	2	mRNA	protein_coding	coding	0.36069	0.36069	Coding
HNRNPCL4	NM_001302551	chr1	-	13061160	13062873	1	mRNA	protein_coding	coding	0.727683	0.727683	Coding
PRAMEF26	NM_001306072	chr1	+	13073677	13077884	3	mRNA	protein_coding	coding	0.0556311	0.0556311	Coding
PRAMEF25	NM_001310134	chr1	+	13073677	13078038	3	mRNA	protein_coding	coding	0.0542342	0.0542342	Coding
PRAMEF36P	NR_111945	chr1	-	13094514	13099717	4	misc_RNA	transcribed_pseudogene	non-coding	0.0372244	0.0372244	Pseudogene
PRAMEF34P	NR_111947	chr1	+	13094514	13099717	4	misc_RNA	transcribed_pseudogene	non-coding	0.0372244	0.0372244	Pseudogene
PRAMEF27	NM_001300891	chr1	+	13049475	13056575	4	mRNA	protein_coding	coding	0.046656	0.046656	Coding
PRAMEF9	NM_001010890	chr1	+	13175280	13179132	3	mRNA	protein_coding	coding	0.0575907	0.0575907	Coding
PRAMEF5	NM_001013407	chr1	+	13254176	13263435	4	mRNA	protein_coding	coding	0.0340998	0.0340998	Coding
PRAMEF33	NM_001291381	chr1	+	13303538	13308907	4	mRNA	protein_coding	coding	0.0115979	0.0115979	Coding
PRAMEF15	NM_001098376	chr1	+	13315580	13322598	4	mRNA	protein_coding	coding	0.0374992	0.0374992	Coding
PRAMEF17	NM_001099851	chr1	+	13389631	13392629	3	mRNA	protein_coding	coding	0.0650468	0.0650468	Coding
PRAMEF20	NM_001099852	chr1	+	13410449	13421328	4	mRNA	protein_coding	coding	0.0704068	0.0704068	Coding
PDPN	NM_198389	chr1	+	13583756	13617957	6	mRNA	protein_coding	coding	0.233716	0.221787	Coding
PDPN	NM_006474	chr1	+	13583831	13617957	6	mRNA	protein_coding	coding	0.229261	0.221787	Coding
PDPN	NM_001006625	chr1	+	13585459	13617957	6	mRNA	protein_coding	coding	0.21622	0.221787	Coding
PDPN	NM_001006624	chr1	+	13585459	13617957	6	mRNA	protein_coding	coding	0.218252	0.221787	Coding
PDPN	NM_001385053	chr1	+	13585459	13617957	6	mRNA	protein_coding	coding	0.211489	0.221787	Coding
PRDM2	NM_001135610	chr1	+	13700187	13825079	8	mRNA	protein_coding	coding	0.746641	0.75512	Coding
PRDM2	NM_012231	chr1	+	13704854	13825079	10	mRNA	protein_coding	coding	0.728762	0.75512	Coding
PRDM2	NM_015866	chr1	+	13704854	13788079	9	mRNA	protein_coding	coding	0.773935	0.75512	Coding
PRDM2	NM_001007257	chr1	+	13749414	13788081	4	mRNA	protein_coding	coding	0.795644	0.75512	Coding
KAZN	NM_001370230	chr1	+	14598684	15068155	8	mRNA	protein_coding	coding	0.856822	0.80181	Coding
KAZN	NM_201628	chr1	+	14598684	15118043	15	mRNA	protein_coding	coding	0.852702	0.80181	Coding
KAZN	NM_015209	chr1	+	14598716	15068155	8	mRNA	protein_coding	coding	0.863024	0.80181	Coding
KAZN	NM_001018000	chr1	+	14924128	15068155	8	mRNA	protein_coding	coding	0.769888	0.80181	Coding
KAZN	NM_001370229	chr1	+	14924128	15068155	8	mRNA	protein_coding	coding	0.776286	0.80181	Coding
KAZN	NM_001370231	chr1	+	14929665	15068155	9	mRNA	protein_coding	coding	0.726585	0.80181	Coding
KAZN	NM_001018001	chr1	+	14929799	15068155	8	mRNA	protein_coding	coding	0.777623	0.80181	Coding
KAZN	NM_001017999	chr1	+	14945918	15068155	8	mRNA	protein_coding	coding	0.75642	0.80181	Coding
TMEM51	NM_001136217	chr1	+	15152531	15220478	3	mRNA	protein_coding	coding	0.284668	0.2423	Coding
TMEM51	NM_001136216	chr1	+	15152565	15220478	4	mRNA	protein_coding	coding	0.213781	0.2423	Coding
TMEM51	NM_001136218	chr1	+	15153746	15220478	4	mRNA	protein_coding	coding	0.222659	0.2423	Coding
TMEM51	NM_001319665	chr1	+	15153746	15220478	4	mRNA	protein_coding	coding	0.222065	0.2423	Coding
TMEM51	NM_018022	chr1	+	15153746	15220478	3	mRNA	protein_coding	coding	0.285847	0.2423	Coding
TMEM51	NR_135082	chr1	+	15153746	15220478	3	misc_RNA	protein_coding	non-coding	0.247576	0.2423	Coding
FHAD1	NM_052929	chr1	+	15247224	15398127	31	mRNA	protein_coding	coding	0.564761	0.564761	Coding
EFHD2	NM_024329	chr1	+	15409887	15430339	4	mRNA	protein_coding	coding	0.671472	0.671472	Coding
CTRC	NM_007272	chr1	+	15438442	15449242	8	mRNA	protein_coding	coding	0.492167	0.492167	Coding
CELA2A	NM_033440	chr1	+	15456731	15472091	8	mRNA	protein_coding	coding	0.457045	0.457045	Coding
CELA2B	NM_015849	chr1	+	15476103	15491394	8	mRNA	protein_coding	coding	0.490648	0.490648	Coding
DNAJC16	NM_001287811	chr1	+	15526812	15571733	14	mRNA	protein_coding	coding	0.798096	0.797526	Coding
DNAJC16	NM_015291	chr1	+	15526847	15571733	15	mRNA	protein_coding	coding	0.814707	0.797526	Coding
DNAJC16	NR_109898	chr1	+	15526847	15571733	15	misc_RNA	protein_coding	non-coding	0.779814	0.797526	Coding
DDI2	NM_032341	chr1	+	15617457	15669044	10	mRNA	protein_coding	coding	0.840043	0.840043	Coding
RSC1A1	NM_006511	chr1	+	15659712	15662030	1	mRNA	protein_coding	coding	0.432392	0.432392	Coding
PLEKHM2	NM_015164	chr1	+	15684319	15734769	20	mRNA	protein_coding	coding	0.816021	0.816021	Coding
SLC25A34	NM_207348	chr1	+	15736257	15741392	5	mRNA	protein_coding	coding	0.603306	0.603306	Coding
TMEM82	NM_001013641	chr1	+	15742498	15747982	6	mRNA	protein_coding	coding	0.488416	0.488416	Coding
FBLIM1	NM_001350151	chr1	+	15756637	15786589	10	mRNA	protein_coding	coding	0.392365	0.409682	Coding
FBLIM1	NM_017556	chr1	+	15758794	15786589	9	mRNA	protein_coding	coding	0.422236	0.409682	Coding
FBLIM1	NM_001024216	chr1	+	15758794	15786589	7	mRNA	protein_coding	coding	0.442179	0.409682	Coding
FBLIM1	NM_001024215	chr1	+	15764498	15775220	6	mRNA	protein_coding	coding	0.381799	0.409682	Coding
SPEN	NM_015001	chr1	+	15847706	15940456	15	mRNA	protein_coding	coding	0.876251	0.876251	Coding
SRARP	NM_178840	chr1	+	16004235	16008807	2	mRNA	protein_coding	coding	0.0642362	0.0642362	Coding
CLCNKA	NM_001042704	chr1	+	16022035	16034050	20	mRNA	protein_coding	coding	0.539388	0.538293	Coding
CLCNKA	NM_001257139	chr1	+	16022035	16034050	19	mRNA	protein_coding	coding	0.536955	0.538293	Coding
CLCNKA	NM_004070	chr1	+	16022035	16034050	20	mRNA	protein_coding	coding	0.53847	0.538293	Coding
CLCNKB	NM_000085	chr1	+	16043781	16057308	20	mRNA	protein_coding	coding	0.506202	0.49065	Coding
CLCNKB	NM_001165945	chr1	+	16048761	16057326	13	mRNA	protein_coding	coding	0.466724	0.49065	Coding
SZRD1	NR_073501	chr1	+	16367241	16398145	5	misc_RNA	protein_coding	non-coding	0.708752	0.822229	Coding
SZRD1	NM_001271869	chr1	+	16367241	16398145	4	mRNA	protein_coding	coding	0.883255	0.822229	Coding
SZRD1	NR_073503	chr1	+	16367241	16398145	3	misc_RNA	protein_coding	non-coding	0.844379	0.822229	Coding
SZRD1	NR_073502	chr1	+	16367241	16398145	3	misc_RNA	protein_coding	non-coding	0.84458	0.822229	Coding
SZRD1	NR_073500	chr1	+	16367241	16398145	2	misc_RNA	protein_coding	non-coding	0.79477	0.822229	Coding
SZRD1	NM_001114600	chr1	+	16367241	16398145	4	mRNA	protein_coding	coding	0.883405	0.822229	Coding
NECAP2	NM_001145278	chr1	+	16440671	16460089	8	mRNA	protein_coding	coding	0.636149	0.660895	Coding
NECAP2	NM_001145277	chr1	+	16440671	16460089	7	mRNA	protein_coding	coding	0.656772	0.660895	Coding
NECAP2	NM_018090	chr1	+	16440723	16460078	8	mRNA	protein_coding	coding	0.689249	0.660895	Coding
LINC01772	NR_147210	chr1	+	16460947	16468481	2	ncRNA	lncRNA	non-coding	0.0145138	0.0117778	lncRNA
LINC01772	NR_147211	chr1	+	16461806	16468481	2	ncRNA	lncRNA	non-coding	0.00904178	0.0117778	lncRNA
MST1P2	NR_027504	chr1	+	16645573	16650420	14	misc_RNA	transcribed_pseudogene	non-coding	0.654381	0.654381	Pseudogene
LOC112267871	NR_160658	chr1	+	16872225	16874096	2	ncRNA	lncRNA	non-coding	0.0353736	0.0356089	lncRNA
LOC112267871	NR_160657	chr1	+	16872225	16874096	2	ncRNA	lncRNA	non-coding	0.0358441	0.0356089	lncRNA
CROCC	NM_014675	chr1	+	16921930	16972960	37	mRNA	protein_coding	coding	0.708776	0.708776	Coding
LINC02783	NR_148993	chr1	+	17189788	17196387	4	ncRNA	lncRNA	non-coding	0.0289922	0.0289922	lncRNA
PADI1	NM_013358	chr1	+	17205127	17246007	16	mRNA	protein_coding	coding	0.533566	0.533566	Coding
PADI3	NM_016233	chr1	+	17249097	17284232	16	mRNA	protein_coding	coding	0.648642	0.648642	Coding
PADI4	NM_012387	chr1	+	17308196	17364004	16	mRNA	protein_coding	coding	0.520186	0.520186	Coding
PADI6	NM_207421	chr1	+	17372195	17401699	16	mRNA	protein_coding	coding	0.409433	0.409433	Coding
ARHGEF10L	NM_018125	chr1	+	17539697	17697869	29	mRNA	protein_coding	coding	0.783802	0.791253	Coding
ARHGEF10L	NR_137288	chr1	+	17539697	17697869	29	misc_RNA	protein_coding	non-coding	0.749526	0.791253	Coding
ARHGEF10L	NR_137287	chr1	+	17539697	17697869	30	misc_RNA	protein_coding	non-coding	0.757968	0.791253	Coding
ARHGEF10L	NM_001011722	chr1	+	17580552	17697875	27	mRNA	protein_coding	coding	0.804609	0.791253	Coding
ARHGEF10L	NM_001319837	chr1	+	17580552	17697875	26	mRNA	protein_coding	coding	0.797376	0.791253	Coding
ARHGEF10L	NM_001319838	chr1	+	17618312	17697875	18	mRNA	protein_coding	coding	0.832131	0.791253	Coding
ARHGEF10L	NM_001328124	chr1	+	17618312	17697869	21	mRNA	protein_coding	coding	0.846925	0.791253	Coding
ACTL8	NM_030812	chr1	+	17755332	17827063	3	mRNA	protein_coding	coding	0.330397	0.330397	Coding
LINC01654	NR_125946	chr1	+	18065656	18074411	3	ncRNA	lncRNA	non-coding	0.00671299	0.00671299	lncRNA
IGSF21	NM_032880	chr1	+	18107797	18378483	10	mRNA	protein_coding	coding	0.802169	0.802169	Coding
KLHDC7A	NM_152375	chr1	+	18480929	18485986	1	mRNA	protein_coding	coding	0.249658	0.249658	Coding
PAX7	NM_001135254	chr1	+	18630845	18748866	9	mRNA	protein_coding	coding	0.777823	0.786535	Coding
PAX7	NM_002584	chr1	+	18630845	18736138	8	mRNA	protein_coding	coding	0.791623	0.786535	Coding
PAX7	NM_013945	chr1	+	18630845	18736138	8	mRNA	protein_coding	coding	0.791249	0.786535	Coding
EMC1-AS1	NR_135115	chr1	+	19210385	19230163	2	ncRNA	lncRNA	non-coding	0.068407	0.129678	lncRNA
EMC1-AS1	NR_135114	chr1	+	19210385	19240704	2	ncRNA	lncRNA	non-coding	0.19095	0.129678	lncRNA
MRTO4	NM_016183	chr1	+	19251804	19260128	8	mRNA	protein_coding	coding	0.778847	0.778847	Coding
SLC66A1	NM_001287531	chr1	+	19312325	19329300	8	mRNA	protein_coding	coding	0.446168	0.453024	Coding
SLC66A1	NM_017765	chr1	+	19312325	19329300	9	mRNA	protein_coding	coding	0.456549	0.453024	Coding
SLC66A1	NM_001040126	chr1	+	19312325	19329300	8	mRNA	protein_coding	coding	0.451952	0.453024	Coding
SLC66A1	NR_109848	chr1	+	19312325	19332428	10	misc_RNA	protein_coding	non-coding	0.417427	0.453024	Coding
SLC66A1	NM_001040125	chr1	+	19312325	19329300	8	mRNA	protein_coding	coding	0.501485	0.453024	Coding
MICOS10	NM_001204082	chr1	+	19596976	19629821	3	mRNA	protein_coding	coding	0.606962	0.607469	Coding
MICOS10	NR_033758	chr1	+	19596978	19629820	5	misc_RNA	protein_coding	non-coding	0.579815	0.607469	Coding
MICOS10	NR_033757	chr1	+	19596978	19629820	5	misc_RNA	protein_coding	non-coding	0.569666	0.607469	Coding
MICOS10	NM_001204083	chr1	+	19596978	19629820	5	mRNA	protein_coding	coding	0.597282	0.607469	Coding
MICOS10	NM_001032363	chr1	+	19596978	19629820	4	mRNA	protein_coding	coding	0.702405	0.607469	Coding
MICOS10-NBL1	NM_001204088	chr1	+	19596978	19658452	5	mRNA	protein_coding	coding	0.554327	0.611618	Coding
MICOS10-NBL1	NM_001204089	chr1	+	19596978	19658452	4	mRNA	protein_coding	coding	0.683232	0.611618	Coding
RPS14P3	NR_077246	chr1	+	19607806	19608644	1	misc_RNA	transcribed_pseudogene	non-coding	0.562858	0.562858	Pseudogene
NBL1	NM_001278164	chr1	+	19643228	19658456	4	mRNA	protein_coding	coding	0.522557	0.543329	Coding
NBL1	NM_182744	chr1	+	19643228	19658456	4	mRNA	protein_coding	coding	0.521915	0.543329	Coding
NBL1	NM_001278165	chr1	+	19643408	19658456	4	mRNA	protein_coding	coding	0.51718	0.543329	Coding
NBL1	NM_001204084	chr1	+	19643713	19658456	4	mRNA	protein_coding	coding	0.521499	0.543329	Coding
NBL1	NM_005380	chr1	+	19644310	19658452	4	mRNA	protein_coding	coding	0.543954	0.543329	Coding
NBL1	NM_001204085	chr1	+	19645371	19658456	4	mRNA	protein_coding	coding	0.586225	0.543329	Coding
NBL1	NM_001204086	chr1	+	19645765	19658456	4	mRNA	protein_coding	coding	0.616319	0.543329	Coding
NBL1	NM_001278166	chr1	+	19647609	19658456	4	mRNA	protein_coding	coding	0.516981	0.543329	Coding
HTR6	NM_000871	chr1	+	19664874	19680966	3	mRNA	protein_coding	coding	0.45206	0.45206	Coding
OTUD3	NM_015207	chr1	+	19882394	19912944	8	mRNA	protein_coding	coding	0.753546	0.753546	Coding
PLA2G5	NM_000929	chr1	+	20070193	20091911	5	mRNA	protein_coding	coding	0.300583	0.300583	Coding
PLA2G2F	NM_022819	chr1	+	20139322	20150381	5	mRNA	protein_coding	coding	0.435867	0.435867	Coding
PLA2G2F	NM_001360869	chr1	+	20139322	20150381	5	mRNA	protein_coding	coding	0.435867	0.435867	Coding
LOC117779438	NR_168502	chr1	+	20154213	20160568	2	ncRNA	lncRNA	non-coding	0.0595835	0.0745404	lncRNA
LOC117779438	NR_168501	chr1	+	20154213	20160568	1	ncRNA	lncRNA	non-coding	0.104454	0.0745404	lncRNA
UBXN10	NM_152376	chr1	+	20186095	20196050	2	mRNA	protein_coding	coding	0.287486	0.287486	Coding
LINC01757	NR_147205	chr1	+	20243094	20244654	2	ncRNA	lncRNA	non-coding	0.0237404	0.0237404	lncRNA
VWA5B1	NM_001377531	chr1	+	20290874	20359518	22	mRNA	protein_coding	coding	0.615052	0.613638	Coding
VWA5B1	NM_001039500	chr1	+	20290874	20359518	22	mRNA	protein_coding	coding	0.612224	0.613638	Coding
FAM43B	NM_207334	chr1	+	20552572	20555020	1	mRNA	protein_coding	coding	0.43523	0.43523	Coding
CDA	NM_001785	chr1	+	20589096	20618903	4	mRNA	protein_coding	coding	0.596369	0.596369	Coding
PINK1	NM_032409	chr1	+	20633457	20651511	8	mRNA	protein_coding	coding	0.650961	0.650961	Coding
ECE1-AS1	NR_038404	chr1	+	21293289	21299869	3	ncRNA	lncRNA	non-coding	0.0313793	0.0313793	lncRNA
NBPF3	NM_001377493	chr1	+	21440136	21484900	19	mRNA	protein_coding	coding	0.0504126	0.0533492	Coding
NBPF3	NM_001256416	chr1	+	21440136	21484900	15	mRNA	protein_coding	coding	0.0617282	0.0533492	Coding
NBPF3	NM_001377491	chr1	+	21440136	21484900	18	mRNA	protein_coding	coding	0.0521522	0.0533492	Coding
NBPF3	NM_001377495	chr1	+	21440136	21484900	19	mRNA	protein_coding	coding	0.0513132	0.0533492	Coding
NBPF3	NR_046176	chr1	+	21440136	21484900	18	misc_RNA	protein_coding	non-coding	0.0521663	0.0533492	Coding
NBPF3	NM_001377496	chr1	+	21440136	21484900	18	mRNA	protein_coding	coding	0.052405	0.0533492	Coding
NBPF3	NM_001256417	chr1	+	21440136	21484900	14	mRNA	protein_coding	coding	0.0628312	0.0533492	Coding
NBPF3	NM_001377494	chr1	+	21440136	21484900	19	mRNA	protein_coding	coding	0.0498772	0.0533492	Coding
NBPF3	NM_001330381	chr1	+	21440136	21484900	19	mRNA	protein_coding	coding	0.0503992	0.0533492	Coding
NBPF3	NM_032264	chr1	+	21440136	21484900	15	mRNA	protein_coding	coding	0.0589237	0.0533492	Coding
NBPF3	NM_001377492	chr1	+	21440136	21484900	19	mRNA	protein_coding	coding	0.0498906	0.0533492	Coding
ALPL	NM_001369804	chr1	+	21508983	21578410	12	mRNA	protein_coding	coding	0.651942	0.653368	Coding
ALPL	NM_001369805	chr1	+	21508983	21578410	12	mRNA	protein_coding	coding	0.651501	0.653368	Coding
ALPL	NM_000478	chr1	+	21509422	21578410	12	mRNA	protein_coding	coding	0.65754	0.653368	Coding
ALPL	NM_001127501	chr1	+	21509422	21578410	11	mRNA	protein_coding	coding	0.659353	0.653368	Coding
ALPL	NM_001177520	chr1	+	21509422	21578410	10	mRNA	protein_coding	coding	0.64819	0.653368	Coding
ALPL	NM_001369803	chr1	+	21551269	21578410	12	mRNA	protein_coding	coding	0.651316	0.653368	Coding
LDLRAD2	NM_001013693	chr1	+	21812264	21825223	5	mRNA	protein_coding	coding	0.361251	0.361251	Coding
CELA3B	NM_007352	chr1	+	21977021	21989354	8	mRNA	protein_coding	coding	0.486197	0.486197	Coding
CELA3A	NM_005747	chr1	+	22001656	22012542	8	mRNA	protein_coding	coding	0.473986	0.473986	Coding
LINC00339	NR_023918	chr1	+	22025190	22031224	2	ncRNA	lncRNA	non-coding	0.0950955	0.109679	lncRNA
LINC00339	NR_109761	chr1	+	22025503	22031224	3	ncRNA	lncRNA	non-coding	0.0902229	0.109679	lncRNA
LINC00339	NR_109759	chr1	+	22025503	22031224	2	ncRNA	lncRNA	non-coding	0.133181	0.109679	lncRNA
LINC00339	NR_109760	chr1	+	22025503	22031224	2	ncRNA	lncRNA	non-coding	0.134176	0.109679	lncRNA
LINC00339	NR_109762	chr1	+	22025503	22031224	3	ncRNA	lncRNA	non-coding	0.0907068	0.109679	lncRNA
LINC00339	NR_023919	chr1	+	22025503	22031224	2	ncRNA	lncRNA	non-coding	0.133907	0.109679	lncRNA
CDC42	NM_001039802	chr1	+	22052708	22101360	7	mRNA	protein_coding	coding	0.726354	0.842379	Coding
CDC42	NM_001791	chr1	+	22052708	22101360	6	mRNA	protein_coding	coding	0.84523	0.842379	Coding
CDC42	NM_044472	chr1	+	22052708	22090806	6	mRNA	protein_coding	coding	0.974891	0.842379	Coding
ZBTB40	NM_001083621	chr1	+	22451850	22531157	19	mRNA	protein_coding	coding	0.703921	0.72906	Coding
ZBTB40	NM_014870	chr1	+	22451850	22531154	18	mRNA	protein_coding	coding	0.742583	0.72906	Coding
ZBTB40	NM_001330398	chr1	+	22451850	22531157	16	mRNA	protein_coding	coding	0.743699	0.72906	Coding
EPHA8	NM_001006943	chr1	+	22563488	22589619	5	mRNA	protein_coding	coding	0.600952	0.721656	Coding
EPHA8	NM_020526	chr1	+	22563488	22603595	17	mRNA	protein_coding	coding	0.757157	0.721656	Coding
C1QA	NM_015991	chr1	+	22636627	22639678	3	mRNA	protein_coding	coding	0.282881	0.272183	Coding
C1QA	NM_001347465	chr1	+	22636627	22639678	3	mRNA	protein_coding	coding	0.276809	0.272183	Coding
C1QA	NM_001347466	chr1	+	22636761	22639682	3	mRNA	protein_coding	coding	0.25686	0.272183	Coding
C1QC	NM_001347620	chr1	+	22643632	22648108	2	mRNA	protein_coding	coding	0.223784	0.262009	Coding
C1QC	NM_172369	chr1	+	22643632	22648108	3	mRNA	protein_coding	coding	0.271466	0.262009	Coding
C1QC	NM_001114101	chr1	+	22643632	22648108	3	mRNA	protein_coding	coding	0.282253	0.262009	Coding
C1QC	NM_001347619	chr1	+	22643632	22648108	3	mRNA	protein_coding	coding	0.257793	0.262009	Coding
C1QB	NM_001378156	chr1	+	22653235	22661636	3	mRNA	protein_coding	coding	0.23914	0.215984	Coding
C1QB	NM_000491	chr1	+	22653235	22661636	3	mRNA	protein_coding	coding	0.23914	0.215984	Coding
C1QB	NM_001371184	chr1	+	22653235	22661636	4	mRNA	protein_coding	coding	0.18125	0.215984	Coding
EPHB2	NM_004442	chr1	+	22710837	22921500	16	mRNA	protein_coding	coding	0.80706	0.805963	Coding
EPHB2	NM_001309193	chr1	+	22710838	22921500	17	mRNA	protein_coding	coding	0.813324	0.805963	Coding
EPHB2	NM_001309192	chr1	+	22710838	22921500	14	mRNA	protein_coding	coding	0.795022	0.805963	Coding
EPHB2	NM_017449	chr1	+	22710838	22921500	16	mRNA	protein_coding	coding	0.806616	0.805963	Coding
KDM1A	NM_001009999	chr1	+	23019467	23083689	21	mRNA	protein_coding	coding	0.907228	0.900042	Coding
KDM1A	NM_001363654	chr1	+	23019467	23083689	19	mRNA	protein_coding	coding	0.89468	0.900042	Coding
KDM1A	NM_015013	chr1	+	23019467	23083689	19	mRNA	protein_coding	coding	0.897463	0.900042	Coding
ZNF436-AS1	NR_033690	chr1	+	23368970	23371837	1	ncRNA	lncRNA	non-coding	0.262641	0.2015	lncRNA
ZNF436-AS1	NR_033691	chr1	+	23369217	23371837	3	ncRNA	lncRNA	non-coding	0.18112	0.2015	lncRNA
LOC101928163	NR_110799	chr1	+	23521929	23528419	3	ncRNA	lncRNA	non-coding	0.347429	0.347429	lncRNA
MDS2	NR_167906	chr1	+	23627333	23640568	5	ncRNA	lncRNA	non-coding	0.115957	0.105587	lncRNA
MDS2	NR_167907	chr1	+	23627333	23640568	4	ncRNA	lncRNA	non-coding	0.113746	0.105587	lncRNA
MDS2	NR_167905	chr1	+	23627333	23640568	4	ncRNA	lncRNA	non-coding	0.0908602	0.105587	lncRNA
MDS2	NR_167904	chr1	+	23627333	23640568	5	ncRNA	lncRNA	non-coding	0.116349	0.105587	lncRNA
MDS2	NR_167903	chr1	+	23627333	23640568	4	ncRNA	lncRNA	non-coding	0.128411	0.105587	lncRNA
MDS2	NR_167902	chr1	+	23627333	23640568	4	ncRNA	lncRNA	non-coding	0.144946	0.105587	lncRNA
MDS2	NR_167901	chr1	+	23627333	23640568	7	ncRNA	lncRNA	non-coding	0.0895192	0.105587	lncRNA
MDS2	NR_167908	chr1	+	23627333	23640568	5	ncRNA	lncRNA	non-coding	0.0909966	0.105587	lncRNA
MDS2	NR_167909	chr1	+	23627333	23640568	6	ncRNA	lncRNA	non-coding	0.104095	0.105587	lncRNA
MDS2	NR_167910	chr1	+	23627333	23640568	6	ncRNA	lncRNA	non-coding	0.0832953	0.105587	lncRNA
RPL11	NM_001199802	chr1	+	23691778	23696426	6	mRNA	protein_coding	coding	0.886157	0.868017	Coding
RPL11	NM_000975	chr1	+	23691805	23696835	6	mRNA	protein_coding	coding	0.849876	0.868017	Coding
ELOA	NM_003198	chr1	+	23743365	23762059	11	mRNA	protein_coding	coding	0.763288	0.763288	Coding
PITHD1	NM_020362	chr1	+	23778417	23788232	6	mRNA	protein_coding	coding	0.8283	0.8283	Coding
LYPLA2	NM_007260	chr1	+	23791144	23795539	10	mRNA	protein_coding	coding	0.863963	0.863963	Coding
PNRC2	NM_017761	chr1	+	23959827	23963459	3	mRNA	protein_coding	coding	0.534021	0.534021	Coding
LINC02800	NR_027087	chr1	+	24200239	24211690	3	ncRNA	lncRNA	non-coding	0.0231306	0.0231306	lncRNA
GRHL3	NM_198174	chr1	+	24319356	24364480	16	mRNA	protein_coding	coding	0.742267	0.746687	Coding
GRHL3	NM_198173	chr1	+	24319356	24355318	16	mRNA	protein_coding	coding	0.764957	0.746687	Coding
GRHL3	NM_001195010	chr1	+	24319356	24355318	16	mRNA	protein_coding	coding	0.762748	0.746687	Coding
GRHL3	NM_021180	chr1	+	24323039	24355318	16	mRNA	protein_coding	coding	0.716776	0.746687	Coding
NIPAL3	NM_001322854	chr1	+	24413486	24472983	12	mRNA	protein_coding	coding	0.70123	0.69889	Coding
NIPAL3	NM_001322858	chr1	+	24415749	24472983	13	mRNA	protein_coding	coding	0.673855	0.69889	Coding
NIPAL3	NM_001322868	chr1	+	24415749	24472983	10	mRNA	protein_coding	coding	0.711428	0.69889	Coding
NIPAL3	NM_001322866	chr1	+	24415749	24472983	12	mRNA	protein_coding	coding	0.726338	0.69889	Coding
NIPAL3	NM_001322864	chr1	+	24415749	24472983	11	mRNA	protein_coding	coding	0.76953	0.69889	Coding
NIPAL3	NM_001322863	chr1	+	24415749	24472983	12	mRNA	protein_coding	coding	0.693863	0.69889	Coding
NIPAL3	NM_001322862	chr1	+	24415749	24472983	13	mRNA	protein_coding	coding	0.688312	0.69889	Coding
NIPAL3	NR_136507	chr1	+	24415749	24472983	6	misc_RNA	protein_coding	non-coding	0.581917	0.69889	Coding
NIPAL3	NR_136506	chr1	+	24415749	24472983	11	misc_RNA	protein_coding	non-coding	0.717996	0.69889	Coding
NIPAL3	NM_001330409	chr1	+	24415749	24466343	13	mRNA	protein_coding	coding	0.678746	0.69889	Coding
NIPAL3	NM_001322861	chr1	+	24415749	24472983	9	mRNA	protein_coding	coding	0.742342	0.69889	Coding
NIPAL3	NM_001322860	chr1	+	24415749	24472983	9	mRNA	protein_coding	coding	0.666058	0.69889	Coding
NIPAL3	NM_001322859	chr1	+	24415749	24472983	10	mRNA	protein_coding	coding	0.696634	0.69889	Coding
NIPAL3	NR_136508	chr1	+	24415749	24472983	11	misc_RNA	protein_coding	non-coding	0.716624	0.69889	Coding
NIPAL3	NM_001322856	chr1	+	24415749	24472983	13	mRNA	protein_coding	coding	0.687597	0.69889	Coding
NIPAL3	NM_001322855	chr1	+	24415749	24472983	13	mRNA	protein_coding	coding	0.686186	0.69889	Coding
NIPAL3	NM_020448	chr1	+	24415801	24472976	12	mRNA	protein_coding	coding	0.727364	0.69889	Coding
NIPAL3	NM_001322865	chr1	+	24415801	24454824	8	mRNA	protein_coding	coding	0.648355	0.69889	Coding
NIPAL3	NM_001322857	chr1	+	24416024	24472983	12	mRNA	protein_coding	coding	0.709181	0.69889	Coding
RCAN3	NM_001251979	chr1	+	24502343	24541040	5	mRNA	protein_coding	coding	0.526478	0.529984	Coding
RCAN3	NM_001251984	chr1	+	24502350	24537020	4	mRNA	protein_coding	coding	0.473938	0.529984	Coding
RCAN3	NM_001251977	chr1	+	24502835	24541040	5	mRNA	protein_coding	coding	0.530038	0.529984	Coding
RCAN3	NM_013441	chr1	+	24502835	24541040	5	mRNA	protein_coding	coding	0.533315	0.529984	Coding
RCAN3	NM_001251981	chr1	+	24502896	24537020	4	mRNA	protein_coding	coding	0.454159	0.529984	Coding
RCAN3	NM_001251983	chr1	+	24502896	24537020	4	mRNA	protein_coding	coding	0.485975	0.529984	Coding
RCAN3	NM_001251978	chr1	+	24507593	24537020	5	mRNA	protein_coding	coding	0.540532	0.529984	Coding
RCAN3	NM_001251985	chr1	+	24514313	24537020	2	mRNA	protein_coding	coding	0.464031	0.529984	Coding
RCAN3	NM_001251982	chr1	+	24514313	24537020	3	mRNA	protein_coding	coding	0.609779	0.529984	Coding
RCAN3	NM_001251980	chr1	+	24514313	24537020	4	mRNA	protein_coding	coding	0.665961	0.529984	Coding
NCMAP	NM_001010980	chr1	+	24556086	24609327	4	mRNA	protein_coding	coding	0.479976	0.479976	Coding
SRRM1	NM_001366600	chr1	+	24643301	24673281	19	mRNA	protein_coding	coding	0.936508	0.924707	Coding
SRRM1	NM_001303448	chr1	+	24643301	24673281	18	mRNA	protein_coding	coding	0.932863	0.924707	Coding
SRRM1	NM_001366565	chr1	+	24643301	24673281	17	mRNA	protein_coding	coding	0.917741	0.924707	Coding
SRRM1	NM_001366584	chr1	+	24643301	24673281	16	mRNA	protein_coding	coding	0.915336	0.924707	Coding
SRRM1	NM_001366572	chr1	+	24643301	24673281	17	mRNA	protein_coding	coding	0.917705	0.924707	Coding
SRRM1	NM_001366591	chr1	+	24643301	24673281	18	mRNA	protein_coding	coding	0.922397	0.924707	Coding
SRRM1	NM_001366566	chr1	+	24643301	24673281	18	mRNA	protein_coding	coding	0.932981	0.924707	Coding
SRRM1	NM_001366589	chr1	+	24643301	24673281	17	mRNA	protein_coding	coding	0.928877	0.924707	Coding
SRRM1	NM_001366588	chr1	+	24643301	24673281	17	mRNA	protein_coding	coding	0.928914	0.924707	Coding
SRRM1	NM_001366575	chr1	+	24643301	24673281	18	mRNA	protein_coding	coding	0.932829	0.924707	Coding
SRRM1	NM_005839	chr1	+	24643301	24673281	17	mRNA	protein_coding	coding	0.929038	0.924707	Coding
SRRM1	NM_001366593	chr1	+	24643301	24673281	18	mRNA	protein_coding	coding	0.922277	0.924707	Coding
SRRM1	NM_001366590	chr1	+	24643301	24673281	18	mRNA	protein_coding	coding	0.922193	0.924707	Coding
SRRM1	NM_001366570	chr1	+	24643301	24673281	18	mRNA	protein_coding	coding	0.922159	0.924707	Coding
SRRM1	NM_001366568	chr1	+	24643301	24673281	17	mRNA	protein_coding	coding	0.92044	0.924707	Coding
SRRM1	NM_001366567	chr1	+	24643301	24673281	17	mRNA	protein_coding	coding	0.917616	0.924707	Coding
SRRM1	NM_001366586	chr1	+	24643301	24673281	17	mRNA	protein_coding	coding	0.917832	0.924707	Coding
SRRM1	NM_001366592	chr1	+	24643301	24673281	17	mRNA	protein_coding	coding	0.929005	0.924707	Coding
SRRM1	NM_001366582	chr1	+	24643301	24673281	17	mRNA	protein_coding	coding	0.929002	0.924707	Coding
SRRM1	NM_001366581	chr1	+	24643301	24673281	18	mRNA	protein_coding	coding	0.932949	0.924707	Coding
SRRM1	NM_001366573	chr1	+	24643301	24673281	17	mRNA	protein_coding	coding	0.920316	0.924707	Coding
SRRM1	NM_001366571	chr1	+	24643301	24673281	18	mRNA	protein_coding	coding	0.922311	0.924707	Coding
SRRM1	NM_001366569	chr1	+	24643301	24673281	18	mRNA	protein_coding	coding	0.932946	0.924707	Coding
SRRM1	NM_001366595	chr1	+	24643301	24673281	18	mRNA	protein_coding	coding	0.932981	0.924707	Coding
SRRM1	NM_001366578	chr1	+	24643301	24673281	19	mRNA	protein_coding	coding	0.936557	0.924707	Coding
SRRM1	NM_001366577	chr1	+	24643301	24673281	18	mRNA	protein_coding	coding	0.933067	0.924707	Coding
SRRM1	NM_001366576	chr1	+	24643301	24673281	18	mRNA	protein_coding	coding	0.933032	0.924707	Coding
SRRM1	NM_001366594	chr1	+	24643301	24673281	18	mRNA	protein_coding	coding	0.922363	0.924707	Coding
SRRM1	NM_001366585	chr1	+	24643301	24673281	17	mRNA	protein_coding	coding	0.920404	0.924707	Coding
SRRM1	NM_001366587	chr1	+	24643301	24673281	17	mRNA	protein_coding	coding	0.920531	0.924707	Coding
SRRM1	NM_001366599	chr1	+	24643301	24673281	18	mRNA	protein_coding	coding	0.932863	0.924707	Coding
SRRM1	NR_159379	chr1	+	24643301	24673281	18	misc_RNA	protein_coding	non-coding	0.922121	0.924707	Coding
SRRM1	NR_159380	chr1	+	24643301	24673281	19	misc_RNA	protein_coding	non-coding	0.936328	0.924707	Coding
SRRM1	NR_159391	chr1	+	24643301	24673281	19	misc_RNA	protein_coding	non-coding	0.92622	0.924707	Coding
SRRM1	NR_159389	chr1	+	24643301	24673281	18	misc_RNA	protein_coding	non-coding	0.922003	0.924707	Coding
SRRM1	NR_159388	chr1	+	24643301	24673281	19	misc_RNA	protein_coding	non-coding	0.917295	0.924707	Coding
SRRM1	NR_159387	chr1	+	24643301	24673281	20	misc_RNA	protein_coding	non-coding	0.939511	0.924707	Coding
SRRM1	NR_159386	chr1	+	24643301	24673281	20	misc_RNA	protein_coding	non-coding	0.930939	0.924707	Coding
SRRM1	NR_159385	chr1	+	24643301	24673281	19	misc_RNA	protein_coding	non-coding	0.92619	0.924707	Coding
SRRM1	NR_159384	chr1	+	24643301	24673281	19	misc_RNA	protein_coding	non-coding	0.936409	0.924707	Coding
SRRM1	NR_159378	chr1	+	24643301	24673281	18	misc_RNA	protein_coding	non-coding	0.92467	0.924707	Coding
SRRM1	NR_159383	chr1	+	24643301	24673281	20	misc_RNA	protein_coding	non-coding	0.931139	0.924707	Coding
SRRM1	NR_159382	chr1	+	24643301	24673281	18	misc_RNA	protein_coding	non-coding	0.932791	0.924707	Coding
SRRM1	NM_001303449	chr1	+	24643558	24673281	18	mRNA	protein_coding	coding	0.907894	0.924707	Coding
SRRM1	NM_001366596	chr1	+	24643578	24673281	18	mRNA	protein_coding	coding	0.904962	0.924707	Coding
SRRM1	NM_001366598	chr1	+	24643578	24673281	17	mRNA	protein_coding	coding	0.887947	0.924707	Coding
SRRM1	NM_001366597	chr1	+	24643578	24673281	18	mRNA	protein_coding	coding	0.904876	0.924707	Coding
SRRM1	NR_159390	chr1	+	24643578	24673281	19	misc_RNA	protein_coding	non-coding	0.90964	0.924707	Coding
CLIC4	NM_013943	chr1	+	24745446	24844319	6	mRNA	protein_coding	coding	0.740404	0.740404	Coding
RHD	NM_016124	chr1	+	25272485	25330445	10	mRNA	protein_coding	coding	0.403987	0.382504	Coding
RHD	NM_001282870	chr1	+	25272485	25330445	9	mRNA	protein_coding	coding	0.375508	0.382504	Coding
RHD	NM_001282872	chr1	+	25272485	25330445	10	mRNA	protein_coding	coding	0.339695	0.382504	Coding
RHD	NM_001282868	chr1	+	25272485	25330445	8	mRNA	protein_coding	coding	0.388638	0.382504	Coding
RHD	NM_001282867	chr1	+	25272485	25330445	10	mRNA	protein_coding	coding	0.40515	0.382504	Coding
RHD	NM_001127691	chr1	+	25272508	25330445	7	mRNA	protein_coding	coding	0.410596	0.382504	Coding
RHD	NM_001282871	chr1	+	25272508	25330445	9	mRNA	protein_coding	coding	0.351335	0.382504	Coding
RHD	NM_001282869	chr1	+	25272508	25330445	8	mRNA	protein_coding	coding	0.39308	0.382504	Coding
TMEM50A	NM_014313	chr1	+	25338333	25362361	7	mRNA	protein_coding	coding	0.678776	0.678776	Coding
MACO1	NM_001282564	chr1	+	25430857	25500207	9	mRNA	protein_coding	coding	0.925595	0.928562	Coding
MACO1	NM_018202	chr1	+	25430896	25500207	11	mRNA	protein_coding	coding	0.93099	0.928562	Coding
LDLRAP1	NM_015627	chr1	+	25543605	25568886	9	mRNA	protein_coding	coding	0.691623	0.691623	Coding
MAN1C1	NM_001289010	chr1	+	25616790	25784449	12	mRNA	protein_coding	coding	0.796253	0.776845	Coding
MAN1C1	NM_001385182	chr1	+	25616790	25784449	13	mRNA	protein_coding	coding	0.736581	0.776845	Coding
MAN1C1	NM_001385183	chr1	+	25616790	25784449	12	mRNA	protein_coding	coding	0.771803	0.776845	Coding
MAN1C1	NM_001385184	chr1	+	25616790	25784449	7	mRNA	protein_coding	coding	0.721563	0.776845	Coding
MAN1C1	NM_020379	chr1	+	25616790	25784449	12	mRNA	protein_coding	coding	0.79755	0.776845	Coding
MAN1C1	NM_001385185	chr1	+	25696154	25784449	11	mRNA	protein_coding	coding	0.821353	0.776845	Coding
SELENON	NM_020451	chr1	+	25800192	25818221	13	mRNA	protein_coding	coding	0.683903	0.709936	Coding
SELENON	NM_206926	chr1	+	25800192	25818221	12	mRNA	protein_coding	coding	0.738138	0.709936	Coding
MTFR1L	NM_001099627	chr1	+	25819905	25832942	7	mRNA	protein_coding	coding	0.79166	0.757361	Coding
MTFR1L	NM_001099625	chr1	+	25819953	25832938	7	mRNA	protein_coding	coding	0.778548	0.757361	Coding
MTFR1L	NM_019557	chr1	+	25820192	25832942	7	mRNA	protein_coding	coding	0.736673	0.757361	Coding
MTFR1L	NM_001099626	chr1	+	25820827	25832942	7	mRNA	protein_coding	coding	0.722563	0.757361	Coding
EXTL1	NM_004455	chr1	+	26021774	26036463	11	mRNA	protein_coding	coding	0.598118	0.598118	Coding
PDIK1L	NM_001243532	chr1	+	26111164	26125548	3	mRNA	protein_coding	coding	0.6309	0.718745	Coding
PDIK1L	NM_001243533	chr1	+	26111823	26125555	4	mRNA	protein_coding	coding	0.666626	0.718745	Coding
PDIK1L	NM_152835	chr1	+	26111823	26125555	3	mRNA	protein_coding	coding	0.876083	0.718745	Coding
FAM110D	NM_024869	chr1	+	26159078	26163962	2	mRNA	protein_coding	coding	0.231437	0.231437	Coding
ZNF593	NM_015871	chr1	+	26169907	26170873	3	mRNA	protein_coding	coding	0.676388	0.676388	Coding
CNKSR1	NM_001297648	chr1	+	26177490	26189884	21	mRNA	protein_coding	coding	0.563973	0.562959	Coding
CNKSR1	NM_006314	chr1	+	26177490	26189884	21	mRNA	protein_coding	coding	0.564461	0.562959	Coding
CNKSR1	NM_001297647	chr1	+	26177490	26189884	21	mRNA	protein_coding	coding	0.560443	0.562959	Coding
CATSPER4	NM_198137	chr1	+	26190601	26202964	10	mRNA	protein_coding	coding	0.587843	0.587843	Coding
ZPLD2P	NR_110698	chr1	+	26225319	26229840	4	ncRNA	lncRNA	non-coding	0.0803994	0.0803994	lncRNA
CEP85	NM_022778	chr1	+	26234199	26278808	14	mRNA	protein_coding	coding	0.80301	0.78062	Coding
CEP85	NM_001281517	chr1	+	26234199	26278808	13	mRNA	protein_coding	coding	0.791659	0.78062	Coding
CEP85	NM_001319944	chr1	+	26234199	26278808	14	mRNA	protein_coding	coding	0.803007	0.78062	Coding
CEP85	NM_001281518	chr1	+	26269278	26278808	7	mRNA	protein_coding	coding	0.670564	0.78062	Coding
SH3BGRL3	NM_031286	chr1	+	26280085	26281522	3	mRNA	protein_coding	coding	0.645572	0.645572	Coding
CD52	NM_001803	chr1	+	26317957	26320523	2	mRNA	protein_coding	coding	0.237095	0.237095	Coding
LIN28A	NM_024674	chr1	+	26410816	26429728	4	mRNA	protein_coding	coding	0.77919	0.77919	Coding
DHDDS	NM_001319959	chr1	+	26432281	26471304	9	mRNA	protein_coding	coding	0.776827	0.772076	Coding
DHDDS	NM_024887	chr1	+	26432281	26471304	9	mRNA	protein_coding	coding	0.78196	0.772076	Coding
DHDDS	NM_001243565	chr1	+	26432281	26471304	8	mRNA	protein_coding	coding	0.764836	0.772076	Coding
DHDDS	NM_001243564	chr1	+	26432281	26471304	8	mRNA	protein_coding	coding	0.764082	0.772076	Coding
DHDDS	NM_205861	chr1	+	26432320	26471304	9	mRNA	protein_coding	coding	0.770984	0.772076	Coding
HMGN2	NM_005517	chr1	+	26472439	26476642	6	mRNA	protein_coding	coding	0.844886	0.844886	Coding
RPS6KA1	NM_002953	chr1	+	26529760	26575025	22	mRNA	protein_coding	coding	0.850599	0.863131	Coding
RPS6KA1	NM_001330441	chr1	+	26543111	26575025	21	mRNA	protein_coding	coding	0.862225	0.863131	Coding
RPS6KA1	NM_001006665	chr1	+	26545841	26575025	21	mRNA	protein_coding	coding	0.877165	0.863131	Coding
ARID1A	NM_006015	chr1	+	26696014	26782104	20	mRNA	protein_coding	coding	0.960548	0.961063	Coding
ARID1A	NM_139135	chr1	+	26696014	26782104	20	mRNA	protein_coding	coding	0.961578	0.961063	Coding
PIGV	NM_001374478	chr1	+	26787053	26800659	4	mRNA	protein_coding	coding	0.60653	0.455032	Coding
PIGV	NM_001374481	chr1	+	26787548	26800659	4	mRNA	protein_coding	coding	0.417329	0.455032	Coding
PIGV	NM_001374483	chr1	+	26787548	26800659	3	mRNA	protein_coding	coding	0.388075	0.455032	Coding
PIGV	NM_001374484	chr1	+	26787548	26800659	5	mRNA	protein_coding	coding	0.458744	0.455032	Coding
PIGV	NM_001374480	chr1	+	26787548	26800659	4	mRNA	protein_coding	coding	0.456009	0.455032	Coding
PIGV	NR_164651	chr1	+	26787548	26800659	4	misc_RNA	protein_coding	non-coding	0.453646	0.455032	Coding
PIGV	NM_017837	chr1	+	26787949	26800659	4	mRNA	protein_coding	coding	0.474306	0.455032	Coding
PIGV	NR_164652	chr1	+	26787949	26800659	4	misc_RNA	protein_coding	non-coding	0.4861	0.455032	Coding
PIGV	NM_001374486	chr1	+	26787949	26800659	3	mRNA	protein_coding	coding	0.400873	0.455032	Coding
PIGV	NM_001374482	chr1	+	26788187	26800659	4	mRNA	protein_coding	coding	0.40912	0.455032	Coding
PIGV	NM_001374485	chr1	+	26788187	26800659	5	mRNA	protein_coding	coding	0.459321	0.455032	Coding
PIGV	NM_001202554	chr1	+	26788187	26800659	4	mRNA	protein_coding	coding	0.418049	0.455032	Coding
ZDHHC18	NM_032283	chr1	+	26826687	26857604	8	mRNA	protein_coding	coding	0.754998	0.754998	Coding
SFN	NM_006142	chr1	+	26863148	26864456	1	mRNA	protein_coding	coding	0.623482	0.623482	Coding
NUDC	NM_006600	chr1	+	26921742	26946871	9	mRNA	protein_coding	coding	0.766061	0.766061	Coding
TRNP1	NM_001013642	chr1	+	26993691	27000886	2	mRNA	protein_coding	coding	0.227274	0.227274	Coding
WDTC1	NM_001276252	chr1	+	27234631	27308636	16	mRNA	protein_coding	coding	0.914954	0.914846	Coding
WDTC1	NM_015023	chr1	+	27234631	27308636	16	mRNA	protein_coding	coding	0.914739	0.914846	Coding
TMEM222	NM_032125	chr1	+	27322144	27336400	6	mRNA	protein_coding	coding	0.740708	0.715732	Coding
TMEM222	NR_037580	chr1	+	27322244	27336400	8	misc_RNA	protein_coding	non-coding	0.686179	0.715732	Coding
TMEM222	NR_037577	chr1	+	27322244	27336400	7	misc_RNA	protein_coding	non-coding	0.660026	0.715732	Coding
TMEM222	NR_037576	chr1	+	27322244	27336400	7	misc_RNA	protein_coding	non-coding	0.783805	0.715732	Coding
ACTG1P20	NR_033926	chr1	+	27323873	27326525	1	misc_RNA	transcribed_pseudogene	non-coding	0.425105	0.425105	Pseudogene
SYTL1	NM_001193308	chr1	+	27342021	27353932	15	mRNA	protein_coding	coding	0.458537	0.462982	Coding
SYTL1	NM_032872	chr1	+	27342021	27353932	15	mRNA	protein_coding	coding	0.467428	0.462982	Coding
GPR3	NM_005281	chr1	+	27392621	27395813	2	mRNA	protein_coding	coding	0.498327	0.498327	Coding
FAM76A	NM_152660	chr1	+	27725960	27763116	9	mRNA	protein_coding	coding	0.87675	0.827633	Coding
FAM76A	NM_001143912	chr1	+	27725960	27763116	10	mRNA	protein_coding	coding	0.790374	0.827633	Coding
FAM76A	NM_001143915	chr1	+	27725960	27763116	7	mRNA	protein_coding	coding	0.852834	0.827633	Coding
FAM76A	NM_001143914	chr1	+	27725960	27763116	8	mRNA	protein_coding	coding	0.863182	0.827633	Coding
FAM76A	NM_001143913	chr1	+	27725960	27763116	9	mRNA	protein_coding	coding	0.768716	0.827633	Coding
STX12	NM_177424	chr1	+	27773218	27824443	9	mRNA	protein_coding	coding	0.867498	0.867498	Coding
PPP1R8	NM_014110	chr1	+	27830781	27851675	7	mRNA	protein_coding	coding	0.910834	0.858768	Coding
PPP1R8	NM_138558	chr1	+	27830781	27851675	7	mRNA	protein_coding	coding	0.842729	0.858768	Coding
PPP1R8	NM_002713	chr1	+	27830781	27851675	6	mRNA	protein_coding	coding	0.816737	0.858768	Coding
THEMIS2	NM_004848	chr1	+	27872542	27886685	5	mRNA	protein_coding	coding	0.357476	0.3657	Coding
THEMIS2	NM_001286115	chr1	+	27872542	27886685	6	mRNA	protein_coding	coding	0.359383	0.3657	Coding
THEMIS2	NM_001286113	chr1	+	27872542	27886685	7	mRNA	protein_coding	coding	0.384155	0.3657	Coding
THEMIS2	NM_001039477	chr1	+	27872542	27886685	4	mRNA	protein_coding	coding	0.357375	0.3657	Coding
THEMIS2	NM_001105556	chr1	+	27872543	27886675	6	mRNA	protein_coding	coding	0.362891	0.3657	Coding
SMPDL3B	NM_001009568	chr1	+	27934954	27956480	7	mRNA	protein_coding	coding	0.527898	0.544074	Coding
SMPDL3B	NM_014474	chr1	+	27934999	27959152	8	mRNA	protein_coding	coding	0.565419	0.544074	Coding
SMPDL3B	NM_001304579	chr1	+	27934999	27959152	8	mRNA	protein_coding	coding	0.536883	0.544074	Coding
XKR8	NM_018053	chr1	+	27959972	27968093	3	mRNA	protein_coding	coding	0.4306	0.4306	Coding
ATP5IF1	NM_178191	chr1	+	28236090	28238105	2	mRNA	protein_coding	coding	0.189198	0.389899	Coding
ATP5IF1	NM_178190	chr1	+	28236123	28238100	3	mRNA	protein_coding	coding	0.444113	0.389899	Coding
ATP5IF1	NM_016311	chr1	+	28236123	28238100	3	mRNA	protein_coding	coding	0.469486	0.389899	Coding
SESN2	NM_031459	chr1	+	28259517	28282491	10	mRNA	protein_coding	coding	0.695549	0.695549	Coding
MED18	NM_001127350	chr1	+	28329039	28335965	3	mRNA	protein_coding	coding	0.297093	0.297267	Coding
MED18	NM_017638	chr1	+	28329039	28335965	3	mRNA	protein_coding	coding	0.297441	0.297267	Coding
PHACTR4	NM_001350161	chr1	+	28369739	28500364	15	mRNA	protein_coding	coding	0.739837	0.721465	Coding
PHACTR4	NM_001048183	chr1	+	28369739	28500364	14	mRNA	protein_coding	coding	0.734675	0.721465	Coding
PHACTR4	NM_001350159	chr1	+	28369739	28500364	16	mRNA	protein_coding	coding	0.697369	0.721465	Coding
PHACTR4	NM_001350160	chr1	+	28369739	28500364	15	mRNA	protein_coding	coding	0.691808	0.721465	Coding
PHACTR4	NM_001350158	chr1	+	28369739	28500364	15	mRNA	protein_coding	coding	0.737749	0.721465	Coding
PHACTR4	NM_023923	chr1	+	28438149	28500364	13	mRNA	protein_coding	coding	0.731123	0.721465	Coding
SNHG3	NR_036473	chr1	+	28505942	28510892	4	ncRNA	lncRNA	non-coding	0.057745	0.0645671	SNHG
SNHG3	NR_002909	chr1	+	28505942	28510892	3	ncRNA	lncRNA	non-coding	0.0736631	0.0645671	SNHG
RCC1	NM_001381866	chr1	+	28506042	28538989	13	mRNA	protein_coding	coding	0.60799	0.675046	Coding
RCC1	NM_001048199	chr1	+	28506042	28538989	12	mRNA	protein_coding	coding	0.611486	0.675046	Coding
RCC1	NM_001381865	chr1	+	28506042	28538989	13	mRNA	protein_coding	coding	0.607455	0.675046	Coding
RCC1	NM_001048194	chr1	+	28518225	28538989	11	mRNA	protein_coding	coding	0.754309	0.675046	Coding
RCC1	NM_001269	chr1	+	28518225	28538989	10	mRNA	protein_coding	coding	0.774946	0.675046	Coding
RCC1	NM_001048195	chr1	+	28518225	28538989	11	mRNA	protein_coding	coding	0.733428	0.675046	Coding
SNORA73A	NR_002907	chr1	+	28507364	28507571	1	ncRNA	snoRNA	non-coding	0.967609	0.967609	SNHG_snoRNA
SNORA73B	NR_004404	chr1	+	28508557	28508762	1	ncRNA	snoRNA	non-coding	0.91041	0.91041	SNHG_snoRNA
TRNAU1AP	NR_003109	chr1	+	28553016	28578545	10	misc_RNA	protein_coding	non-coding	0.81475	0.81997	Coding
TRNAU1AP	NM_017846	chr1	+	28553084	28578545	9	mRNA	protein_coding	coding	0.825771	0.81997	Coding
RAB42	NM_152304	chr1	+	28592264	28595449	2	mRNA	protein_coding	coding	0.0767713	0.15419	Coding
RAB42	NM_001193532	chr1	+	28592264	28595449	2	mRNA	protein_coding	coding	0.228315	0.15419	Coding
RAB42	NM_001385188	chr1	+	28592264	28596666	2	mRNA	protein_coding	coding	0.157483	0.15419	Coding
LINC01715	NR_146731	chr1	+	28643255	28648530	2	ncRNA	lncRNA	non-coding	0.0907551	0.121609	lncRNA
LINC01715	NR_146730	chr1	+	28643255	28648799	2	ncRNA	lncRNA	non-coding	0.152464	0.121609	lncRNA
GMEB1	NM_006582	chr1	+	28668783	28719352	10	mRNA	protein_coding	coding	0.866263	0.865286	Coding
GMEB1	NM_001319674	chr1	+	28668783	28719352	10	mRNA	protein_coding	coding	0.864549	0.865286	Coding
GMEB1	NM_024482	chr1	+	28668783	28719352	10	mRNA	protein_coding	coding	0.865045	0.865286	Coding
YTHDF2	NM_001173128	chr1	+	28736620	28769775	6	mRNA	protein_coding	coding	0.832006	0.892176	Coding
YTHDF2	NM_001172828	chr1	+	28736939	28769775	4	mRNA	protein_coding	coding	0.929211	0.892176	Coding
YTHDF2	NM_016258	chr1	+	28736939	28769775	5	mRNA	protein_coding	coding	0.934753	0.892176	Coding
OPRD1	NM_000911	chr1	+	28812169	28871267	3	mRNA	protein_coding	coding	0.451846	0.451846	Coding
EPB41	NM_203342	chr1	+	28887090	29120046	21	mRNA	protein_coding	coding	0.811146	0.83708	Coding
EPB41	NM_004437	chr1	+	28887099	29120041	19	mRNA	protein_coding	coding	0.797055	0.83708	Coding
EPB41	NM_001166005	chr1	+	28887099	29120041	21	mRNA	protein_coding	coding	0.853679	0.83708	Coding
EPB41	NM_203343	chr1	+	28887099	29120041	17	mRNA	protein_coding	coding	0.823329	0.83708	Coding
EPB41	NM_001166007	chr1	+	28887099	29120041	18	mRNA	protein_coding	coding	0.830362	0.83708	Coding
EPB41	NM_001376028	chr1	+	28887099	29072573	15	mRNA	protein_coding	coding	0.83157	0.83708	Coding
EPB41	NM_001376027	chr1	+	28887099	29072573	15	mRNA	protein_coding	coding	0.831974	0.83708	Coding
EPB41	NM_001376026	chr1	+	28887099	29072573	16	mRNA	protein_coding	coding	0.84066	0.83708	Coding
EPB41	NM_001376025	chr1	+	28887099	29072573	18	mRNA	protein_coding	coding	0.858091	0.83708	Coding
EPB41	NM_001376024	chr1	+	28887099	29072573	18	mRNA	protein_coding	coding	0.858557	0.83708	Coding
EPB41	NM_001376023	chr1	+	28887099	29072573	18	mRNA	protein_coding	coding	0.861109	0.83708	Coding
EPB41	NM_001376022	chr1	+	28887099	29120041	21	mRNA	protein_coding	coding	0.853377	0.83708	Coding
EPB41	NM_001376021	chr1	+	28914568	29072573	15	mRNA	protein_coding	coding	0.813253	0.83708	Coding
EPB41	NM_001376020	chr1	+	28914568	29072573	18	mRNA	protein_coding	coding	0.842154	0.83708	Coding
EPB41	NM_001376019	chr1	+	28914568	29072573	18	mRNA	protein_coding	coding	0.842491	0.83708	Coding
EPB41	NM_001376018	chr1	+	28914568	29072573	18	mRNA	protein_coding	coding	0.842619	0.83708	Coding
EPB41	NM_001376017	chr1	+	28914568	29072573	18	mRNA	protein_coding	coding	0.842956	0.83708	Coding
EPB41	NM_001376016	chr1	+	28914568	29072573	18	mRNA	protein_coding	coding	0.845508	0.83708	Coding
EPB41	NM_001376015	chr1	+	28914568	29120041	19	mRNA	protein_coding	coding	0.823301	0.83708	Coding
EPB41	NM_001376014	chr1	+	28914568	29120041	20	mRNA	protein_coding	coding	0.830712	0.83708	Coding
EPB41	NM_001376013	chr1	+	28914568	29120041	21	mRNA	protein_coding	coding	0.840005	0.83708	Coding
EPB41	NM_001166006	chr1	+	28914575	29065221	15	mRNA	protein_coding	coding	0.83793	0.83708	Coding
PTPRU	NM_005704	chr1	+	29236521	29326800	31	mRNA	protein_coding	coding	0.858379	0.856008	Coding
PTPRU	NM_001195001	chr1	+	29236521	29326800	30	mRNA	protein_coding	coding	0.853553	0.856008	Coding
PTPRU	NM_133178	chr1	+	29236521	29326800	30	mRNA	protein_coding	coding	0.853659	0.856008	Coding
PTPRU	NM_133177	chr1	+	29236521	29326800	31	mRNA	protein_coding	coding	0.858284	0.856008	Coding
MATN1-AS1	NR_034182	chr1	+	30718771	30726746	4	ncRNA	lncRNA	non-coding	0.288508	0.288508	lncRNA
LINC01778	NR_146732	chr1	+	30824651	30834284	3	ncRNA	lncRNA	non-coding	0.130866	0.130866	lncRNA
ZCCHC17	NM_001282574	chr1	+	31296981	31364953	7	mRNA	protein_coding	coding	0.802089	0.761722	Coding
ZCCHC17	NM_001282573	chr1	+	31296981	31364953	7	mRNA	protein_coding	coding	0.669878	0.761722	Coding
ZCCHC17	NM_001282572	chr1	+	31296981	31364953	6	mRNA	protein_coding	coding	0.775546	0.761722	Coding
ZCCHC17	NM_001282571	chr1	+	31296981	31364953	7	mRNA	protein_coding	coding	0.792407	0.761722	Coding
ZCCHC17	NM_001282569	chr1	+	31296981	31364953	9	mRNA	protein_coding	coding	0.724641	0.761722	Coding
ZCCHC17	NM_001282570	chr1	+	31296981	31364953	7	mRNA	protein_coding	coding	0.786553	0.761722	Coding
ZCCHC17	NM_001282567	chr1	+	31296981	31364953	7	mRNA	protein_coding	coding	0.730213	0.761722	Coding
ZCCHC17	NM_001282568	chr1	+	31296981	31364953	8	mRNA	protein_coding	coding	0.794179	0.761722	Coding
ZCCHC17	NM_001282566	chr1	+	31296981	31364953	7	mRNA	protein_coding	coding	0.76763	0.761722	Coding
ZCCHC17	NM_016505	chr1	+	31297031	31364935	8	mRNA	protein_coding	coding	0.779476	0.761722	Coding
SERINC2	NM_001199038	chr1	+	31409776	31434678	11	mRNA	protein_coding	coding	0.629181	0.597897	Coding
SERINC2	NM_001199037	chr1	+	31410173	31434680	10	mRNA	protein_coding	coding	0.589911	0.597897	Coding
SERINC2	NM_178865	chr1	+	31413212	31434678	10	mRNA	protein_coding	coding	0.631639	0.597897	Coding
SERINC2	NM_018565	chr1	+	31413812	31434680	10	mRNA	protein_coding	coding	0.584468	0.597897	Coding
SERINC2	NM_001199039	chr1	+	31413812	31434678	11	mRNA	protein_coding	coding	0.555404	0.597897	Coding
LDC1P	NR_034112	chr1	+	31500084	31508566	8	misc_RNA	transcribed_pseudogene	non-coding	0.363517	0.363517	Pseudogene
LINC01226	NR_027085	chr1	+	31518434	31524245	3	ncRNA	lncRNA	non-coding	0.0533031	0.0533031	lncRNA
TINAGL1	NM_001204414	chr1	+	31576484	31587686	11	mRNA	protein_coding	coding	0.73767	0.733326	Coding
TINAGL1	NM_022164	chr1	+	31576514	31587686	12	mRNA	protein_coding	coding	0.753401	0.733326	Coding
TINAGL1	NM_001204415	chr1	+	31578144	31587686	11	mRNA	protein_coding	coding	0.707081	0.733326	Coding
HCRTR1	NM_001525	chr1	+	31617688	31627613	9	mRNA	protein_coding	coding	0.593367	0.593367	Coding
KHDRBS1	NM_001271878	chr1	+	32013867	32043876	8	mRNA	protein_coding	coding	0.895742	0.871605	Coding
KHDRBS1	NM_006559	chr1	+	32013867	32043876	9	mRNA	protein_coding	coding	0.899395	0.871605	Coding
KHDRBS1	NR_073499	chr1	+	32013867	32060850	11	misc_RNA	protein_coding	non-coding	0.825604	0.871605	Coding
KHDRBS1	NR_073498	chr1	+	32013867	32043876	9	misc_RNA	protein_coding	non-coding	0.878583	0.871605	Coding
TMEM39B	NM_001319677	chr1	+	32072030	32102866	9	mRNA	protein_coding	coding	0.815553	0.880903	Coding
TMEM39B	NM_001319678	chr1	+	32072938	32102863	7	mRNA	protein_coding	coding	0.90027	0.880903	Coding
TMEM39B	NM_001319679	chr1	+	32072938	32102863	7	mRNA	protein_coding	coding	0.900146	0.880903	Coding
TMEM39B	NM_018056	chr1	+	32072938	32102863	9	mRNA	protein_coding	coding	0.916223	0.880903	Coding
KPNA6	NM_012316	chr1	+	32108055	32176563	14	mRNA	protein_coding	coding	0.89047	0.89047	Coding
TXLNA	NM_001376858	chr1	+	32179674	32198285	10	mRNA	protein_coding	coding	0.783524	0.786692	Coding
TXLNA	NM_001376859	chr1	+	32179674	32198285	10	mRNA	protein_coding	coding	0.798491	0.786692	Coding
TXLNA	NM_175852	chr1	+	32179674	32198285	11	mRNA	protein_coding	coding	0.775281	0.786692	Coding
TXLNA	NM_001376857	chr1	+	32180064	32198285	10	mRNA	protein_coding	coding	0.790614	0.786692	Coding
CCDC28B	NM_024296	chr1	+	32200594	32205387	6	mRNA	protein_coding	coding	0.7043	0.654326	Coding
CCDC28B	NM_001301011	chr1	+	32200594	32205387	5	mRNA	protein_coding	coding	0.594357	0.654326	Coding
IQCC	NM_018134	chr1	+	32205670	32208682	5	mRNA	protein_coding	coding	0.37734	0.358754	Coding
IQCC	NM_001160042	chr1	+	32205670	32208682	5	mRNA	protein_coding	coding	0.340169	0.358754	Coding
DCDC2B	NM_001099434	chr1	+	32209093	32216196	9	mRNA	protein_coding	coding	0.432552	0.432552	Coding
EIF3I	NM_003757	chr1	+	32221583	32231604	12	mRNA	protein_coding	coding	0.771786	0.771786	Coding
FAM167B	NM_032648	chr1	+	32247221	32248856	2	mRNA	protein_coding	coding	0.433606	0.433606	Coding
LCK	NM_001330468	chr1	+	32251264	32286165	12	mRNA	protein_coding	coding	0.779456	0.765449	Coding
LCK	NM_005356	chr1	+	32251264	32286165	13	mRNA	protein_coding	coding	0.784732	0.765449	Coding
LCK	NM_001042771	chr1	+	32274110	32286167	13	mRNA	protein_coding	coding	0.733236	0.765449	Coding
HDAC1	NM_004964	chr1	+	32292082	32333626	14	mRNA	protein_coding	coding	0.881442	0.881442	Coding
TSSK3	NM_052841	chr1	+	32362538	32364309	2	mRNA	protein_coding	coding	0.760654	0.760654	Coding
ZBTB8B	NM_001145720	chr1	+	32465071	32496685	4	mRNA	protein_coding	coding	0.452863	0.452863	Coding
ZBTB8A	NR_111980	chr1	+	32539426	32605941	4	misc_RNA	protein_coding	non-coding	0.548412	0.580416	Coding
ZBTB8A	NM_001040441	chr1	+	32539426	32605941	5	mRNA	protein_coding	coding	0.59523	0.580416	Coding
ZBTB8A	NM_001291496	chr1	+	32539426	32605941	5	mRNA	protein_coding	coding	0.591204	0.580416	Coding
RBBP4	NM_001135255	chr1	+	32651207	32686211	12	mRNA	protein_coding	coding	0.871342	0.860581	Coding
RBBP4	NM_005610	chr1	+	32651207	32686211	12	mRNA	protein_coding	coding	0.87145	0.860581	Coding
RBBP4	NM_001135256	chr1	+	32651357	32686211	12	mRNA	protein_coding	coding	0.838952	0.860581	Coding
KIAA1522	NM_020888	chr1	+	32741829	32774970	7	mRNA	protein_coding	coding	0.67292	0.682905	Coding
KIAA1522	NM_001369553	chr1	+	32753998	32774970	7	mRNA	protein_coding	coding	0.7264	0.682905	Coding
KIAA1522	NM_001198973	chr1	+	32765626	32774970	5	mRNA	protein_coding	coding	0.655952	0.682905	Coding
KIAA1522	NM_001198972	chr1	+	32765626	32774970	7	mRNA	protein_coding	coding	0.668648	0.682905	Coding
S100PBP	NM_001256121	chr1	+	32817441	32858879	7	mRNA	protein_coding	coding	0.643068	0.691779	Coding
S100PBP	NM_022753	chr1	+	32817652	32858875	7	mRNA	protein_coding	coding	0.710948	0.691779	Coding
S100PBP	NR_135106	chr1	+	32825312	32858879	8	misc_RNA	protein_coding	non-coding	0.676188	0.691779	Coding
S100PBP	NR_135107	chr1	+	32825312	32858879	7	misc_RNA	protein_coding	non-coding	0.739141	0.691779	Coding
HPCA	NM_002143	chr1	+	32886490	32894646	4	mRNA	protein_coding	coding	0.657708	0.657708	Coding
AZIN2	NM_001350398	chr1	+	33081152	33123492	12	mRNA	protein_coding	coding	0.681528	0.691751	Coding
AZIN2	NR_146649	chr1	+	33081152	33123492	11	misc_RNA	protein_coding	non-coding	0.726407	0.691751	Coding
AZIN2	NM_001376729	chr1	+	33081152	33123492	12	mRNA	protein_coding	coding	0.678378	0.691751	Coding
AZIN2	NM_052998	chr1	+	33081152	33123492	12	mRNA	protein_coding	coding	0.678489	0.691751	Coding
AZIN2	NM_001293562	chr1	+	33081152	33123492	11	mRNA	protein_coding	coding	0.738934	0.691751	Coding
AZIN2	NM_001350401	chr1	+	33081152	33123492	12	mRNA	protein_coding	coding	0.67803	0.691751	Coding
AZIN2	NM_001376732	chr1	+	33081152	33123492	11	mRNA	protein_coding	coding	0.727775	0.691751	Coding
AZIN2	NM_001376730	chr1	+	33081152	33123492	10	mRNA	protein_coding	coding	0.734101	0.691751	Coding
AZIN2	NM_001376727	chr1	+	33081152	33123492	10	mRNA	protein_coding	coding	0.736557	0.691751	Coding
AZIN2	NM_001376722	chr1	+	33081152	33123492	11	mRNA	protein_coding	coding	0.738935	0.691751	Coding
AZIN2	NM_001350400	chr1	+	33081152	33123492	12	mRNA	protein_coding	coding	0.678031	0.691751	Coding
AZIN2	NM_001376725	chr1	+	33081152	33123492	9	mRNA	protein_coding	coding	0.730925	0.691751	Coding
AZIN2	NM_001301823	chr1	+	33081152	33123492	9	mRNA	protein_coding	coding	0.692622	0.691751	Coding
AZIN2	NM_001301824	chr1	+	33081152	33123492	8	mRNA	protein_coding	coding	0.680793	0.691751	Coding
AZIN2	NR_146648	chr1	+	33081152	33123492	12	misc_RNA	protein_coding	non-coding	0.587251	0.691751	Coding
AZIN2	NM_001350399	chr1	+	33081152	33123492	11	mRNA	protein_coding	coding	0.637142	0.691751	Coding
AZIN2	NM_001376724	chr1	+	33081152	33123492	10	mRNA	protein_coding	coding	0.69963	0.691751	Coding
AZIN2	NM_001350402	chr1	+	33082177	33120531	10	mRNA	protein_coding	coding	0.66254	0.691751	Coding
AZIN2	NM_001301826	chr1	+	33082177	33101892	8	mRNA	protein_coding	coding	0.671482	0.691751	Coding
AZIN2	NM_001301825	chr1	+	33082177	33120531	9	mRNA	protein_coding	coding	0.728069	0.691751	Coding
AZIN2	NR_126031	chr1	+	33082177	33101892	8	misc_RNA	protein_coding	non-coding	0.656139	0.691751	Coding
ZNF362	NM_152493	chr1	+	33256491	33300719	9	mRNA	protein_coding	coding	0.866973	0.851735	Coding
ZNF362	NM_001370212	chr1	+	33269692	33300719	8	mRNA	protein_coding	coding	0.834592	0.851735	Coding
PHC2-AS1	NR_125978	chr1	+	33350351	33363245	3	ncRNA	lncRNA	non-coding	0.0895124	0.0895124	lncRNA
ZSCAN20	NM_145238	chr1	+	33472644	33501639	8	mRNA	protein_coding	coding	0.465691	0.47546	Coding
ZSCAN20	NM_001377378	chr1	+	33472644	33501639	6	mRNA	protein_coding	coding	0.475548	0.47546	Coding
ZSCAN20	NM_001377377	chr1	+	33472644	33501639	8	mRNA	protein_coding	coding	0.467171	0.47546	Coding
ZSCAN20	NM_001377376	chr1	+	33472644	33501639	8	mRNA	protein_coding	coding	0.467411	0.47546	Coding
ZSCAN20	NM_001377379	chr1	+	33472644	33501639	7	mRNA	protein_coding	coding	0.505221	0.47546	Coding
HMGB4	NM_145205	chr1	+	33860474	33864791	2	mRNA	protein_coding	coding	0.161783	0.342075	Coding
HMGB4	NM_001352984	chr1	+	33864078	33864791	2	mRNA	protein_coding	coding	0.43106	0.342075	Coding
HMGB4	NM_001379301	chr1	+	33864078	33864791	1	mRNA	protein_coding	coding	0.52469	0.342075	Coding
CSMD2-AS1	NR_038372	chr1	+	33868955	33885458	8	ncRNA	lncRNA	non-coding	0.101802	0.101802	lncRNA
C1orf94	NM_032884	chr1	+	34166992	34219130	7	mRNA	protein_coding	coding	0.634368	0.627552	Coding
C1orf94	NM_001134734	chr1	+	34176906	34219130	7	mRNA	protein_coding	coding	0.620736	0.627552	Coding
GJB5	NM_005268	chr1	+	34755046	34758512	2	mRNA	protein_coding	coding	0.292281	0.292281	Coding
GJB4	NM_153212	chr1	+	34759739	34762327	2	mRNA	protein_coding	coding	0.251342	0.251342	Coding
GJB3	NM_024009	chr1	+	34781213	34786364	2	mRNA	protein_coding	coding	0.225756	0.209806	Coding
GJB3	NM_001005752	chr1	+	34782267	34786364	2	mRNA	protein_coding	coding	0.193855	0.209806	Coding
GJA4	NM_002060	chr1	+	34792998	34795747	2	mRNA	protein_coding	coding	0.461473	0.461473	Coding
ZMYM1	NM_001289088	chr1	+	35059785	35115858	11	mRNA	protein_coding	coding	0.654883	0.693828	Coding
ZMYM1	NM_001319955	chr1	+	35079362	35115858	9	mRNA	protein_coding	coding	0.736031	0.693828	Coding
ZMYM1	NM_001289090	chr1	+	35079362	35115858	11	mRNA	protein_coding	coding	0.666096	0.693828	Coding
ZMYM1	NM_001289089	chr1	+	35079362	35115858	10	mRNA	protein_coding	coding	0.736442	0.693828	Coding
ZMYM1	NM_001289091	chr1	+	35079362	35115858	11	mRNA	protein_coding	coding	0.665372	0.693828	Coding
ZMYM1	NM_024772	chr1	+	35079384	35115858	10	mRNA	protein_coding	coding	0.717877	0.693828	Coding
ZMYM4	NM_001350138	chr1	+	35268708	35422058	31	mRNA	protein_coding	coding	0.937449	0.939389	Coding
ZMYM4	NM_001350139	chr1	+	35268708	35422058	31	mRNA	protein_coding	coding	0.93036	0.939389	Coding
ZMYM4	NM_001350140	chr1	+	35268708	35422058	28	mRNA	protein_coding	coding	0.93108	0.939389	Coding
ZMYM4	NM_005095	chr1	+	35268708	35422058	30	mRNA	protein_coding	coding	0.94858	0.939389	Coding
ZMYM4	NM_001375653	chr1	+	35268708	35421944	30	mRNA	protein_coding	coding	0.949286	0.939389	Coding
NCDN	NM_001014839	chr1	+	35557791	35566779	8	mRNA	protein_coding	coding	0.890754	0.881991	Coding
NCDN	NM_001014841	chr1	+	35557791	35566779	7	mRNA	protein_coding	coding	0.8754	0.881991	Coding
NCDN	NM_014284	chr1	+	35557798	35566779	7	mRNA	protein_coding	coding	0.878568	0.881991	Coding
TFAP2E	NM_178548	chr1	+	35573313	35595326	7	mRNA	protein_coding	coding	0.716903	0.716903	Coding
AGO4	NR_146062	chr1	+	35807635	35857889	20	misc_RNA	protein_coding	non-coding	0.875917	0.898481	Coding
AGO4	NM_017629	chr1	+	35808015	35857889	18	mRNA	protein_coding	coding	0.923553	0.898481	Coding
AGO1	NM_001317123	chr1	+	35869807	35924298	19	mRNA	protein_coding	coding	0.887546	0.914286	Coding
AGO1	NM_001317122	chr1	+	35883194	35924298	19	mRNA	protein_coding	coding	0.93699	0.914286	Coding
AGO1	NM_012199	chr1	+	35883208	35930531	19	mRNA	protein_coding	coding	0.918323	0.914286	Coding
AGO3	NM_024852	chr1	+	35931104	36072499	19	mRNA	protein_coding	coding	0.902516	0.898469	Coding
AGO3	NM_177422	chr1	+	35931104	36072499	17	mRNA	protein_coding	coding	0.893945	0.898469	Coding
TEKT2	NM_014466	chr1	+	36084093	36088275	10	mRNA	protein_coding	coding	0.686091	0.686091	Coding
ADPRS	NM_017825	chr1	+	36088891	36093932	6	mRNA	protein_coding	coding	0.722698	0.722698	Coding
MAP7D1	NM_018067	chr1	+	36156159	36180849	17	mRNA	protein_coding	coding	0.681231	0.677156	Coding
MAP7D1	NM_001286366	chr1	+	36156159	36180849	18	mRNA	protein_coding	coding	0.689575	0.677156	Coding
MAP7D1	NM_001286365	chr1	+	36156159	36180849	16	mRNA	protein_coding	coding	0.658854	0.677156	Coding
THRAP3	NM_001321473	chr1	+	36224442	36305356	12	mRNA	protein_coding	coding	0.870502	0.850393	Coding
THRAP3	NM_005119	chr1	+	36224442	36305356	12	mRNA	protein_coding	coding	0.870192	0.850393	Coding
THRAP3	NM_001321471	chr1	+	36224442	36305356	13	mRNA	protein_coding	coding	0.813553	0.850393	Coding
SH3D21	NM_001162530	chr1	+	36306367	36321347	16	mRNA	protein_coding	coding	0.410524	0.419337	Coding
SH3D21	NM_024676	chr1	+	36307106	36321347	13	mRNA	protein_coding	coding	0.430183	0.419337	Coding
ZC3H12A	NM_025079	chr1	+	37474579	37484377	6	mRNA	protein_coding	coding	0.617566	0.598977	Coding
ZC3H12A	NM_001323551	chr1	+	37474579	37484377	6	mRNA	protein_coding	coding	0.562033	0.598977	Coding
ZC3H12A	NM_001323550	chr1	+	37474579	37484377	6	mRNA	protein_coding	coding	0.617334	0.598977	Coding
DNALI1	NM_003462	chr1	+	37556939	37566857	6	mRNA	protein_coding	coding	0.722526	0.722526	Coding
CDCA8	NM_018101	chr1	+	37692515	37709719	11	mRNA	protein_coding	coding	0.664759	0.679381	Coding
CDCA8	NM_001256875	chr1	+	37692515	37709719	10	mRNA	protein_coding	coding	0.695466	0.679381	Coding
MANEAL	NM_001031740	chr1	+	37794101	37801606	4	mRNA	protein_coding	coding	0.683063	0.624403	Coding
MANEAL	NM_001113482	chr1	+	37794101	37801606	4	mRNA	protein_coding	coding	0.700849	0.624403	Coding
MANEAL	NM_152496	chr1	+	37795487	37801606	2	mRNA	protein_coding	coding	0.354191	0.624403	Coding
C1orf122	NM_198446	chr1	+	37807789	37809454	3	mRNA	protein_coding	coding	0.710411	0.705594	Coding
C1orf122	NM_001142726	chr1	+	37807800	37809454	3	mRNA	protein_coding	coding	0.700777	0.705594	Coding
UTP11	NM_016037	chr1	+	38012733	38024820	8	mRNA	protein_coding	coding	0.756756	0.756756	Coding
MIR3659HG	NR_168387	chr1	+	38047133	38055619	2	ncRNA	lncRNA	non-coding	0.0958091	0.0717122	lncRNA
MIR3659HG	NR_168386	chr1	+	38047133	38119530	5	ncRNA	lncRNA	non-coding	0.0620735	0.0717122	lncRNA
LINC01685	NR_146761	chr1	+	38475195	38476484	3	ncRNA	lncRNA	non-coding	0.800737	0.800737	lncRNA
LOC105378663	NR_135048	chr1	+	38873400	38876226	2	ncRNA	lncRNA	non-coding	0.49055	0.49055	lncRNA
AKIRIN1	NM_001136275	chr1	+	38991243	39006065	4	mRNA	protein_coding	coding	0.857987	0.870866	Coding
AKIRIN1	NM_024595	chr1	+	38991275	39006059	5	mRNA	protein_coding	coding	0.881168	0.870866	Coding
NDUFS5	NM_001184979	chr1	+	39026294	39034636	3	mRNA	protein_coding	coding	0.443795	0.420223	Coding
NDUFS5	NM_004552	chr1	+	39026349	39034615	3	mRNA	protein_coding	coding	0.396651	0.420223	Coding
MACF1	NM_012090	chr1	+	39084166	39487138	93	mRNA	protein_coding	coding	0.870988	0.870988	Coding
BMP8A	NM_181809	chr1	+	39491635	39529869	7	mRNA	protein_coding	coding	0.572322	0.572322	Coding
OXCT2P1	NR_132962	chr1	+	39514865	39516669	1	misc_RNA	transcribed_pseudogene	non-coding	0.490606	0.490606	Pseudogene
PABPC4-AS1	NR_125979	chr1	+	39565069	39573203	4	ncRNA	lncRNA	non-coding	0.358572	0.358572	lncRNA
PPIE	NR_036543	chr1	+	39738844	39756769	10	misc_RNA	protein_coding	non-coding	0.786999	0.793989	Coding
PPIE	NR_036544	chr1	+	39738844	39756769	10	misc_RNA	protein_coding	non-coding	0.789878	0.793989	Coding
PPIE	NM_001195007	chr1	+	39738844	39763914	11	mRNA	protein_coding	coding	0.742479	0.793989	Coding
PPIE	NM_001319293	chr1	+	39738844	39763914	10	mRNA	protein_coding	coding	0.819586	0.793989	Coding
PPIE	NM_203456	chr1	+	39738844	39763914	10	mRNA	protein_coding	coding	0.816707	0.793989	Coding
PPIE	NM_006112	chr1	+	39738881	39756769	10	mRNA	protein_coding	coding	0.813432	0.793989	Coding
LOC101929536	NR_135805	chr1	+	39788975	39790170	1	ncRNA	lncRNA	non-coding	0.00911381	0.00911381	lncRNA
MFSD2A	NM_001287808	chr1	+	39955111	39969968	12	mRNA	protein_coding	coding	0.735525	0.74445	Coding
MFSD2A	NM_001349821	chr1	+	39955144	39969956	14	mRNA	protein_coding	coding	0.745636	0.74445	Coding
MFSD2A	NM_001349822	chr1	+	39955144	39969956	13	mRNA	protein_coding	coding	0.742601	0.74445	Coding
MFSD2A	NM_001349823	chr1	+	39955144	39969956	14	mRNA	protein_coding	coding	0.747461	0.74445	Coding
MFSD2A	NM_001136493	chr1	+	39955144	39969956	14	mRNA	protein_coding	coding	0.734038	0.74445	Coding
MFSD2A	NM_001287809	chr1	+	39955144	39969956	14	mRNA	protein_coding	coding	0.760516	0.74445	Coding
MFSD2A	NR_109896	chr1	+	39955144	39969956	12	misc_RNA	protein_coding	non-coding	0.741115	0.74445	Coding
MFSD2A	NM_032793	chr1	+	39955144	39969956	14	mRNA	protein_coding	coding	0.746827	0.74445	Coding
CAP1	NM_001350479	chr1	+	40040239	40072648	13	mRNA	protein_coding	coding	0.814958	0.853355	Coding
CAP1	NM_001350480	chr1	+	40040239	40072648	13	mRNA	protein_coding	coding	0.814592	0.853355	Coding
CAP1	NM_001105530	chr1	+	40040728	40072648	13	mRNA	protein_coding	coding	0.882066	0.853355	Coding
CAP1	NM_001350475	chr1	+	40040728	40072648	14	mRNA	protein_coding	coding	0.821719	0.853355	Coding
CAP1	NM_001350485	chr1	+	40040728	40072648	13	mRNA	protein_coding	coding	0.881886	0.853355	Coding
CAP1	NM_001350476	chr1	+	40040728	40072648	13	mRNA	protein_coding	coding	0.882432	0.853355	Coding
CAP1	NM_001350483	chr1	+	40040728	40072648	13	mRNA	protein_coding	coding	0.882252	0.853355	Coding
CAP1	NM_006367	chr1	+	40040728	40072648	13	mRNA	protein_coding	coding	0.878715	0.853355	Coding
CAP1	NM_001350477	chr1	+	40040728	40072648	13	mRNA	protein_coding	coding	0.87908	0.853355	Coding
CAP1	NM_001350484	chr1	+	40040728	40072648	14	mRNA	protein_coding	coding	0.8181	0.853355	Coding
CAP1	NM_001350478	chr1	+	40040728	40072648	14	mRNA	protein_coding	coding	0.818607	0.853355	Coding
CAP1	NM_001330502	chr1	+	40040728	40072648	13	mRNA	protein_coding	coding	0.878534	0.853355	Coding
CAP1	NM_001350482	chr1	+	40040728	40072648	13	mRNA	protein_coding	coding	0.8789	0.853355	Coding
CAP1	NM_001350481	chr1	+	40041025	40072648	13	mRNA	protein_coding	coding	0.822952	0.853355	Coding
RLF	NM_012421	chr1	+	40161386	40240921	8	mRNA	protein_coding	coding	0.946591	0.946591	Coding
TMCO2	NM_001008740	chr1	+	40247936	40251683	2	mRNA	protein_coding	coding	0.681357	0.681357	Coding
ZMPSTE24	NM_005857	chr1	+	40258235	40294180	10	mRNA	protein_coding	coding	0.87233	0.87233	Coding
SMAP2	NM_022733	chr1	+	40373726	40423322	10	mRNA	protein_coding	coding	0.831732	0.812034	Coding
SMAP2	NM_001198978	chr1	+	40374632	40423326	10	mRNA	protein_coding	coding	0.834115	0.812034	Coding
SMAP2	NM_001198979	chr1	+	40393344	40423326	10	mRNA	protein_coding	coding	0.796059	0.812034	Coding
SMAP2	NM_001198980	chr1	+	40396799	40423326	10	mRNA	protein_coding	coding	0.78623	0.812034	Coding
ZFP69B	NM_001369565	chr1	+	40450063	40463715	6	mRNA	protein_coding	coding	0.177726	0.190305	Coding
ZFP69B	NM_023070	chr1	+	40450475	40463715	5	mRNA	protein_coding	coding	0.205401	0.190305	Coding
ZFP69	NM_198494	chr1	+	40477289	40496343	6	mRNA	protein_coding	coding	0.35605	0.3347	Coding
ZFP69	NM_001320178	chr1	+	40477289	40496343	6	mRNA	protein_coding	coding	0.357147	0.3347	Coding
ZFP69	NM_001320179	chr1	+	40477289	40496343	6	mRNA	protein_coding	coding	0.290904	0.3347	Coding
EXO5	NM_001346949	chr1	+	40508718	40516050	4	mRNA	protein_coding	coding	0.207984	0.240817	Coding
EXO5	NM_001346948	chr1	+	40508718	40516050	2	mRNA	protein_coding	coding	0.303297	0.240817	Coding
EXO5	NM_022774	chr1	+	40508718	40516050	3	mRNA	protein_coding	coding	0.266101	0.240817	Coding
EXO5	NM_001346950	chr1	+	40508718	40516050	4	mRNA	protein_coding	coding	0.207156	0.240817	Coding
EXO5	NM_001346952	chr1	+	40508718	40516050	3	mRNA	protein_coding	coding	0.264996	0.240817	Coding
EXO5	NM_001346956	chr1	+	40508718	40516050	2	mRNA	protein_coding	coding	0.301641	0.240817	Coding
EXO5	NM_001346951	chr1	+	40508718	40516050	3	mRNA	protein_coding	coding	0.263502	0.240817	Coding
EXO5	NM_001346955	chr1	+	40508718	40516050	3	mRNA	protein_coding	coding	0.210811	0.240817	Coding
EXO5	NM_001346954	chr1	+	40508718	40516050	2	mRNA	protein_coding	coding	0.2994	0.240817	Coding
EXO5	NM_001346953	chr1	+	40508718	40516050	4	mRNA	protein_coding	coding	0.206035	0.240817	Coding
EXO5	NM_001346947	chr1	+	40508718	40516050	4	mRNA	protein_coding	coding	0.205987	0.240817	Coding
EXO5	NM_001346946	chr1	+	40508718	40516050	3	mRNA	protein_coding	coding	0.258893	0.240817	Coding
ZNF684	NM_152373	chr1	+	40531636	40548166	5	mRNA	protein_coding	coding	0.298306	0.298306	Coding
NFYC	NM_001142589	chr1	+	40691703	40771603	9	mRNA	protein_coding	coding	0.89678	0.82888	Coding
NFYC	NM_001142588	chr1	+	40691703	40771603	11	mRNA	protein_coding	coding	0.820326	0.82888	Coding
NFYC	NM_001142587	chr1	+	40691703	40771603	10	mRNA	protein_coding	coding	0.902168	0.82888	Coding
NFYC	NM_014223	chr1	+	40691703	40771603	10	mRNA	protein_coding	coding	0.902311	0.82888	Coding
NFYC	NM_001142590	chr1	+	40692007	40771603	15	mRNA	protein_coding	coding	0.650883	0.82888	Coding
NFYC	NM_001308115	chr1	+	40709365	40771603	10	mRNA	protein_coding	coding	0.91313	0.82888	Coding
NFYC	NM_001308114	chr1	+	40738835	40771606	10	mRNA	protein_coding	coding	0.813204	0.82888	Coding
KCNQ4	NM_004700	chr1	+	40783786	40840452	14	mRNA	protein_coding	coding	0.794933	0.789641	Coding
KCNQ4	NM_172163	chr1	+	40783786	40840452	13	mRNA	protein_coding	coding	0.783941	0.789641	Coding
CTPS1	NM_001905	chr1	+	40979695	41012565	19	mRNA	protein_coding	coding	0.795571	0.790232	Coding
CTPS1	NR_125440	chr1	+	40979695	41012565	18	misc_RNA	protein_coding	non-coding	0.779232	0.790232	Coding
CTPS1	NM_001301237	chr1	+	40988518	41012565	15	mRNA	protein_coding	coding	0.796668	0.790232	Coding
SLFNL1-AS1	NR_037868	chr1	+	41014589	41043890	4	ncRNA	lncRNA	non-coding	0.220586	0.220586	lncRNA
FOXO6	NM_001291281	chr1	+	41361433	41383590	3	mRNA	protein_coding	coding	0.540067	0.540067	Coding
GUCA2B	NM_007102	chr1	+	42153409	42155820	3	mRNA	protein_coding	coding	0.29248	0.29248	Coding
RIMKLA	NM_173642	chr1	+	42380791	42424232	5	mRNA	protein_coding	coding	0.735442	0.735442	Coding
CCDC30	NM_001355226	chr1	+	42456106	42657190	19	mRNA	protein_coding	coding	0.551913	0.546048	Coding
CCDC30	NM_001355224	chr1	+	42463285	42657190	23	mRNA	protein_coding	coding	0.517995	0.546048	Coding
CCDC30	NM_001355227	chr1	+	42463285	42654190	19	mRNA	protein_coding	coding	0.555993	0.546048	Coding
CCDC30	NM_001080850	chr1	+	42533019	42654190	17	mRNA	protein_coding	coding	0.566334	0.546048	Coding
PPCS	NM_001287507	chr1	+	42456340	42461230	3	mRNA	protein_coding	coding	0.405257	0.549551	Coding
PPCS	NM_001287506	chr1	+	42456340	42461230	3	mRNA	protein_coding	coding	0.431778	0.549551	Coding
PPCS	NM_001287509	chr1	+	42456493	42461230	3	mRNA	protein_coding	coding	0.53172	0.549551	Coding
PPCS	NM_001077447	chr1	+	42456493	42461230	3	mRNA	protein_coding	coding	0.557664	0.549551	Coding
PPCS	NM_001287508	chr1	+	42456493	42461230	3	mRNA	protein_coding	coding	0.621761	0.549551	Coding
PPCS	NM_001287511	chr1	+	42456493	42473378	3	mRNA	protein_coding	coding	0.68017	0.549551	Coding
PPCS	NM_001287510	chr1	+	42456493	42461230	2	mRNA	protein_coding	coding	0.469412	0.549551	Coding
PPCS	NM_024664	chr1	+	42456542	42461235	3	mRNA	protein_coding	coding	0.67193	0.549551	Coding
PPIH	NM_001330510	chr1	+	42658422	42676758	10	mRNA	protein_coding	coding	0.822516	0.85748	Coding
PPIH	NM_006347	chr1	+	42658422	42676758	10	mRNA	protein_coding	coding	0.892444	0.85748	Coding
YBX1	NM_004559	chr1	+	42682417	42703805	8	mRNA	protein_coding	coding	0.894	0.835189	Coding
YBX1	NR_132737	chr1	+	42683135	42703805	7	misc_RNA	protein_coding	non-coding	0.767976	0.835189	Coding
C1orf50	NR_040733	chr1	+	42767248	42779490	4	misc_RNA	protein_coding	non-coding	0.496614	0.534981	Coding
C1orf50	NM_024097	chr1	+	42767248	42779490	5	mRNA	protein_coding	coding	0.565674	0.534981	Coding
TMEM269	NM_001354602	chr1	+	42785031	42800818	6	mRNA	protein_coding	coding	0.571255	0.571255	Coding
ERMAP	NM_001017922	chr1	+	42817121	42844991	12	mRNA	protein_coding	coding	0.486661	0.501768	Coding
ERMAP	NM_018538	chr1	+	42825577	42844989	11	mRNA	protein_coding	coding	0.518248	0.501768	Coding
ZNF691	NM_015911	chr1	+	42846572	42852475	2	mRNA	protein_coding	coding	0.33866	0.229662	Coding
ZNF691	NM_001242739	chr1	+	42846612	42852475	4	mRNA	protein_coding	coding	0.175162	0.229662	Coding
LOC339539	NR_104171	chr1	+	42857621	42888792	4	ncRNA	lncRNA	non-coding	0.268627	0.268627	lncRNA
SLC2A1-AS1	NR_033967	chr1	+	42959048	42983358	4	ncRNA	lncRNA	non-coding	0.0467059	0.0467059	lncRNA
FAM183A	NM_001101376	chr1	+	43147903	43156396	4	mRNA	protein_coding	coding	0.630107	0.630107	Coding
CFAP57	NM_001195831	chr1	+	43172329	43254358	24	mRNA	protein_coding	coding	0.76874	0.75816	Coding
CFAP57	NM_001378189	chr1	+	43172329	43254358	23	mRNA	protein_coding	coding	0.802645	0.75816	Coding
CFAP57	NM_001167965	chr1	+	43172329	43210878	11	mRNA	protein_coding	coding	0.700734	0.75816	Coding
CFAP57	NM_152498	chr1	+	43172329	43210878	11	mRNA	protein_coding	coding	0.699486	0.75816	Coding
TMEM125	NM_001320244	chr1	+	43269982	43274002	4	mRNA	protein_coding	coding	0.400695	0.400263	Coding
TMEM125	NM_144626	chr1	+	43269982	43274002	4	mRNA	protein_coding	coding	0.399831	0.400263	Coding
TIE1	NM_001253357	chr1	+	43300981	43323108	23	mRNA	protein_coding	coding	0.806563	0.807845	Coding
TIE1	NM_005424	chr1	+	43300981	43323108	23	mRNA	protein_coding	coding	0.809127	0.807845	Coding
MPL	NM_005373	chr1	+	43337817	43354465	12	mRNA	protein_coding	coding	0.716503	0.716503	Coding
CDC20	NM_001255	chr1	+	43358980	43363202	11	mRNA	protein_coding	coding	0.789608	0.789608	Coding
SZT2	NM_015284	chr1	+	43389898	43454247	71	mRNA	protein_coding	coding	0.819587	0.819758	Coding
SZT2	NM_001365999	chr1	+	43389898	43454247	72	mRNA	protein_coding	coding	0.819926	0.819758	Coding
PTPRF	NM_001329138	chr1	+	43526036	43623672	37	mRNA	protein_coding	coding	0.816924	0.823454	Coding
PTPRF	NM_001329137	chr1	+	43526036	43623672	35	mRNA	protein_coding	coding	0.806462	0.823454	Coding
PTPRF	NM_130440	chr1	+	43530859	43623672	33	mRNA	protein_coding	coding	0.826671	0.823454	Coding
PTPRF	NM_001329140	chr1	+	43530859	43623672	31	mRNA	protein_coding	coding	0.82611	0.823454	Coding
PTPRF	NM_001329139	chr1	+	43530859	43623672	33	mRNA	protein_coding	coding	0.836515	0.823454	Coding
PTPRF	NM_002840	chr1	+	43530882	43623665	34	mRNA	protein_coding	coding	0.829832	0.823454	Coding
KDM4A	NM_014663	chr1	+	43650148	43705518	22	mRNA	protein_coding	coding	0.820951	0.820951	Coding
ST3GAL3	NM_174965	chr1	+	43707496	43931165	7	mRNA	protein_coding	coding	0.822259	0.83496	Coding
ST3GAL3	NM_001270466	chr1	+	43707496	43931165	5	mRNA	protein_coding	coding	0.790913	0.83496	Coding
ST3GAL3	NM_001270465	chr1	+	43707496	43931165	8	mRNA	protein_coding	coding	0.821082	0.83496	Coding
ST3GAL3	NM_174970	chr1	+	43707535	43931159	6	mRNA	protein_coding	coding	0.818109	0.83496	Coding
ST3GAL3	NM_174969	chr1	+	43707535	43931159	11	mRNA	protein_coding	coding	0.872473	0.83496	Coding
ST3GAL3	NM_174968	chr1	+	43707535	43931159	13	mRNA	protein_coding	coding	0.81796	0.83496	Coding
ST3GAL3	NM_174967	chr1	+	43707535	43931159	7	mRNA	protein_coding	coding	0.843162	0.83496	Coding
ST3GAL3	NM_001350620	chr1	+	43707535	43931159	13	mRNA	protein_coding	coding	0.814766	0.83496	Coding
ST3GAL3	NM_001350619	chr1	+	43707535	43931159	13	mRNA	protein_coding	coding	0.800834	0.83496	Coding
ST3GAL3	NM_174966	chr1	+	43707535	43931159	10	mRNA	protein_coding	coding	0.878008	0.83496	Coding
ST3GAL3	NM_001363573	chr1	+	43707535	43931159	11	mRNA	protein_coding	coding	0.802079	0.83496	Coding
ST3GAL3	NM_174971	chr1	+	43707535	43931159	12	mRNA	protein_coding	coding	0.803333	0.83496	Coding
ST3GAL3	NM_006279	chr1	+	43707535	43931159	12	mRNA	protein_coding	coding	0.882557	0.83496	Coding
ST3GAL3	NR_073023	chr1	+	43707535	43931159	9	misc_RNA	protein_coding	non-coding	0.856971	0.83496	Coding
ST3GAL3	NR_073021	chr1	+	43707535	43931159	10	misc_RNA	protein_coding	non-coding	0.786526	0.83496	Coding
ST3GAL3	NR_073019	chr1	+	43707535	43931159	9	misc_RNA	protein_coding	non-coding	0.844237	0.83496	Coding
ST3GAL3	NR_073020	chr1	+	43707535	43931159	10	misc_RNA	protein_coding	non-coding	0.867364	0.83496	Coding
ST3GAL3	NM_174964	chr1	+	43707535	43931159	12	mRNA	protein_coding	coding	0.867465	0.83496	Coding
ST3GAL3	NR_073018	chr1	+	43707535	43931159	11	misc_RNA	protein_coding	non-coding	0.79873	0.83496	Coding
ST3GAL3	NM_001350621	chr1	+	43707535	43931159	14	mRNA	protein_coding	coding	0.757193	0.83496	Coding
ST3GAL3	NM_001270460	chr1	+	43707535	43931159	11	mRNA	protein_coding	coding	0.874386	0.83496	Coding
ST3GAL3	NM_001270459	chr1	+	43707535	43931159	12	mRNA	protein_coding	coding	0.885221	0.83496	Coding
ST3GAL3	NM_001270462	chr1	+	43707535	43931159	8	mRNA	protein_coding	coding	0.85177	0.83496	Coding
ST3GAL3	NM_001270461	chr1	+	43707535	43931159	9	mRNA	protein_coding	coding	0.865178	0.83496	Coding
ST3GAL3	NR_073017	chr1	+	43707535	43931159	10	misc_RNA	protein_coding	non-coding	0.863302	0.83496	Coding
ST3GAL3	NR_073016	chr1	+	43707535	43931159	12	misc_RNA	protein_coding	non-coding	0.877353	0.83496	Coding
ST3GAL3	NM_001270464	chr1	+	43707535	43931159	8	mRNA	protein_coding	coding	0.85788	0.83496	Coding
ST3GAL3	NM_001270463	chr1	+	43707535	43931159	8	mRNA	protein_coding	coding	0.835241	0.83496	Coding
ST3GAL3	NR_146867	chr1	+	43707535	43931159	13	misc_RNA	protein_coding	non-coding	0.809962	0.83496	Coding
ST3GAL3	NM_174963	chr1	+	43707535	43931159	13	mRNA	protein_coding	coding	0.804029	0.83496	Coding
ARTN	NM_057090	chr1	+	43933319	43937240	5	mRNA	protein_coding	coding	0.323502	0.336907	Coding
ARTN	NM_057091	chr1	+	43933800	43937240	5	mRNA	protein_coding	coding	0.346766	0.336907	Coding
ARTN	NM_001136215	chr1	+	43933800	43937240	4	mRNA	protein_coding	coding	0.341341	0.336907	Coding
IPO13	NM_014652	chr1	+	43946949	43968022	20	mRNA	protein_coding	coding	0.898113	0.898113	Coding
DPH2	NM_001319167	chr1	+	43970009	43973369	6	mRNA	protein_coding	coding	0.47502	0.523956	Coding
DPH2	NM_001319168	chr1	+	43970009	43973369	6	mRNA	protein_coding	coding	0.533065	0.523956	Coding
DPH2	NM_001319165	chr1	+	43970009	43973369	6	mRNA	protein_coding	coding	0.542535	0.523956	Coding
DPH2	NM_001319166	chr1	+	43970009	43973369	6	mRNA	protein_coding	coding	0.559108	0.523956	Coding
DPH2	NM_001319171	chr1	+	43970009	43973369	6	mRNA	protein_coding	coding	0.535342	0.523956	Coding
DPH2	NM_001319169	chr1	+	43970009	43973369	5	mRNA	protein_coding	coding	0.4908	0.523956	Coding
DPH2	NM_001319170	chr1	+	43970009	43973369	6	mRNA	protein_coding	coding	0.518599	0.523956	Coding
DPH2	NM_001384	chr1	+	43970009	43973369	6	mRNA	protein_coding	coding	0.543994	0.523956	Coding
DPH2	NM_001039589	chr1	+	43970009	43973369	5	mRNA	protein_coding	coding	0.509143	0.523956	Coding
ATP6V0B	NM_001039457	chr1	+	43974959	43978295	7	mRNA	protein_coding	coding	0.821994	0.823668	Coding
ATP6V0B	NM_001294333	chr1	+	43974959	43978295	7	mRNA	protein_coding	coding	0.804633	0.823668	Coding
ATP6V0B	NM_004047	chr1	+	43974959	43978295	8	mRNA	protein_coding	coding	0.841788	0.823668	Coding
B4GALT2	NM_003780	chr1	+	43979201	43991171	7	mRNA	protein_coding	coding	0.762912	0.747885	Coding
B4GALT2	NM_030587	chr1	+	43979935	43991171	7	mRNA	protein_coding	coding	0.748796	0.747885	Coding
B4GALT2	NM_001005417	chr1	+	43980504	43991171	7	mRNA	protein_coding	coding	0.731948	0.747885	Coding
CCDC24	NM_001349127	chr1	+	43991595	43996526	9	mRNA	protein_coding	coding	0.35972	0.378455	Coding
CCDC24	NM_152499	chr1	+	43991598	43996526	9	mRNA	protein_coding	coding	0.359888	0.378455	Coding
CCDC24	NR_146064	chr1	+	43991825	43996526	6	misc_RNA	protein_coding	non-coding	0.384309	0.378455	Coding
CCDC24	NM_001349129	chr1	+	43991846	43996526	7	mRNA	protein_coding	coding	0.408363	0.378455	Coding
CCDC24	NM_001349128	chr1	+	43991846	43996526	8	mRNA	protein_coding	coding	0.38986	0.378455	Coding
KLF17	NM_173484	chr1	+	44118820	44135137	4	mRNA	protein_coding	coding	0.214486	0.214486	Coding
DMAP1	NM_001034023	chr1	+	44213470	44220673	11	mRNA	protein_coding	coding	0.798902	0.81423	Coding
DMAP1	NM_001034024	chr1	+	44213470	44220673	11	mRNA	protein_coding	coding	0.815121	0.81423	Coding
DMAP1	NM_019100	chr1	+	44213470	44220673	10	mRNA	protein_coding	coding	0.830109	0.81423	Coding
RNF220	NM_001319956	chr1	+	44405159	44651724	15	mRNA	protein_coding	coding	0.935545	0.924032	Coding
RNF220	NM_001376487	chr1	+	44405254	44651723	15	mRNA	protein_coding	coding	0.934863	0.924032	Coding
RNF220	NM_001376486	chr1	+	44405254	44651723	15	mRNA	protein_coding	coding	0.934949	0.924032	Coding
RNF220	NM_018150	chr1	+	44405254	44651723	15	mRNA	protein_coding	coding	0.93495	0.924032	Coding
RNF220	NM_001376488	chr1	+	44406791	44651723	15	mRNA	protein_coding	coding	0.888848	0.924032	Coding
RNF220	NM_001319957	chr1	+	44424000	44651723	14	mRNA	protein_coding	coding	0.903861	0.924032	Coding
RNF220	NM_001376489	chr1	+	44631967	44651723	11	mRNA	protein_coding	coding	0.937442	0.924032	Coding
ARMH1	NM_001145636	chr1	+	44674713	44725591	12	mRNA	protein_coding	coding	0.625578	0.625578	Coding
KIF2C	NM_001297655	chr1	+	44739836	44767766	20	mRNA	protein_coding	coding	0.802839	0.805741	Coding
KIF2C	NM_006845	chr1	+	44739836	44767766	21	mRNA	protein_coding	coding	0.800839	0.805741	Coding
KIF2C	NM_001297657	chr1	+	44746393	44767766	20	mRNA	protein_coding	coding	0.813175	0.805741	Coding
KIF2C	NM_001297656	chr1	+	44746393	44767766	20	mRNA	protein_coding	coding	0.806358	0.805741	Coding
SNORD160	NR_145793	chr1	+	44762034	44762107	1	ncRNA	snoRNA	non-coding	0.0030274	0.0030274	snoRNA
RPS8	NM_001012	chr1	+	44775539	44778779	6	mRNA	protein_coding	coding	0.867837	0.867837	Coding
SNORD55	NR_000015	chr1	+	44775864	44775938	1	ncRNA	snoRNA	non-coding	0.689649	0.689649	snoRNA
SNORD46	NR_000024	chr1	+	44776491	44776589	1	ncRNA	snoRNA	non-coding	0.825704	0.825704	snoRNA
SNORD38A	NR_001456	chr1	+	44777841	44777912	1	ncRNA	snoRNA	non-coding	0.677408	0.677408	snoRNA
SNORD38B	NR_001457	chr1	+	44778389	44778458	1	ncRNA	snoRNA	non-coding	0.836971	0.836971	snoRNA
PLK3	NM_004073	chr1	+	44800376	44805990	15	mRNA	protein_coding	coding	0.769164	0.769164	Coding
BTBD19	NM_001136537	chr1	+	44808481	44814129	8	mRNA	protein_coding	coding	0.68492	0.68492	Coding
UROD	NR_158185	chr1	+	45012253	45015575	10	misc_RNA	protein_coding	non-coding	0.845983	0.835772	Coding
UROD	NR_158184	chr1	+	45012253	45015575	10	misc_RNA	protein_coding	non-coding	0.820688	0.835772	Coding
UROD	NR_036510	chr1	+	45012253	45015575	10	misc_RNA	protein_coding	non-coding	0.82556	0.835772	Coding
UROD	NM_000374	chr1	+	45012253	45015575	10	mRNA	protein_coding	coding	0.850855	0.835772	Coding
LINC01144	NR_024270	chr1	+	45303909	45305619	1	ncRNA	lncRNA	non-coding	0.0202257	0.0202257	lncRNA
HPDL	NM_032756	chr1	+	45326894	45328679	1	mRNA	protein_coding	coding	0.397995	0.397995	Coding
TOE1	NM_025077	chr1	+	45340169	45343973	8	mRNA	protein_coding	coding	0.745313	0.745313	Coding
MMACHC	NM_001330540	chr1	+	45500299	45513382	4	mRNA	protein_coding	coding	0.60992	0.625087	Coding
MMACHC	NM_015506	chr1	+	45500299	45513382	4	mRNA	protein_coding	coding	0.640255	0.625087	Coding
AKR1A1	NM_001202413	chr1	+	45550782	45570051	10	mRNA	protein_coding	coding	0.67543	0.684555	Coding
AKR1A1	NM_001202414	chr1	+	45550825	45570049	11	mRNA	protein_coding	coding	0.633036	0.684555	Coding
AKR1A1	NM_153326	chr1	+	45550825	45570049	9	mRNA	protein_coding	coding	0.74682	0.684555	Coding
AKR1A1	NM_006066	chr1	+	45550825	45570049	10	mRNA	protein_coding	coding	0.694315	0.684555	Coding
NASP	NM_001195193	chr1	+	45583987	45618906	13	mRNA	protein_coding	coding	0.828576	0.846068	Coding
NASP	NM_002482	chr1	+	45584040	45618893	15	mRNA	protein_coding	coding	0.842733	0.846068	Coding
NASP	NM_152298	chr1	+	45584040	45618893	14	mRNA	protein_coding	coding	0.865885	0.846068	Coding
TMEM69	NM_016486	chr1	+	45688180	45694436	3	mRNA	protein_coding	coding	0.359609	0.359609	Coding
MAST2	NM_001324320	chr1	+	45803606	46036124	30	mRNA	protein_coding	coding	0.856291	0.847369	Coding
MAST2	NM_015112	chr1	+	45803611	46036122	29	mRNA	protein_coding	coding	0.851405	0.847369	Coding
MAST2	NM_001319245	chr1	+	45803612	46036124	29	mRNA	protein_coding	coding	0.851331	0.847369	Coding
MAST2	NM_001324321	chr1	+	45864347	46036124	29	mRNA	protein_coding	coding	0.830141	0.847369	Coding
LOC101929626	NR_125987	chr1	+	46133370	46139080	3	ncRNA	lncRNA	non-coding	0.463498	0.463498	lncRNA
TSPAN1	NM_005727	chr1	+	46175086	46185962	9	mRNA	protein_coding	coding	0.427583	0.427583	Coding
LURAP1	NM_001013615	chr1	+	46203333	46221256	2	mRNA	protein_coding	coding	0.482765	0.482765	Coding
RAD54L	NM_001370766	chr1	+	46247687	46278473	18	mRNA	protein_coding	coding	0.892555	0.874188	Coding
RAD54L	NM_001142548	chr1	+	46247694	46278473	19	mRNA	protein_coding	coding	0.865723	0.874188	Coding
RAD54L	NM_003579	chr1	+	46247762	46278473	18	mRNA	protein_coding	coding	0.864758	0.874188	Coding
UQCRH	NM_001297566	chr1	+	46303697	46316775	3	mRNA	protein_coding	coding	0.574352	0.673713	Coding
UQCRH	NM_001297565	chr1	+	46303697	46316775	5	mRNA	protein_coding	coding	0.7282	0.673713	Coding
UQCRH	NM_006004	chr1	+	46303697	46316775	4	mRNA	protein_coding	coding	0.680125	0.673713	Coding
NSUN4	NR_045789	chr1	+	46340176	46365152	7	misc_RNA	protein_coding	non-coding	0.544479	0.564285	Coding
NSUN4	NR_045790	chr1	+	46340176	46365152	5	misc_RNA	protein_coding	non-coding	0.519722	0.564285	Coding
NSUN4	NR_045791	chr1	+	46340176	46365152	5	misc_RNA	protein_coding	non-coding	0.558895	0.564285	Coding
NSUN4	NM_199044	chr1	+	46340176	46365152	6	mRNA	protein_coding	coding	0.572684	0.564285	Coding
NSUN4	NM_001256128	chr1	+	46341177	46365152	6	mRNA	protein_coding	coding	0.597022	0.564285	Coding
NSUN4	NM_001256127	chr1	+	46341177	46365152	6	mRNA	protein_coding	coding	0.587886	0.564285	Coding
FAAH	NM_001441	chr1	+	46394316	46413845	15	mRNA	protein_coding	coding	0.576677	0.576677	Coding
FAAHP1	NR_045483	chr1	+	46433826	46445702	9	misc_RNA	transcribed_pseudogene	non-coding	0.332123	0.332123	Pseudogene
DMBX1	NM_172225	chr1	+	46489835	46516216	6	mRNA	protein_coding	coding	0.586521	0.632352	Coding
DMBX1	NM_147192	chr1	+	46506998	46516216	4	mRNA	protein_coding	coding	0.701099	0.632352	Coding
MKNK1-AS1	NR_038403	chr1	+	46538695	46570255	8	ncRNA	lncRNA	non-coding	0.158328	0.158328	lncRNA
TEX38	NM_001145474	chr1	+	46671853	46673584	2	mRNA	protein_coding	coding	0.359377	0.330698	Coding
TEX38	NM_001300863	chr1	+	46671853	46673584	2	mRNA	protein_coding	coding	0.331058	0.330698	Coding
TEX38	NM_001300864	chr1	+	46671853	46673584	2	mRNA	protein_coding	coding	0.301659	0.330698	Coding
EFCAB14-AS1	NR_038827	chr1	+	46674035	46692097	4	ncRNA	lncRNA	non-coding	0.111853	0.125131	lncRNA
EFCAB14-AS1	NR_038828	chr1	+	46674035	46692097	3	ncRNA	lncRNA	non-coding	0.142835	0.125131	lncRNA
CYP4B1	NM_001099772	chr1	+	46799045	46819413	12	mRNA	protein_coding	coding	0.528669	0.531299	Coding
CYP4B1	NM_000779	chr1	+	46799045	46819413	12	mRNA	protein_coding	coding	0.52835	0.531299	Coding
CYP4B1	NM_001319163	chr1	+	46799045	46819413	10	mRNA	protein_coding	coding	0.534011	0.531299	Coding
CYP4B1	NM_001319162	chr1	+	46799045	46819413	10	mRNA	protein_coding	coding	0.534395	0.531299	Coding
CYP4B1	NM_001319161	chr1	+	46799045	46819413	11	mRNA	protein_coding	coding	0.528858	0.531299	Coding
CYP4B1	NR_135003	chr1	+	46799045	46819413	12	misc_RNA	protein_coding	non-coding	0.534274	0.531299	Coding
CYP4X1	NM_001320289	chr1	+	46961363	47050754	12	mRNA	protein_coding	coding	0.466847	0.477139	Coding
CYP4X1	NM_001320290	chr1	+	47004185	47050751	12	mRNA	protein_coding	coding	0.479444	0.477139	Coding
CYP4X1	NM_178033	chr1	+	47023668	47050751	12	mRNA	protein_coding	coding	0.485126	0.477139	Coding
CYP4Z1	NM_178134	chr1	+	47067230	47118318	12	mRNA	protein_coding	coding	0.392044	0.392044	Coding
CYP4A22	NM_001308102	chr1	+	47137424	47147481	9	mRNA	protein_coding	coding	0.388013	0.412165	Coding
CYP4A22	NM_001010969	chr1	+	47137440	47149727	12	mRNA	protein_coding	coding	0.43028	0.412165	Coding
LINC00853	NR_047498	chr1	+	47179249	47180339	2	ncRNA	lncRNA	non-coding	0.0620943	0.0620943	lncRNA
CMPK1	NM_001366135	chr1	+	47333789	47378839	6	mRNA	protein_coding	coding	0.784619	0.722448	Coding
CMPK1	NM_001136140	chr1	+	47333789	47378839	5	mRNA	protein_coding	coding	0.745089	0.722448	Coding
CMPK1	NM_016308	chr1	+	47333789	47378839	6	mRNA	protein_coding	coding	0.784619	0.722448	Coding
CMPK1	NR_046395	chr1	+	47333789	47358875	2	misc_RNA	protein_coding	non-coding	0.231719	0.722448	Coding
CMPK1	NR_046394	chr1	+	47333789	47378839	5	misc_RNA	protein_coding	non-coding	0.74689	0.722448	Coding
FOXE3	NM_012186	chr1	+	47416284	47418052	1	mRNA	protein_coding	coding	0.231496	0.231496	Coding
FOXD2	NM_004474	chr1	+	47438043	47440691	1	mRNA	protein_coding	coding	0.477409	0.477409	Coding
SLC5A9	NM_001011547	chr1	+	48222715	48248638	14	mRNA	protein_coding	coding	0.650526	0.630247	Coding
SLC5A9	NM_001135181	chr1	+	48222715	48248638	15	mRNA	protein_coding	coding	0.611321	0.630247	Coding
AGBL4-AS1	NR_125988	chr1	+	49257410	49269294	4	ncRNA	lncRNA	non-coding	0.149279	0.149279	lncRNA
ELAVL4	NM_001144777	chr1	+	50048054	50203772	7	mRNA	protein_coding	coding	0.870921	0.931814	Coding
ELAVL4	NM_001324208	chr1	+	50048054	50203772	7	mRNA	protein_coding	coding	0.870956	0.931814	Coding
ELAVL4	NM_001144776	chr1	+	50103908	50203772	7	mRNA	protein_coding	coding	0.988615	0.931814	Coding
ELAVL4	NM_001144775	chr1	+	50106230	50203772	7	mRNA	protein_coding	coding	0.989162	0.931814	Coding
ELAVL4	NM_001324212	chr1	+	50108919	50203772	8	mRNA	protein_coding	coding	0.942054	0.931814	Coding
ELAVL4	NM_021952	chr1	+	50108919	50203772	7	mRNA	protein_coding	coding	0.973616	0.931814	Coding
ELAVL4	NM_001324209	chr1	+	50108919	50203772	7	mRNA	protein_coding	coding	0.933776	0.931814	Coding
ELAVL4	NM_001144774	chr1	+	50108919	50203772	7	mRNA	protein_coding	coding	0.973581	0.931814	Coding
ELAVL4	NM_001324216	chr1	+	50108919	50181300	4	mRNA	protein_coding	coding	0.768296	0.931814	Coding
ELAVL4	NM_001324213	chr1	+	50109832	50203772	7	mRNA	protein_coding	coding	0.989191	0.931814	Coding
ELAVL4	NM_001324215	chr1	+	50109832	50203772	6	mRNA	protein_coding	coding	0.987349	0.931814	Coding
ELAVL4	NM_001324214	chr1	+	50109832	50203772	8	mRNA	protein_coding	coding	0.955683	0.931814	Coding
ELAVL4	NM_001294348	chr1	+	50109832	50203772	7	mRNA	protein_coding	coding	0.989157	0.931814	Coding
ELAVL4	NM_001324217	chr1	+	50109832	50181300	4	mRNA	protein_coding	coding	0.795553	0.931814	Coding
ELAVL4	NR_136725	chr1	+	50109832	50181300	5	misc_RNA	protein_coding	non-coding	0.780716	0.931814	Coding
CDKN2C	NM_001262	chr1	+	50968694	50974634	3	mRNA	protein_coding	coding	0.710228	0.76388	Coding
CDKN2C	NM_078626	chr1	+	50970244	50974634	2	mRNA	protein_coding	coding	0.844359	0.76388	Coding
C1orf185	NM_001136508	chr1	+	51102227	51148085	5	mRNA	protein_coding	coding	0.711118	0.711118	Coding
RNF11	NM_014372	chr1	+	51236272	51273447	3	mRNA	protein_coding	coding	0.81033	0.81033	Coding
TTC39A-AS1	NR_123731	chr1	+	51329653	51331281	3	ncRNA	lncRNA	non-coding	0.101446	0.101446	lncRNA
OSBPL9	NM_148908	chr1	+	51617091	51789219	23	mRNA	protein_coding	coding	0.943821	0.91992	Coding
OSBPL9	NR_036662	chr1	+	51617091	51789219	23	misc_RNA	protein_coding	non-coding	0.943821	0.91992	Coding
OSBPL9	NM_001350208	chr1	+	51617091	51789219	24	mRNA	protein_coding	coding	0.905941	0.91992	Coding
OSBPL9	NM_148909	chr1	+	51617091	51789219	24	mRNA	protein_coding	coding	0.946159	0.91992	Coding
OSBPL9	NM_001350209	chr1	+	51617091	51789219	24	mRNA	protein_coding	coding	0.905939	0.91992	Coding
OSBPL9	NM_148906	chr1	+	51617091	51789219	23	mRNA	protein_coding	coding	0.943825	0.91992	Coding
OSBPL9	NM_024586	chr1	+	51617091	51789219	24	mRNA	protein_coding	coding	0.946162	0.91992	Coding
OSBPL9	NM_148907	chr1	+	51729849	51789219	20	mRNA	protein_coding	coding	0.907944	0.91992	Coding
OSBPL9	NM_148905	chr1	+	51729849	51789219	19	mRNA	protein_coding	coding	0.900482	0.91992	Coding
OSBPL9	NM_001330580	chr1	+	51729849	51789219	21	mRNA	protein_coding	coding	0.909494	0.91992	Coding
OSBPL9	NM_148904	chr1	+	51729849	51789219	20	mRNA	protein_coding	coding	0.904969	0.91992	Coding
OSBPL9	NM_001350210	chr1	+	51729849	51789219	22	mRNA	protein_coding	coding	0.869421	0.91992	Coding
TXNDC12-AS1	NR_126385	chr1	+	52050917	52052683	3	ncRNA	lncRNA	non-coding	0.0409545	0.0409545	lncRNA
BTF3L4	NM_001243767	chr1	+	52056184	52090716	5	mRNA	protein_coding	coding	0.802844	0.828117	Coding
BTF3L4	NM_001136497	chr1	+	52056184	52090716	5	mRNA	protein_coding	coding	0.79797	0.828117	Coding
BTF3L4	NM_152265	chr1	+	52056294	52090716	6	mRNA	protein_coding	coding	0.8743	0.828117	Coding
ZFYVE9	NM_007324	chr1	+	52142088	52346686	18	mRNA	protein_coding	coding	0.895916	0.898698	Coding
ZFYVE9	NM_004799	chr1	+	52142093	52346686	19	mRNA	protein_coding	coding	0.901333	0.898698	Coding
PRPF38A	NM_032864	chr1	+	52404601	52420835	10	mRNA	protein_coding	coding	0.813884	0.813884	Coding
GPX7	NM_015696	chr1	+	52602370	52609051	3	mRNA	protein_coding	coding	0.655317	0.655317	Coding
SHISAL2A	NM_001042693	chr1	+	52633167	52657065	3	mRNA	protein_coding	coding	0.50938	0.328279	Coding
SHISAL2A	NR_135157	chr1	+	52633167	52669118	5	misc_RNA	protein_coding	non-coding	0.306339	0.328279	Coding
SHISAL2A	NR_135156	chr1	+	52633167	52669667	6	misc_RNA	protein_coding	non-coding	0.256012	0.328279	Coding
ZYG11B	NM_024646	chr1	+	52726452	52827336	14	mRNA	protein_coding	coding	0.883261	0.883261	Coding
ZYG11A	NM_001004339	chr1	+	52842759	52894995	14	mRNA	protein_coding	coding	0.771532	0.769805	Coding
ZYG11A	NM_001307931	chr1	+	52842759	52894995	13	mRNA	protein_coding	coding	0.767945	0.769805	Coding
SCP2	NM_001007098	chr1	+	52927228	52994232	11	mRNA	protein_coding	coding	0.743708	0.758983	Coding
SCP2	NM_001330587	chr1	+	52927228	52994232	12	mRNA	protein_coding	coding	0.760673	0.758983	Coding
SCP2	NM_002979	chr1	+	52927275	53051698	16	mRNA	protein_coding	coding	0.771154	0.758983	Coding
SCP2	NM_001193617	chr1	+	52927275	53051698	15	mRNA	protein_coding	coding	0.779707	0.758983	Coding
SCP2	NM_001193600	chr1	+	52927275	53051698	15	mRNA	protein_coding	coding	0.759412	0.758983	Coding
SCP2	NM_001193599	chr1	+	52927275	53051698	15	mRNA	protein_coding	coding	0.761019	0.758983	Coding
SCP2	NM_001007099	chr1	+	53014936	53051698	5	mRNA	protein_coding	coding	0.741409	0.758983	Coding
SCP2	NM_001007100	chr1	+	53014936	53051698	5	mRNA	protein_coding	coding	0.737957	0.758983	Coding
SCP2	NM_001007250	chr1	+	53014937	53051617	4	mRNA	protein_coding	coding	0.708533	0.758983	Coding
PODN	NM_001199080	chr1	+	53062212	53085493	13	mRNA	protein_coding	coding	0.620885	0.667626	Coding
PODN	NM_001199081	chr1	+	53062212	53085494	12	mRNA	protein_coding	coding	0.672249	0.667626	Coding
PODN	NM_153703	chr1	+	53062212	53085494	11	mRNA	protein_coding	coding	0.717821	0.667626	Coding
CPT2	NM_001330589	chr1	+	53196823	53214197	5	mRNA	protein_coding	coding	0.643343	0.643098	Coding
CPT2	NM_000098	chr1	+	53196823	53214197	5	mRNA	protein_coding	coding	0.642853	0.643098	Coding
LOC100507564	NR_038953	chr1	+	53238609	53242783	3	ncRNA	lncRNA	non-coding	0.229188	0.229188	lncRNA
LINC01771	NR_131923	chr1	+	53328232	53336509	3	ncRNA	lncRNA	non-coding	0.0990578	0.0990578	lncRNA
DMRTB1	NM_033067	chr1	+	53459398	53467487	4	mRNA	protein_coding	coding	0.251524	0.251524	Coding
DIO1	NM_213593	chr1	+	53894186	53911086	4	mRNA	protein_coding	coding	0.56452	0.546309	Coding
DIO1	NR_136693	chr1	+	53894186	53911086	5	misc_RNA	protein_coding	non-coding	0.583422	0.546309	Coding
DIO1	NR_136692	chr1	+	53894186	53911086	4	misc_RNA	protein_coding	non-coding	0.574586	0.546309	Coding
DIO1	NM_001324316	chr1	+	53894186	53911086	2	mRNA	protein_coding	coding	0.383781	0.546309	Coding
DIO1	NM_000792	chr1	+	53894186	53911086	4	mRNA	protein_coding	coding	0.581134	0.546309	Coding
DIO1	NM_001039715	chr1	+	53894186	53911086	3	mRNA	protein_coding	coding	0.477036	0.546309	Coding
DIO1	NM_001039716	chr1	+	53894186	53911086	3	mRNA	protein_coding	coding	0.553664	0.546309	Coding
LRRC42	NM_001256409	chr1	+	53946349	53968168	9	mRNA	protein_coding	coding	0.719322	0.741118	Coding
LRRC42	NM_052940	chr1	+	53946349	53968168	8	mRNA	protein_coding	coding	0.765638	0.741118	Coding
TCEANC2	NR_130900	chr1	+	54053607	54112520	5	misc_RNA	protein_coding	non-coding	0.4669	0.495531	Coding
TCEANC2	NM_153035	chr1	+	54053607	54106079	5	mRNA	protein_coding	coding	0.524162	0.495531	Coding
MRPL37	NM_016491	chr1	+	54200166	54218383	7	mRNA	protein_coding	coding	0.659281	0.652845	Coding
MRPL37	NM_001330602	chr1	+	54200166	54225489	7	mRNA	protein_coding	coding	0.64641	0.652845	Coding
SSBP3-AS1	NR_103541	chr1	+	54236442	54239063	1	ncRNA	lncRNA	non-coding	0.0383995	0.0383995	lncRNA
ACOT11	NM_147161	chr1	+	54548227	54610329	16	mRNA	protein_coding	coding	0.761395	0.738194	Coding
ACOT11	NM_015547	chr1	+	54548227	54639192	17	mRNA	protein_coding	coding	0.716358	0.738194	Coding
MROH7	NR_026782	chr1	+	54641739	54710267	24	misc_RNA	protein_coding	non-coding	0.705429	0.711415	Coding
MROH7	NR_111931	chr1	+	54641739	54710267	23	misc_RNA	protein_coding	non-coding	0.698891	0.711415	Coding
MROH7	NM_001039464	chr1	+	54641785	54710266	24	mRNA	protein_coding	coding	0.710141	0.711415	Coding
MROH7	NM_001291332	chr1	+	54641739	54710267	22	mRNA	protein_coding	coding	0.73243	0.711415	Coding
MROH7-TTC4	NR_037640	chr1	+	54641739	54742655	33	ncRNA	lncRNA	non-coding	0.709697	0.695806	lncRNA
MROH7-TTC4	NR_037639	chr1	+	54641739	54742655	33	ncRNA	lncRNA	non-coding	0.671759	0.695806	lncRNA
MROH7-TTC4	NR_037641	chr1	+	54641739	54742655	33	ncRNA	lncRNA	non-coding	0.705961	0.695806	lncRNA
TTC4	NM_001291333	chr1	+	54715821	54742655	8	mRNA	protein_coding	coding	0.724297	0.733968	Coding
TTC4	NM_004623	chr1	+	54715860	54742655	10	mRNA	protein_coding	coding	0.741706	0.733968	Coding
LEXM	NM_152607	chr1	+	54806062	54842252	11	mRNA	protein_coding	coding	0.450579	0.471284	Coding
LEXM	NM_001110533	chr1	+	54806062	54842264	10	mRNA	protein_coding	coding	0.49406	0.471284	Coding
TMEM61	NM_182532	chr1	+	54980627	54992288	3	mRNA	protein_coding	coding	0.193139	0.193139	Coding
BSND	NM_057176	chr1	+	54998932	55017172	4	mRNA	protein_coding	coding	0.396564	0.396564	Coding
PCSK9	NM_174936	chr1	+	55039547	55064852	12	mRNA	protein_coding	coding	0.573321	0.56059	Coding
PCSK9	NR_110451	chr1	+	55040221	55064853	10	misc_RNA	protein_coding	non-coding	0.545314	0.56059	Coding
LOC100507634	NR_038320	chr1	+	55215407	55217455	1	ncRNA	lncRNA	non-coding	0.0375718	0.0375718	lncRNA
MIR4422HG	NR_146283	chr1	+	55217860	55234177	2	ncRNA	lncRNA	non-coding	0.392724	0.392724	lncRNA
LINC01755	NR_147161	chr1	+	55945086	55950119	2	ncRNA	lncRNA	non-coding	0.0113416	0.0113416	lncRNA
LINC01767	NR_147163	chr1	+	56414962	56415966	4	ncRNA	lncRNA	non-coding	0.0459167	0.0459167	lncRNA
PRKAA2	NM_006252	chr1	+	56645313	56715335	9	mRNA	protein_coding	coding	0.823821	0.823821	Coding
C8A	NM_000562	chr1	+	56854796	56918223	11	mRNA	protein_coding	coding	0.469076	0.469076	Coding
DAB1-AS1	NR_104365	chr1	+	57860580	57863216	2	ncRNA	lncRNA	non-coding	0.320069	0.276489	lncRNA
DAB1-AS1	NR_104364	chr1	+	57860580	57863216	2	ncRNA	lncRNA	non-coding	0.288505	0.276489	lncRNA
DAB1-AS1	NR_104363	chr1	+	57860580	57863216	2	ncRNA	lncRNA	non-coding	0.280746	0.276489	lncRNA
DAB1-AS1	NR_104362	chr1	+	57860580	57863216	2	ncRNA	lncRNA	non-coding	0.216635	0.276489	lncRNA
LINC01135	NR_034014	chr1	+	58785150	58899712	4	ncRNA	lncRNA	non-coding	0.280819	0.331366	lncRNA
LINC01135	NR_034015	chr1	+	58785150	58899712	3	ncRNA	lncRNA	non-coding	0.374335	0.331366	lncRNA
LINC01135	NR_108106	chr1	+	58785150	58899712	2	ncRNA	lncRNA	non-coding	0.368003	0.331366	lncRNA
LINC01358	NR_110626	chr1	+	59020475	59088247	3	ncRNA	lncRNA	non-coding	0.0430576	0.0430576	lncRNA
FGGY	NM_001350793	chr1	+	59296812	59762727	18	mRNA	protein_coding	coding	0.743847	0.783928	Coding
FGGY	NM_001350797	chr1	+	59296812	59762727	15	mRNA	protein_coding	coding	0.832419	0.783928	Coding
FGGY	NM_001350796	chr1	+	59296812	59762727	15	mRNA	protein_coding	coding	0.839593	0.783928	Coding
FGGY	NM_001350798	chr1	+	59296812	59762727	15	mRNA	protein_coding	coding	0.776073	0.783928	Coding
FGGY	NM_001113411	chr1	+	59297093	59762727	17	mRNA	protein_coding	coding	0.758911	0.783928	Coding
FGGY	NM_001350795	chr1	+	59297093	59762727	15	mRNA	protein_coding	coding	0.752617	0.783928	Coding
FGGY	NM_018291	chr1	+	59297093	59762730	16	mRNA	protein_coding	coding	0.805957	0.783928	Coding
FGGY	NR_103473	chr1	+	59297093	59699394	17	misc_RNA	protein_coding	non-coding	0.715638	0.783928	Coding
FGGY	NM_001350792	chr1	+	59310031	59762727	18	mRNA	protein_coding	coding	0.737258	0.783928	Coding
FGGY	NM_001350794	chr1	+	59310031	59762727	15	mRNA	protein_coding	coding	0.812935	0.783928	Coding
FGGY	NM_001350799	chr1	+	59310031	59762727	14	mRNA	protein_coding	coding	0.811589	0.783928	Coding
FGGY	NM_001350790	chr1	+	59310031	59762727	17	mRNA	protein_coding	coding	0.773498	0.783928	Coding
FGGY	NM_001244714	chr1	+	59310031	59762727	14	mRNA	protein_coding	coding	0.823995	0.783928	Coding
FGGY	NM_001350791	chr1	+	59310031	59762727	16	mRNA	protein_coding	coding	0.82297	0.783928	Coding
FGGY	NM_001278224	chr1	+	59515629	59762727	10	mRNA	protein_coding	coding	0.78291	0.783928	Coding
LOC101926944	NR_110627	chr1	+	59772794	59788829	3	ncRNA	lncRNA	non-coding	0.134785	0.134785	lncRNA
HOOK1	NM_015888	chr1	+	59814948	59876322	22	mRNA	protein_coding	coding	0.862749	0.862749	Coding
NFIA	NM_001145511	chr1	+	61077226	61462788	11	mRNA	protein_coding	coding	0.949109	0.947291	Coding
NFIA	NM_001145512	chr1	+	61081738	61462788	12	mRNA	protein_coding	coding	0.934711	0.947291	Coding
NFIA	NM_005595	chr1	+	61082560	61462788	10	mRNA	protein_coding	coding	0.951204	0.947291	Coding
NFIA	NM_001134673	chr1	+	61082560	61462788	11	mRNA	protein_coding	coding	0.95564	0.947291	Coding
MGC34796	NR_073400	chr1	+	61654241	61656128	1	misc_RNA	transcribed_pseudogene	non-coding	0.22279	0.22279	Pseudogene
PATJ	NM_001350145	chr1	+	61742479	62163915	44	mRNA	protein_coding	coding	0.672862	0.669267	Coding
PATJ	NM_176877	chr1	+	61742479	62163915	43	mRNA	protein_coding	coding	0.665589	0.669267	Coding
L1TD1	NM_001164835	chr1	+	62194848	62212328	5	mRNA	protein_coding	coding	0.0824523	0.0823034	Coding
L1TD1	NM_019079	chr1	+	62194848	62212328	4	mRNA	protein_coding	coding	0.0821172	0.0823034	Coding
USP1	NM_001017416	chr1	+	62436303	62451804	9	mRNA	protein_coding	coding	0.804326	0.810278	Coding
USP1	NM_001017415	chr1	+	62436303	62451804	9	mRNA	protein_coding	coding	0.798135	0.810278	Coding
USP1	NM_003368	chr1	+	62437048	62451804	9	mRNA	protein_coding	coding	0.828373	0.810278	Coding
ANGPTL3	NM_014495	chr1	+	62597519	62606313	7	mRNA	protein_coding	coding	0.646318	0.646318	Coding
ATG4C	NM_178221	chr1	+	62784105	62865271	11	mRNA	protein_coding	coding	0.795427	0.792644	Coding
ATG4C	NM_032852	chr1	+	62784131	62865514	11	mRNA	protein_coding	coding	0.78986	0.792644	Coding
FOXD3	NM_012183	chr1	+	63322566	63325128	1	mRNA	protein_coding	coding	0.49703	0.49703	Coding
ALG6	NM_013339	chr1	+	63367626	63438552	15	mRNA	protein_coding	coding	0.74265	0.74265	Coding
EFCAB7	NM_032437	chr1	+	63523524	63572693	14	mRNA	protein_coding	coding	0.771708	0.771708	Coding
PGM1	NM_002633	chr1	+	63593410	63660245	11	mRNA	protein_coding	coding	0.797688	0.777718	Coding
PGM1	NM_001172819	chr1	+	63593808	63660246	11	mRNA	protein_coding	coding	0.744732	0.777718	Coding
PGM1	NM_001172818	chr1	+	63623215	63660246	11	mRNA	protein_coding	coding	0.790733	0.777718	Coding
ROR1	NM_005012	chr1	+	63774016	64181496	9	mRNA	protein_coding	coding	0.77047	0.73858	Coding
ROR1	NM_001083592	chr1	+	63774016	64143369	7	mRNA	protein_coding	coding	0.697577	0.73858	Coding
UBE2U	NR_158768	chr1	+	64203622	64246274	10	misc_RNA	protein_coding	non-coding	0.290625	0.302703	Coding
UBE2U	NM_001366232	chr1	+	64203622	64267367	10	mRNA	protein_coding	coding	0.302495	0.302703	Coding
UBE2U	NM_001366235	chr1	+	64203622	64246274	8	mRNA	protein_coding	coding	0.303042	0.302703	Coding
UBE2U	NM_001366234	chr1	+	64203622	64267367	8	mRNA	protein_coding	coding	0.319633	0.302703	Coding
UBE2U	NM_001366233	chr1	+	64203622	64267367	10	mRNA	protein_coding	coding	0.301114	0.302703	Coding
UBE2U	NM_152489	chr1	+	64203622	64246274	9	mRNA	protein_coding	coding	0.319284	0.302703	Coding
UBE2U	NR_158769	chr1	+	64203622	64267367	9	misc_RNA	protein_coding	non-coding	0.286191	0.302703	Coding
CACHD1	NM_020925	chr1	+	64470128	64693053	27	mRNA	protein_coding	coding	0.872728	0.866333	Coding
CACHD1	NM_001293274	chr1	+	64505913	64693058	26	mRNA	protein_coding	coding	0.859692	0.866333	Coding
RAVER2	NM_001366165	chr1	+	64744972	64833231	12	mRNA	protein_coding	coding	0.651615	0.657097	Coding
RAVER2	NM_018211	chr1	+	64745074	64833231	12	mRNA	protein_coding	coding	0.662578	0.657097	Coding
AK4	NM_203464	chr1	+	65147548	65232145	6	mRNA	protein_coding	coding	0.500328	0.520585	Coding
AK4	NM_001005353	chr1	+	65147829	65232145	6	mRNA	protein_coding	coding	0.489347	0.520585	Coding
AK4	NM_013410	chr1	+	65148202	65232145	5	mRNA	protein_coding	coding	0.564316	0.520585	Coding
AK4	NM_001330616	chr1	+	65148993	65232145	5	mRNA	protein_coding	coding	0.538647	0.520585	Coding
DNAJC6	NM_001256865	chr1	+	65264693	65415869	20	mRNA	protein_coding	coding	0.820666	0.84462	Coding
DNAJC6	NM_014787	chr1	+	65264748	65415871	19	mRNA	protein_coding	coding	0.857979	0.84462	Coding
DNAJC6	NM_001256864	chr1	+	65309542	65415871	19	mRNA	protein_coding	coding	0.856475	0.84462	Coding
LEPR	NM_001003680	chr1	+	65420651	65630412	20	mRNA	protein_coding	coding	0.669944	0.654382	Coding
LEPR	NM_001003679	chr1	+	65420651	65635428	20	mRNA	protein_coding	coding	0.67159	0.654382	Coding
LEPR	NM_002303	chr1	+	65420667	65641559	20	mRNA	protein_coding	coding	0.673241	0.654382	Coding
LEPR	NM_001198688	chr1	+	65525688	65626234	19	mRNA	protein_coding	coding	0.631261	0.654382	Coding
LEPR	NM_001198689	chr1	+	65525688	65635428	19	mRNA	protein_coding	coding	0.640043	0.654382	Coding
LEPR	NM_001198687	chr1	+	65525650	65630429	19	mRNA	protein_coding	coding	0.637498	0.654382	Coding
LEPROT	NM_017526	chr1	+	65420667	65436007	4	mRNA	protein_coding	coding	0.581014	0.537207	Coding
LEPROT	NM_001198683	chr1	+	65420667	65428009	3	mRNA	protein_coding	coding	0.499687	0.537207	Coding
LEPROT	NM_001198681	chr1	+	65420715	65436007	5	mRNA	protein_coding	coding	0.524674	0.537207	Coding
PDE4B	NM_001037341	chr1	+	65792509	66374579	17	mRNA	protein_coding	coding	0.814544	0.821554	Coding
PDE4B	NM_001297440	chr1	+	65792509	66374579	16	mRNA	protein_coding	coding	0.813054	0.821554	Coding
PDE4B	NM_002600	chr1	+	65792894	66374574	17	mRNA	protein_coding	coding	0.798413	0.821554	Coding
PDE4B	NM_001297441	chr1	+	65913244	66374579	16	mRNA	protein_coding	coding	0.795094	0.821554	Coding
PDE4B	NM_001037340	chr1	+	65992615	66374579	15	mRNA	protein_coding	coding	0.870028	0.821554	Coding
PDE4B	NM_001037339	chr1	+	66332107	66374579	10	mRNA	protein_coding	coding	0.842627	0.821554	Coding
PDE4B	NM_001297442	chr1	+	66354534	66374574	10	mRNA	protein_coding	coding	0.834964	0.821554	Coding
SGIP1	NM_001376549	chr1	+	66533360	66751139	23	mRNA	protein_coding	coding	0.879412	0.869996	Coding
SGIP1	NM_001376535	chr1	+	66533360	66751139	26	mRNA	protein_coding	coding	0.887152	0.869996	Coding
SGIP1	NM_001376539	chr1	+	66533592	66751139	25	mRNA	protein_coding	coding	0.85615	0.869996	Coding
SGIP1	NM_001376550	chr1	+	66533592	66751139	22	mRNA	protein_coding	coding	0.843831	0.869996	Coding
SGIP1	NM_001376541	chr1	+	66533592	66751139	25	mRNA	protein_coding	coding	0.859107	0.869996	Coding
SGIP1	NM_001308203	chr1	+	66533592	66751139	22	mRNA	protein_coding	coding	0.847184	0.869996	Coding
SGIP1	NM_001376554	chr1	+	66533592	66751139	21	mRNA	protein_coding	coding	0.839915	0.869996	Coding
SGIP1	NM_001376534	chr1	+	66533592	66751139	26	mRNA	protein_coding	coding	0.861683	0.869996	Coding
SGIP1	NM_001376551	chr1	+	66533592	66751139	22	mRNA	protein_coding	coding	0.847191	0.869996	Coding
SGIP1	NM_001376545	chr1	+	66533592	66751139	24	mRNA	protein_coding	coding	0.853237	0.869996	Coding
SGIP1	NM_001376547	chr1	+	66533592	66751139	23	mRNA	protein_coding	coding	0.850614	0.869996	Coding
SGIP1	NM_001376542	chr1	+	66533592	66751139	25	mRNA	protein_coding	coding	0.858887	0.869996	Coding
SGIP1	NM_001376544	chr1	+	66534152	66751139	23	mRNA	protein_coding	coding	0.8764	0.869996	Coding
SGIP1	NM_001376543	chr1	+	66534152	66751139	24	mRNA	protein_coding	coding	0.88155	0.869996	Coding
SGIP1	NM_001376557	chr1	+	66534152	66690530	14	mRNA	protein_coding	coding	0.886628	0.869996	Coding
SGIP1	NM_001376555	chr1	+	66534152	66751139	20	mRNA	protein_coding	coding	0.865886	0.869996	Coding
SGIP1	NM_032291	chr1	+	66534152	66751139	25	mRNA	protein_coding	coding	0.883331	0.869996	Coding
SGIP1	NM_001376538	chr1	+	66534152	66751139	24	mRNA	protein_coding	coding	0.880901	0.869996	Coding
SGIP1	NM_001376552	chr1	+	66534152	66751139	21	mRNA	protein_coding	coding	0.872273	0.869996	Coding
SGIP1	NM_001376556	chr1	+	66534152	66690530	16	mRNA	protein_coding	coding	0.895388	0.869996	Coding
SGIP1	NM_001350217	chr1	+	66534152	66751139	25	mRNA	protein_coding	coding	0.885665	0.869996	Coding
SGIP1	NM_001376540	chr1	+	66534152	66751139	24	mRNA	protein_coding	coding	0.878469	0.869996	Coding
SGIP1	NM_001350218	chr1	+	66534152	66751139	23	mRNA	protein_coding	coding	0.883379	0.869996	Coding
SGIP1	NM_001376537	chr1	+	66534152	66751139	25	mRNA	protein_coding	coding	0.886282	0.869996	Coding
SGIP1	NM_001376536	chr1	+	66534152	66751139	21	mRNA	protein_coding	coding	0.872265	0.869996	Coding
SGIP1	NM_001376548	chr1	+	66534152	66751139	22	mRNA	protein_coding	coding	0.874718	0.869996	Coding
SGIP1	NM_001376546	chr1	+	66534152	66751139	24	mRNA	protein_coding	coding	0.887589	0.869996	Coding
TCTEX1D1	NM_152665	chr1	+	66752458	66779047	5	mRNA	protein_coding	coding	0.441113	0.441113	Coding
MIER1	NM_001146111	chr1	+	66924894	66988619	16	mRNA	protein_coding	coding	0.90287	0.912514	Coding
MIER1	NM_001146113	chr1	+	66924894	66988619	14	mRNA	protein_coding	coding	0.905304	0.912514	Coding
MIER1	NM_001278215	chr1	+	66924894	66948240	5	mRNA	protein_coding	coding	0.814392	0.912514	Coding
MIER1	NM_001077703	chr1	+	66924989	66988619	15	mRNA	protein_coding	coding	0.911587	0.912514	Coding
MIER1	NM_020948	chr1	+	66924989	66988619	15	mRNA	protein_coding	coding	0.927397	0.912514	Coding
MIER1	NM_001146110	chr1	+	66924989	66988619	15	mRNA	protein_coding	coding	0.927397	0.912514	Coding
MIER1	NM_001077700	chr1	+	66924989	66988619	14	mRNA	protein_coding	coding	0.922211	0.912514	Coding
MIER1	NM_001146112	chr1	+	66924989	66988619	15	mRNA	protein_coding	coding	0.927397	0.912514	Coding
MIER1	NM_001350530	chr1	+	66924989	66988619	16	mRNA	protein_coding	coding	0.925519	0.912514	Coding
MIER1	NM_001077702	chr1	+	66924989	66988619	16	mRNA	protein_coding	coding	0.917112	0.912514	Coding
MIER1	NM_001077701	chr1	+	66930255	66988619	13	mRNA	protein_coding	coding	0.905677	0.912514	Coding
MIER1	NM_001077704	chr1	+	66930255	66988619	14	mRNA	protein_coding	coding	0.895475	0.912514	Coding
IL23R	NM_144701	chr1	+	67166453	67259967	11	mRNA	protein_coding	coding	0.446574	0.446574	Coding
IL12RB2	NM_001258215	chr1	+	67307363	67396900	14	mRNA	protein_coding	coding	0.408924	0.386241	Coding
IL12RB2	NR_047583	chr1	+	67307363	67396900	14	misc_RNA	protein_coding	non-coding	0.392837	0.386241	Coding
IL12RB2	NM_001258214	chr1	+	67307363	67396900	16	mRNA	protein_coding	coding	0.371251	0.386241	Coding
IL12RB2	NM_001258216	chr1	+	67307363	67396900	14	mRNA	protein_coding	coding	0.381087	0.386241	Coding
IL12RB2	NM_001559	chr1	+	67307363	67396900	16	mRNA	protein_coding	coding	0.404352	0.386241	Coding
IL12RB2	NR_047584	chr1	+	67307363	67396900	17	misc_RNA	protein_coding	non-coding	0.381841	0.386241	Coding
IL12RB2	NM_001319233	chr1	+	67307363	67396900	16	mRNA	protein_coding	coding	0.371764	0.386241	Coding
IL12RB2	NM_001374259	chr1	+	67307872	67398722	17	mRNA	protein_coding	coding	0.381461	0.386241	Coding
GADD45A	NM_001199742	chr1	+	67685200	67688334	3	mRNA	protein_coding	coding	0.648068	0.671692	Coding
GADD45A	NM_001199741	chr1	+	67685200	67688334	3	mRNA	protein_coding	coding	0.666053	0.671692	Coding
GADD45A	NM_001924	chr1	+	67685200	67688334	4	mRNA	protein_coding	coding	0.69364	0.671692	Coding
GNG12-AS1	NR_040077	chr1	+	67832287	68202987	10	ncRNA	lncRNA	non-coding	0.132742	0.132742	lncRNA
DEPDC1-AS1	NR_110671	chr1	+	68496675	68538627	3	ncRNA	lncRNA	non-coding	0.0428437	0.0428437	lncRNA
LINC01707	NR_146608	chr1	+	69055897	69185002	5	ncRNA	lncRNA	non-coding	0.0637036	0.0637036	lncRNA
LINC01758	NR_147164	chr1	+	69433254	69435409	2	ncRNA	lncRNA	non-coding	0.0137269	0.0137269	lncRNA
LRRC7	NM_001366839	chr1	+	69567921	70144363	26	mRNA	protein_coding	coding	0.920816	0.901312	Coding
LRRC7	NM_001330635	chr1	+	69567921	70144363	27	mRNA	protein_coding	coding	0.923811	0.901312	Coding
LRRC7	NM_001366837	chr1	+	69567921	69875004	9	mRNA	protein_coding	coding	0.84738	0.901312	Coding
LRRC7	NM_001366836	chr1	+	69567921	69875004	8	mRNA	protein_coding	coding	0.828302	0.901312	Coding
LRRC7	NM_001366838	chr1	+	69567921	70144363	26	mRNA	protein_coding	coding	0.920881	0.901312	Coding
LRRC7	NM_001370785	chr1	+	69567921	70144363	27	mRNA	protein_coding	coding	0.923811	0.901312	Coding
LRRC7	NM_001366840	chr1	+	69568752	69875004	8	mRNA	protein_coding	coding	0.792206	0.901312	Coding
LRRC7	NM_001366841	chr1	+	69568752	70144363	27	mRNA	protein_coding	coding	0.913083	0.901312	Coding
LRRC7	NM_001350216	chr1	+	69568753	70144363	26	mRNA	protein_coding	coding	0.909841	0.901312	Coding
LRRC7	NM_001366842	chr1	+	69569340	69875004	8	mRNA	protein_coding	coding	0.7978	0.901312	Coding
PIN1P1	NR_023916	chr1	+	69919321	69920317	1	misc_RNA	transcribed_pseudogene	non-coding	0.494506	0.494506	Pseudogene
SRSF11	NM_001190987	chr1	+	70205695	70253049	13	mRNA	protein_coding	coding	0.893378	0.886552	Coding
SRSF11	NM_001350609	chr1	+	70205695	70253049	13	mRNA	protein_coding	coding	0.88688	0.886552	Coding
SRSF11	NM_004768	chr1	+	70205695	70253049	13	mRNA	protein_coding	coding	0.893549	0.886552	Coding
SRSF11	NM_001350607	chr1	+	70205695	70253049	13	mRNA	protein_coding	coding	0.893511	0.886552	Coding
SRSF11	NM_001350608	chr1	+	70205695	70253049	13	mRNA	protein_coding	coding	0.887051	0.886552	Coding
SRSF11	NM_001350606	chr1	+	70205695	70253049	13	mRNA	protein_coding	coding	0.893416	0.886552	Coding
SRSF11	NR_146810	chr1	+	70221379	70253049	13	misc_RNA	protein_coding	non-coding	0.820762	0.886552	Coding
SRSF11	NM_001350614	chr1	+	70221379	70253049	14	mRNA	protein_coding	coding	0.904004	0.886552	Coding
SRSF11	NM_001350613	chr1	+	70221379	70253049	13	mRNA	protein_coding	coding	0.896658	0.886552	Coding
SRSF11	NM_001350605	chr1	+	70221379	70253049	12	mRNA	protein_coding	coding	0.888046	0.886552	Coding
SRSF11	NM_001350610	chr1	+	70221379	70253049	13	mRNA	protein_coding	coding	0.89016	0.886552	Coding
SRSF11	NM_001350611	chr1	+	70221379	70253049	13	mRNA	protein_coding	coding	0.890122	0.886552	Coding
SRSF11	NM_001350616	chr1	+	70221379	70253049	13	mRNA	protein_coding	coding	0.89662	0.886552	Coding
SRSF11	NM_001350612	chr1	+	70221379	70253049	14	mRNA	protein_coding	coding	0.90404	0.886552	Coding
SRSF11	NM_001350615	chr1	+	70221379	70253049	12	mRNA	protein_coding	coding	0.855098	0.886552	Coding
HHLA3	NR_168348	chr1	+	70354810	70368022	3	ncRNA	lncRNA	non-coding	0.0668898	0.0926348	lncRNA
HHLA3	NR_027404	chr1	+	70354810	70368022	4	ncRNA	lncRNA	non-coding	0.11759	0.0926348	lncRNA
HHLA3	NR_168351	chr1	+	70354810	70368022	4	ncRNA	lncRNA	non-coding	0.117397	0.0926348	lncRNA
HHLA3	NR_168346	chr1	+	70354810	70368022	3	ncRNA	lncRNA	non-coding	0.0666324	0.0926348	lncRNA
HHLA3	NR_168347	chr1	+	70354810	70368022	3	ncRNA	lncRNA	non-coding	0.062118	0.0926348	lncRNA
HHLA3	NR_168352	chr1	+	70354810	70368022	4	ncRNA	lncRNA	non-coding	0.114012	0.0926348	lncRNA
HHLA3	NR_168349	chr1	+	70354810	70368022	4	ncRNA	lncRNA	non-coding	0.0658043	0.0926348	lncRNA
HHLA3	NR_168350	chr1	+	70354810	70368022	5	ncRNA	lncRNA	non-coding	0.106582	0.0926348	lncRNA
CTH	NM_001190463	chr1	+	70411217	70439851	11	mRNA	protein_coding	coding	0.749756	0.759016	Coding
CTH	NM_153742	chr1	+	70411217	70439851	11	mRNA	protein_coding	coding	0.759001	0.759016	Coding
CTH	NM_001902	chr1	+	70411267	70439851	12	mRNA	protein_coding	coding	0.767518	0.759016	Coding
LINC01788	NR_125938	chr1	+	70706452	70786468	7	ncRNA	lncRNA	non-coding	0.0601927	0.0601927	lncRNA
ZRANB2-AS1	NR_038420	chr1	+	71046505	71067182	3	ncRNA	lncRNA	non-coding	0.416581	0.416581	lncRNA
ZRANB2-AS2	NR_046217	chr1	+	71081323	71237723	4	ncRNA	lncRNA	non-coding	0.0715279	0.0715279	lncRNA
LINC01360	NR_110677	chr1	+	73306169	73307572	2	ncRNA	lncRNA	non-coding	0.0241328	0.0249715	lncRNA
LINC01360	NR_110676	chr1	+	73306169	73338877	4	ncRNA	lncRNA	non-coding	0.0253909	0.0249715	lncRNA
LINC02238	NR_146300	chr1	+	73674678	73738642	4	ncRNA	lncRNA	non-coding	0.0277274	0.0277274	lncRNA
FPGT-TNNI3K	NM_001112808	chr1	+	74198241	74544426	27	mRNA	protein_coding	coding	0.867219	0.86819	Coding
FPGT-TNNI3K	NM_001199327	chr1	+	74198241	74464922	24	mRNA	protein_coding	coding	0.869282	0.86819	Coding
FPGT	NM_001199328	chr1	+	74198241	74208702	5	mRNA	protein_coding	coding	0.649071	0.611155	Coding
FPGT	NM_001199329	chr1	+	74198241	74208702	4	mRNA	protein_coding	coding	0.57374	0.611155	Coding
FPGT	NM_003838	chr1	+	74198241	74208702	4	mRNA	protein_coding	coding	0.601173	0.611155	Coding
TNNI3K	NM_015978	chr1	+	74235386	74544426	25	mRNA	protein_coding	coding	0.879199	0.879199	Coding
ERICH3-AS1	NR_121671	chr1	+	74577429	74626098	3	ncRNA	lncRNA	non-coding	0.165032	0.100935	lncRNA
ERICH3-AS1	NR_121670	chr1	+	74589734	74626098	3	ncRNA	lncRNA	non-coding	0.0368369	0.100935	lncRNA
TYW3	NM_001162916	chr1	+	74733151	74766676	5	mRNA	protein_coding	coding	0.635577	0.64834	Coding
TYW3	NM_138467	chr1	+	74733151	74766676	6	mRNA	protein_coding	coding	0.665419	0.64834	Coding
TYW3	NR_027962	chr1	+	74733177	74766676	6	misc_RNA	protein_coding	non-coding	0.641897	0.64834	Coding
LHX8	NM_001001933	chr1	+	75128433	75161533	10	mRNA	protein_coding	coding	0.749574	0.816351	Coding
LHX8	NM_001256114	chr1	+	75134387	75161533	9	mRNA	protein_coding	coding	0.890547	0.816351	Coding
ACADM	NM_001286042	chr1	+	75724346	75763678	11	mRNA	protein_coding	coding	0.764397	0.750554	Coding
ACADM	NM_001286044	chr1	+	75724346	75763678	9	mRNA	protein_coding	coding	0.729132	0.750554	Coding
ACADM	NM_001286043	chr1	+	75724346	75763678	13	mRNA	protein_coding	coding	0.713481	0.750554	Coding
ACADM	NM_001127328	chr1	+	75724346	75763678	12	mRNA	protein_coding	coding	0.765916	0.750554	Coding
ACADM	NM_000016	chr1	+	75724708	75763678	12	mRNA	protein_coding	coding	0.778733	0.750554	Coding
RABGGTB	NR_073562	chr1	+	75786193	75795090	11	misc_RNA	protein_coding	non-coding	0.79568	0.799564	Coding
RABGGTB	NM_004582	chr1	+	75786255	75795086	9	mRNA	protein_coding	coding	0.804311	0.799564	Coding
SNORD45C	NR_003042	chr1	+	75787071	75787149	1	ncRNA	snoRNA	non-coding	0.904795	0.904795	snoRNA
SNORD45A	NR_002749	chr1	+	75787888	75787972	1	ncRNA	snoRNA	non-coding	0.799131	0.799131	snoRNA
SNORD45B	NR_002748	chr1	+	75789476	75789547	1	ncRNA	snoRNA	non-coding	0.560479	0.560479	snoRNA
MSH4	NM_002440	chr1	+	75796881	75913241	20	mRNA	protein_coding	coding	0.860197	0.860197	Coding
LOC101927342	NR_125939	chr1	+	76011323	76019356	3	ncRNA	lncRNA	non-coding	0.0382151	0.0382151	lncRNA
ST6GALNAC3	NM_001349111	chr1	+	76074745	76634603	6	mRNA	protein_coding	coding	0.649451	0.677841	Coding
ST6GALNAC3	NM_001349105	chr1	+	76074745	76634603	3	mRNA	protein_coding	coding	0.659607	0.677841	Coding
ST6GALNAC3	NM_001160011	chr1	+	76074745	76577207	4	mRNA	protein_coding	coding	0.668342	0.677841	Coding
ST6GALNAC3	NM_001349110	chr1	+	76074745	76577207	4	mRNA	protein_coding	coding	0.668385	0.677841	Coding
ST6GALNAC3	NM_001349109	chr1	+	76074745	76637316	4	mRNA	protein_coding	coding	0.690658	0.677841	Coding
ST6GALNAC3	NM_001349108	chr1	+	76074745	76634603	4	mRNA	protein_coding	coding	0.734886	0.677841	Coding
ST6GALNAC3	NM_152996	chr1	+	76074745	76634603	5	mRNA	protein_coding	coding	0.772889	0.677841	Coding
ST6GALNAC3	NM_001349107	chr1	+	76074745	76634603	4	mRNA	protein_coding	coding	0.725931	0.677841	Coding
ST6GALNAC3	NM_001349106	chr1	+	76074745	76634603	6	mRNA	protein_coding	coding	0.59724	0.677841	Coding
ST6GALNAC3	NR_146056	chr1	+	76074745	76634603	6	misc_RNA	protein_coding	non-coding	0.650744	0.677841	Coding
ST6GALNAC5	NM_001320274	chr1	+	76867479	77067546	3	mRNA	protein_coding	coding	0.579414	0.665896	Coding
ST6GALNAC5	NM_001320273	chr1	+	76867479	77067546	4	mRNA	protein_coding	coding	0.667998	0.665896	Coding
ST6GALNAC5	NM_030965	chr1	+	76867479	77067546	5	mRNA	protein_coding	coding	0.716105	0.665896	Coding
AK5	NM_174858	chr1	+	77282018	77559966	14	mRNA	protein_coding	coding	0.796534	0.786007	Coding
AK5	NM_012093	chr1	+	77283086	77559966	14	mRNA	protein_coding	coding	0.77548	0.786007	Coding
MIGA1	NM_198549	chr1	+	77779623	77879540	16	mRNA	protein_coding	coding	0.836873	0.829752	Coding
MIGA1	NM_001270384	chr1	+	77779623	77879540	16	mRNA	protein_coding	coding	0.836976	0.829752	Coding
MIGA1	NM_001363583	chr1	+	77779804	77879540	16	mRNA	protein_coding	coding	0.82558	0.829752	Coding
MIGA1	NM_001363586	chr1	+	77779804	77879540	16	mRNA	protein_coding	coding	0.824591	0.829752	Coding
MIGA1	NM_001363584	chr1	+	77779804	77879540	16	mRNA	protein_coding	coding	0.82474	0.829752	Coding
NEXN	NM_001172309	chr1	+	77888514	77943893	12	mRNA	protein_coding	coding	0.8051	0.798969	Coding
NEXN	NM_144573	chr1	+	77888623	77943893	13	mRNA	protein_coding	coding	0.79331	0.798969	Coding
DNAJB4	NM_001317102	chr1	+	77979157	78017964	3	mRNA	protein_coding	coding	0.538627	0.570016	Coding
DNAJB4	NM_001317101	chr1	+	77979157	78017964	3	mRNA	protein_coding	coding	0.511171	0.570016	Coding
DNAJB4	NM_001317100	chr1	+	77979157	78017964	4	mRNA	protein_coding	coding	0.389424	0.570016	Coding
DNAJB4	NM_001317099	chr1	+	77980183	78017964	4	mRNA	protein_coding	coding	0.60424	0.570016	Coding
DNAJB4	NM_001317103	chr1	+	78004827	78017964	2	mRNA	protein_coding	coding	0.688075	0.570016	Coding
DNAJB4	NM_007034	chr1	+	78004938	78017964	3	mRNA	protein_coding	coding	0.776704	0.570016	Coding
GIPC2	NM_001304725	chr1	+	78044969	78138442	6	mRNA	protein_coding	coding	0.564383	0.599117	Coding
GIPC2	NM_017655	chr1	+	78045965	78138442	6	mRNA	protein_coding	coding	0.633852	0.599117	Coding
MGC27382	NR_027310	chr1	+	78229598	78369462	6	ncRNA	lncRNA	non-coding	0.124933	0.124933	lncRNA
PTGFR	NM_000959	chr1	+	78490973	78540701	3	mRNA	protein_coding	coding	0.352405	0.331456	Coding
PTGFR	NM_001039585	chr1	+	78490973	78540701	4	mRNA	protein_coding	coding	0.315744	0.331456	Coding
IFI44L	NM_006820	chr1	+	78620447	78646145	9	mRNA	protein_coding	coding	0.262107	0.267191	Coding
IFI44L	NM_001375650	chr1	+	78620447	78646145	9	mRNA	protein_coding	coding	0.279909	0.267191	Coding
IFI44L	NM_001375649	chr1	+	78620447	78646145	7	mRNA	protein_coding	coding	0.246681	0.267191	Coding
IFI44L	NM_001375648	chr1	+	78620447	78646145	6	mRNA	protein_coding	coding	0.268216	0.267191	Coding
IFI44L	NM_001375647	chr1	+	78620447	78646145	8	mRNA	protein_coding	coding	0.273844	0.267191	Coding
IFI44L	NM_001375646	chr1	+	78620447	78646145	10	mRNA	protein_coding	coding	0.268739	0.267191	Coding
IFI44	NR_135641	chr1	+	78649788	78664078	8	misc_RNA	protein_coding	non-coding	0.2587	0.257375	Coding
IFI44	NR_135640	chr1	+	78649788	78664078	6	misc_RNA	protein_coding	non-coding	0.223767	0.257375	Coding
IFI44	NM_006417	chr1	+	78649830	78664073	9	mRNA	protein_coding	coding	0.278602	0.257375	Coding
LINC01781	NR_125941	chr1	+	80535754	80646788	3	ncRNA	lncRNA	non-coding	0.407705	0.361992	lncRNA
LINC01781	NR_125940	chr1	+	80535754	80646788	4	ncRNA	lncRNA	non-coding	0.306753	0.361992	lncRNA
LINC01781	NR_125942	chr1	+	80641286	80646788	3	ncRNA	lncRNA	non-coding	0.38993	0.361992	lncRNA
ADGRL2	NM_001366003	chr1	+	81306191	81993932	28	mRNA	protein_coding	coding	0.901466	0.925177	Coding
ADGRL2	NM_001366004	chr1	+	81306258	81993932	28	mRNA	protein_coding	coding	0.906124	0.925177	Coding
ADGRL2	NM_001366008	chr1	+	81306394	81993932	27	mRNA	protein_coding	coding	0.919627	0.925177	Coding
ADGRL2	NM_001297704	chr1	+	81699769	81993932	21	mRNA	protein_coding	coding	0.927672	0.925177	Coding
ADGRL2	NM_001350699	chr1	+	81800375	81993932	21	mRNA	protein_coding	coding	0.943644	0.925177	Coding
ADGRL2	NM_001366005	chr1	+	81800375	81993932	24	mRNA	protein_coding	coding	0.950606	0.925177	Coding
ADGRL2	NM_001297706	chr1	+	81800396	81993932	19	mRNA	protein_coding	coding	0.93705	0.925177	Coding
ADGRL2	NM_001330645	chr1	+	81800396	81993932	21	mRNA	protein_coding	coding	0.942971	0.925177	Coding
ADGRL2	NM_001297705	chr1	+	81800396	81993932	22	mRNA	protein_coding	coding	0.945538	0.925177	Coding
ADGRL2	NM_012302	chr1	+	81800396	81993932	20	mRNA	protein_coding	coding	0.940119	0.925177	Coding
ADGRL2	NM_001366006	chr1	+	81800933	81993932	24	mRNA	protein_coding	coding	0.926619	0.925177	Coding
ADGRL2	NM_001350698	chr1	+	81800933	81993932	23	mRNA	protein_coding	coding	0.923428	0.925177	Coding
ADGRL2	NM_001366002	chr1	+	81800933	81993932	21	mRNA	protein_coding	coding	0.886338	0.925177	Coding
ADGRL2	NM_001366009	chr1	+	81800933	81993932	22	mRNA	protein_coding	coding	0.919923	0.925177	Coding
ADGRL2	NM_001366007	chr1	+	81802452	81993932	25	mRNA	protein_coding	coding	0.920681	0.925177	Coding
LINC01362	NR_147074	chr1	+	82903182	83166815	11	ncRNA	lncRNA	non-coding	0.0357657	0.0357657	lncRNA
LINC01712	NR_146478	chr1	+	83446053	83454771	2	ncRNA	lncRNA	non-coding	0.555073	0.555073	lncRNA
PRKACB	NM_002731	chr1	+	84077974	84238498	10	mRNA	protein_coding	coding	0.876554	0.907189	Coding
PRKACB	NM_001375576	chr1	+	84078078	84205437	9	mRNA	protein_coding	coding	0.800084	0.907189	Coding
PRKACB	NM_207578	chr1	+	84078078	84205437	9	mRNA	protein_coding	coding	0.800106	0.907189	Coding
PRKACB	NM_001300916	chr1	+	84144270	84205437	9	mRNA	protein_coding	coding	0.871349	0.907189	Coding
PRKACB	NM_182948	chr1	+	84144270	84238498	10	mRNA	protein_coding	coding	0.939947	0.907189	Coding
PRKACB	NM_001242859	chr1	+	84164183	84238498	12	mRNA	protein_coding	coding	0.954718	0.907189	Coding
PRKACB	NM_001242857	chr1	+	84164183	84238498	13	mRNA	protein_coding	coding	0.957954	0.907189	Coding
PRKACB	NM_001242858	chr1	+	84164183	84238498	10	mRNA	protein_coding	coding	0.9464	0.907189	Coding
PRKACB	NM_001300917	chr1	+	84164304	84205437	9	mRNA	protein_coding	coding	0.880531	0.907189	Coding
PRKACB	NM_001375572	chr1	+	84164304	84205437	11	mRNA	protein_coding	coding	0.901564	0.907189	Coding
PRKACB	NM_001375569	chr1	+	84164304	84205437	12	mRNA	protein_coding	coding	0.909515	0.907189	Coding
PRKACB	NM_001375581	chr1	+	84164304	84205437	12	mRNA	protein_coding	coding	0.909499	0.907189	Coding
PRKACB	NM_001375563	chr1	+	84164304	84238498	11	mRNA	protein_coding	coding	0.952252	0.907189	Coding
PRKACB	NM_001375562	chr1	+	84164304	84238498	12	mRNA	protein_coding	coding	0.955962	0.907189	Coding
PRKACB	NM_001375578	chr1	+	84164304	84205437	9	mRNA	protein_coding	coding	0.880509	0.907189	Coding
PRKACB	NM_001242860	chr1	+	84164639	84238498	13	mRNA	protein_coding	coding	0.949936	0.907189	Coding
PRKACB	NM_001242861	chr1	+	84164639	84238498	11	mRNA	protein_coding	coding	0.944078	0.907189	Coding
PRKACB	NM_001375574	chr1	+	84164693	84205437	11	mRNA	protein_coding	coding	0.888083	0.907189	Coding
PRKACB	NM_001375579	chr1	+	84164693	84205437	9	mRNA	protein_coding	coding	0.864386	0.907189	Coding
PRKACB	NM_001375560	chr1	+	84164693	84238498	12	mRNA	protein_coding	coding	0.944135	0.907189	Coding
PRKACB	NM_001375573	chr1	+	84164693	84205437	11	mRNA	protein_coding	coding	0.888372	0.907189	Coding
PRKACB	NM_001375571	chr1	+	84164693	84205437	12	mRNA	protein_coding	coding	0.897423	0.907189	Coding
PRKACB	NM_001375565	chr1	+	84164693	84238498	10	mRNA	protein_coding	coding	0.933699	0.907189	Coding
PRKACB	NM_001375564	chr1	+	84164693	84238498	11	mRNA	protein_coding	coding	0.93906	0.907189	Coding
PRKACB	NM_001375561	chr1	+	84164693	84238498	12	mRNA	protein_coding	coding	0.94387	0.907189	Coding
PRKACB	NM_001375575	chr1	+	84164693	84205437	11	mRNA	protein_coding	coding	0.88839	0.907189	Coding
PRKACB	NM_001375580	chr1	+	84164693	84205437	9	mRNA	protein_coding	coding	0.864408	0.907189	Coding
PRKACB	NM_001375577	chr1	+	84164693	84205437	11	mRNA	protein_coding	coding	0.888101	0.907189	Coding
PRKACB	NM_001300915	chr1	+	84164693	84205437	12	mRNA	protein_coding	coding	0.897406	0.907189	Coding
PRKACB	NM_001242862	chr1	+	84181631	84238498	9	mRNA	protein_coding	coding	0.839393	0.907189	Coding
SAMD13	NM_001010971	chr1	+	84298537	84350798	4	mRNA	protein_coding	coding	0.740013	0.83739	Coding
SAMD13	NM_001134663	chr1	+	84301707	84350798	4	mRNA	protein_coding	coding	0.911045	0.83739	Coding
SAMD13	NM_001134664	chr1	+	84302650	84350798	4	mRNA	protein_coding	coding	0.861111	0.83739	Coding
DNASE2B	NM_021233	chr1	+	84398483	84415018	6	mRNA	protein_coding	coding	0.542174	0.554633	Coding
DNASE2B	NM_058248	chr1	+	84408269	84415018	4	mRNA	protein_coding	coding	0.57332	0.554633	Coding
RPF1	NM_025065	chr1	+	84479265	84498352	9	mRNA	protein_coding	coding	0.81871	0.81871	Coding
SPATA1	NM_001310156	chr1	+	84506385	84556495	14	mRNA	protein_coding	coding	0.620446	0.620446	Coding
DNAI3	NM_001288563	chr1	+	85062297	85133138	22	mRNA	protein_coding	coding	0.673914	0.672645	Coding
DNAI3	NM_145172	chr1	+	85062326	85133138	23	mRNA	protein_coding	coding	0.67143	0.672645	Coding
LOC646626	NR_045484	chr1	+	85276357	85278088	2	ncRNA	lncRNA	non-coding	0.0948743	0.0948743	lncRNA
CCN1	NM_001554	chr1	+	85580760	85583949	5	mRNA	protein_coding	coding	0.71094	0.71094	Coding
CLCA2	NM_006536	chr1	+	86424170	86456553	14	mRNA	protein_coding	coding	0.519436	0.519436	Coding
CLCA1	NM_001285	chr1	+	86468926	86500259	14	mRNA	protein_coding	coding	0.596072	0.596072	Coding
CLCA4	NR_024602	chr1	+	86547077	86580749	13	misc_RNA	protein_coding	non-coding	0.495892	0.504727	Coding
CLCA4	NM_012128	chr1	+	86547077	86580749	14	mRNA	protein_coding	coding	0.51293	0.504727	Coding
CLCA3P	NR_024604	chr1	+	86634275	86655376	15	misc_RNA	transcribed_pseudogene	non-coding	0.512576	0.512576	Pseudogene
SH3GLB1	NM_001206651	chr1	+	86704569	86748184	10	mRNA	protein_coding	coding	0.824012	0.815384	Coding
SH3GLB1	NM_001206653	chr1	+	86704569	86748184	8	mRNA	protein_coding	coding	0.782003	0.815384	Coding
SH3GLB1	NM_016009	chr1	+	86704575	86748184	9	mRNA	protein_coding	coding	0.805027	0.815384	Coding
SH3GLB1	NM_001206652	chr1	+	86704575	86748184	11	mRNA	protein_coding	coding	0.840292	0.815384	Coding
HS2ST1	NM_012262	chr1	+	86914634	87109982	7	mRNA	protein_coding	coding	0.836041	0.804305	Coding
HS2ST1	NM_001134492	chr1	+	86914634	87098445	5	mRNA	protein_coding	coding	0.759874	0.804305	Coding
LINC01140	NR_026989	chr1	+	87129764	87169203	3	ncRNA	lncRNA	non-coding	0.352881	0.228372	lncRNA
LINC01140	NR_026988	chr1	+	87129764	87136671	3	ncRNA	lncRNA	non-coding	0.206873	0.228372	lncRNA
LINC01140	NR_026987	chr1	+	87131925	87136671	3	ncRNA	lncRNA	non-coding	0.218237	0.228372	lncRNA
LINC01140	NR_026985	chr1	+	87131925	87136671	4	ncRNA	lncRNA	non-coding	0.166447	0.228372	lncRNA
LINC01140	NR_026986	chr1	+	87131925	87136671	3	ncRNA	lncRNA	non-coding	0.218066	0.228372	lncRNA
LINC02801	NR_167752	chr1	+	87212668	87251331	4	ncRNA	lncRNA	non-coding	0.156484	0.156484	lncRNA
LMO4	NM_006769	chr1	+	87328879	87348923	5	mRNA	protein_coding	coding	0.859466	0.868774	Coding
LMO4	NM_001369491	chr1	+	87331743	87348923	5	mRNA	protein_coding	coding	0.878082	0.868774	Coding
PKN2	NM_001320707	chr1	+	88684143	88836255	21	mRNA	protein_coding	coding	0.926013	0.927608	Coding
PKN2	NM_006256	chr1	+	88684272	88836255	22	mRNA	protein_coding	coding	0.929101	0.927608	Coding
PKN2	NM_001320708	chr1	+	88684272	88836255	21	mRNA	protein_coding	coding	0.926533	0.927608	Coding
PKN2	NM_001320709	chr1	+	88684272	88836255	22	mRNA	protein_coding	coding	0.928665	0.927608	Coding
GBP6	NM_001320257	chr1	+	89363876	89388160	9	mRNA	protein_coding	coding	0.371504	0.397845	Coding
GBP6	NM_198460	chr1	+	89364058	89388160	11	mRNA	protein_coding	coding	0.419396	0.397845	Coding
GBP1P1	NR_003133	chr1	+	89407678	89424934	5	misc_RNA	transcribed_pseudogene	non-coding	0.431761	0.431761	Pseudogene
LRRC8B	NM_001134476	chr1	+	89524828	89597861	8	mRNA	protein_coding	coding	0.421068	0.449898	Coding
LRRC8B	NM_015350	chr1	+	89524828	89597861	9	mRNA	protein_coding	coding	0.378058	0.449898	Coding
LRRC8B	NM_001369817	chr1	+	89524828	89597861	6	mRNA	protein_coding	coding	0.559729	0.449898	Coding
LRRC8B	NM_001369819	chr1	+	89524828	89597861	7	mRNA	protein_coding	coding	0.481071	0.449898	Coding
LRRC8C	NM_032270	chr1	+	89633119	89719531	3	mRNA	protein_coding	coding	0.622154	0.622154	Coding
LRRC8D	NM_001134479	chr1	+	89821031	89936611	3	mRNA	protein_coding	coding	0.67267	0.678441	Coding
LRRC8D	NM_018103	chr1	+	89821938	89936611	3	mRNA	protein_coding	coding	0.684213	0.678441	Coding
ZNF326	NM_182975	chr1	+	89995094	90006449	4	mRNA	protein_coding	coding	0.676341	0.824499	Coding
ZNF326	NM_181781	chr1	+	89995109	90035533	10	mRNA	protein_coding	coding	0.820487	0.824499	Coding
ZNF326	NM_182976	chr1	+	89995109	90035533	12	mRNA	protein_coding	coding	0.850864	0.824499	Coding
ZNF326	NM_001320185	chr1	+	89995109	90035533	12	mRNA	protein_coding	coding	0.850864	0.824499	Coding
SNORD3G	NR_145742	chr1	+	90657749	90657963	1	ncRNA	snoRNA	non-coding	0.0329206	0.0329206	snoRNA
LINC01763	NR_146610	chr1	+	90851758	90854899	2	ncRNA	lncRNA	non-coding	0.658507	0.658507	lncRNA
CDC7	NM_001134419	chr1	+	91500846	91525764	12	mRNA	protein_coding	coding	0.781716	0.770715	Coding
CDC7	NM_003503	chr1	+	91500850	91525764	12	mRNA	protein_coding	coding	0.773619	0.770715	Coding
CDC7	NM_001134420	chr1	+	91501107	91525764	12	mRNA	protein_coding	coding	0.756811	0.770715	Coding
BRDT	NM_001242807	chr1	+	91949370	92014428	18	mRNA	protein_coding	coding	0.555068	0.562472	Coding
BRDT	NM_207189	chr1	+	91949370	92014428	19	mRNA	protein_coding	coding	0.573706	0.562472	Coding
BRDT	NM_001242810	chr1	+	91949370	92014428	19	mRNA	protein_coding	coding	0.543848	0.562472	Coding
BRDT	NM_001242805	chr1	+	91949370	92014428	20	mRNA	protein_coding	coding	0.545112	0.562472	Coding
BRDT	NM_001242808	chr1	+	91949370	92014428	18	mRNA	protein_coding	coding	0.555712	0.562472	Coding
BRDT	NM_001242806	chr1	+	91949370	92014428	19	mRNA	protein_coding	coding	0.572418	0.562472	Coding
BRDT	NM_001726	chr1	+	91952151	92014428	19	mRNA	protein_coding	coding	0.591609	0.562472	Coding
EPHX4	NM_173567	chr1	+	92029984	92063538	7	mRNA	protein_coding	coding	0.899401	0.899401	Coding
BTBD8	NM_001376131	chr1	+	92080344	92184723	18	mRNA	protein_coding	coding	0.776133	0.762146	Coding
BTBD8	NM_015237	chr1	+	92168923	92184723	7	mRNA	protein_coding	coding	0.726178	0.762146	Coding
C1orf146	NM_001012425	chr1	+	92217914	92245813	6	mRNA	protein_coding	coding	0.622798	0.622798	Coding
RPAP2	NM_024813	chr1	+	92299058	92402056	13	mRNA	protein_coding	coding	0.758231	0.758231	Coding
RPL5	NR_146333	chr1	+	92831985	92841924	8	misc_RNA	protein_coding	non-coding	0.893956	0.890308	Coding
RPL5	NM_000969	chr1	+	92832039	92841924	8	mRNA	protein_coding	coding	0.88666	0.890308	Coding
SNORD21	NR_000006	chr1	+	92837288	92837383	1	ncRNA	snoRNA	non-coding	0.886989	0.886989	snoRNA
SNORA66	NR_002444	chr1	+	92840718	92840851	1	ncRNA	snoRNA	non-coding	0.789323	0.789323	snoRNA
MTF2	NM_001164391	chr1	+	93079234	93139081	16	mRNA	protein_coding	coding	0.980668	0.978513	Coding
MTF2	NM_001164393	chr1	+	93079234	93139081	13	mRNA	protein_coding	coding	0.976212	0.978513	Coding
MTF2	NM_001164392	chr1	+	93079234	93139081	14	mRNA	protein_coding	coding	0.97795	0.978513	Coding
MTF2	NM_007358	chr1	+	93079282	93139076	15	mRNA	protein_coding	coding	0.978732	0.978513	Coding
CCDC18	NM_001306076	chr1	+	93180715	93278730	29	mRNA	protein_coding	coding	0.858892	0.860412	Coding
CCDC18	NM_206886	chr1	+	93180715	93278730	28	mRNA	protein_coding	coding	0.865379	0.860412	Coding
CCDC18	NM_001378204	chr1	+	93180723	93278730	29	mRNA	protein_coding	coding	0.857136	0.860412	Coding
DR1	NM_001938	chr1	+	93345906	93369493	3	mRNA	protein_coding	coding	0.574275	0.574275	Coding
FNBP1L	NM_017737	chr1	+	93448117	93554661	15	mRNA	protein_coding	coding	0.927152	0.92573	Coding
FNBP1L	NM_001024948	chr1	+	93448130	93554661	14	mRNA	protein_coding	coding	0.910729	0.92573	Coding
FNBP1L	NM_001164473	chr1	+	93448130	93554661	17	mRNA	protein_coding	coding	0.93683	0.92573	Coding
BCAR3-AS1	NR_034091	chr1	+	93591967	93600030	4	ncRNA	lncRNA	non-coding	0.0760014	0.0760014	lncRNA
ABCD3	NM_001122674	chr1	+	94418376	94478704	9	mRNA	protein_coding	coding	0.82937	0.891022	Coding
ABCD3	NM_002858	chr1	+	94418388	94518663	23	mRNA	protein_coding	coding	0.915147	0.891022	Coding
SLC44A3	NM_001258340	chr1	+	94820356	94895246	15	mRNA	protein_coding	coding	0.704272	0.697789	Coding
SLC44A3	NM_001258343	chr1	+	94820356	94895246	14	mRNA	protein_coding	coding	0.707365	0.697789	Coding
SLC44A3	NM_001114106	chr1	+	94820356	94895246	15	mRNA	protein_coding	coding	0.705196	0.697789	Coding
SLC44A3	NM_001258342	chr1	+	94820356	94895246	14	mRNA	protein_coding	coding	0.700712	0.697789	Coding
SLC44A3	NM_001258341	chr1	+	94820356	94895246	15	mRNA	protein_coding	coding	0.710482	0.697789	Coding
SLC44A3	NR_146575	chr1	+	94820356	94895246	15	misc_RNA	protein_coding	non-coding	0.647378	0.697789	Coding
SLC44A3	NM_001301079	chr1	+	94820600	94895246	14	mRNA	protein_coding	coding	0.706522	0.697789	Coding
SLC44A3	NM_152369	chr1	+	94820600	94895246	14	mRNA	protein_coding	coding	0.699869	0.697789	Coding
SLC44A3	NM_001350223	chr1	+	94824492	94895247	14	mRNA	protein_coding	coding	0.700003	0.697789	Coding
CNN3-DT	NR_168377	chr1	+	94926359	94963270	3	ncRNA	lncRNA	non-coding	0.174866	0.215339	lncRNA
CNN3-DT	NR_168376	chr1	+	94926359	94963270	4	ncRNA	lncRNA	non-coding	0.236344	0.215339	lncRNA
CNN3-DT	NR_033998	chr1	+	94928027	94963270	4	ncRNA	lncRNA	non-coding	0.224688	0.215339	lncRNA
ALG14-AS1	NR_132786	chr1	+	95061595	95067545	2	ncRNA	lncRNA	non-coding	0.0280791	0.0280791	lncRNA
TLCD4	NM_001199679	chr1	+	95092516	95197605	7	mRNA	protein_coding	coding	0.652124	0.688284	Coding
TLCD4	NM_152487	chr1	+	95117354	95197605	7	mRNA	protein_coding	coding	0.724444	0.688284	Coding
TLCD4-RWDD3	NM_001199691	chr1	+	95117922	95244953	8	mRNA	protein_coding	coding	0.620786	0.620786	Coding
RWDD3	NM_001128142	chr1	+	95234154	95247225	3	mRNA	protein_coding	coding	0.523498	0.571941	Coding
RWDD3	NR_103484	chr1	+	95234154	95247225	5	misc_RNA	protein_coding	non-coding	0.555097	0.571941	Coding
RWDD3	NR_103483	chr1	+	95234154	95247225	4	misc_RNA	protein_coding	non-coding	0.634272	0.571941	Coding
RWDD3	NM_001278247	chr1	+	95234154	95247225	5	mRNA	protein_coding	coding	0.505506	0.571941	Coding
RWDD3	NM_001199682	chr1	+	95234154	95247225	4	mRNA	protein_coding	coding	0.628946	0.571941	Coding
RWDD3	NM_001278248	chr1	+	95234154	95247225	5	mRNA	protein_coding	coding	0.510489	0.571941	Coding
RWDD3	NM_015485	chr1	+	95234209	95247225	4	mRNA	protein_coding	coding	0.669852	0.571941	Coding
LINC01761	NR_033966	chr1	+	95474736	95479356	4	ncRNA	lncRNA	non-coding	0.0689784	0.0689784	lncRNA
LINC02607	NR_110621	chr1	+	95510115	95515464	3	ncRNA	lncRNA	non-coding	0.445169	0.404902	lncRNA
LINC02607	NR_110622	chr1	+	95510115	95515464	2	ncRNA	lncRNA	non-coding	0.344501	0.404902	lncRNA
LINC02790	NR_125991	chr1	+	95992067	96022880	5	ncRNA	lncRNA	non-coding	0.044824	0.044824	lncRNA
PTBP2	NM_001300988	chr1	+	96721604	96815049	14	mRNA	protein_coding	coding	0.956528	0.919324	Coding
PTBP2	NM_001300989	chr1	+	96721783	96823739	14	mRNA	protein_coding	coding	0.919045	0.919324	Coding
PTBP2	NR_125357	chr1	+	96721783	96823739	13	misc_RNA	protein_coding	non-coding	0.912818	0.919324	Coding
PTBP2	NM_021190	chr1	+	96721783	96815049	14	mRNA	protein_coding	coding	0.972085	0.919324	Coding
PTBP2	NM_001300985	chr1	+	96721783	96823739	14	mRNA	protein_coding	coding	0.919157	0.919324	Coding
PTBP2	NM_001300987	chr1	+	96721783	96823739	15	mRNA	protein_coding	coding	0.860369	0.919324	Coding
PTBP2	NM_001300990	chr1	+	96721783	96823739	13	mRNA	protein_coding	coding	0.912818	0.919324	Coding
PTBP2	NM_001300986	chr1	+	96721783	96823739	14	mRNA	protein_coding	coding	0.911192	0.919324	Coding
PTBP2	NR_125356	chr1	+	96722637	96815049	13	misc_RNA	protein_coding	non-coding	0.91271	0.919324	Coding
DPYD-AS1	NR_046590	chr1	+	97095922	97322955	5	ncRNA	lncRNA	non-coding	0.20132	0.20132	lncRNA
DPYD-AS2	NR_046591	chr1	+	97796920	97798051	3	ncRNA	lncRNA	non-coding	0.214011	0.214011	lncRNA
LINC01776	NR_046088	chr1	+	98210710	98272658	3	ncRNA	lncRNA	non-coding	0.10999	0.10999	lncRNA
SNX7	NR_033716	chr1	+	98661720	98760500	9	misc_RNA	protein_coding	non-coding	0.721716	0.770293	Coding
SNX7	NM_001364903	chr1	+	98661720	98760500	10	mRNA	protein_coding	coding	0.740966	0.770293	Coding
SNX7	NM_015976	chr1	+	98661720	98760500	9	mRNA	protein_coding	coding	0.821591	0.770293	Coding
SNX7	NM_152238	chr1	+	98661720	98760500	8	mRNA	protein_coding	coding	0.803893	0.770293	Coding
LOC100129620	NR_033940	chr1	+	99004275	99148852	3	ncRNA	lncRNA	non-coding	0.243901	0.243901	lncRNA
PLPPR4	NM_001166252	chr1	+	99264291	99309582	6	mRNA	protein_coding	coding	0.839767	0.85618	Coding
PLPPR4	NM_014839	chr1	+	99264491	99309582	7	mRNA	protein_coding	coding	0.870248	0.85618	Coding
PALMD	NM_017734	chr1	+	99646112	99694535	8	mRNA	protein_coding	coding	0.787084	0.787084	Coding
AGL	NM_000642	chr1	+	99850360	99924020	34	mRNA	protein_coding	coding	0.854227	0.862081	Coding
AGL	NM_000644	chr1	+	99850488	99924023	34	mRNA	protein_coding	coding	0.878383	0.862081	Coding
AGL	NM_000643	chr1	+	99850488	99924023	34	mRNA	protein_coding	coding	0.869481	0.862081	Coding
AGL	NM_000028	chr1	+	99850488	99924023	34	mRNA	protein_coding	coding	0.858692	0.862081	Coding
AGL	NM_000646	chr1	+	99850974	99924023	34	mRNA	protein_coding	coding	0.849624	0.862081	Coding
SLC35A3	NM_012243	chr1	+	99969995	100035634	8	mRNA	protein_coding	coding	0.747242	0.726165	Coding
SLC35A3	NM_001271684	chr1	+	99969995	100035634	6	mRNA	protein_coding	coding	0.676736	0.726165	Coding
SLC35A3	NM_001271685	chr1	+	99970516	100035634	8	mRNA	protein_coding	coding	0.742159	0.726165	Coding
MFSD14A	NM_033055	chr1	+	100038094	100083373	12	mRNA	protein_coding	coding	0.936234	0.936234	Coding
TRMT13	NR_135078	chr1	+	100133149	100150498	11	misc_RNA	protein_coding	non-coding	0.809445	0.814547	Coding
TRMT13	NM_019083	chr1	+	100133149	100150498	11	mRNA	protein_coding	coding	0.819648	0.814547	Coding
RTCA	NM_001130841	chr1	+	100266157	100292769	12	mRNA	protein_coding	coding	0.732449	0.764716	Coding
RTCA	NM_003729	chr1	+	100266215	100292769	11	mRNA	protein_coding	coding	0.799917	0.764716	Coding
CDC14A	NM_001319211	chr1	+	100345014	100499465	15	mRNA	protein_coding	coding	0.841075	0.845149	Coding
CDC14A	NM_033313	chr1	+	100352466	100485370	11	mRNA	protein_coding	coding	0.852301	0.845149	Coding
CDC14A	NM_033312	chr1	+	100352466	100499465	15	mRNA	protein_coding	coding	0.872688	0.845149	Coding
CDC14A	NM_001319212	chr1	+	100352466	100499465	14	mRNA	protein_coding	coding	0.865012	0.845149	Coding
CDC14A	NM_003672	chr1	+	100352505	100520277	16	mRNA	protein_coding	coding	0.848443	0.845149	Coding
CDC14A	NM_001319210	chr1	+	100352505	100520277	17	mRNA	protein_coding	coding	0.800359	0.845149	Coding
GPR88	NM_022049	chr1	+	100538138	100542021	2	mRNA	protein_coding	coding	0.492475	0.492475	Coding
VCAM1	NM_001199834	chr1	+	100719639	100739046	9	mRNA	protein_coding	coding	0.446539	0.440667	Coding
VCAM1	NM_080682	chr1	+	100719639	100739046	8	mRNA	protein_coding	coding	0.445335	0.440667	Coding
VCAM1	NM_001078	chr1	+	100719741	100739045	9	mRNA	protein_coding	coding	0.430646	0.440667	Coding
SLC30A7	NM_001144884	chr1	+	100896089	100981757	12	mRNA	protein_coding	coding	0.825233	0.830313	Coding
SLC30A7	NM_133496	chr1	+	100896089	100981757	11	mRNA	protein_coding	coding	0.835855	0.830313	Coding
LOC102606465	NR_109849	chr1	+	101025845	101087379	5	ncRNA	lncRNA	non-coding	0.119622	0.119622	lncRNA
S1PR1	NM_001320730	chr1	+	101236748	101241520	2	mRNA	protein_coding	coding	0.447403	0.478898	Coding
S1PR1	NM_001400	chr1	+	101237018	101241518	2	mRNA	protein_coding	coding	0.510394	0.478898	Coding
LINC01307	NR_126402	chr1	+	101323836	101377313	5	ncRNA	lncRNA	non-coding	0.225145	0.225145	lncRNA
DNAJA1P5	NR_033424	chr1	+	101872011	101894743	2	misc_RNA	transcribed_pseudogene	non-coding	0.251062	0.251062	Pseudogene
RNPC3	NM_017619	chr1	+	103525698	103555237	15	mRNA	protein_coding	coding	0.839653	0.839653	Coding
AMY2B	NM_020978	chr1	+	103554643	103579534	12	mRNA	protein_coding	coding	0.647643	0.647643	Coding
ACTG1P4	NR_024438	chr1	+	103569403	103571386	1	misc_RNA	transcribed_pseudogene	non-coding	0.710916	0.710916	Pseudogene
AMY2A	NM_000699	chr1	+	103617331	103625780	10	mRNA	protein_coding	coding	0.732859	0.732859	Coding
AMY1C	NM_001346780	chr1	+	103655515	103664554	11	mRNA	protein_coding	coding	0.749337	0.742377	Coding
AMY1C	NM_001008219	chr1	+	103655649	103664554	11	mRNA	protein_coding	coding	0.735417	0.742377	Coding
AMY1A	NM_001008221	chr1	+	103655518	103664551	11	mRNA	protein_coding	coding	0.750983	0.742749	Coding
AMY1A	NM_004038	chr1	-	103655679	103664551	11	mRNA	protein_coding	coding	0.734515	0.742749	Coding
AMY1B	NM_001008218	chr1	+	103655702	103664550	11	mRNA	protein_coding	coding	0.734942	0.734942	Coding
LOC100129138	NR_033990	chr1	+	104073022	104077071	2	misc_RNA	transcribed_pseudogene	non-coding	0.092705	0.092705	Pseudogene
LINC01661	NR_147165	chr1	+	106818238	106838193	3	ncRNA	lncRNA	non-coding	0.0901463	0.0901463	lncRNA
PRMT6	NM_018137	chr1	+	107056673	107059294	1	mRNA	protein_coding	coding	0.475024	0.475024	Coding
NTNG1	NM_014917	chr1	+	107140087	107484923	6	mRNA	protein_coding	coding	0.762493	0.814294	Coding
NTNG1	NM_001312688	chr1	+	107140087	107484923	8	mRNA	protein_coding	coding	0.820275	0.814294	Coding
NTNG1	NM_001372167	chr1	+	107140087	107484923	8	mRNA	protein_coding	coding	0.820887	0.814294	Coding
NTNG1	NM_001330665	chr1	+	107141038	107484923	7	mRNA	protein_coding	coding	0.824679	0.814294	Coding
NTNG1	NM_001113226	chr1	+	107141038	107484923	8	mRNA	protein_coding	coding	0.846269	0.814294	Coding
NTNG1	NM_001372169	chr1	+	107141038	107484923	8	mRNA	protein_coding	coding	0.846594	0.814294	Coding
NTNG1	NM_001372168	chr1	+	107141038	107484923	6	mRNA	protein_coding	coding	0.796335	0.814294	Coding
NTNG1	NM_001372166	chr1	+	107141038	107484923	7	mRNA	protein_coding	coding	0.824359	0.814294	Coding
NTNG1	NM_001113228	chr1	+	107141334	107484923	8	mRNA	protein_coding	coding	0.815519	0.814294	Coding
NTNG1	NM_001372171	chr1	+	107141334	107484923	6	mRNA	protein_coding	coding	0.754901	0.814294	Coding
NTNG1	NM_001372170	chr1	+	107141334	107484923	8	mRNA	protein_coding	coding	0.815193	0.814294	Coding
VAV3-AS1	NR_046653	chr1	+	107964442	107994607	3	ncRNA	lncRNA	non-coding	0.0599807	0.0599807	lncRNA
NBPF6	NM_001143987	chr1	+	108450342	108471919	16	mRNA	protein_coding	coding	0.0381731	0.0393844	Coding
NBPF6	NM_001143988	chr1	+	108450342	108471919	15	mRNA	protein_coding	coding	0.0406766	0.0393844	Coding
FAM102B	NM_001010883	chr1	+	108560099	108639320	11	mRNA	protein_coding	coding	0.808476	0.808476	Coding
PRPF38B	NM_001349768	chr1	+	108692309	108702928	7	mRNA	protein_coding	coding	0.883223	0.883206	Coding
PRPF38B	NM_001349769	chr1	+	108692309	108702928	8	mRNA	protein_coding	coding	0.89782	0.883206	Coding
PRPF38B	NM_001349766	chr1	+	108692309	108702928	7	mRNA	protein_coding	coding	0.884169	0.883206	Coding
PRPF38B	NM_001349761	chr1	+	108692309	108702928	7	mRNA	protein_coding	coding	0.884169	0.883206	Coding
PRPF38B	NM_001349763	chr1	+	108692309	108702928	7	mRNA	protein_coding	coding	0.881739	0.883206	Coding
PRPF38B	NM_001349757	chr1	+	108692309	108702928	7	mRNA	protein_coding	coding	0.883223	0.883206	Coding
PRPF38B	NM_001349767	chr1	+	108692309	108702928	8	mRNA	protein_coding	coding	0.898648	0.883206	Coding
PRPF38B	NM_001349771	chr1	+	108692309	108702928	7	mRNA	protein_coding	coding	0.881739	0.883206	Coding
PRPF38B	NM_001349758	chr1	+	108692309	108702928	8	mRNA	protein_coding	coding	0.898648	0.883206	Coding
PRPF38B	NM_001349759	chr1	+	108692309	108702928	7	mRNA	protein_coding	coding	0.883223	0.883206	Coding
PRPF38B	NM_001349762	chr1	+	108692309	108702928	6	mRNA	protein_coding	coding	0.864864	0.883206	Coding
PRPF38B	NM_001349764	chr1	+	108692309	108702928	6	mRNA	protein_coding	coding	0.863133	0.883206	Coding
PRPF38B	NM_001349770	chr1	+	108692309	108702928	8	mRNA	protein_coding	coding	0.89782	0.883206	Coding
PRPF38B	NM_001349765	chr1	+	108692309	108702928	6	mRNA	protein_coding	coding	0.862029	0.883206	Coding
PRPF38B	NM_018061	chr1	+	108692309	108702928	6	mRNA	protein_coding	coding	0.86376	0.883206	Coding
FNDC7	NM_001144937	chr1	+	108712907	108742745	13	mRNA	protein_coding	coding	0.655696	0.655696	Coding
STXBP3	NM_007269	chr1	+	108746673	108809519	19	mRNA	protein_coding	coding	0.86545	0.86545	Coding
SPATA42	NR_049777	chr1	+	108857216	108858340	2	ncRNA	lncRNA	non-coding	0.105966	0.127147	lncRNA
SPATA42	NR_034168	chr1	+	108857216	108858524	3	ncRNA	lncRNA	non-coding	0.141267	0.127147	lncRNA
GPSM2	NM_001321039	chr1	+	108876984	108934335	16	mRNA	protein_coding	coding	0.782048	0.788429	Coding
GPSM2	NM_001321038	chr1	+	108876984	108934544	15	mRNA	protein_coding	coding	0.793281	0.788429	Coding
GPSM2	NM_013296	chr1	+	108876984	108934544	15	mRNA	protein_coding	coding	0.790383	0.788429	Coding
TMEM167B	NR_136242	chr1	+	109090763	109096934	4	misc_RNA	protein_coding	non-coding	0.506605	0.541284	Coding
TMEM167B	NM_001322248	chr1	+	109090763	109096934	3	mRNA	protein_coding	coding	0.54184	0.541284	Coding
TMEM167B	NM_020141	chr1	+	109090763	109096934	3	mRNA	protein_coding	coding	0.634526	0.541284	Coding
TMEM167B	NR_136243	chr1	+	109090763	109096934	2	misc_RNA	protein_coding	non-coding	0.469944	0.541284	Coding
ELAPOR1	NM_001284352	chr1	+	109114114	109206781	21	mRNA	protein_coding	coding	0.700221	0.68807	Coding
ELAPOR1	NM_001267048	chr1	+	109114114	109206781	20	mRNA	protein_coding	coding	0.708437	0.68807	Coding
ELAPOR1	NM_020775	chr1	+	109114114	109206781	22	mRNA	protein_coding	coding	0.707412	0.68807	Coding
ELAPOR1	NM_001284353	chr1	+	109186548	109206781	15	mRNA	protein_coding	coding	0.615532	0.68807	Coding
SARS1	NR_034072	chr1	+	109213892	109217491	2	misc_RNA	protein_coding	non-coding	0.354619	0.768589	Coding
SARS1	NM_001330669	chr1	+	109213892	109238182	12	mRNA	protein_coding	coding	0.78482	0.768589	Coding
SARS1	NM_006513	chr1	+	109213917	109238182	11	mRNA	protein_coding	coding	0.82615	0.768589	Coding
CELSR2	NM_001408	chr1	+	109249538	109275751	34	mRNA	protein_coding	coding	0.743075	0.743075	Coding
SYPL2	NM_001040709	chr1	+	109466545	109482134	6	mRNA	protein_coding	coding	0.691468	0.691468	Coding
ATXN7L2	NM_153340	chr1	+	109483904	109492798	11	mRNA	protein_coding	coding	0.885022	0.863874	Coding
ATXN7L2	NM_001350175	chr1	+	109483904	109492734	11	mRNA	protein_coding	coding	0.89327	0.863874	Coding
ATXN7L2	NM_001350174	chr1	+	109483904	109492798	12	mRNA	protein_coding	coding	0.818794	0.863874	Coding
ATXN7L2	NM_001350177	chr1	+	109483958	109492798	12	mRNA	protein_coding	coding	0.862621	0.863874	Coding
CYB561D1	NM_001134402	chr1	+	109494035	109500441	2	mRNA	protein_coding	coding	0.385301	0.476228	Coding
CYB561D1	NM_001134400	chr1	+	109494078	109500441	3	mRNA	protein_coding	coding	0.332382	0.476228	Coding
CYB561D1	NM_001134403	chr1	+	109494078	109500441	4	mRNA	protein_coding	coding	0.486655	0.476228	Coding
CYB561D1	NM_001134404	chr1	+	109494093	109500435	4	mRNA	protein_coding	coding	0.489774	0.476228	Coding
CYB561D1	NM_182580	chr1	+	109494093	109500435	3	mRNA	protein_coding	coding	0.648729	0.476228	Coding
GPR61	NM_031936	chr1	+	109539871	109545848	3	mRNA	protein_coding	coding	0.742781	0.742781	Coding
GNAI3	NM_006496	chr1	+	109548614	109600193	9	mRNA	protein_coding	coding	0.831613	0.831613	Coding
AMPD2	NM_139156	chr1	+	109619812	109632055	18	mRNA	protein_coding	coding	0.810961	0.822059	Coding
AMPD2	NM_001368809	chr1	+	109619836	109632051	19	mRNA	protein_coding	coding	0.799639	0.822059	Coding
AMPD2	NM_001308170	chr1	+	109620913	109632055	17	mRNA	protein_coding	coding	0.833138	0.822059	Coding
AMPD2	NM_004037	chr1	+	109621141	109632051	18	mRNA	protein_coding	coding	0.830717	0.822059	Coding
AMPD2	NM_001257361	chr1	+	109623987	109632055	18	mRNA	protein_coding	coding	0.837699	0.822059	Coding
GSTM4	NR_024538	chr1	+	109656075	109661709	7	misc_RNA	protein_coding	non-coding	0.515631	0.539775	Coding
GSTM4	NM_000850	chr1	+	109656098	109661700	8	mRNA	protein_coding	coding	0.556248	0.539775	Coding
GSTM4	NM_147148	chr1	+	109656098	109665497	8	mRNA	protein_coding	coding	0.544427	0.539775	Coding
GSTM2	NM_001142368	chr1	+	109668021	109683997	9	mRNA	protein_coding	coding	0.478362	0.510248	Coding
GSTM2	NM_000848	chr1	+	109668056	109675286	8	mRNA	protein_coding	coding	0.546119	0.510248	Coding
GSTM1	NM_000561	chr1	+	109687816	109693745	8	mRNA	protein_coding	coding	0.549146	0.546059	Coding
GSTM1	NM_146421	chr1	+	109687816	109693745	7	mRNA	protein_coding	coding	0.54253	0.546059	Coding
GSTM5	NM_000851	chr1	+	109712250	109718268	8	mRNA	protein_coding	coding	0.572143	0.572143	Coding
CSF1	NM_000757	chr1	+	109910848	109930992	9	mRNA	protein_coding	coding	0.554264	0.559562	Coding
CSF1	NM_172212	chr1	+	109910848	109926744	9	mRNA	protein_coding	coding	0.54437	0.559562	Coding
CSF1	NM_172211	chr1	+	109910848	109930992	9	mRNA	protein_coding	coding	0.564491	0.559562	Coding
CSF1	NM_172210	chr1	+	109910848	109925202	9	mRNA	protein_coding	coding	0.575123	0.559562	Coding
AHCYL1	NM_006621	chr1	+	109984764	110023742	17	mRNA	protein_coding	coding	0.904106	0.883957	Coding
AHCYL1	NM_001242673	chr1	+	109984764	110023742	17	mRNA	protein_coding	coding	0.897654	0.883957	Coding
AHCYL1	NM_001242674	chr1	+	110000926	110023742	18	mRNA	protein_coding	coding	0.828082	0.883957	Coding
AHCYL1	NM_001242676	chr1	+	110003947	110023742	17	mRNA	protein_coding	coding	0.896475	0.883957	Coding
AHCYL1	NM_001242675	chr1	+	110003947	110023742	17	mRNA	protein_coding	coding	0.896755	0.883957	Coding
STRIP1	NM_001270768	chr1	+	110031576	110054641	21	mRNA	protein_coding	coding	0.828282	0.838776	Coding
STRIP1	NR_073071	chr1	+	110034600	110054641	22	misc_RNA	protein_coding	non-coding	0.825353	0.838776	Coding
STRIP1	NM_033088	chr1	+	110034623	110054641	21	mRNA	protein_coding	coding	0.863332	0.838776	Coding
LINC01397	NR_126382	chr1	+	110082687	110109719	4	ncRNA	lncRNA	non-coding	0.112843	0.112843	lncRNA
UBL4B	NM_203412	chr1	+	110112442	110113947	1	mRNA	protein_coding	coding	0.205957	0.205957	Coding
SLC6A17	NM_001010898	chr1	+	110150493	110202201	12	mRNA	protein_coding	coding	0.772115	0.772115	Coding
KCNC4	NM_004978	chr1	+	110210313	110234044	4	mRNA	protein_coding	coding	0.676477	0.65909	Coding
KCNC4	NM_001039574	chr1	+	110210313	110234044	4	mRNA	protein_coding	coding	0.716703	0.65909	Coding
KCNC4	NM_001377331	chr1	+	110210313	110234044	3	mRNA	protein_coding	coding	0.609346	0.65909	Coding
KCNC4	NM_001377330	chr1	+	110210313	110234044	4	mRNA	protein_coding	coding	0.721094	0.65909	Coding
KCNC4	NR_036437	chr1	+	110210313	110234044	5	misc_RNA	protein_coding	non-coding	0.579333	0.65909	Coding
RBM15	NM_001201545	chr1	+	110339376	110346675	2	mRNA	protein_coding	coding	0.912019	0.813339	Coding
RBM15	NM_022768	chr1	+	110339376	110346675	3	mRNA	protein_coding	coding	0.747553	0.813339	Coding
LAMTOR5-AS1	NR_102697	chr1	+	110407808	110416274	3	ncRNA	lncRNA	non-coding	0.0243479	0.0243479	lncRNA
PROK1	NM_032414	chr1	+	110451148	110457358	3	mRNA	protein_coding	coding	0.380135	0.380135	Coding
CYMP	NR_003599	chr1	+	110480765	110491269	9	misc_RNA	transcribed_pseudogene	non-coding	0.43838	0.43838	Pseudogene
CD53	NM_001040033	chr1	+	110871198	110899936	9	mRNA	protein_coding	coding	0.538419	0.593663	Coding
CD53	NM_001320638	chr1	+	110873099	110899936	6	mRNA	protein_coding	coding	0.658186	0.593663	Coding
CD53	NM_000560	chr1	+	110873147	110899922	8	mRNA	protein_coding	coding	0.60742	0.593663	Coding
CEPT1	NM_001007794	chr1	+	111139382	111185104	9	mRNA	protein_coding	coding	0.842649	0.874512	Coding
CEPT1	NR_138485	chr1	+	111139498	111185104	10	misc_RNA	protein_coding	non-coding	0.850028	0.874512	Coding
CEPT1	NM_001330743	chr1	+	111139848	111185104	9	mRNA	protein_coding	coding	0.837853	0.874512	Coding
CEPT1	NM_006090	chr1	+	111140222	111185104	9	mRNA	protein_coding	coding	0.89933	0.874512	Coding
CEPT1	NR_138483	chr1	+	111140222	111185104	10	misc_RNA	protein_coding	non-coding	0.908354	0.874512	Coding
CEPT1	NR_138484	chr1	+	111140222	111185104	10	misc_RNA	protein_coding	non-coding	0.904486	0.874512	Coding
CHI3L2	NM_001025197	chr1	+	111227658	111243440	10	mRNA	protein_coding	coding	0.426559	0.442619	Coding
CHI3L2	NM_004000	chr1	+	111227712	111243440	11	mRNA	protein_coding	coding	0.469099	0.442619	Coding
CHI3L2	NM_001025199	chr1	+	111229735	111243440	10	mRNA	protein_coding	coding	0.429551	0.442619	Coding
CHIAP2	NR_003928	chr1	+	111280523	111286108	8	misc_RNA	transcribed_pseudogene	non-coding	0.453265	0.453265	Pseudogene
CHIA	NM_001258005	chr1	+	111290850	111320563	11	mRNA	protein_coding	coding	0.48564	0.540695	Coding
CHIA	NM_001258001	chr1	+	111290850	111320563	11	mRNA	protein_coding	coding	0.554093	0.540695	Coding
CHIA	NM_001258003	chr1	+	111290850	111320563	10	mRNA	protein_coding	coding	0.584531	0.540695	Coding
CHIA	NM_001258002	chr1	+	111290850	111320563	8	mRNA	protein_coding	coding	0.542537	0.540695	Coding
CHIA	NM_201653	chr1	+	111290850	111320563	12	mRNA	protein_coding	coding	0.560143	0.540695	Coding
CHIA	NM_001258004	chr1	+	111290850	111320563	12	mRNA	protein_coding	coding	0.508161	0.540695	Coding
CHIA	NM_021797	chr1	+	111290850	111320563	9	mRNA	protein_coding	coding	0.566242	0.540695	Coding
CHIA	NM_001040623	chr1	+	111290850	111320563	10	mRNA	protein_coding	coding	0.533914	0.540695	Coding
PIFO	NR_125338	chr1	+	111346559	111353017	4	misc_RNA	protein_coding	non-coding	0.353593	0.369834	Coding
PIFO	NM_001300831	chr1	+	111346559	111353017	5	mRNA	protein_coding	coding	0.354255	0.369834	Coding
PIFO	NM_181643	chr1	+	111346621	111353013	6	mRNA	protein_coding	coding	0.393643	0.369834	Coding
ATP5PB	NM_001688	chr1	+	111449463	111462773	7	mRNA	protein_coding	coding	0.654339	0.654339	Coding
C1orf162	NM_001300835	chr1	+	111473983	111478512	5	mRNA	protein_coding	coding	0.129623	0.175971	Coding
C1orf162	NM_001300834	chr1	+	111473983	111478512	6	mRNA	protein_coding	coding	0.198713	0.175971	Coding
C1orf162	NM_174896	chr1	+	111473983	111478512	6	mRNA	protein_coding	coding	0.191852	0.175971	Coding
RAP1A	NM_001370216	chr1	+	111542008	111716695	8	mRNA	protein_coding	coding	0.81766	0.851963	Coding
RAP1A	NM_001010935	chr1	+	111619782	111716695	9	mRNA	protein_coding	coding	0.899663	0.851963	Coding
RAP1A	NM_002884	chr1	+	111619782	111716695	8	mRNA	protein_coding	coding	0.892541	0.851963	Coding
RAP1A	NM_001291896	chr1	+	111620146	111716695	8	mRNA	protein_coding	coding	0.852431	0.851963	Coding
RAP1A	NM_001370217	chr1	+	111664793	111716695	8	mRNA	protein_coding	coding	0.791557	0.851963	Coding
INKA2-AS1	NR_038951	chr1	+	111739840	111747798	3	ncRNA	lncRNA	non-coding	0.0433742	0.0517768	lncRNA
INKA2-AS1	NR_038952	chr1	+	111739840	111747798	2	ncRNA	lncRNA	non-coding	0.0643807	0.0517768	lncRNA
DDX20	NM_007204	chr1	+	111755900	111768000	11	mRNA	protein_coding	coding	0.859194	0.859194	Coding
KCND3-AS1	NR_046619	chr1	+	111909656	111910930	4	ncRNA	lncRNA	non-coding	0.140637	0.140637	lncRNA
LINC01750	NR_145438	chr1	+	111990535	111998841	2	ncRNA	lncRNA	non-coding	0.056724	0.056724	lncRNA
CTTNBP2NL	NM_018704	chr1	+	112396213	112461164	6	mRNA	protein_coding	coding	0.767748	0.767748	Coding
WNT2B	NM_004185	chr1	+	112466540	112521288	6	mRNA	protein_coding	coding	0.537733	0.613881	Coding
WNT2B	NM_001291880	chr1	+	112466540	112521288	5	mRNA	protein_coding	coding	0.642713	0.613881	Coding
WNT2B	NM_024494	chr1	+	112508964	112530165	5	mRNA	protein_coding	coding	0.676427	0.613881	Coding
CAPZA1	NM_006135	chr1	+	112619831	112671614	10	mRNA	protein_coding	coding	0.946183	0.946183	Coding
MOV10	NM_020963	chr1	+	112674311	112700746	21	mRNA	protein_coding	coding	0.732027	0.733713	Coding
MOV10	NM_001286072	chr1	+	112674311	112700746	22	mRNA	protein_coding	coding	0.721244	0.733713	Coding
MOV10	NM_001130079	chr1	+	112674472	112700746	21	mRNA	protein_coding	coding	0.732638	0.733713	Coding
MOV10	NM_001321324	chr1	+	112674670	112700737	21	mRNA	protein_coding	coding	0.746346	0.733713	Coding
MOV10	NM_001369507	chr1	+	112674737	112700737	20	mRNA	protein_coding	coding	0.737062	0.733713	Coding
TAFA3	NM_001004440	chr1	+	112718904	112727234	6	mRNA	protein_coding	coding	0.454781	0.477145	Coding
TAFA3	NM_182759	chr1	+	112718904	112727234	6	mRNA	protein_coding	coding	0.504099	0.477145	Coding
TAFA3	NR_169586	chr1	+	112718904	112727234	6	misc_RNA	protein_coding	non-coding	0.472555	0.477145	Coding
AKR7A2P1	NR_002796	chr1	+	112923349	112924673	1	misc_RNA	transcribed_pseudogene	non-coding	0.743491	0.743491	Pseudogene
SLC16A1-AS1	NR_103744	chr1	+	112956414	112964068	3	ncRNA	lncRNA	non-coding	0.0999225	0.0971786	lncRNA
SLC16A1-AS1	NR_103743	chr1	+	112956414	112964068	3	ncRNA	lncRNA	non-coding	0.0944346	0.0971786	lncRNA
LRIG2	NM_001312686	chr1	+	113073197	113132260	19	mRNA	protein_coding	coding	0.802954	0.823257	Coding
LRIG2	NM_014813	chr1	+	113073197	113132260	18	mRNA	protein_coding	coding	0.844689	0.823257	Coding
MAGI3	NM_001142782	chr1	+	113390514	113685923	21	mRNA	protein_coding	coding	0.836769	0.837007	Coding
MAGI3	NM_152900	chr1	+	113390514	113685923	21	mRNA	protein_coding	coding	0.837246	0.837007	Coding
AP4B1-AS1	NR_125965	chr1	+	113812611	113901237	5	ncRNA	lncRNA	non-coding	0.32478	0.318958	lncRNA
AP4B1-AS1	NR_037864	chr1	+	113856634	113901237	5	ncRNA	lncRNA	non-coding	0.313135	0.318958	lncRNA
DCLRE1B	NM_001319947	chr1	+	113904618	113914086	4	mRNA	protein_coding	coding	0.62426	0.541445	Coding
DCLRE1B	NM_001319946	chr1	+	113905325	113914086	3	mRNA	protein_coding	coding	0.468322	0.541445	Coding
DCLRE1B	NM_001363690	chr1	+	113905325	113914080	5	mRNA	protein_coding	coding	0.552192	0.541445	Coding
DCLRE1B	NM_001363691	chr1	+	113905325	113914080	4	mRNA	protein_coding	coding	0.466396	0.541445	Coding
DCLRE1B	NM_022836	chr1	+	113905325	113914086	4	mRNA	protein_coding	coding	0.575087	0.541445	Coding
HIPK1	NM_152696	chr1	+	113929323	113972058	15	mRNA	protein_coding	coding	0.872121	0.876595	Coding
HIPK1	NM_198268	chr1	+	113929323	113977869	16	mRNA	protein_coding	coding	0.867753	0.876595	Coding
HIPK1	NM_001369807	chr1	+	113929843	113977869	16	mRNA	protein_coding	coding	0.912085	0.876595	Coding
HIPK1	NM_001369806	chr1	+	113929843	113977869	16	mRNA	protein_coding	coding	0.912254	0.876595	Coding
HIPK1	NM_198269	chr1	+	113951144	113977869	15	mRNA	protein_coding	coding	0.849677	0.876595	Coding
HIPK1	NM_181358	chr1	+	113953876	113977869	14	mRNA	protein_coding	coding	0.839021	0.876595	Coding
OLFML3	NM_001286353	chr1	+	113979390	113982254	3	mRNA	protein_coding	coding	0.570523	0.551929	Coding
OLFML3	NM_001286352	chr1	+	113979473	113982253	4	mRNA	protein_coding	coding	0.480004	0.551929	Coding
OLFML3	NM_020190	chr1	+	113979473	113982253	3	mRNA	protein_coding	coding	0.629236	0.551929	Coding
SYCP1	NM_001282541	chr1	+	114854802	114995369	32	mRNA	protein_coding	coding	0.802	0.796648	Coding
SYCP1	NM_001282542	chr1	+	114854802	114995369	31	mRNA	protein_coding	coding	0.805201	0.796648	Coding
SYCP1	NR_104211	chr1	+	114854862	114995369	33	misc_RNA	protein_coding	non-coding	0.779452	0.796648	Coding
SYCP1	NM_003176	chr1	+	114854862	114995369	32	mRNA	protein_coding	coding	0.800746	0.796648	Coding
TSHB	NM_000549	chr1	+	115029825	115034302	3	mRNA	protein_coding	coding	0.838689	0.793003	Coding
TSHB	NM_001277991	chr1	+	115033945	115034309	1	mRNA	protein_coding	coding	0.655945	0.793003	Coding
NGF-AS1	NR_157569	chr1	+	115283033	115368072	2	ncRNA	lncRNA	non-coding	0.0851621	0.0851621	lncRNA
VANGL1	NM_001172411	chr1	+	115641969	115698220	8	mRNA	protein_coding	coding	0.713253	0.702517	Coding
VANGL1	NM_138959	chr1	+	115641969	115698220	8	mRNA	protein_coding	coding	0.713828	0.702517	Coding
VANGL1	NM_001172412	chr1	+	115642628	115698224	8	mRNA	protein_coding	coding	0.680471	0.702517	Coding
LINC01649	NR_125969	chr1	+	115919375	115925908	3	ncRNA	lncRNA	non-coding	0.168322	0.168322	lncRNA
SLC22A15	NM_018420	chr1	+	115976512	116070054	12	mRNA	protein_coding	coding	0.780395	0.780395	Coding
MAB21L3	NM_152367	chr1	+	116111754	116135240	7	mRNA	protein_coding	coding	0.565019	0.565019	Coding
ATP1A1	NM_000701	chr1	+	116373243	116404774	23	mRNA	protein_coding	coding	0.83154	0.82805	Coding
ATP1A1	NM_001160233	chr1	+	116373866	116404776	23	mRNA	protein_coding	coding	0.833054	0.82805	Coding
ATP1A1	NM_001160234	chr1	+	116383369	116404776	23	mRNA	protein_coding	coding	0.819554	0.82805	Coding
LINC02868	NR_149353	chr1	+	116694111	116706603	4	ncRNA	lncRNA	non-coding	0.00149516	0.00149516	lncRNA
CD2	NM_001767	chr1	+	116754429	116769229	5	mRNA	protein_coding	coding	0.192493	0.185931	Coding
CD2	NM_001328609	chr1	+	116754429	116769229	5	mRNA	protein_coding	coding	0.17937	0.185931	Coding
PTGFRN	NM_020440	chr1	+	116909915	116990352	9	mRNA	protein_coding	coding	0.712495	0.712495	Coding
CD101	NM_004258	chr1	+	117001749	117036551	10	mRNA	protein_coding	coding	0.360843	0.360098	Coding
CD101	NM_001256109	chr1	+	117001749	117036551	10	mRNA	protein_coding	coding	0.361534	0.360098	Coding
CD101	NM_001256111	chr1	+	117001749	117036551	10	mRNA	protein_coding	coding	0.357013	0.360098	Coding
CD101	NM_001256106	chr1	+	117001749	117036551	10	mRNA	protein_coding	coding	0.361001	0.360098	Coding
TTF2	NM_003594	chr1	+	117060325	117107453	23	mRNA	protein_coding	coding	0.665704	0.665704	Coding
LINC01525	NR_126408	chr1	+	117295465	117321336	3	ncRNA	lncRNA	non-coding	0.136621	0.136621	lncRNA
MAN1A2	NM_006699	chr1	+	117367448	117528870	13	mRNA	protein_coding	coding	0.857502	0.857502	Coding
TENT5C	NM_017709	chr1	+	117606047	117628389	2	mRNA	protein_coding	coding	0.590823	0.590823	Coding
WDR3	NM_006784	chr1	+	117929738	117966543	27	mRNA	protein_coding	coding	0.836522	0.836522	Coding
WARS2-IT1	NR_126447	chr1	+	119047404	119063287	2	ncRNA	lncRNA	non-coding	0.283874	0.283874	lncRNA
WARS2-AS1	NR_125977	chr1	+	119140395	119151408	4	ncRNA	lncRNA	non-coding	0.0849916	0.0778628	lncRNA
WARS2-AS1	NR_125974	chr1	+	119140395	119183823	4	ncRNA	lncRNA	non-coding	0.0978778	0.0778628	lncRNA
WARS2-AS1	NR_125976	chr1	+	119140395	119234178	5	ncRNA	lncRNA	non-coding	0.076447	0.0778628	lncRNA
WARS2-AS1	NR_125975	chr1	+	119140395	119275973	7	ncRNA	lncRNA	non-coding	0.0633632	0.0778628	lncRNA
LINC01780	NR_146623	chr1	+	119328251	119356182	4	ncRNA	lncRNA	non-coding	0.0301323	0.0301323	lncRNA
HAO2	NM_001377472	chr1	+	119368784	119394130	8	mRNA	protein_coding	coding	0.515652	0.55407	Coding
HAO2	NM_016527	chr1	+	119368784	119394130	8	mRNA	protein_coding	coding	0.607725	0.55407	Coding
HAO2	NM_001005783	chr1	+	119368784	119394130	9	mRNA	protein_coding	coding	0.540526	0.55407	Coding
HAO2-IT1	NR_046780	chr1	+	119368945	119370330	2	ncRNA	lncRNA	non-coding	0.00286983	0.00286983	lncRNA
HSD3B2	NM_001166120	chr1	+	119414930	119423039	4	mRNA	protein_coding	coding	0.370104	0.362246	Coding
HSD3B2	NM_000198	chr1	+	119415149	119423034	4	mRNA	protein_coding	coding	0.354389	0.362246	Coding
HSD3B1	NM_001328615	chr1	+	119507202	119515058	4	mRNA	protein_coding	coding	0.335628	0.336804	Coding
HSD3B1	NM_000862	chr1	+	119507209	119515054	4	mRNA	protein_coding	coding	0.337979	0.336804	Coding
HSD3BP4	NR_033781	chr1	+	119563879	119572576	1	misc_RNA	transcribed_pseudogene	non-coding	0.0799453	0.0799453	Pseudogene
PHGDH	NM_006623	chr1	+	119711933	119744215	12	mRNA	protein_coding	coding	0.740593	0.740593	Coding
NBPF8	NR_102404	chr1	+	120415026	120469670	24	misc_RNA	protein_coding	non-coding	0.0668152	0.0621941	Coding
NBPF8	NM_001037501	chr1	+	120415026	120469670	23	mRNA	protein_coding	coding	0.0610365	0.0621941	Coding
NBPF8	NR_102405	chr1	+	120415026	120469670	22	misc_RNA	protein_coding	non-coding	0.058363	0.0621941	Coding
LOC107985524	NR_168400	chr1	+	120558684	120561266	2	ncRNA	lncRNA	non-coding	0.0831749	0.0831749	lncRNA
NBPF26	NM_001351372	chr1	+	120805555	120842215	30	mRNA	protein_coding	coding	0.0753374	0.0753374	Coding
PPIAL4A	NM_001143883	chr1	+	120889745	120890405	1	mRNA	protein_coding	coding	0.543252	0.543252	Coding
LINC00623	NR_024584	chr1	+	120912237	120955811	4	ncRNA	lncRNA	non-coding	0.275481	0.342622	lncRNA
LINC00623	NR_024510	chr1	+	120913216	120955811	2	ncRNA	lncRNA	non-coding	0.500616	0.342622	lncRNA
LINC00623	NR_024511	chr1	+	120913216	120955811	3	ncRNA	lncRNA	non-coding	0.334682	0.342622	lncRNA
LINC00623	NR_109754	chr1	+	120913216	120955811	3	ncRNA	lncRNA	non-coding	0.334752	0.342622	lncRNA
LOC105369199	NR_160532	chr1	+	120963647	120973936	4	misc_RNA	transcribed_pseudogene	non-coding	0.298265	0.232422	Pseudogene
LOC105369199	NR_160533	chr1	+	120963647	120973936	6	misc_RNA	transcribed_pseudogene	non-coding	0.207303	0.232422	Pseudogene
LOC105369199	NR_160534	chr1	+	120963647	120973936	5	misc_RNA	transcribed_pseudogene	non-coding	0.209888	0.232422	Pseudogene
FCGR1B	NR_045213	chr1	+	121087344	121097161	6	misc_RNA	transcribed_pseudogene	non-coding	0.255776	0.243073	Pseudogene
FCGR1B	NR_164760	chr1	+	121087344	121095642	5	misc_RNA	transcribed_pseudogene	non-coding	0.251278	0.243073	Pseudogene
FCGR1B	NR_164758	chr1	+	121087344	121097161	3	misc_RNA	transcribed_pseudogene	non-coding	0.205482	0.243073	Pseudogene
FCGR1B	NR_164759	chr1	+	121087344	121097161	5	misc_RNA	transcribed_pseudogene	non-coding	0.242179	0.243073	Pseudogene
SRGAP2C	NM_001329984	chr1	+	121184974	121392874	10	mRNA	protein_coding	coding	0.84387	0.843805	Coding
SRGAP2C	NM_001271872	chr1	+	121184974	121392874	10	mRNA	protein_coding	coding	0.843741	0.843805	Coding
EMBP1	NR_003955	chr1	+	121519111	121571888	8	misc_RNA	transcribed_pseudogene	non-coding	0.476847	0.476847	Pseudogene
LOC105369140	NR_160528	chr1	+	143744834	143756665	5	misc_RNA	transcribed_pseudogene	non-coding	0.282938	0.261053	Pseudogene
LOC105369140	NR_160529	chr1	+	143744834	143756665	6	misc_RNA	transcribed_pseudogene	non-coding	0.237422	0.261053	Pseudogene
LOC105369140	NR_160530	chr1	+	143744834	143756665	4	misc_RNA	transcribed_pseudogene	non-coding	0.305103	0.261053	Pseudogene
LOC105369140	NR_160531	chr1	+	143744834	143756665	6	misc_RNA	transcribed_pseudogene	non-coding	0.23708	0.261053	Pseudogene
LINC02591	NR_111933	chr1	+	143792494	143797108	2	ncRNA	lncRNA	non-coding	0.0833576	0.0833576	lncRNA
LOC644634	NR_145442	chr1	+	143793599	143797107	2	ncRNA	lncRNA	non-coding	0.0796103	0.0796103	lncRNA
FCGR1CP	NR_027484	chr1	+	143874742	143883733	6	misc_RNA	transcribed_pseudogene	non-coding	0.281631	0.281631	Pseudogene
SRGAP2D	NR_120535	chr1	+	143972638	144069704	8	misc_RNA	transcribed_pseudogene	non-coding	0.850367	0.850367	Pseudogene
PPIAL4F	NM_001164262	chr1	+	144372874	144373659	1	mRNA	protein_coding	coding	0.519226	0.519226	Coding
PPIAL4D	NM_001164261	chr1	-	144372874	144373659	1	mRNA	protein_coding	coding	0.519226	0.519226	Coding
PPIAL4E	NM_001144032	chr1	-	144372874	144373659	1	mRNA	protein_coding	coding	0.519226	0.519226	Coding
SRGAP2-AS1	NR_104189	chr1	+	144641368	144919902	4	ncRNA	lncRNA	non-coding	0.197907	0.197907	lncRNA
LOC105371215	NR_160535	chr1	+	144311942	144313938	2	ncRNA	lncRNA	non-coding	0.250513	0.250513	lncRNA
LOC101927429	NR_136328	chr1	-	144276483	144302541	10	misc_RNA	transcribed_pseudogene	non-coding	0.646604	0.646604	Pseudogene
LOC101060524	NR_111000	chr1	+	144274552	144276762	1	misc_RNA	transcribed_pseudogene	non-coding	0.454781	0.454781	Pseudogene
DRD5P2	NR_111001	chr1	-	144274552	144276762	1	misc_RNA	transcribed_pseudogene	non-coding	0.454781	0.454781	Pseudogene
LSP1P5	NR_027355	chr1	-	143401429	143424684	4	misc_RNA	transcribed_pseudogene	non-coding	0.419185	0.377131	Pseudogene
LSP1P5	NR_027356	chr1	+	143401429	143424684	3	misc_RNA	transcribed_pseudogene	non-coding	0.262002	0.377131	Pseudogene
LSP1P5	NR_027354	chr1	-	143399970	143422592	4	misc_RNA	transcribed_pseudogene	non-coding	0.421424	0.377131	Pseudogene
FAM72D	NR_144320	chr1	+	145094295	145112692	4	misc_RNA	protein_coding	non-coding	0.586188	0.587142	Coding
FAM72D	NM_001345942	chr1	+	145094758	145112692	4	mRNA	protein_coding	coding	0.581515	0.587142	Coding
FAM72D	NM_207418	chr1	+	145095973	145112696	4	mRNA	protein_coding	coding	0.593723	0.587142	Coding
FAM72C	NM_001346068	chr1	+	145095982	145104634	4	mRNA	protein_coding	coding	0.583464	0.557425	Coding
FAM72C	NM_001346071	chr1	-	145095982	145112619	3	mRNA	protein_coding	coding	0.474785	0.557425	Coding
FAM72C	NM_001346067	chr1	-	143955363	143973519	5	mRNA	protein_coding	coding	0.480239	0.557425	Coding
FAM72C	NM_001346070	chr1	-	143955363	143972006	5	mRNA	protein_coding	coding	0.642643	0.557425	Coding
FAM72C	NR_144349	chr1	-	143955363	143973519	4	misc_RNA	protein_coding	non-coding	0.58456	0.557425	Coding
FAM72C	NM_001287385	chr1	-	143955363	143972006	4	mRNA	protein_coding	coding	0.592134	0.557425	Coding
LOC100996740	NR_148945	chr1	+	145214850	145216577	1	ncRNA	lncRNA	non-coding	0.460069	0.460069	lncRNA
GPR89A	NR_036541	chr1	+	145607959	145670464	14	misc_RNA	protein_coding	non-coding	0.855341	0.844234	Coding
GPR89A	NM_001097613	chr1	+	145607959	145670464	15	mRNA	protein_coding	coding	0.819538	0.844234	Coding
GPR89A	NM_001097612	chr1	+	145607987	145670650	14	mRNA	protein_coding	coding	0.859586	0.844234	Coding
CD160	NM_007053	chr1	+	145719498	145739288	6	mRNA	protein_coding	coding	0.158038	0.139847	Coding
CD160	NR_103845	chr1	+	145719498	145739288	4	misc_RNA	protein_coding	non-coding	0.11256	0.139847	Coding
POLR3C	NM_001303456	chr1	+	145824444	145844401	15	mRNA	protein_coding	coding	0.778596	0.778792	Coding
POLR3C	NM_006468	chr1	+	145824199	145844401	15	mRNA	protein_coding	coding	0.778987	0.778792	Coding
NUDT17	NM_001012758	chr1	+	145845629	145848953	8	mRNA	protein_coding	coding	0.624812	0.624812	Coding
GNRHR2	NR_002328	chr1	+	145919012	145925341	3	misc_RNA	transcribed_pseudogene	non-coding	0.407255	0.366706	Pseudogene
GNRHR2	NR_104034	chr1	+	145919189	145920668	3	misc_RNA	transcribed_pseudogene	non-coding	0.289682	0.366706	Pseudogene
GNRHR2	NR_104033	chr1	+	145919343	145925341	4	misc_RNA	transcribed_pseudogene	non-coding	0.394062	0.366706	Pseudogene
LIX1L-AS1	NR_147182	chr1	+	145926830	145941203	3	ncRNA	lncRNA	non-coding	0.298887	0.298887	lncRNA
POLR3GL	NM_001330685	chr1	+	145964681	145978848	7	mRNA	protein_coding	coding	0.7474	0.753163	Coding
POLR3GL	NM_032305	chr1	+	145964689	145978848	8	mRNA	protein_coding	coding	0.758206	0.753163	Coding
[truncated: 71,912 more rows]

## Sheet: Introns
geneName	name	seqnames	strand	txStart	txEnd	gbkey	gene_biotype	type	trans.int.cons	gene.int.cons
PLEKHN1	NM_032129	chr1	+	966481	975865	mRNA	protein_coding	coding	0.0520255	0.0520255
ATAD3B	NM_001317238	chr1	+	1477848	1497848	mRNA	protein_coding	coding	0.0300351	0.0300351
MIB2	NM_001170687	chr1	+	1615499	1630605	mRNA	protein_coding	coding	0.0992711	0.0992645
MIB2	NM_080875	chr1	+	1615499	1630605	mRNA	protein_coding	coding	0.0992579	0.0992645
CALML6	NM_138705	chr1	+	1915259	1917296	mRNA	protein_coding	coding	0.0450211	0.0450211
PRKCZ	NM_002744	chr1	+	2050410	2185395	mRNA	protein_coding	coding	0.0288873	0.0305361
PRKCZ	NM_001350804	chr1	+	2073461	2185399	mRNA	protein_coding	coding	0.0307689	0.0305361
PRKCZ	NM_001350806	chr1	+	2073461	2185399	mRNA	protein_coding	coding	0.0311441	0.0305361
PRKCZ	NM_001033582	chr1	+	2104715	2185399	mRNA	protein_coding	coding	0.0316806	0.0305361
PLCH2	NM_001303013	chr1	+	2476314	2505530	mRNA	protein_coding	coding	0.045764	0.045764
TNFRSF14	NM_003820	chr1	+	2556364	2565622	mRNA	protein_coding	coding	0.00516564	0.00516564
TP73	NM_001204187	chr1	+	3652564	3736201	mRNA	protein_coding	coding	0.0380231	0.0380231
DFFB	NR_104222	chr1	+	3857475	3885429	misc_RNA	protein_coding	non-coding	0.0305431	0.0305431
KCNAB2	NM_172130	chr1	+	6026332	6101180	mRNA	protein_coding	coding	0.0384575	0.0390623
KCNAB2	NM_001199860	chr1	+	6034687	6101180	mRNA	protein_coding	coding	0.0396268	0.0390623
RNF207	NM_207396	chr1	+	6206118	6221299	mRNA	protein_coding	coding	0.0635164	0.0635164
TAS1R1	NM_138697	chr1	+	6555306	6579755	mRNA	protein_coding	coding	0.0625004	0.0625004
CAMTA1	NM_001349617	chr1	+	7669764	7769706	mRNA	protein_coding	coding	0.0556422	0.0752302
CAMTA1	NM_001349625	chr1	+	7669743	7769706	mRNA	protein_coding	coding	0.081147	0.0752302
CAMTA1	NM_001349626	chr1	+	7704735	7769706	mRNA	protein_coding	coding	0.09118	0.0752302
PER3	NM_001289861	chr1	+	7784290	7845177	mRNA	protein_coding	coding	0.0366069	0.0366069
SLC45A1	NM_001379618	chr1	+	8318113	8344165	mRNA	protein_coding	coding	0.0407535	0.0407535
TMEM201	NM_001010866	chr1	+	9588910	9604949	mRNA	protein_coding	coding	0.0189759	0.0189759
KIF1B	NM_015074	chr1	+	10210705	10381603	mRNA	protein_coding	coding	0.0831621	0.0837644
KIF1B	NM_001365952	chr1	+	10211615	10381603	mRNA	protein_coding	coding	0.0843416	0.0837644
EXOSC10-AS1	NR_135062	chr1	+	11099674	11102106	ncRNA	lncRNA	non-coding	0.0561667	0.0561667
C1orf167	NM_001010881	chr1	+	11762192	11789585	mRNA	protein_coding	coding	0.0366559	0.0366559
PLOD1	NM_000302	chr1	+	11934716	11975537	mRNA	protein_coding	coding	0.0410179	0.0410179
MFN2	NM_001127660	chr1	+	11980180	12013515	mRNA	protein_coding	coding	0.0524153	0.0524153
MIIP	NM_021933	chr1	+	12019497	12032045	mRNA	protein_coding	coding	0.0395131	0.0395131
VPS13D	NM_015378	chr1	+	12230029	12512046	mRNA	protein_coding	coding	0.0766475	0.0766475
PRAMEF25	NM_001310134	chr1	+	13073677	13078038	mRNA	protein_coding	coding	0.00604138	0.00604138
PRAMEF5	NM_001013407	chr1	+	13254176	13263435	mRNA	protein_coding	coding	0.00661363	0.00661363
PDPN	NM_001006625	chr1	+	13585459	13617957	mRNA	protein_coding	coding	0.0360783	0.0360783
DNAJC16	NM_001287811	chr1	+	15526812	15571733	mRNA	protein_coding	coding	0.0566082	0.0566082
ARHGEF10L	NR_137288	chr1	+	17539697	17697869	misc_RNA	protein_coding	non-coding	0.0440896	0.0413847
ARHGEF10L	NM_001319838	chr1	+	17618312	17697875	mRNA	protein_coding	coding	0.0369294	0.0413847
VWA5B1	NM_001039500	chr1	+	20290874	20359518	mRNA	protein_coding	coding	0.0380386	0.0380386
NBPF3	NM_001377493	chr1	+	21440136	21484900	mRNA	protein_coding	coding	0.0349885	0.0350576
NBPF3	NM_001330381	chr1	+	21440136	21484900	mRNA	protein_coding	coding	0.0346207	0.0350576
NBPF3	NM_032264	chr1	+	21440136	21484900	mRNA	protein_coding	coding	0.0357083	0.0350576
CELA3A	NM_005747	chr1	+	22001656	22012542	mRNA	protein_coding	coding	0.0450221	0.0450221
ZBTB40	NM_001330398	chr1	+	22451850	22531157	mRNA	protein_coding	coding	0.0778999	0.0778999
C1QC	NM_001347620	chr1	+	22643632	22648108	mRNA	protein_coding	coding	0.051637	0.051637
EPHB2	NM_001309192	chr1	+	22710838	22921500	mRNA	protein_coding	coding	0.064417	0.064417
KDM1A	NM_001009999	chr1	+	23019467	23083689	mRNA	protein_coding	coding	0.0765632	0.0765632
GRHL3	NM_021180	chr1	+	24323039	24355318	mRNA	protein_coding	coding	0.0707454	0.0707454
NIPAL3	NM_001322858	chr1	+	24415749	24472983	mRNA	protein_coding	coding	0.0446729	0.0475469
NIPAL3	NM_001322862	chr1	+	24415749	24472983	mRNA	protein_coding	coding	0.050421	0.0475469
RCAN3	NM_001251980	chr1	+	24514313	24537020	mRNA	protein_coding	coding	0.0551407	0.0551407
SRRM1	NM_005839	chr1	+	24643301	24673281	mRNA	protein_coding	coding	0.120926	0.127537
SRRM1	NM_001366595	chr1	+	24643301	24673281	mRNA	protein_coding	coding	0.123628	0.127537
SRRM1	NM_001366577	chr1	+	24643301	24673281	mRNA	protein_coding	coding	0.126727	0.127537
SRRM1	NR_159385	chr1	+	24643301	24673281	misc_RNA	protein_coding	non-coding	0.144852	0.127537
SRRM1	NM_001303449	chr1	+	24643558	24673281	mRNA	protein_coding	coding	0.120143	0.127537
RHD	NM_001282869	chr1	+	25272508	25330445	mRNA	protein_coding	coding	0.0501552	0.0511514
RHD	NM_001282867	chr1	+	25272485	25330445	mRNA	protein_coding	coding	0.0519262	0.0511514
CNKSR1	NM_006314	chr1	+	26177490	26189884	mRNA	protein_coding	coding	0.0741061	0.0741061
CEP85	NM_001319944	chr1	+	26234199	26278808	mRNA	protein_coding	coding	0.111045	0.123014
CEP85	NM_001281518	chr1	+	26269278	26278808	mRNA	protein_coding	coding	0.148948	0.123014
DHDDS	NM_001243564	chr1	+	26432281	26471304	mRNA	protein_coding	coding	0.0790446	0.0790446
RPS6KA1	NM_002953	chr1	+	26529760	26575025	mRNA	protein_coding	coding	0.0811573	0.0786894
RPS6KA1	NM_001006665	chr1	+	26545841	26575025	mRNA	protein_coding	coding	0.0760981	0.0786894
NUDC	NM_006600	chr1	+	26921742	26946871	mRNA	protein_coding	coding	0.0944338	0.0944338
TMEM222	NR_037576	chr1	+	27322244	27336400	misc_RNA	protein_coding	non-coding	0.108513	0.108513
SYTL1	NM_001193308	chr1	+	27342021	27353932	mRNA	protein_coding	coding	0.0687545	0.0687088
SYTL1	NM_032872	chr1	+	27342021	27353932	mRNA	protein_coding	coding	0.0686631	0.0687088
FAM76A	NM_001143915	chr1	+	27725960	27763116	mRNA	protein_coding	coding	0.110441	0.110441
PHACTR4	NM_001350159	chr1	+	28369739	28500364	mRNA	protein_coding	coding	0.098353	0.098353
GMEB1	NM_001319674	chr1	+	28668783	28719352	mRNA	protein_coding	coding	0.090881	0.090881
EPB41	NM_001166005	chr1	+	28887099	29120041	mRNA	protein_coding	coding	0.14768	0.130847
EPB41	NM_004437	chr1	+	28887099	29120041	mRNA	protein_coding	coding	0.128806	0.130847
EPB41	NM_001166007	chr1	+	28887099	29120041	mRNA	protein_coding	coding	0.117669	0.130847
EPB41	NM_001376014	chr1	+	28914568	29120041	mRNA	protein_coding	coding	0.126852	0.130847
PTPRU	NM_133177	chr1	+	29236521	29326800	mRNA	protein_coding	coding	0.0645578	0.0645578
SERINC2	NM_001199038	chr1	+	31409776	31434678	mRNA	protein_coding	coding	0.0363508	0.0363508
KPNA6	NM_012316	chr1	+	32108055	32176563	mRNA	protein_coding	coding	0.0741991	0.0741991
TXLNA	NM_175852	chr1	+	32179674	32198285	mRNA	protein_coding	coding	0.0704326	0.0704326
IQCC	NM_018134	chr1	+	32205670	32208682	mRNA	protein_coding	coding	0.0721909	0.0721909
ZBTB8B	NM_001145720	chr1	+	32465071	32496685	mRNA	protein_coding	coding	0.0810903	0.0810903
KIAA1522	NM_001369553	chr1	+	32753998	32774970	mRNA	protein_coding	coding	0.0972009	0.0972009
AZIN2	NM_001376730	chr1	+	33081152	33123492	mRNA	protein_coding	coding	0.0927504	0.0751375
AZIN2	NM_001350402	chr1	+	33082177	33120531	mRNA	protein_coding	coding	0.0575246	0.0751375
ZMYM1	NM_001289091	chr1	+	35079362	35115858	mRNA	protein_coding	coding	0.0829778	0.0848543
ZMYM1	NM_024772	chr1	+	35079384	35115858	mRNA	protein_coding	coding	0.0869392	0.0848543
NCDN	NM_001014839	chr1	+	35557791	35566779	mRNA	protein_coding	coding	0.382421	0.382421
AGO1	NM_001317123	chr1	+	35869807	35924298	mRNA	protein_coding	coding	0.19098	0.19098
AGO3	NM_024852	chr1	+	35931104	36072499	mRNA	protein_coding	coding	0.124218	0.124218
ZC3H12A	NM_025079	chr1	+	37474579	37484377	mRNA	protein_coding	coding	0.0723412	0.0723412
MACF1	NM_012090	chr1	+	39084166	39487138	mRNA	protein_coding	coding	0.104385	0.104385
BMP8A	NM_181809	chr1	+	39491635	39529869	mRNA	protein_coding	coding	0.0566685	0.0566685
PPIE	NM_001319293	chr1	+	39738844	39763914	mRNA	protein_coding	coding	0.0445726	0.0445726
MFSD2A	NM_001349821	chr1	+	39955144	39969956	mRNA	protein_coding	coding	0.11503	0.109421
MFSD2A	NM_001287808	chr1	+	39955111	39969968	mRNA	protein_coding	coding	0.102792	0.109421
CTPS1	NR_125440	chr1	+	40979695	41012565	misc_RNA	protein_coding	non-coding	0.0318604	0.0318604
PPIH	NM_006347	chr1	+	42658422	42676758	mRNA	protein_coding	coding	0.0753257	0.0753257
ERMAP	NM_018538	chr1	+	42825577	42844989	mRNA	protein_coding	coding	0.0602258	0.0602258
ZNF691	NM_015911	chr1	+	42846572	42852475	mRNA	protein_coding	coding	0.0653059	0.0653059
CFAP57	NM_001378189	chr1	+	43172329	43254358	mRNA	protein_coding	coding	0.0664423	0.0664423
SZT2	NM_015284	chr1	+	43389898	43454247	mRNA	protein_coding	coding	0.0817658	0.0817658
PTPRF	NM_002840	chr1	+	43530882	43623665	mRNA	protein_coding	coding	0.112542	0.112542
ST3GAL3	NR_073019	chr1	+	43707535	43931159	misc_RNA	protein_coding	non-coding	0.0689949	0.0781953
ST3GAL3	NM_174965	chr1	+	43707496	43931165	mRNA	protein_coding	coding	0.0868023	0.0781953
ST3GAL3	NR_073018	chr1	+	43707535	43931159	misc_RNA	protein_coding	non-coding	0.0838433	0.0781953
ST3GAL3	NM_001350621	chr1	+	43707535	43931159	mRNA	protein_coding	coding	0.0797774	0.0781953
ST3GAL3	NM_001270460	chr1	+	43707535	43931159	mRNA	protein_coding	coding	0.0772625	0.0781953
ST3GAL3	NR_073017	chr1	+	43707535	43931159	misc_RNA	protein_coding	non-coding	0.0776312	0.0781953
ST3GAL3	NR_073016	chr1	+	43707535	43931159	misc_RNA	protein_coding	non-coding	0.0744969	0.0781953
DPH2	NM_001319165	chr1	+	43970009	43973369	mRNA	protein_coding	coding	0.0756042	0.0682224
DPH2	NM_001319171	chr1	+	43970009	43973369	mRNA	protein_coding	coding	0.0608406	0.0682224
ATP6V0B	NM_001039457	chr1	+	43974959	43978295	mRNA	protein_coding	coding	0.110744	0.110744
CCDC24	NM_001349127	chr1	+	43991595	43996526	mRNA	protein_coding	coding	0.0664644	0.0664644
RNF220	NM_018150	chr1	+	44405254	44651723	mRNA	protein_coding	coding	0.262055	0.262055
KIF2C	NM_001297655	chr1	+	44739836	44767766	mRNA	protein_coding	coding	0.073129	0.073129
MAST2	NM_001324320	chr1	+	45803606	46036124	mRNA	protein_coding	coding	0.0772298	0.0772944
MAST2	NM_001319245	chr1	+	45803612	46036124	mRNA	protein_coding	coding	0.0773614	0.0772944
RAD54L	NM_001142548	chr1	+	46247694	46278473	mRNA	protein_coding	coding	0.0813818	0.0813818
CYP4B1	NM_001319162	chr1	+	46799045	46819413	mRNA	protein_coding	coding	0.0337571	0.0337571
CMPK1	NM_001136140	chr1	+	47333789	47378839	mRNA	protein_coding	coding	0.154902	0.154902
SLC5A9	NM_001135181	chr1	+	48222715	48248638	mRNA	protein_coding	coding	0.0266935	0.0266935
C1orf185	NM_001136508	chr1	+	51102227	51148085	mRNA	protein_coding	coding	0.124768	0.124768
OSBPL9	NM_001350210	chr1	+	51729849	51789219	mRNA	protein_coding	coding	0.0949625	0.0949625
ZYG11B	NM_024646	chr1	+	52726452	52827336	mRNA	protein_coding	coding	0.119973	0.119973
ZYG11A	NM_001307931	chr1	+	52842759	52894995	mRNA	protein_coding	coding	0.110478	0.110478
SCP2	NM_001330587	chr1	+	52927228	52994232	mRNA	protein_coding	coding	0.128608	0.128608
PODN	NM_001199080	chr1	+	53062212	53085493	mRNA	protein_coding	coding	0.0444942	0.0432727
PODN	NM_001199081	chr1	+	53062212	53085494	mRNA	protein_coding	coding	0.0419403	0.0432727
LRRC42	NM_001256409	chr1	+	53946349	53968168	mRNA	protein_coding	coding	0.115577	0.115577
MROH7-TTC4	NR_037641	chr1	+	54641739	54742655	ncRNA	lncRNA	non-coding	0.0871926	0.0871926
LINC01767	NR_147163	chr1	+	56414962	56415966	ncRNA	lncRNA	non-coding	0.005559	0.005559
NFIA	NM_001145512	chr1	+	61081738	61462788	mRNA	protein_coding	coding	0.25431	0.227669
NFIA	NM_001134673	chr1	+	61082560	61462788	mRNA	protein_coding	coding	0.198365	0.227669
PATJ	NM_001350145	chr1	+	61742479	62163915	mRNA	protein_coding	coding	0.0864501	0.0867926
PATJ	NM_176877	chr1	+	61742479	62163915	mRNA	protein_coding	coding	0.0871433	0.0867926
UBE2U	NM_001366233	chr1	+	64203622	64267367	mRNA	protein_coding	coding	0.0569643	0.0569643
CACHD1	NM_020925	chr1	+	64470128	64693053	mRNA	protein_coding	coding	0.0826344	0.0834939
CACHD1	NM_001293274	chr1	+	64505913	64693058	mRNA	protein_coding	coding	0.0843877	0.0834939
DNAJC6	NM_001256865	chr1	+	65264693	65415869	mRNA	protein_coding	coding	0.0522141	0.0522141
SGIP1	NM_001376535	chr1	+	66533360	66751139	mRNA	protein_coding	coding	0.0985763	0.0896053
SGIP1	NM_001376539	chr1	+	66533592	66751139	mRNA	protein_coding	coding	0.0939093	0.0896053
SGIP1	NM_001376550	chr1	+	66533592	66751139	mRNA	protein_coding	coding	0.0982739	0.0896053
SGIP1	NM_001376541	chr1	+	66533592	66751139	mRNA	protein_coding	coding	0.0944317	0.0896053
SGIP1	NM_001376538	chr1	+	66534152	66751139	mRNA	protein_coding	coding	0.0791416	0.0896053
SGIP1	NM_001376540	chr1	+	66534152	66751139	mRNA	protein_coding	coding	0.072876	0.0896053
MIER1	NM_001146110	chr1	+	66924989	66988619	mRNA	protein_coding	coding	0.0956479	0.112421
MIER1	NM_001350530	chr1	+	66924989	66988619	mRNA	protein_coding	coding	0.128077	0.112421
GNG12-AS1	NR_040077	chr1	+	67832287	68202987	ncRNA	lncRNA	non-coding	0.0743566	0.0743566
LRRC7	NM_001330635	chr1	+	69567921	70144363	mRNA	protein_coding	coding	0.0889224	0.0868467
LRRC7	NM_001366838	chr1	+	69567921	70144363	mRNA	protein_coding	coding	0.0901917	0.0868467
LRRC7	NM_001366840	chr1	+	69568752	69875004	mRNA	protein_coding	coding	0.0593868	0.0868467
LRRC7	NM_001366841	chr1	+	69568752	70144363	mRNA	protein_coding	coding	0.0889477	0.0868467
SRSF11	NM_001350605	chr1	+	70221379	70253049	mRNA	protein_coding	coding	0.12639	0.191468
SRSF11	NM_001350612	chr1	+	70221379	70253049	mRNA	protein_coding	coding	0.246535	0.191468
FPGT-TNNI3K	NM_001112808	chr1	+	74198241	74544426	mRNA	protein_coding	coding	0.0937562	0.0937562
ACADM	NM_000016	chr1	+	75724708	75763678	mRNA	protein_coding	coding	0.10432	0.10432
RABGGTB	NR_073562	chr1	+	75786193	75795090	misc_RNA	protein_coding	non-coding	0.148805	0.148805
ST6GALNAC3	NM_001160011	chr1	+	76074745	76577207	mRNA	protein_coding	coding	0.114807	0.114807
ST6GALNAC5	NM_030965	chr1	+	76867479	77067546	mRNA	protein_coding	coding	0.127489	0.127489
MIGA1	NM_001363584	chr1	+	77779804	77879540	mRNA	protein_coding	coding	0.105123	0.105123
ADGRL2	NM_001366003	chr1	+	81306191	81993932	mRNA	protein_coding	coding	0.30429	0.326314
ADGRL2	NM_001297706	chr1	+	81800396	81993932	mRNA	protein_coding	coding	0.311084	0.326314
ADGRL2	NM_001366009	chr1	+	81800933	81993932	mRNA	protein_coding	coding	0.318946	0.326314
ADGRL2	NM_001366007	chr1	+	81802452	81993932	mRNA	protein_coding	coding	0.368959	0.326314
PRKACB	NM_207578	chr1	+	84078078	84205437	mRNA	protein_coding	coding	0.112692	0.118242
PRKACB	NM_001375574	chr1	+	84164693	84205437	mRNA	protein_coding	coding	0.12007	0.118242
PRKACB	NM_001375564	chr1	+	84164693	84238498	mRNA	protein_coding	coding	0.120854	0.118242
SAMD13	NM_001134664	chr1	+	84302650	84350798	mRNA	protein_coding	coding	0.281164	0.281164
CLCA4	NR_024602	chr1	+	86547077	86580749	misc_RNA	protein_coding	non-coding	0.0591307	0.0591307
SH3GLB1	NM_001206653	chr1	+	86704569	86748184	mRNA	protein_coding	coding	0.0704468	0.0704468
CDC7	NM_003503	chr1	+	91500850	91525764	mRNA	protein_coding	coding	0.151287	0.151287
EPHX4	NM_173567	chr1	+	92029984	92063538	mRNA	protein_coding	coding	0.106805	0.106805
MTF2	NM_001164391	chr1	+	93079234	93139081	mRNA	protein_coding	coding	0.216994	0.216994
CCDC18	NM_001378204	chr1	+	93180723	93278730	mRNA	protein_coding	coding	0.110626	0.110597
CCDC18	NM_206886	chr1	+	93180715	93278730	mRNA	protein_coding	coding	0.110566	0.110597
FNBP1L	NM_001164473	chr1	+	93448130	93554661	mRNA	protein_coding	coding	0.14668	0.14668
TLCD4	NM_152487	chr1	+	95117354	95197605	mRNA	protein_coding	coding	0.0768901	0.0768901
RWDD3	NR_103483	chr1	+	95234154	95247225	misc_RNA	protein_coding	non-coding	0.409495	0.409495
PTBP2	NM_001300990	chr1	+	96721783	96823739	mRNA	protein_coding	coding	0.251581	0.207076
PTBP2	NR_125356	chr1	+	96722637	96815049	misc_RNA	protein_coding	non-coding	0.16257	0.207076
AGL	NM_000646	chr1	+	99850974	99924023	mRNA	protein_coding	coding	0.0964567	0.0964567
AMY1C	NM_001008219	chr1	+	103655649	103664554	mRNA	protein_coding	coding	0.0466291	0.0466291
AMY1B	NM_001008218	chr1	+	103655702	103664550	mRNA	protein_coding	coding	0.0466291	0.0466291
LINC01661	NR_147165	chr1	+	106818238	106838193	ncRNA	lncRNA	non-coding	0.0627157	0.0627157
NBPF6	NM_001143988	chr1	+	108450342	108471919	mRNA	protein_coding	coding	0.0121218	0.0121218
PRPF38B	NM_001349759	chr1	+	108692309	108702928	mRNA	protein_coding	coding	0.277009	0.244972
PRPF38B	NM_001349762	chr1	+	108692309	108702928	mRNA	protein_coding	coding	0.206526	0.244972
GPSM2	NM_001321039	chr1	+	108876984	108934335	mRNA	protein_coding	coding	0.0885661	0.0885661
SARS1	NR_034072	chr1	+	109213892	109217491	misc_RNA	protein_coding	non-coding	0.0649378	0.0649378
CELSR2	NM_001408	chr1	+	109249538	109275751	mRNA	protein_coding	coding	0.0830647	0.0830647
ATXN7L2	NM_153340	chr1	+	109483904	109492798	mRNA	protein_coding	coding	0.204349	0.190456
ATXN7L2	NM_001350175	chr1	+	109483904	109492734	mRNA	protein_coding	coding	0.187205	0.190456
ATXN7L2	NM_001350174	chr1	+	109483904	109492798	mRNA	protein_coding	coding	0.180781	0.190456
AMPD2	NM_139156	chr1	+	109619812	109632055	mRNA	protein_coding	coding	0.0770175	0.0770175
GSTM4	NM_000850	chr1	+	109656098	109661700	mRNA	protein_coding	coding	0.044564	0.044564
GSTM1	NM_000561	chr1	+	109687816	109693745	mRNA	protein_coding	coding	0.0368508	0.0368508
CSF1	NM_000757	chr1	+	109910848	109930992	mRNA	protein_coding	coding	0.0977889	0.10706
CSF1	NM_172210	chr1	+	109910848	109925202	mRNA	protein_coding	coding	0.116332	0.10706
STRIP1	NM_033088	chr1	+	110034623	110054641	mRNA	protein_coding	coding	0.0522126	0.0522126
RBM15	NM_022768	chr1	+	110339376	110346675	mRNA	protein_coding	coding	0.583133	0.583133
CHIA	NM_001258001	chr1	+	111290850	111320563	mRNA	protein_coding	coding	0.0461515	0.0461515
RAP1A	NM_001010935	chr1	+	111619782	111716695	mRNA	protein_coding	coding	0.106378	0.0994434
RAP1A	NM_001291896	chr1	+	111620146	111716695	mRNA	protein_coding	coding	0.0915181	0.0994434
MOV10	NM_001130079	chr1	+	112674472	112700746	mRNA	protein_coding	coding	0.0831176	0.0831176
DCLRE1B	NM_001363690	chr1	+	113905325	113914080	mRNA	protein_coding	coding	0.0848555	0.0848555
HIPK1	NM_001369807	chr1	+	113929843	113977869	mRNA	protein_coding	coding	0.162573	0.161823
HIPK1	NM_198269	chr1	+	113951144	113977869	mRNA	protein_coding	coding	0.161019	0.161823
SYCP1	NM_003176	chr1	+	114854862	114995369	mRNA	protein_coding	coding	0.143506	0.143506
ATP1A1	NM_001160233	chr1	+	116373866	116404776	mRNA	protein_coding	coding	0.0353072	0.0353072
TTF2	NM_003594	chr1	+	117060325	117107453	mRNA	protein_coding	coding	0.0519553	0.0519553
WARS2-AS1	NR_125976	chr1	+	119140395	119234178	ncRNA	lncRNA	non-coding	0.0893987	0.0893987
SRGAP2C	NM_001329984	chr1	+	121184974	121392874	mRNA	protein_coding	coding	0.208061	0.208061
FCGR1CP	NR_027484	chr1	+	143874742	143883733	misc_RNA	transcribed_pseudogene	non-coding	0.0450419	0.0450419
LOC101927429	NR_136328	chr1	+	144276483	144302541	misc_RNA	transcribed_pseudogene	non-coding	0.0551458	0.0551458
LSP1P5	NR_027355	chr1	-	143401429	143424684	misc_RNA	transcribed_pseudogene	non-coding	0.178715	0.178715
POLR3C	NM_006468	chr1	+	145824199	145844401	mRNA	protein_coding	coding	0.0772236	0.0772236
NBPF12	NM_001278141	chr1	+	146938544	146996093	mRNA	protein_coding	coding	0.0311044	0.0311044
CHD1L	NM_001348465	chr1	+	147242683	147295762	mRNA	protein_coding	coding	0.0527975	0.0540221
CHD1L	NM_001348455	chr1	+	147242683	147295762	mRNA	protein_coding	coding	0.0524844	0.0540221
CHD1L	NM_024568	chr1	+	147242683	147295762	mRNA	protein_coding	coding	0.052006	0.0540221
CHD1L	NM_001348460	chr1	+	147242683	147295762	mRNA	protein_coding	coding	0.0527655	0.0540221
CHD1L	NM_001348458	chr1	+	147242683	147295762	mRNA	protein_coding	coding	0.0528337	0.0540221
CHD1L	NR_145686	chr1	+	147242683	147295762	misc_RNA	protein_coding	non-coding	0.0551394	0.0540221
CHD1L	NR_145685	chr1	+	147242683	147295762	misc_RNA	protein_coding	non-coding	0.0551213	0.0540221
CHD1L	NR_145681	chr1	+	147242683	147295762	misc_RNA	protein_coding	non-coding	0.0571408	0.0540221
CHD1L	NR_145690	chr1	+	147242683	147295762	misc_RNA	protein_coding	non-coding	0.0561508	0.0540221
CHD1L	NM_001256338	chr1	+	147242683	147295762	mRNA	protein_coding	coding	0.0538382	0.0540221
CHD1L	NR_145687	chr1	+	147242683	147295762	misc_RNA	protein_coding	non-coding	0.0553123	0.0540221
GPR89B	NM_001350181	chr1	+	147928373	147993592	mRNA	protein_coding	coding	0.0898128	0.087995
GPR89B	NM_001350180	chr1	+	147928373	147993592	mRNA	protein_coding	coding	0.0861773	0.087995
PDE4DIPP6	NR_168364	chr1	+	148402505	148432546	misc_RNA	transcribed_pseudogene	non-coding	0.046992	0.0453
PDE4DIPP6	NR_168366	chr1	+	148414813	148432546	misc_RNA	transcribed_pseudogene	non-coding	0.0438195	0.0453
PDE4DIP	NM_001350523	chr1	+	148844427	149033016	mRNA	protein_coding	coding	0.0604495	0.0597399
PDE4DIP	NM_001350522	chr1	+	148844427	149033016	mRNA	protein_coding	coding	0.0567617	0.0597399
PDE4DIP	NM_014644	chr1	+	148889559	149033019	mRNA	protein_coding	coding	0.0522051	0.0597399
PDE4DIP	NM_001002812	chr1	+	148889559	148993882	mRNA	protein_coding	coding	0.0791074	0.0597399
NBPF19	NM_001351365	chr1	+	149475897	149556361	mRNA	protein_coding	coding	0.182464	0.182464
FCGR1A	NM_001378804	chr1	+	149782693	149791675	mRNA	protein_coding	coding	0.0474948	0.0474948
VPS45	NM_001279353	chr1	+	150067381	150145329	mRNA	protein_coding	coding	0.139544	0.139544
C1orf54	NM_001301040	chr1	+	150272283	150280924	mRNA	protein_coding	coding	0.0984868	0.0984868
ADAMTSL4	NM_001288607	chr1	+	150549407	150560933	mRNA	protein_coding	coding	0.0598943	0.0598943
PRUNE1	NM_001303242	chr1	+	151008448	151035713	mRNA	protein_coding	coding	0.0630252	0.0610351
PRUNE1	NR_130130	chr1	+	151008448	151035713	misc_RNA	protein_coding	non-coding	0.057055	0.0610351
GABPB2	NM_001323907	chr1	+	151070760	151125542	mRNA	protein_coding	coding	0.11458	0.11458
SCNM1	NR_037937	chr1	+	151166143	151170296	misc_RNA	protein_coding	non-coding	0.0807044	0.0807044
CGN	NM_020770	chr1	+	151511386	151538691	mRNA	protein_coding	coding	0.0779457	0.0779457
TUFT1	NM_001301317	chr1	+	151540308	151583583	mRNA	protein_coding	coding	0.0670347	0.0670347
INTS3	NM_001324475	chr1	+	153728049	153774808	mRNA	protein_coding	coding	0.0657334	0.0657334
UBAP2L	NM_001330730	chr1	+	154220848	154271510	mRNA	protein_coding	coding	0.120845	0.121294
UBAP2L	NM_001287816	chr1	+	154220848	154271510	mRNA	protein_coding	coding	0.120895	0.121294
UBAP2L	NM_014847	chr1	+	154220954	154270847	mRNA	protein_coding	coding	0.118393	0.121294
UBAP2L	NM_001375614	chr1	+	154220954	154270847	mRNA	protein_coding	coding	0.135807	0.121294
UBAP2L	NM_001375621	chr1	+	154220954	154270847	mRNA	protein_coding	coding	0.118069	0.121294
UBAP2L	NM_001375618	chr1	+	154220954	154270847	mRNA	protein_coding	coding	0.118019	0.121294
UBAP2L	NM_001375619	chr1	+	154221303	154270847	mRNA	protein_coding	coding	0.116469	0.121294
HAX1	NM_006118	chr1	+	154272628	154275875	mRNA	protein_coding	coding	0.101683	0.101683
ATP8B2	NM_001370596	chr1	+	154325524	154351304	mRNA	protein_coding	coding	0.0767896	0.0744448
ATP8B2	NM_001370597	chr1	+	154325524	154351304	mRNA	protein_coding	coding	0.0735396	0.0744448
ATP8B2	NM_001005855	chr1	+	154325524	154337846	mRNA	protein_coding	coding	0.087128	0.0744448
ATP8B2	NM_001367934	chr1	+	154328797	154351304	mRNA	protein_coding	coding	0.0675838	0.0744448
ZBTB7B	NM_001377454	chr1	+	155002648	155018523	mRNA	protein_coding	coding	0.440384	0.440384
DCST1	NM_152494	chr1	+	155033823	155050930	mRNA	protein_coding	coding	0.0530241	0.0530241
ADAM15	NM_001261466	chr1	+	155051315	155058683	mRNA	protein_coding	coding	0.106191	0.107142
ADAM15	NM_207197	chr1	+	155051315	155062775	mRNA	protein_coding	coding	0.112062	0.107142
ADAM15	NR_048579	chr1	+	155051315	155062775	misc_RNA	protein_coding	non-coding	0.102621	0.107142
TRIM46	NR_046327	chr1	+	155173848	155184970	misc_RNA	protein_coding	non-coding	0.158902	0.158902
MTX1	NM_002455	chr1	+	155208698	155213839	mRNA	protein_coding	coding	0.111253	0.111253
FDPS	NM_001135821	chr1	+	155308865	155320665	mRNA	protein_coding	coding	0.108998	0.108998
MSTO1	NM_001350774	chr1	+	155610169	155614967	mRNA	protein_coding	coding	0.0628959	0.0677786
MSTO1	NM_001256532	chr1	+	155610169	155614967	mRNA	protein_coding	coding	0.064391	0.0677786
MSTO1	NM_001350783	chr1	+	155610169	155614967	mRNA	protein_coding	coding	0.0626379	0.0677786
MSTO1	NR_146907	chr1	+	155610169	155614967	misc_RNA	protein_coding	non-coding	0.0811894	0.0677786
RAB25	NR_133653	chr1	+	156061159	156070504	misc_RNA	protein_coding	non-coding	0.0482051	0.0482051
NTRK1	NM_001012331	chr1	+	156860878	156881850	mRNA	protein_coding	coding	0.0743172	0.0743172
PEAR1	NM_001353682	chr1	+	156893717	156916428	mRNA	protein_coding	coding	0.0497038	0.0497038
KIRREL1	NM_018240	chr1	+	157993644	158100262	mRNA	protein_coding	coding	0.0687715	0.0687715
CD1E	NM_001185108	chr1	+	158353893	158357553	mRNA	protein_coding	coding	0.0655776	0.0655776
IFI16	NM_001376588	chr1	+	158999975	159055150	mRNA	protein_coding	coding	0.02634	0.02634
CADM3	NM_001127173	chr1	+	159171614	159203313	mRNA	protein_coding	coding	0.0712736	0.0712736
FCER1A	NM_002001	chr1	+	159289713	159308224	mRNA	protein_coding	coding	0.0365745	0.0365745
PEA15	NM_003768	chr1	+	160205383	160215372	mRNA	protein_coding	coding	0.110218	0.110218
SLAMF7	NM_001282590	chr1	+	160739246	160754818	mRNA	protein_coding	coding	0.0411014	0.0411014
USP21	NM_001319848	chr1	+	161159499	161165719	mRNA	protein_coding	coding	0.169744	0.169744
PPOX	NM_001350129	chr1	+	161166425	161171220	mRNA	protein_coding	coding	0.0772307	0.0802182
PPOX	NM_001365399	chr1	+	161166425	161171220	mRNA	protein_coding	coding	0.0834773	0.0802182
NDUFS2	NM_001166159	chr1	+	161202366	161214394	mRNA	protein_coding	coding	0.06472	0.06472
TOMM40L	NM_001286374	chr1	+	161226059	161230746	mRNA	protein_coding	coding	0.153511	0.153511
FCGR2B	NM_001002273	chr1	+	161663114	161678654	mRNA	protein_coding	coding	0.0390334	0.0388301
FCGR2B	NM_001002275	chr1	+	161663114	161678654	mRNA	protein_coding	coding	0.0386558	0.0388301
UHMK1	NM_144624	chr1	+	162497804	162529629	mRNA	protein_coding	coding	0.0763154	0.0763154
UAP1	NM_001324117	chr1	+	162561439	162599843	mRNA	protein_coding	coding	0.0641545	0.0641545
DDR2	NM_001014796	chr1	+	162632463	162787405	mRNA	protein_coding	coding	0.0601727	0.0601727
PBX1	NM_002585	chr1	+	164559183	164851831	mRNA	protein_coding	coding	0.142647	0.142647
POU2F1	NR_037163	chr1	+	167220885	167427340	misc_RNA	protein_coding	non-coding	0.0914623	0.0914623
DCAF6	NM_001349778	chr1	+	167936238	168075843	mRNA	protein_coding	coding	0.0721882	0.0716985
DCAF6	NM_001198957	chr1	+	167936558	168075843	mRNA	protein_coding	coding	0.0736831	0.0716985
DCAF6	NM_001349780	chr1	+	167936558	168075843	mRNA	protein_coding	coding	0.0688451	0.0716985
C1orf112	NM_001320047	chr1	+	169795039	169854079	mRNA	protein_coding	coding	0.062894	0.0619245
C1orf112	NM_001366771	chr1	+	169795039	169854079	mRNA	protein_coding	coding	0.0604339	0.0619245
C1orf112	NM_001366769	chr1	+	169795039	169854079	mRNA	protein_coding	coding	0.0612075	0.0619245
C1orf112	NM_001366772	chr1	+	169795039	169854079	mRNA	protein_coding	coding	0.0632426	0.0619245
GORAB	NM_152281	chr1	+	170532165	170553834	mRNA	protein_coding	coding	0.0874278	0.0874278
DNM3	NM_001278252	chr1	+	171841497	172133392	mRNA	protein_coding	coding	0.0867308	0.0867308
SUCO	NM_014283	chr1	+	172533149	172611833	mRNA	protein_coding	coding	0.0983124	0.0978692
SUCO	NM_001282751	chr1	+	172533117	172611833	mRNA	protein_coding	coding	0.0973838	0.0978692
DARS2	NM_001365213	chr1	+	173824672	173852017	mRNA	protein_coding	coding	0.0710455	0.0720177
DARS2	NM_001365212	chr1	+	173824672	173858546	mRNA	protein_coding	coding	0.0728603	0.0720177
RABGAP1L	NM_001366447	chr1	+	174159519	174958187	mRNA	protein_coding	coding	0.117324	0.136518
RABGAP1L	NM_001366449	chr1	+	174275099	174545904	mRNA	protein_coding	coding	0.157677	0.136518
RABGAP1L	NM_001243763	chr1	+	174874385	174958190	mRNA	protein_coding	coding	0.17591	0.136518
RABGAP1L	NM_001035230	chr1	+	174875517	174958190	mRNA	protein_coding	coding	0.182766	0.136518
CACYBP	NM_001007214	chr1	+	174999434	175012027	mRNA	protein_coding	coding	0.0497435	0.0497435
PAPPA2	NM_020318	chr1	+	176463174	176845601	mRNA	protein_coding	coding	0.0799418	0.0799418
RASAL2	NM_170692	chr1	+	178094103	178478850	mRNA	protein_coding	coding	0.124886	0.124886
RALGPS2	NM_152663	chr1	+	178725243	178921840	mRNA	protein_coding	coding	0.095121	0.095121
AXDND1	NM_144696	chr1	+	179365970	179554735	mRNA	protein_coding	coding	0.101528	0.101528
TDRD5	NM_001199089	chr1	+	179591831	179691272	mRNA	protein_coding	coding	0.0803951	0.0803951
FAM163A	NM_001329715	chr1	+	179730187	179816198	mRNA	protein_coding	coding	0.0550946	0.0453473
FAM163A	NM_001329718	chr1	+	179743290	179816198	mRNA	protein_coding	coding	0.0355999	0.0453473
TOR1AIP1	NM_001267578	chr1	+	179882284	179920076	mRNA	protein_coding	coding	0.0677662	0.0677662
MR1	NM_001195000	chr1	+	181033386	181061938	mRNA	protein_coding	coding	0.0841058	0.0841058
CACNA1E	NM_001205294	chr1	+	181483516	181808084	mRNA	protein_coding	coding	0.0677696	0.0677696
NPL	NM_001200051	chr1	+	182789772	182830384	mRNA	protein_coding	coding	0.0558872	0.0567642
NPL	NM_001200050	chr1	+	182789448	182830384	mRNA	protein_coding	coding	0.0576412	0.0567642
DHX9	NR_033302	chr1	+	182839346	182887982	misc_RNA	protein_coding	non-coding	0.0709056	0.0709056
LAMC1	NM_002293	chr1	+	183023419	183145592	mRNA	protein_coding	coding	0.0658674	0.0658674
LAMC2	NM_005562	chr1	+	183186263	183245127	mRNA	protein_coding	coding	0.0528027	0.0528027
SMG7	NM_001350221	chr1	+	183472498	183554191	mRNA	protein_coding	coding	0.099925	0.104557
SMG7	NM_001331007	chr1	+	183472498	183554191	mRNA	protein_coding	coding	0.0985014	0.104557
SMG7	NM_201569	chr1	+	183472498	183554191	mRNA	protein_coding	coding	0.123311	0.104557
SMG7	NM_173156	chr1	+	183472498	183554191	mRNA	protein_coding	coding	0.0968369	0.104557
HMCN1	NM_031935	chr1	+	185734390	186190949	mRNA	protein_coding	coding	0.0632176	0.0632176
PRG4	NM_001127709	chr1	+	186296272	186314565	mRNA	protein_coding	coding	0.0654816	0.0654816
PLA2G4A	NM_001311193	chr1	+	186828948	186988981	mRNA	protein_coding	coding	0.0633525	0.0633525
RGS2	NM_002923	chr1	+	192809038	192812275	mRNA	protein_coding	coding	0.0809087	0.0809087
RO60	NM_001042369	chr1	+	193059873	193091776	mRNA	protein_coding	coding	0.0791668	0.0791668
CFHR1	NM_001379308	chr1	+	196819730	196832189	mRNA	protein_coding	coding	0.0141164	0.0141164
CRB1	NM_001257966	chr1	+	197268203	197478455	mRNA	protein_coding	coding	0.0824453	0.0824453
PTPRC	NM_080921	chr1	+	198638967	198757476	mRNA	protein_coding	coding	0.0538082	0.0538082
LINC02789	NR_147896	chr1	+	199148597	199393307	ncRNA	lncRNA	non-coding	0.0707956	0.0707956
NAV1	NM_001167738	chr1	+	201739899	201826969	mRNA	protein_coding	coding	0.0553534	0.0553534
PPP1R12B	NM_032104	chr1	+	202462713	202592702	mRNA	protein_coding	coding	0.0672819	0.0672819
TMEM183A	NR_146287	chr1	+	203007366	203024848	misc_RNA	protein_coding	non-coding	0.118898	0.143228
TMEM183A	NR_136530	chr1	+	203007366	203024848	misc_RNA	protein_coding	non-coding	0.164517	0.143228
PPFIA4	NM_001304332	chr1	+	203026490	203078736	mRNA	protein_coding	coding	0.0619934	0.0619934
ATP2B4	NM_001365783	chr1	+	203626831	203733629	mRNA	protein_coding	coding	0.0625973	0.0625973
ZC3H11A	NM_001350266	chr1	+	203795622	203854124	mRNA	protein_coding	coding	0.154232	0.147133
ZC3H11A	NM_001319238	chr1	+	203795622	203854124	mRNA	protein_coding	coding	0.15031	0.147133
ZC3H11A	NM_001350262	chr1	+	203795622	203854124	mRNA	protein_coding	coding	0.154446	0.147133
ZC3H11A	NM_001376351	chr1	+	203795622	203854124	mRNA	protein_coding	coding	0.152558	0.147133
ZC3H11A	NM_001350263	chr1	+	203795622	203854124	mRNA	protein_coding	coding	0.135982	0.147133
ZC3H11A	NM_001376347	chr1	+	203795622	203854124	mRNA	protein_coding	coding	0.13399	0.147133
NFASC	NM_001005388	chr1	+	204828651	205022822	mRNA	protein_coding	coding	0.0548932	0.054158
NFASC	NM_015090	chr1	+	204828651	205022822	mRNA	protein_coding	coding	0.0531022	0.054158
NFASC	NM_001378329	chr1	+	204828651	205022822	mRNA	protein_coding	coding	0.0543556	0.054158
CNTN2	NR_144350	chr1	+	205043211	205078289	misc_RNA	protein_coding	non-coding	0.0492706	0.0492706
IKBKE	NM_001193322	chr1	+	206470475	206496889	mRNA	protein_coding	coding	0.0601048	0.0601048
PFKFB2	NM_001018053	chr1	+	207053274	207081024	mRNA	protein_coding	coding	0.0630026	0.0630026
C4BPA	NM_000715	chr1	+	207104232	207144972	mRNA	protein_coding	coding	0.0453449	0.0453449
CD55	NM_001300902	chr1	+	207321677	207340766	mRNA	protein_coding	coding	0.0765082	0.0765082
CR2	NM_001877	chr1	+	207454327	207489892	mRNA	protein_coding	coding	0.0559472	0.0559472
CR1	NM_000651	chr1	+	207496156	207641765	mRNA	protein_coding	coding	0.0367182	0.0367182
TRAF3IP3	NM_025228	chr1	+	209756052	209782310	mRNA	protein_coding	coding	0.0732067	0.0732067
UTP25	NM_014388	chr1	+	209827971	209857565	mRNA	protein_coding	coding	0.0438876	0.0438876
HHAT	NM_001170588	chr1	+	210328905	210676296	mRNA	protein_coding	coding	0.0583954	0.0564863
HHAT	NM_001170580	chr1	+	210329365	210676290	mRNA	protein_coding	coding	0.0547507	0.0564863
DTL	NM_001286230	chr1	+	212035552	212105006	mRNA	protein_coding	coding	0.130863	0.132495
DTL	NM_001286229	chr1	+	212035552	212105006	mRNA	protein_coding	coding	0.134264	0.132495
RPS6KC1	NM_001349664	chr1	+	213051232	213274774	mRNA	protein_coding	coding	0.189506	0.196488
RPS6KC1	NM_001136138	chr1	+	213051232	213274774	mRNA	protein_coding	coding	0.202933	0.196488
USH2A-AS2	NR_125992	chr1	+	216072464	216086917	ncRNA	lncRNA	non-coding	0.110048	0.110048
LYPLAL1	NM_001350628	chr1	+	219173830	219212865	mRNA	protein_coding	coding	0.0720567	0.0720567
MIA3	NM_001300867	chr1	+	222644302	222668012	mRNA	protein_coding	coding	0.0656176	0.0656176
FAM177B	NM_207468	chr1	+	222737215	222750660	mRNA	protein_coding	coding	0.0490256	0.0490256
DISP1	NR_165133	chr1	+	222815038	222837384	misc_RNA	protein_coding	non-coding	0.0736669	0.0700667
DISP1	NR_165111	chr1	+	222815038	222837384	misc_RNA	protein_coding	non-coding	0.0705839	0.0700667
DISP1	NR_165125	chr1	+	222815038	222837384	misc_RNA	protein_coding	non-coding	0.0860267	0.0700667
DISP1	NR_165146	chr1	+	222815080	222837384	misc_RNA	protein_coding	non-coding	0.0712517	0.0700667
DISP1	NM_001350630	chr1	+	222815038	223005995	mRNA	protein_coding	coding	0.0596483	0.0700667
SEPTIN7P13	NR_136593	chr1	+	223992729	224033859	misc_RNA	transcribed_pseudogene	non-coding	0.105982	0.105982
CNIH3	NM_001322304	chr1	+	224434848	224740554	mRNA	protein_coding	coding	0.0543768	0.0543768
DNAH14	NM_001367479	chr1	+	224929674	225399286	mRNA	protein_coding	coding	0.0737929	0.0737929
OBSCN	NM_001098623	chr1	+	228208129	228378874	mRNA	protein_coding	coding	0.0367478	0.0354632
OBSCN	NM_001271223	chr1	+	228208129	228378874	mRNA	protein_coding	coding	0.0325563	0.0354632
OBSCN	NM_052843	chr1	+	228208043	228361250	mRNA	protein_coding	coding	0.0379718	0.0354632
GALNT2	NM_004481	chr1	+	230067237	230282122	mRNA	protein_coding	coding	0.0304152	0.0304152
COG2	NM_007357	chr1	+	230642480	230693982	mRNA	protein_coding	coding	0.0323558	0.0323558
CAPN9	NM_016452	chr1	+	230747383	230801772	mRNA	protein_coding	coding	0.0356071	0.0363926
CAPN9	NM_001319676	chr1	+	230747383	230801772	mRNA	protein_coding	coding	0.0372244	0.0363926
SPRTN	NM_032018	chr1	+	231338292	231355023	mRNA	protein_coding	coding	0.0776232	0.0776232
TSNAX-DISC1	NR_028393	chr1	+	231528652	232041273	ncRNA	lncRNA	non-coding	0.058088	0.058088
DISC1	NM_001164541	chr1	+	231626789	232009654	mRNA	protein_coding	coding	0.0573173	0.0573173
EDARADD	NM_145861	chr1	+	236394285	236484930	mRNA	protein_coding	coding	0.0480807	0.0480807
LGALS8	NM_201544	chr1	+	236523981	236552979	mRNA	protein_coding	coding	0.0408655	0.0408655
ACTN2	NM_001278344	chr1	+	236686453	236764627	NA	NA	coding	0.0511208	0.0511208
RYR2	NM_001035	chr1	+	237042183	237833988	mRNA	protein_coding	coding	0.0390952	0.0390952
LOC100130331	NR_027247	chr1	+	237862174	237928319	misc_RNA	transcribed_pseudogene	non-coding	0.0324207	0.0324207
EXO1	NM_130398	chr1	+	241848203	241889939	mRNA	protein_coding	coding	0.0411417	0.0411417
SDCCAG8	NM_001350251	chr1	+	243256004	243500092	mRNA	protein_coding	coding	0.106194	0.106194
CNST	NM_152609	chr1	+	246566455	246668595	mRNA	protein_coding	coding	0.0903975	0.0903975
LOC107985115	NR_168397	chr1	+	247332053	247377232	ncRNA	lncRNA	non-coding	0.0895486	0.0895486
NLRP3	NM_004895	chr1	+	247416172	247448817	mRNA	protein_coding	coding	0.0265469	0.0268409
NLRP3	NM_001127462	chr1	+	247416172	247448817	mRNA	protein_coding	coding	0.0271717	0.0268409
TRIM58	NM_015431	chr1	+	247857186	247880136	mRNA	protein_coding	coding	0.0304278	0.0304278
LOC100288069	NR_168328	chr1	-	725758	778634	ncRNA	lncRNA	non-coding	0.128614	0.128614
NOC2L	NM_015658	chr1	-	944202	959256	mRNA	protein_coding	coding	0.0378211	0.0378211
LOC105378948	NR_168433	chr1	-	1065634	1069337	ncRNA	lncRNA	non-coding	0.14982	0.14982
UBE2J2	NM_194457	chr1	-	1253911	1273854	mRNA	protein_coding	coding	0.0487123	0.0487123
ACAP3	NM_030649	chr1	-	1292390	1307930	mRNA	protein_coding	coding	0.0681473	0.0681473
INTS11	NM_001256462	chr1	-	1311584	1324687	mRNA	protein_coding	coding	0.071099	0.0641351
INTS11	NM_001256460	chr1	-	1311584	1324687	mRNA	protein_coding	coding	0.0584002	0.0641351
DVL1	NM_004421	chr1	-	1335277	1349418	mRNA	protein_coding	coding	0.0854022	0.0854022
MXRA8	NM_001282585	chr1	-	1352688	1358547	mRNA	protein_coding	coding	0.0676051	0.0676051
CCNL2	NM_001350499	chr1	-	1385710	1399335	mRNA	protein_coding	coding	0.126667	0.126667
MRPL20	NM_001318485	chr1	-	1401908	1407293	mRNA	protein_coding	coding	0.0527507	0.0527507
CDK11B	NM_001787	chr1	-	1635224	1659004	mRNA	protein_coding	coding	0.0483399	0.0486228
CDK11B	NM_033486	chr1	-	1635224	1659004	mRNA	protein_coding	coding	0.0489056	0.0486228
CDK11A	NM_024011	chr1	-	1702378	1724357	mRNA	protein_coding	coding	0.0545958	0.05457
CDK11A	NM_001313896	chr1	-	1702378	1724357	mRNA	protein_coding	coding	0.0545441	0.05457
NADK	NM_001353641	chr1	-	1751231	1780031	mRNA	protein_coding	coding	0.0349413	0.0349413
CFAP74	NM_001304360	chr1	-	1921956	2003786	mRNA	protein_coding	coding	0.0315967	0.0315967
PEX10	NM_001374425	chr1	-	2403973	2412564	mRNA	protein_coding	coding	0.0175122	0.0175122
MMEL1	NM_033467	chr1	-	2590639	2633016	mRNA	protein_coding	coding	0.0267845	0.0267845
NPHP4	NM_015102	chr1	-	5862810	5992425	mRNA	protein_coding	coding	0.0270351	0.0270351
TNFRSF25	NM_148966	chr1	-	6461153	6466195	mRNA	protein_coding	coding	0.0530011	0.0494545
TNFRSF25	NM_001039664	chr1	-	6464110	6466195	mRNA	protein_coding	coding	0.0423613	0.0494545
KLHL21	NM_014851	chr1	-	6590723	6602869	mRNA	protein_coding	coding	0.0420592	0.0420592
RERE	NM_001042681	chr1	-	8352403	8817640	mRNA	protein_coding	coding	0.0524259	0.0524259
LZIC	NM_032368	chr1	-	9926292	9943391	mRNA	protein_coding	coding	0.0559625	0.0559625
DFFA	NM_213566	chr1	-	10460545	10472529	mRNA	protein_coding	coding	0.0407164	0.0407164
C1orf127	NM_001366227	chr1	-	10946472	10966687	mRNA	protein_coding	coding	0.0970451	0.0997251
C1orf127	NM_001170754	chr1	-	10946472	10982037	mRNA	protein_coding	coding	0.101958	0.0997251
EXOSC10	NM_002685	chr1	-	11066618	11099869	mRNA	protein_coding	coding	0.0464351	0.0464351
MTOR	NM_004958	chr1	-	11106534	11262551	mRNA	protein_coding	coding	0.0706744	0.0706744
ZBTB17	NM_001242884	chr1	-	15941868	15976132	mRNA	protein_coding	coding	0.0932825	0.088904
ZBTB17	NM_001287603	chr1	-	15941868	15976132	mRNA	protein_coding	coding	0.0840239	0.088904
ZBTB17	NM_001287604	chr1	-	15941868	15976132	mRNA	protein_coding	coding	0.0896975	0.088904
EPHA2	NM_004431	chr1	-	16124336	16156069	mRNA	protein_coding	coding	0.0665802	0.0665802
CROCCP3	NR_023386	chr1	-	16467435	16492701	misc_RNA	transcribed_pseudogene	non-coding	0.0806606	0.0806606
ESPNP	NR_026567	chr1	-	16691217	16720157	misc_RNA	transcribed_pseudogene	non-coding	0.111991	0.111991
LOC105376805	NR_135058	chr1	-	16888537	16889666	ncRNA	lncRNA	non-coding	0.00685827	0.00685827
ATP13A2	NM_001141974	chr1	-	16985957	17011928	mRNA	protein_coding	coding	0.0804462	0.0804462
ALDH4A1	NM_001319218	chr1	-	18871429	18902799	mRNA	protein_coding	coding	0.0548448	0.0548448
UBR4	NM_020765	chr1	-	19074510	19210266	mRNA	protein_coding	coding	0.0787476	0.0787476
EMC1	NM_001271427	chr1	-	19215660	19251524	mRNA	protein_coding	coding	0.0459424	0.0469722
EMC1	NM_001271429	chr1	-	19215660	19251524	mRNA	protein_coding	coding	0.0480509	0.0469722
CAPZB	NM_001206541	chr1	-	19338774	19485539	mRNA	protein_coding	coding	0.0621625	0.0621625
KIF17	NM_001122819	chr1	-	20664013	20718007	mRNA	protein_coding	coding	0.0364551	0.0364551
HP1BP3	NM_001376788	chr1	-	20740265	20786652	mRNA	protein_coding	coding	0.112691	0.112691
EIF4G3	NM_001198801	chr1	-	20806291	21176897	mRNA	protein_coding	coding	0.101747	0.101747
ECE1	NM_001113349	chr1	-	21217249	21290215	mRNA	protein_coding	coding	0.0373081	0.0457744
ECE1	NM_001397	chr1	-	21217249	21290463	mRNA	protein_coding	coding	0.0537703	0.0457744
RAP1GAP	NM_001350525	chr1	-	21596220	21669357	mRNA	protein_coding	coding	0.0803396	0.079478
RAP1GAP	NM_001350526	chr1	-	21596220	21669357	mRNA	protein_coding	coding	0.0786472	0.079478
USP48	NM_001350164	chr1	-	21678298	21783149	mRNA	protein_coding	coding	0.0588386	0.0565012
USP48	NM_001350167	chr1	-	21678298	21783149	mRNA	protein_coding	coding	0.0584713	0.0565012
USP48	NM_001032730	chr1	-	21727845	21783199	mRNA	protein_coding	coding	0.0455354	0.0565012
HSPG2	NM_005529	chr1	-	21822243	21937310	mRNA	protein_coding	coding	0.059955	0.059955
HNRNPR	NM_001297622	chr1	-	23304689	23344284	mRNA	protein_coding	coding	0.188299	0.188299
ASAP3	NM_001143778	chr1	-	23428562	23484179	mRNA	protein_coding	coding	0.0739491	0.0739491
STPG1	NM_001199012	chr1	-	24356998	24415097	mRNA	protein_coding	coding	0.0844165	0.0844165
TRIM63	NM_032588	chr1	-	26051300	26067630	mRNA	protein_coding	coding	0.0698667	0.0698667
WASF2	NM_001201404	chr1	-	27404229	27490167	mRNA	protein_coding	coding	0.353468	0.353468
RPA2	NM_001297558	chr1	-	27891525	27914797	mRNA	protein_coding	coding	0.0815431	0.0726638
RPA2	NM_002946	chr1	-	27891525	27914575	mRNA	protein_coding	coding	0.0693711	0.0726638
RPA2	NM_001355129	chr1	-	27891525	27914797	mRNA	protein_coding	coding	0.067077	0.0726638
MECR	NM_016011	chr1	-	29192656	29230934	mRNA	protein_coding	coding	0.0873274	0.0869074
MECR	NR_146212	chr1	-	29192656	29230934	misc_RNA	protein_coding	non-coding	0.0864873	0.0869074
PUM1	NM_014676	chr1	-	30931505	31065717	mRNA	protein_coding	coding	0.098971	0.098971
NKAIN1	NM_024522	chr1	-	31179744	31239887	mRNA	protein_coding	coding	0.0671486	0.0671486
COL16A1	NM_001856	chr1	-	31652263	31704017	mRNA	protein_coding	coding	0.0844012	0.0844012
ADGRB2	NM_001364857	chr1	-	31727116	31764340	mRNA	protein_coding	coding	0.152045	0.152045
PTP4A2	NM_001369858	chr1	-	31906420	31937818	mRNA	protein_coding	coding	0.124456	0.124456
TMEM234	NR_133636	chr1	-	32214476	32222371	misc_RNA	protein_coding	non-coding	0.0979984	0.0979984
MTMR9LP	NR_026850	chr1	-	32231659	32241710	misc_RNA	transcribed_pseudogene	non-coding	0.092076	0.092076
BSDC1	NM_001143889	chr1	-	32364632	32394441	mRNA	protein_coding	coding	0.0809172	0.081923
BSDC1	NM_001143890	chr1	-	32364632	32394441	mRNA	protein_coding	coding	0.0830545	0.081923
ZBTB8OS	NR_158775	chr1	-	32620822	32650932	misc_RNA	protein_coding	non-coding	0.0762535	0.0748324
ZBTB8OS	NR_158780	chr1	-	32620822	32650932	misc_RNA	protein_coding	non-coding	0.0764921	0.0748324
ZBTB8OS	NM_001366256	chr1	-	32620822	32650932	mRNA	protein_coding	coding	0.0726996	0.0748324
FNDC5	NM_001171940	chr1	-	32862267	32870912	mRNA	protein_coding	coding	0.151251	0.151251
PHC2	NM_001385109	chr1	-	33323625	33431095	mRNA	protein_coding	coding	0.0614525	0.0633138
PHC2	NM_001385112	chr1	-	33323625	33431095	mRNA	protein_coding	coding	0.0589782	0.0633138
PHC2	NM_001385119	chr1	-	33323625	33431095	mRNA	protein_coding	coding	0.0746697	0.0633138
PHC2	NM_004427	chr1	-	33323625	33349899	mRNA	protein_coding	coding	0.0493833	0.0633138
SMIM12	NM_001320261	chr1	-	34850361	34859749	mRNA	protein_coding	coding	0.0303685	0.0303685
ZMYM6	NM_007167	chr1	-	34986165	35031945	mRNA	protein_coding	coding	0.0998323	0.0998323
CLSPN	NM_022111	chr1	-	35732111	35769978	mRNA	protein_coding	coding	0.138732	0.138732
TRAPPC3	NM_001270896	chr1	-	36136571	36149486	mRNA	protein_coding	coding	0.0796218	0.0796218
MTF1	NM_005955	chr1	-	37809574	37859592	mRNA	protein_coding	coding	0.0983487	0.0983487
INPP5B	NR_158628	chr1	-	37860696	37947057	misc_RNA	protein_coding	non-coding	0.0666281	0.0669451
INPP5B	NR_158629	chr1	-	37860696	37947057	misc_RNA	protein_coding	non-coding	0.0676312	0.0669451
INPP5B	NM_001365821	chr1	-	37860696	37947057	mRNA	protein_coding	coding	0.0685402	0.0669451
INPP5B	NM_001350227	chr1	-	37860696	37931739	mRNA	protein_coding	coding	0.0679846	0.0669451
INPP5B	NM_001350228	chr1	-	37860696	37942264	mRNA	protein_coding	coding	0.0637844	0.0669451
SF3A3	NM_001320830	chr1	-	37956979	37990022	mRNA	protein_coding	coding	0.0655799	0.0644036
SF3A3	NM_006802	chr1	-	37956979	37990022	mRNA	protein_coding	coding	0.0633744	0.0644036
GJA9-MYCBP	NR_037636	chr1	-	38862489	38881626	ncRNA	lncRNA	non-coding	0.140704	0.140704
PPIEL	NR_144356	chr1	-	39522279	39559698	misc_RNA	transcribed_pseudogene	non-coding	0.0548641	0.0548641
PABPC4	NM_003819	chr1	-	39560815	39576790	mRNA	protein_coding	coding	0.157798	0.157798
PPT1	NM_000310	chr1	-	40072711	40097252	mRNA	protein_coding	coding	0.0612707	0.0612707
SCMH1	NM_001172221	chr1	-	41027198	41163017	mRNA	protein_coding	coding	0.114335	0.114335
EDN2	NM_001956	chr1	-	41478774	41484683	mRNA	protein_coding	coding	0.158381	0.158381
EBNA1BP2	NM_001159936	chr1	-	43164173	43172570	mRNA	protein_coding	coding	0.0542374	0.0542374
SLC6A9	NM_001328628	chr1	-	43996482	44017340	mRNA	protein_coding	coding	0.108044	0.108044
PTCH2	NM_001166292	chr1	-	44819843	44842944	mRNA	protein_coding	coding	0.123697	0.123697
MUTYH	NR_146883	chr1	-	45329241	45340115	misc_RNA	protein_coding	non-coding	0.101954	0.0979164
MUTYH	NM_001128425	chr1	-	45329241	45340440	mRNA	protein_coding	coding	0.096052	0.0979164
MUTYH	NM_012222	chr1	-	45329241	45340470	mRNA	protein_coding	coding	0.0960063	0.0979164
MUTYH	NM_001293196	chr1	-	45329241	45340116	mRNA	protein_coding	coding	0.097653	0.0979164
PIK3R3	NM_001328653	chr1	-	46040139	46132629	mRNA	protein_coding	coding	0.107635	0.108012
PIK3R3	NM_001328650	chr1	-	46040139	46131771	mRNA	protein_coding	coding	0.108131	0.108012
PIK3R3	NM_003629	chr1	-	46040139	46132629	mRNA	protein_coding	coding	0.108228	0.108012
POMGNT1	NM_017739	chr1	-	46188682	46198434	mRNA	protein_coding	coding	0.0907589	0.0907589
LRRC41	NM_006369	chr1	-	46277461	46303616	mRNA	protein_coding	coding	0.134837	0.134837
MKNK1	NR_146512	chr1	-	46557406	46604268	misc_RNA	protein_coding	non-coding	0.164258	0.164258
ATPAF1	NM_001256418	chr1	-	46635038	46665878	mRNA	protein_coding	coding	0.160644	0.169916
ATPAF1	NM_022745	chr1	-	46632738	46668443	mRNA	protein_coding	coding	0.180348	0.169916
CYP4A11	NR_134991	chr1	-	46929187	46941476	misc_RNA	protein_coding	non-coding	0.0410764	0.0410764
STIL	NM_001282938	chr1	-	47250138	47314147	mRNA	protein_coding	coding	0.123475	0.123475
LINC01389	NR_126355	chr1	-	47380795	47437317	ncRNA	lncRNA	non-coding	0.103759	0.103759
EPS15	NM_001981	chr1	-	51354262	51519266	mRNA	protein_coding	coding	0.120303	0.120303
ORC1	NM_004153	chr1	-	52372828	52404423	mRNA	protein_coding	coding	0.0539257	0.0540645
ORC1	NM_001190819	chr1	-	52372828	52404471	mRNA	protein_coding	coding	0.0542536	0.0540645
ORC1	NM_001190818	chr1	-	52372828	52404471	mRNA	protein_coding	coding	0.054014	0.0540645
SLC1A7	NM_006671	chr1	-	53087182	53142638	mRNA	protein_coding	coding	0.0338829	0.0338829
CZIB	NM_017887	chr1	-	53214099	53220634	mRNA	protein_coding	coding	0.0623057	0.0623057
NDC1	NR_033142	chr1	-	53765480	53838296	misc_RNA	protein_coding	non-coding	0.0749037	0.0749037
HSPB11	NR_167992	chr1	-	53921560	53946305	misc_RNA	protein_coding	non-coding	0.136843	0.136843
TMEM59	NM_001305052	chr1	-	54026680	54053573	mRNA	protein_coding	coding	0.136218	0.136218
FAM151A	NM_176782	chr1	-	54609180	54623525	mRNA	protein_coding	coding	0.0360236	0.0360236
USP24	NM_015306	chr1	-	55066358	55215364	mRNA	protein_coding	coding	0.0706224	0.0706224
DAB1	NM_001379461	chr1	-	56994777	58546726	mRNA	protein_coding	coding	0.12734	0.133355
DAB1	NM_021080	chr1	-	56994777	58250503	mRNA	protein_coding	coding	0.134703	0.133355
DAB1	NM_001353986	chr1	-	56994777	57424060	mRNA	protein_coding	coding	0.140408	0.133355
OMA1	NM_145243	chr1	-	58480718	58546726	mRNA	protein_coding	coding	0.119031	0.119031
TM2D1	NR_135160	chr1	-	61681046	61725423	misc_RNA	protein_coding	non-coding	0.0881442	0.0881442
DOCK7	NM_001272000	chr1	-	62454725	62688368	mRNA	protein_coding	coding	0.0942586	0.0960945
DOCK7	NM_001367561	chr1	-	62454725	62688386	mRNA	protein_coding	coding	0.0996792	0.0960945
DOCK7	NM_001330614	chr1	-	62454725	62688368	mRNA	protein_coding	coding	0.0997397	0.0960945
DOCK7	NM_001272001	chr1	-	62454725	62688368	mRNA	protein_coding	coding	0.0937193	0.0960945
DOCK7	NM_033407	chr1	-	62454725	62688368	mRNA	protein_coding	coding	0.0941968	0.0960945
DOCK7	NM_001272002	chr1	-	62584101	62688386	mRNA	protein_coding	coding	0.0918665	0.0960945
ITGB3BP	NM_014288	chr1	-	63440769	63523225	mRNA	protein_coding	coding	0.139976	0.139976
JAK1	NM_001321854	chr1	-	64833228	65067746	mRNA	protein_coding	coding	0.0350949	0.0350949
C1orf141	NM_001276352	chr1	-	67092165	67134970	mRNA	protein_coding	coding	0.0777278	0.0777278
WLS	NM_001193334	chr1	-	68125357	68232546	mRNA	protein_coding	coding	0.0781047	0.0781047
DEPDC1	NM_017779	chr1	-	68474151	68497082	mRNA	protein_coding	coding	0.0928201	0.0928201
ANKRD13C	NM_030816	chr1	-	70258998	70354722	mRNA	protein_coding	coding	0.0709912	0.0709912
SLC44A5	NM_001130058	chr1	-	75202128	75611114	mRNA	protein_coding	coding	0.0756956	0.0756322
SLC44A5	NM_001320287	chr1	-	75202128	75611114	mRNA	protein_coding	coding	0.0762131	0.0756322
SLC44A5	NM_001320285	chr1	-	75202128	75611114	mRNA	protein_coding	coding	0.0750162	0.0756322
ZZZ3	NM_001376156	chr1	-	77562415	77683398	mRNA	protein_coding	coding	0.117564	0.114376
ZZZ3	NM_015534	chr1	-	77562415	77682658	mRNA	protein_coding	coding	0.111416	0.114376
USP33	NM_001377432	chr1	-	77695988	77759852	mRNA	protein_coding	coding	0.0894054	0.0908926
USP33	NM_015017	chr1	-	77695988	77759852	mRNA	protein_coding	coding	0.0888325	0.0908926
USP33	NM_001377437	chr1	-	77695988	77759852	mRNA	protein_coding	coding	0.0963859	0.0908926
USP33	NM_001377434	chr1	-	77695988	77759852	mRNA	protein_coding	coding	0.0894513	0.0908926
FUBP1	NR_146539	chr1	-	77944054	77979072	misc_RNA	protein_coding	non-coding	0.235188	0.235188
TTLL7	NM_001350214	chr1	-	83865023	83999132	mRNA	protein_coding	coding	0.0842919	0.0836821
TTLL7	NM_001350215	chr1	-	83865023	83999132	mRNA	protein_coding	coding	0.0830081	0.0836821
SSX2IP	NM_014021	chr1	-	84643705	84690461	mRNA	protein_coding	coding	0.0662251	0.0662251
BCL10	NM_001320715	chr1	-	85265775	85276632	mRNA	protein_coding	coding	0.0574155	0.0574155
COL24A1	NM_152890	chr1	-	85729232	86156772	mRNA	protein_coding	coding	0.0926346	0.0933783
COL24A1	NR_146343	chr1	-	85729232	86156471	misc_RNA	protein_coding	non-coding	0.0929223	0.0933783
COL24A1	NR_146344	chr1	-	85729232	86156471	misc_RNA	protein_coding	non-coding	0.0927484	0.0933783
COL24A1	NR_146345	chr1	-	85729232	86156471	misc_RNA	protein_coding	non-coding	0.0916102	0.0933783
COL24A1	NR_146340	chr1	-	85729232	86156984	misc_RNA	protein_coding	non-coding	0.0976566	0.0933783
COL24A1	NR_146342	chr1	-	85729232	86156772	misc_RNA	protein_coding	non-coding	0.0926271	0.0933783
ODF2L	NM_001184766	chr1	-	86346823	86396342	mRNA	protein_coding	coding	0.101557	0.10212
ODF2L	NM_001007022	chr1	-	86346836	86396323	mRNA	protein_coding	coding	0.102617	0.10212
KYAT3	NR_146183	chr1	-	88921043	88992748	misc_RNA	protein_coding	non-coding	0.0742807	0.0724247
KYAT3	NR_146185	chr1	-	88921043	88992748	misc_RNA	protein_coding	non-coding	0.0776543	0.0724247
KYAT3	NM_001008662	chr1	-	88935772	88992960	mRNA	protein_coding	coding	0.0711381	0.0724247
KYAT3	NM_001349447	chr1	-	88935772	88992960	mRNA	protein_coding	coding	0.0663839	0.0724247
GBP3	NR_135007	chr1	-	89006676	89022866	misc_RNA	protein_coding	non-coding	0.0517204	0.0517204
TGFBR3	NM_001195684	chr1	-	91680342	91906002	mRNA	protein_coding	coding	0.119121	0.11962
TGFBR3	NM_003243	chr1	-	91680342	91886151	mRNA	protein_coding	coding	0.121718	0.11962
TGFBR3	NR_036634	chr1	-	91680342	91886151	misc_RNA	protein_coding	non-coding	0.118146	0.11962
GLMN	NR_135089	chr1	-	92246397	92299009	misc_RNA	protein_coding	non-coding	0.121998	0.121998
GFI1	NM_005263	chr1	-	92473042	92486925	mRNA	protein_coding	coding	0.137529	0.137529
EVI5	NM_001377212	chr1	-	92508695	92785108	mRNA	protein_coding	coding	0.10865	0.122868
EVI5	NM_001377211	chr1	-	92508695	92785108	mRNA	protein_coding	coding	0.137085	0.122868
CNN3	NM_001839	chr1	-	94896956	94927110	mRNA	protein_coding	coding	0.063427	0.063427
FRRS1	NM_001013660	chr1	-	99703966	99765793	mRNA	protein_coding	coding	0.0861364	0.0861364
LRRC39	NM_001256387	chr1	-	100148447	100178273	mRNA	protein_coding	coding	0.110958	0.110958
COL11A1	NM_001190709	chr1	-	102876466	103108496	mRNA	protein_coding	coding	0.0636813	0.0636813
LINC01677	NR_146609	chr1	-	105927623	106028253	ncRNA	lncRNA	non-coding	0.0517977	0.0517977
AKNAD1	NM_152763	chr1	-	108815902	108857094	mRNA	protein_coding	coding	0.0756897	0.0756897
CLCC1	NM_001048210	chr1	-	108929505	108963484	mRNA	protein_coding	coding	0.0513069	0.0535847
CLCC1	NM_001377470	chr1	-	108929505	108963484	mRNA	protein_coding	coding	0.0556727	0.0535847
C1orf194	NR_158762	chr1	-	109105954	109113831	misc_RNA	protein_coding	non-coding	0.0544131	0.0544131
PSRC1	NM_001363309	chr1	-	109279553	109283168	mRNA	protein_coding	coding	0.0730002	0.0947071
PSRC1	NM_001350241	chr1	-	109279553	109283168	mRNA	protein_coding	coding	0.113313	0.0947071
EPS8L3	NM_139053	chr1	-	109750079	109763923	mRNA	protein_coding	coding	0.0478818	0.0478818
SLC16A4	NM_001201546	chr1	-	110362856	110391026	mRNA	protein_coding	coding	0.0709839	0.0709839
DRAM2	NM_001349881	chr1	-	111117169	111140216	mRNA	protein_coding	coding	0.0618439	0.0650409
DRAM2	NM_001349887	chr1	-	111117169	111140216	mRNA	protein_coding	coding	0.0697957	0.0650409
DRAM2	NM_001349888	chr1	-	111117169	111140216	mRNA	protein_coding	coding	0.0635097	0.0650409
DRAM2	NR_146307	chr1	-	111117169	111140216	misc_RNA	protein_coding	non-coding	0.0655425	0.0650409
ST7L	NM_017744	chr1	-	112523514	112619141	mRNA	protein_coding	coding	0.148448	0.148448
PHTF1	NR_136565	chr1	-	113697204	113759540	misc_RNA	protein_coding	non-coding	0.0984035	0.0984035
PTPN22	NM_015967	chr1	-	113813810	113871712	mRNA	protein_coding	coding	0.104543	0.103624
PTPN22	NM_012411	chr1	-	113813810	113871759	mRNA	protein_coding	coding	0.102604	0.103624
SYT6	NM_001366226	chr1	-	114089291	114153869	mRNA	protein_coding	coding	0.10046	0.10046
CSDE1	NM_001130523	chr1	-	114716915	114757984	mRNA	protein_coding	coding	0.122714	0.122714
TSPAN2	NM_001308315	chr1	-	115048010	115089500	mRNA	protein_coding	coding	0.0653687	0.0653687
IGSF3	NM_001007237	chr1	-	116574407	116667733	mRNA	protein_coding	coding	0.0799788	0.0799788
LOC101929099	NR_110786	chr1	-	117025481	117059490	ncRNA	lncRNA	non-coding	0.0625728	0.0625728
SPAG17	NM_206996	chr1	-	117953590	118185228	mRNA	protein_coding	coding	0.0834555	0.0834555
REG4	NM_001159352	chr1	-	119794016	119811460	mRNA	protein_coding	coding	0.0188069	0.0188069
NOTCH2	NM_024408	chr1	-	119911552	120069662	mRNA	protein_coding	coding	0.0662764	0.0662764
FAM72C	NM_001287385	chr1	-	143955363	143972006	mRNA	protein_coding	coding	0.165048	0.165048
NBPF15	NM_001170755	chr1	-	144421389	144461669	mRNA	protein_coding	coding	0.0490655	0.0472726
NBPF15	NM_001385373	chr1	-	144421389	144461669	mRNA	protein_coding	coding	0.0463064	0.0472726
NBPF15	NM_001385404	chr1	-	144421389	144461669	mRNA	protein_coding	coding	0.0474515	0.0472726
NBPF15	NM_001385405	chr1	-	144421389	144461669	mRNA	protein_coding	coding	0.042036	0.0472726
NBPF15	NM_001385410	chr1	-	144421389	144461669	mRNA	protein_coding	coding	0.0426207	0.0472726
NBPF15	NM_001385413	chr1	-	144421389	144461669	mRNA	protein_coding	coding	0.042679	0.0472726
NBPF15	NM_001385421	chr1	-	144421389	144461669	mRNA	protein_coding	coding	0.0551591	0.0472726
NBPF15	NM_001385425	chr1	-	144421389	144461669	mRNA	protein_coding	coding	0.0503249	0.0472726
NBPF15	NM_001385426	chr1	-	144421389	144461669	mRNA	protein_coding	coding	0.0530279	0.0472726
NBPF15	NM_001385436	chr1	-	144421389	144461669	mRNA	protein_coding	coding	0.0472664	0.0472726
NBPF15	NM_001385443	chr1	-	144421389	144461669	mRNA	protein_coding	coding	0.0423775	0.0472726
NBPF15	NM_001385446	chr1	-	144421389	144461669	mRNA	protein_coding	coding	0.0473911	0.0472726
NBPF15	NM_001385447	chr1	-	144421389	144461669	mRNA	protein_coding	coding	0.0438813	0.0472726
SRGAP2B	NM_001385227	chr1	-	144887287	145095380	mRNA	protein_coding	coding	0.223978	0.223978
ITGA10	NM_001303041	chr1	-	145891207	145910189	mRNA	protein_coding	coding	0.0771212	0.0771212
NBPF10	NM_001039703	chr1	-	146064698	146144804	mRNA	protein_coding	coding	0.112944	0.112944
ACP6	NR_136633	chr1	-	147647367	147670524	misc_RNA	protein_coding	non-coding	0.0462811	0.0462811
NBPF11	NM_001385477	chr1	-	148102150	148152281	mRNA	protein_coding	coding	0.0499341	0.0479691
NBPF11	NM_001385478	chr1	-	148102150	148152281	mRNA	protein_coding	coding	0.0466858	0.0479691
NBPF11	NM_001385479	chr1	-	148102150	148152281	mRNA	protein_coding	coding	0.0484452	0.0479691
NBPF11	NR_169628	chr1	-	148102150	148152281	misc_RNA	protein_coding	non-coding	0.0465937	0.0479691
NBPF11	NM_001385469	chr1	-	148102150	148152281	mRNA	protein_coding	coding	0.0481641	0.0479691
NBPF11	NM_183372	chr1	-	148102150	148152281	mRNA	protein_coding	coding	0.0481929	0.0479691
NBPF14	NM_015383	chr1	-	148531384	148595717	mRNA	protein_coding	coding	0.140524	0.140524
NBPF9	NM_001277444	chr1	-	149054032	149082311	mRNA	protein_coding	coding	0.0162103	0.0162103
ANP32E	NM_001136479	chr1	-	150218416	150234678	mRNA	protein_coding	coding	0.0830616	0.0830616
MCL1	NM_021960	chr1	-	150574557	150579610	mRNA	protein_coding	coding	0.208727	0.208727
ARNT	NM_001350225	chr1	-	150809713	150876599	mRNA	protein_coding	coding	0.0958119	0.0958119
MINDY1	NM_001376666	chr1	-	150996834	151006902	mRNA	protein_coding	coding	0.0499976	0.0553282
MINDY1	NM_001163258	chr1	-	150996535	151008393	mRNA	protein_coding	coding	0.0601258	0.0553282
PI4KB	NM_001369626	chr1	-	151291796	151327715	mRNA	protein_coding	coding	0.112003	0.112003
RFX5	NM_001379419	chr1	-	151340639	151347252	mRNA	protein_coding	coding	0.132129	0.132129
CELF3	NM_001172648	chr1	-	151700057	151716803	mRNA	protein_coding	coding	0.0913806	0.0916869
CELF3	NM_001291106	chr1	-	151700057	151716803	mRNA	protein_coding	coding	0.0919933	0.0916869
MRPL9	NM_001300733	chr1	-	151759646	151763496	mRNA	protein_coding	coding	0.0859822	0.0859822
FLG2	NM_001014342	chr1	-	152348734	152360006	mRNA	protein_coding	coding	0.0264927	0.0264927
S100A3	NM_002960	chr1	-	153547328	153549258	mRNA	protein_coding	coding	0.0166111	0.0166111
TPM3	NM_001349679	chr1	-	154155307	154183218	mRNA	protein_coding	coding	0.13254	0.145568
TPM3	NM_001278188	chr1	-	154155307	154183218	mRNA	protein_coding	coding	0.161917	0.145568
TPM3	NM_001364682	chr1	-	154161812	154192100	mRNA	protein_coding	coding	0.14625	0.145568
ADAR	NM_015841	chr1	-	154582057	154608186	mRNA	protein_coding	coding	0.0631805	0.0556459
ADAR	NM_015840	chr1	-	154582057	154608186	mRNA	protein_coding	coding	0.0589661	0.0556459
ADAR	NM_001025107	chr1	-	154582057	154627971	mRNA	protein_coding	coding	0.0501878	0.0556459
ADAR	NM_001365045	chr1	-	154582057	154627997	mRNA	protein_coding	coding	0.0502491	0.0556459
KCNN3	NM_001204087	chr1	-	154697465	154870278	mRNA	protein_coding	coding	0.059075	0.059075
PBXIP1	NM_020524	chr1	-	154944082	154956099	mRNA	protein_coding	coding	0.0544153	0.0544153
SHC1	NM_183001	chr1	-	154962297	154970747	mRNA	protein_coding	coding	0.0940904	0.0940904
DCST2	NM_144622	chr1	-	155018526	155033781	mRNA	protein_coding	coding	0.0476858	0.0476858
MUC1	NM_001204296	chr1	-	155185823	155192909	mRNA	protein_coding	coding	0.0629015	0.0591643
MUC1	NM_001204288	chr1	-	155185823	155192909	mRNA	protein_coding	coding	0.0559609	0.0591643
THBS3	NM_001252608	chr1	-	155195587	155207897	mRNA	protein_coding	coding	0.0854322	0.0816792
THBS3	NR_045553	chr1	-	155195587	155207897	misc_RNA	protein_coding	non-coding	0.0799349	0.0816792
THBS3	NM_007112	chr1	-	155195587	155207897	mRNA	protein_coding	coding	0.0799324	0.0816792
CLK2	NM_003993	chr1	-	155262867	155273504	mRNA	protein_coding	coding	0.186606	0.18652
CLK2	NM_001294338	chr1	-	155262867	155273504	mRNA	protein_coding	coding	0.186434	0.18652
PKLR	NM_000298	chr1	-	155289292	155301438	mRNA	protein_coding	coding	0.0827303	0.0827303
RUSC1-AS1	NR_145424	chr1	-	155316853	155324176	ncRNA	lncRNA	non-coding	0.368125	0.368125
ASH1L	NM_001366177	chr1	-	155335267	155562803	mRNA	protein_coding	coding	0.0975063	0.0975063
YY1AP1	NM_001198903	chr1	-	155659441	155688656	mRNA	protein_coding	coding	0.0478752	0.0457699
YY1AP1	NM_001198899	chr1	-	155659441	155679829	mRNA	protein_coding	coding	0.0430631	0.0457699
GON4L	NM_001282856	chr1	-	155749657	155859400	mRNA	protein_coding	coding	0.0533395	0.0529911
GON4L	NM_001282860	chr1	-	155749659	155857214	mRNA	protein_coding	coding	0.0526426	0.0529911
ARHGEF2	NM_001350110	chr1	-	155946838	155979290	mRNA	protein_coding	coding	0.0705012	0.0705012
UBQLN4	NM_001304342	chr1	-	156035298	156053798	mRNA	protein_coding	coding	0.0716235	0.0716235
PAQR6	NM_001272112	chr1	-	156243320	156248117	mRNA	protein_coding	coding	0.118845	0.118845
GLMP	NM_001256604	chr1	-	156292686	156295689	mRNA	protein_coding	coding	0.0717703	0.0717703
MIR9-1HG	NR_168072	chr1	-	156404255	156421769	ncRNA	lncRNA	non-coding	0.121863	0.121863
ISG20L2	NM_001370151	chr1	-	156721890	156728766	mRNA	protein_coding	coding	0.0164926	0.0164926
SH2D2A	NM_003975	chr1	-	156806242	156816848	mRNA	protein_coding	coding	0.0544719	0.0544719
ARHGEF11	NM_198236	chr1	-	156934839	157045742	mRNA	protein_coding	coding	0.0444335	0.0440886
ARHGEF11	NM_001377419	chr1	-	156934839	157045742	mRNA	protein_coding	coding	0.0427665	0.0440886
ARHGEF11	NM_014784	chr1	-	156934839	157045742	mRNA	protein_coding	coding	0.0450571	0.0440886
CD5L	NM_005894	chr1	-	157830910	157841808	mRNA	protein_coding	coding	0.0207745	0.0207745
SPTA1	NM_003126	chr1	-	158610703	158686715	mRNA	protein_coding	coding	0.0345305	0.0345305
CFAP45	NM_012337	chr1	-	159872363	159900165	mRNA	protein_coding	coding	0.0562936	0.0562936
TAGLN2	NM_001277223	chr1	-	159918110	159924595	mRNA	protein_coding	coding	0.047236	0.047236
DCAF8	NR_028104	chr1	-	160215719	160262549	misc_RNA	protein_coding	non-coding	0.118159	0.118159
PEX19	NM_001193644	chr1	-	160276808	160285151	mRNA	protein_coding	coding	0.135457	0.135457
CD244	NM_001166664	chr1	-	160830159	160862887	mRNA	protein_coding	coding	0.0335176	0.0335176
TSTD1	NM_001113207	chr1	-	161037631	161038964	mRNA	protein_coding	coding	0.0945884	0.0945884
USF1	NM_007122	chr1	-	161039250	161045977	mRNA	protein_coding	coding	0.0777028	0.0777028
NR1I3	NM_001077476	chr1	-	161229668	161238203	mRNA	protein_coding	coding	0.107686	0.107686
LRRC52-AS1	NR_026744	chr1	-	165476841	165582155	ncRNA	lncRNA	non-coding	0.0627098	0.0627098
TMCO1	NM_001256164	chr1	-	165724290	165768922	mRNA	protein_coding	coding	0.0959398	0.0959398
CD247	NM_001378515	chr1	-	167430639	167518529	mRNA	protein_coding	coding	0.0330058	0.0330058
ADCY10	NM_001167749	chr1	-	167809385	167914134	mRNA	protein_coding	coding	0.061859	0.0592582
ADCY10	NM_001297772	chr1	-	167809385	167914134	mRNA	protein_coding	coding	0.0569011	0.0592582
GPR161	NM_001349632	chr1	-	168079541	168137667	mRNA	protein_coding	coding	0.0253251	0.0253251
SLC19A2	NM_006996	chr1	-	169463910	169485944	mRNA	protein_coding	coding	0.0491368	0.0491368
SELL	NR_029467	chr1	-	169690666	169708857	misc_RNA	protein_coding	non-coding	0.0568852	0.0550558
SELL	NM_000655	chr1	-	169690666	169711620	mRNA	protein_coding	coding	0.0536837	0.0550558
SCYL3	NM_181093	chr1	-	169853075	169893959	mRNA	protein_coding	coding	0.0433345	0.0433345
KIFAP3	NM_001204517	chr1	-	169921328	170068915	mRNA	protein_coding	coding	0.105918	0.105806
KIFAP3	NM_001204514	chr1	-	169921328	170074738	mRNA	protein_coding	coding	0.105526	0.105806
KIFAP3	NM_001204516	chr1	-	169921328	170074738	mRNA	protein_coding	coding	0.105998	0.105806
GAS5	NR_152532	chr1	-	173863898	173867991	ncRNA	lncRNA	non-coding	0.21897	0.217883
GAS5	NR_152531	chr1	-	173863898	173867991	ncRNA	lncRNA	non-coding	0.217187	0.217883
GAS5	NR_152526	chr1	-	173863898	173867991	ncRNA	lncRNA	non-coding	0.217494	0.217883
RC3H1	NM_172071	chr1	-	173931083	174022357	mRNA	protein_coding	coding	0.070294	0.0694509
RC3H1	NM_001300850	chr1	-	173931083	173993072	mRNA	protein_coding	coding	0.0685609	0.0694509
TNR	NM_001328635	chr1	-	175315194	175743595	mRNA	protein_coding	coding	0.0848785	0.0848785
ASTN1	NM_004319	chr1	-	176861066	177164712	mRNA	protein_coding	coding	0.102618	0.102618
CRYZL2P-SEC16B	NM_001356505	chr1	-	177928787	178038007	mRNA	protein_coding	coding	0.069373	0.0697587
CRYZL2P-SEC16B	NR_151492	chr1	-	177945334	178037976	misc_RNA	protein_coding	non-coding	0.0703372	0.0697587
CRYZL2P	NR_151486	chr1	-	178006139	178038007	misc_RNA	transcribed_pseudogene	non-coding	0.0989493	0.0989493
TOR1AIP2	NM_001349937	chr1	-	179839975	179877803	mRNA	protein_coding	coding	0.0950029	0.0956504
TOR1AIP2	NM_001199260	chr1	-	179839975	179877803	mRNA	protein_coding	coding	0.0962979	0.0956504
TPR	NM_003292	chr1	-	186311653	186375253	mRNA	protein_coding	coding	0.0595887	0.0595887
UCHL5	NM_001350841	chr1	-	193012253	193059360	mRNA	protein_coding	coding	0.103273	0.105322
UCHL5	NM_001350845	chr1	-	193017723	193059360	mRNA	protein_coding	coding	0.10737	0.105322
KCNT2	NM_198503	chr1	-	196225780	196608440	mRNA	protein_coding	coding	0.0426677	0.0421801
KCNT2	NM_001287820	chr1	-	196225780	196608440	mRNA	protein_coding	coding	0.0416738	0.0421801
ZBTB41	NR_135153	chr1	-	197153681	197201293	misc_RNA	protein_coding	non-coding	0.0812898	0.0812898
ATP6V1G3	NM_001376862	chr1	-	198523221	198540680	mRNA	protein_coding	coding	0.050098	0.050098
MIR181A1HG	NR_040073	chr1	-	198808002	198937429	ncRNA	lncRNA	non-coding	0.0907784	0.0907784
KIF14	NM_014875	chr1	-	200551499	200620751	mRNA	protein_coding	coding	0.046211	0.0470475
KIF14	NM_001305792	chr1	-	200551496	200618838	mRNA	protein_coding	coding	0.0479459	0.0470475
KIF21B	NM_001252103	chr1	-	200969389	201023714	mRNA	protein_coding	coding	0.0536538	0.0526614
KIF21B	NM_001252102	chr1	-	200969389	201023714	mRNA	protein_coding	coding	0.0536057	0.0526614
KIF21B	NM_017596	chr1	-	200969389	201023714	mRNA	protein_coding	coding	0.050696	0.0526614
TMEM9	NM_001288566	chr1	-	201134770	201154555	mRNA	protein_coding	coding	0.0408015	0.0408015
TNNT2	NM_001276347	chr1	-	201359013	201377680	mRNA	protein_coding	coding	0.0413111	0.0447203
TNNT2	NM_001276346	chr1	-	201359013	201377680	mRNA	protein_coding	coding	0.0483731	0.0447203
KDM5B	NM_001347591	chr1	-	202725184	202809470	mRNA	protein_coding	coding	0.0767558	0.0748095
KDM5B	NM_001314042	chr1	-	202725184	202809470	mRNA	protein_coding	coding	0.0730074	0.0748095
MYBPH	NM_004997	chr1	-	203167810	203175826	mRNA	protein_coding	coding	0.0631984	0.0631984
CHIT1	NR_045785	chr1	-	203216078	203229673	misc_RNA	protein_coding	non-coding	0.0313612	0.0310079
CHIT1	NM_003465	chr1	-	203216078	203229673	mRNA	protein_coding	coding	0.0306192	0.0310079
LINC01136	NR_034151	chr1	-	203298757	203305325	ncRNA	lncRNA	non-coding	0.0643123	0.0643123
ETNK2	NM_001297761	chr1	-	204131061	204152044	mRNA	protein_coding	coding	0.058862	0.058862
PIK3C2B	NM_001377335	chr1	-	204422637	204494805	mRNA	protein_coding	coding	0.0813999	0.0813999
DSTYK	NM_199462	chr1	-	205142504	205211702	mRNA	protein_coding	coding	0.0813338	0.0813338
MFSD4A-AS1	NR_027086	chr1	-	205554271	205569305	ncRNA	lncRNA	non-coding	0.14109	0.14109
RAB29	NM_001135662	chr1	-	205767985	205775482	mRNA	protein_coding	coding	0.081278	0.081278
FCAMR	NM_001170631	chr1	-	206957966	206970460	mRNA	protein_coding	coding	0.0224049	0.0224049
C1orf116	NM_023938	chr1	-	207018521	207032756	mRNA	protein_coding	coding	0.0737056	0.0737056
YOD1	NM_001276320	chr1	-	207043848	207052980	mRNA	protein_coding	coding	0.0883374	0.0883374
CD34	NM_001025109	chr1	-	207880971	207911125	mRNA	protein_coding	coding	0.0689692	0.0689692
PLXNA2	NM_025179	chr1	-	208022242	208244384	mRNA	protein_coding	coding	0.0853263	0.0853263
LAMB3	NM_000228	chr1	-	209614872	209652425	mRNA	protein_coding	coding	0.0323099	0.0323099
KCNH1	NM_002238	chr1	-	210678313	211134148	mRNA	protein_coding	coding	0.0646556	0.0646556
INTS7	NM_001199811	chr1	-	211940398	212035660	mRNA	protein_coding	coding	0.067147	0.0669679
INTS7	NM_015434	chr1	-	211940402	212035557	mRNA	protein_coding	coding	0.0667888	0.0669679
ANGEL2	NM_001300758	chr1	-	212992181	213015875	mRNA	protein_coding	coding	0.0883487	0.0870516
ANGEL2	NM_144567	chr1	-	212992181	213015867	mRNA	protein_coding	coding	0.0859166	0.0870516
USH2A	NM_206933	chr1	-	215622890	216423448	mRNA	protein_coding	coding	0.124204	0.124204
ESRRG	NM_001243510	chr1	-	216503250	217137702	mRNA	protein_coding	coding	0.177704	0.196943
ESRRG	NM_206594	chr1	-	216503245	217089645	mRNA	protein_coding	coding	0.17981	0.196943
ESRRG	NM_001243519	chr1	-	216503245	216723472	mRNA	protein_coding	coding	0.215111	0.196943
ESRRG	NM_001243515	chr1	-	216503250	216723429	mRNA	protein_coding	coding	0.215149	0.196943
EPRS1	NM_004446	chr1	-	219968599	220046505	mRNA	protein_coding	coding	0.0499741	0.0499741
LINC01655	NR_125989	chr1	-	221827665	221840666	ncRNA	lncRNA	non-coding	0.0313405	0.0313405
TAF1A	NM_005681	chr1	-	222558312	222589933	mRNA	protein_coding	coding	0.0385596	0.0385596
TP53BP2	NM_005426	chr1	-	223779892	223845972	mRNA	protein_coding	coding	0.0344474	0.0341939
TP53BP2	NM_001031685	chr1	-	223779892	223845947	mRNA	protein_coding	coding	0.0339255	0.0341939
NVL	NM_001243147	chr1	-	224227333	224330189	mRNA	protein_coding	coding	0.0610748	0.0602244
NVL	NM_001243146	chr1	-	224227333	224330189	mRNA	protein_coding	coding	0.0593314	0.0602244
WDR26	NM_001379403	chr1	-	224385146	224434797	mRNA	protein_coding	coding	0.137619	0.137619
LBR	NM_002296	chr1	-	225401501	225428038	mRNA	protein_coding	coding	0.0309004	0.0309004
ENAH	NM_001008493	chr1	-	225486829	225653123	mRNA	protein_coding	coding	0.0774251	0.0774251
PARP1	NM_001618	chr1	-	226360690	226408093	mRNA	protein_coding	coding	0.0220207	0.0220207
CDC42BPA	NM_001366019	chr1	-	226989864	227318492	mRNA	protein_coding	coding	0.0713278	0.0713278
MRPL55	NM_181465	chr1	-	228106678	228109312	mRNA	protein_coding	coding	0.0125987	0.0125987
TTC13	NM_001376507	chr1	-	230906242	230978861	mRNA	protein_coding	coding	0.0422772	0.0422404
TTC13	NM_001376508	chr1	-	230906242	230978861	mRNA	protein_coding	coding	0.0421997	0.0422404
SIPA1L2	NM_020808	chr1	-	232397965	232630133	mRNA	protein_coding	coding	0.041178	0.041178
PCNX2	NM_014801	chr1	-	232983434	233295725	mRNA	protein_coding	coding	0.0522951	0.0522951
RBM34	NR_144491	chr1	-	235131182	235161250	misc_RNA	protein_coding	non-coding	0.0520584	0.0520584
ARID4B	NM_031371	chr1	-	235166901	235328179	mRNA	protein_coding	coding	0.0824634	0.0824634
LYST	NM_000081	chr1	-	235661040	235866906	mRNA	protein_coding	coding	0.0640261	0.0638593
LYST	NM_001301365	chr1	-	235661030	235883708	mRNA	protein_coding	coding	0.0636925	0.0638593
HEATR1	NM_018072	chr1	-	236549004	236604516	mRNA	protein_coding	coding	0.0357481	0.0357481
RGS7	NM_001364886	chr1	-	240775513	241357205	mRNA	protein_coding	coding	0.0897096	0.079061
RGS7	NM_002924	chr1	-	240775513	241357230	mRNA	protein_coding	coding	0.0779486	0.079061
RGS7	NM_001350115	chr1	-	240775513	241357230	mRNA	protein_coding	coding	0.0722928	0.079061
RGS7	NM_001374807	chr1	-	240774741	241356958	mRNA	protein_coding	coding	0.0752142	0.079061
PLD5	NM_001372062	chr1	-	242082985	242524697	mRNA	protein_coding	coding	0.0542201	0.0542201
CEP170	NM_014812	chr1	-	243124427	243255281	mRNA	protein_coding	coding	0.122049	0.122049
AKT3	NM_001370074	chr1	-	243499723	243851079	mRNA	protein_coding	coding	0.0827907	0.0827907
SMYD3	NM_001167740	chr1	-	245749346	246507279	mRNA	protein_coding	coding	0.0738579	0.0738579
AHCTF1	NM_015446	chr1	-	246839097	246931358	mRNA	protein_coding	coding	0.0584835	0.0604808
AHCTF1	NM_001323342	chr1	-	246839097	246931948	mRNA	protein_coding	coding	0.0585067	0.0604808
AHCTF1	NR_136586	chr1	-	246839097	246931948	misc_RNA	protein_coding	non-coding	0.066207	0.0604808
AHCTF1	NM_001323343	chr1	-	246839097	246931948	mRNA	protein_coding	coding	0.0585626	0.0604808
LYPD8	NM_001291283	chr1	-	248739415	248755787	mRNA	protein_coding	coding	0.025315	0.025315
TPO	NM_175722	chr2	+	1414407	1542727	mRNA	protein_coding	coding	0.031299	0.031299
RSAD2	NM_080657	chr2	+	6877776	6898239	mRNA	protein_coding	coding	0.0143398	0.0143398
ASAP2	NM_001135191	chr2	+	9206764	9405683	mRNA	protein_coding	coding	0.0322125	0.0322125
CPSF3	NM_001321836	chr2	+	9423536	9473110	mRNA	protein_coding	coding	0.0315845	0.0315845
IAH1	NM_001320858	chr2	+	9475054	9489727	mRNA	protein_coding	coding	0.0314962	0.0314962
RRM2	NR_164157	chr2	+	10122738	10211010	misc_RNA	protein_coding	non-coding	0.054215	0.054215
C2orf50	NM_001371320	chr2	+	11133127	11151317	mRNA	protein_coding	coding	0.0241939	0.0241939
SLC66A3	NM_001282711	chr2	+	11155466	11178856	mRNA	protein_coding	coding	0.0435818	0.0435818
GREB1	NM_014668	chr2	+	11534044	11642788	mRNA	protein_coding	coding	0.0222017	0.0222017
LPIN1	NM_001349207	chr2	+	11677543	11827407	mRNA	protein_coding	coding	0.0261564	0.033655
LPIN1	NM_001261427	chr2	+	11724314	11827407	mRNA	protein_coding	coding	0.0284224	0.033655
LPIN1	NM_001349206	chr2	+	11746631	11827407	mRNA	protein_coding	coding	0.0261045	0.033655
LPIN1	NM_001349201	chr2	+	11746631	11827407	mRNA	protein_coding	coding	0.0539369	0.033655
LINC00954	NR_033875	chr2	+	19868853	19885047	ncRNA	lncRNA	non-coding	0.0769715	0.0769715
TDRD15	NM_001306137	chr2	+	21123967	21144368	mRNA	protein_coding	coding	0.0866142	0.0866142
KLHL29	NM_052920	chr2	+	23385178	23708606	mRNA	protein_coding	coding	0.0911998	0.0911998
UBXN2A	NM_181713	chr2	+	23940462	24004909	mRNA	protein_coding	coding	0.089723	0.089723
MFSD2B	NM_001346880	chr2	+	24010084	24026775	mRNA	protein_coding	coding	0.0482591	0.0482591
FAM228B	NM_001291328	chr2	+	24076832	24169638	mRNA	protein_coding	coding	0.101491	0.101491
NCOA1	NM_001362952	chr2	+	24491876	24770701	mRNA	protein_coding	coding	0.166921	0.166922
NCOA1	NM_001362954	chr2	+	24491876	24770701	mRNA	protein_coding	coding	0.166924	0.166922
CENPO	NR_136183	chr2	+	24793424	24822376	misc_RNA	protein_coding	non-coding	0.0635615	0.0635615
EFR3B	NM_014971	chr2	+	25042075	25159135	mRNA	protein_coding	coding	0.0357911	0.0357911
SELENOI	NM_033505	chr2	+	26346142	26395885	mRNA	protein_coding	coding	0.079154	0.079154
CENPA	NM_001042426	chr2	+	26786014	26794587	mRNA	protein_coding	coding	0.0673403	0.0673403
CAD	NM_001306079	chr2	+	27217389	27243792	mRNA	protein_coding	coding	0.0734828	0.0734828
DNAJC5G	NR_130126	chr2	+	27275432	27281498	misc_RNA	protein_coding	non-coding	0.107269	0.107269
SNX17	NR_049784	chr2	+	27370615	27377535	misc_RNA	protein_coding	non-coding	0.172022	0.164877
SNX17	NR_049785	chr2	+	27370615	27377535	misc_RNA	protein_coding	non-coding	0.156964	0.164877
SNX17	NR_049782	chr2	+	27370615	27377535	misc_RNA	protein_coding	non-coding	0.16457	0.164877
BABAM2	NM_001329114	chr2	+	27890614	28338900	mRNA	protein_coding	coding	0.140204	0.140547
BABAM2	NR_137439	chr2	+	27890614	28338900	misc_RNA	protein_coding	non-coding	0.140008	0.140547
BABAM2	NM_199192	chr2	+	27890614	28338900	mRNA	protein_coding	coding	0.141503	0.140547
PLB1	NM_001170585	chr2	+	28496070	28643787	mRNA	protein_coding	coding	0.0335331	0.0335331
WDR43	NM_015131	chr2	+	28894666	28948219	mRNA	protein_coding	coding	0.058192	0.058192
CLIP4	NM_001287528	chr2	+	29097675	29174715	mRNA	protein_coding	coding	0.0658606	0.0658606
LCLAT1	NM_001304445	chr2	+	30447245	30644225	mRNA	protein_coding	coding	0.0970367	0.0970367
SPAST	NM_001377959	chr2	+	32063555	32157637	mRNA	protein_coding	coding	0.0918631	0.0905973
SPAST	NM_199436	chr2	+	32063555	32157637	mRNA	protein_coding	coding	0.0894159	0.0905973
SLC30A6	NM_001330476	chr2	+	32165863	32224379	mRNA	protein_coding	coding	0.0909997	0.0909997
BIRC6	NM_001378125	chr2	+	32357215	32618878	mRNA	protein_coding	coding	0.0661715	0.0661715
TTC27	NM_001193509	chr2	+	32628049	32821051	mRNA	protein_coding	coding	0.0807318	0.0807318
LTBP1	NM_206943	chr2	+	32946952	33399508	mRNA	protein_coding	coding	0.0830238	0.0830238
RASGRP3	NM_170672	chr2	+	33436347	33564731	mRNA	protein_coding	coding	0.0677374	0.0670413
RASGRP3	NM_001349981	chr2	+	33476648	33564731	mRNA	protein_coding	coding	0.0663042	0.0670413
GPATCH11	NM_001371860	chr2	+	37084517	37099244	mRNA	protein_coding	coding	0.0588928	0.0633113
GPATCH11	NM_001278505	chr2	+	37084517	37099244	mRNA	protein_coding	coding	0.0692027	0.0633113
CEBPZOS	NM_001322373	chr2	+	37196495	37204743	mRNA	protein_coding	coding	0.180265	0.180265
NDUFAF7	NR_146402	chr2	+	37231630	37271365	misc_RNA	protein_coding	non-coding	0.0513429	0.0551447
NDUFAF7	NR_146410	chr2	+	37231657	37249160	misc_RNA	protein_coding	non-coding	0.0532637	0.0551447
NDUFAF7	NM_001350025	chr2	+	37231657	37249160	mRNA	protein_coding	coding	0.0617778	0.0551447
QPCT	NM_012413	chr2	+	37344629	37373322	mRNA	protein_coding	coding	0.101127	0.101127
EML4	NM_001145076	chr2	+	42169352	42332548	mRNA	protein_coding	coding	0.0987317	0.0987317
PLEKHH2	NM_172069	chr2	+	43637259	43767987	mRNA	protein_coding	coding	0.085829	0.085829
ABCG8	NM_022437	chr2	+	43838970	43882988	mRNA	protein_coding	coding	0.0479292	0.0479292
PRKCE	NM_005400	chr2	+	45651674	46187990	mRNA	protein_coding	coding	0.0613503	0.0613503
TTC7A	NM_001288953	chr2	+	46915865	47076123	mRNA	protein_coding	coding	0.0485842	0.0485842
MSH6	NM_001281493	chr2	+	47783081	47806953	mRNA	protein_coding	coding	0.0796045	0.0810885
MSH6	NM_000179	chr2	+	47783144	47806953	mRNA	protein_coding	coding	0.0824075	0.0810885
FOXN2	NM_001375445	chr2	+	48314681	48379295	mRNA	protein_coding	coding	0.0992682	0.0992682
GTF2A1L	NM_001193487	chr2	+	48617779	48679611	mRNA	protein_coding	coding	0.107954	0.107954
SPTBN1	NM_003128	chr2	+	54456326	54671446	mRNA	protein_coding	coding	0.0564515	0.0493384
SPTBN1	NM_178313	chr2	+	54558393	54662308	mRNA	protein_coding	coding	0.0410397	0.0493384
EML6	NM_001039753	chr2	+	54725011	54972020	mRNA	protein_coding	coding	0.0504987	0.0504987
RPS27A	NM_001177413	chr2	+	55232677	55235853	mRNA	protein_coding	coding	0.0296203	0.0296203
CCDC85A	NM_001348516	chr2	+	56184122	56386174	mRNA	protein_coding	coding	0.0720866	0.0720866
VRK2	NM_001288837	chr2	+	57907650	58159920	mRNA	protein_coding	coding	0.15804	0.15804
PAPOLG	NM_022894	chr2	+	60756267	60802086	mRNA	protein_coding	coding	0.107051	0.107051
KIAA1841	NM_001330435	chr2	+	61065870	61138032	mRNA	protein_coding	coding	0.0887741	0.0887755
KIAA1841	NM_001330433	chr2	+	61065870	61138032	mRNA	protein_coding	coding	0.088777	0.0887755
EHBP1	NM_001354213	chr2	+	62705651	63046486	mRNA	protein_coding	coding	0.274466	0.270863
EHBP1	NM_001142616	chr2	+	62705712	63046486	mRNA	protein_coding	coding	0.266051	0.270863
EHBP1	NM_001354216	chr2	+	62706312	63046486	mRNA	protein_coding	coding	0.27167	0.270863
UGP2	NM_001377525	chr2	+	63840968	63891560	mRNA	protein_coding	coding	0.106862	0.106862
AFTPH	NM_001375969	chr2	+	64524327	64593004	mRNA	protein_coding	coding	0.188223	0.188247
AFTPH	NM_001375970	chr2	+	64524327	64593004	mRNA	protein_coding	coding	0.188271	0.188247
SLC1A4	NM_001193493	chr2	+	64988478	65023865	mRNA	protein_coding	coding	0.0628081	0.0628081
ARHGAP25	NM_001166277	chr2	+	68734810	68826825	mRNA	protein_coding	coding	0.0449015	0.0449015
ANXA4	NM_001320700	chr2	+	69742133	69827112	mRNA	protein_coding	coding	0.0804759	0.0804759
VAX2	NM_012476	chr2	+	70900575	70933445	mRNA	protein_coding	coding	0.0306167	0.0306167
ATP6V1B1	NM_001692	chr2	+	70935899	70965431	mRNA	protein_coding	coding	0.0392968	0.0392968
NAGK	NM_001330426	chr2	+	71068295	71079808	mRNA	protein_coding	coding	0.0735616	0.0735616
DYSF	NM_001130977	chr2	+	71453560	71686763	mRNA	protein_coding	coding	0.0641699	0.0640784
DYSF	NM_001130976	chr2	+	71453560	71686763	mRNA	protein_coding	coding	0.0637437	0.0640784
DYSF	NM_001130981	chr2	+	71453560	71686763	mRNA	protein_coding	coding	0.064684	0.0640784
DYSF	NM_001130986	chr2	+	71466698	71686763	mRNA	protein_coding	coding	0.0636912	0.0640784
CCT7	NM_001166285	chr2	+	73234235	73253022	mRNA	protein_coding	coding	0.0480753	0.0472018
CCT7	NR_029402	chr2	+	73234235	73253022	misc_RNA	protein_coding	non-coding	0.0461536	0.0472018
STAMBP	NM_001353971	chr2	+	73828910	73867168	mRNA	protein_coding	coding	0.0827262	0.0820819
STAMBP	NM_001353970	chr2	+	73828966	73867168	mRNA	protein_coding	coding	0.082041	0.0820819
STAMBP	NM_213622	chr2	+	73828960	73867168	mRNA	protein_coding	coding	0.0814877	0.0820819
DGUOK	NM_080916	chr2	+	73926879	73958946	mRNA	protein_coding	coding	0.0704833	0.0704833
MTHFD2	NR_027405	chr2	+	74198562	74215297	NA	NA	non-coding	0.0670059	0.0670059
DCTN1-AS1	NR_158173	chr2	+	74385502	74393881	ncRNA	lncRNA	non-coding	0.1187	0.1187
TTC31	NM_001376138	chr2	+	74483080	74494559	mRNA	protein_coding	coding	0.0721719	0.0721719
HK2	NM_001371525	chr2	+	74835169	74893358	mRNA	protein_coding	coding	0.0452857	0.0452857
LINC01291	NR_125792	chr2	+	74909130	74938418	ncRNA	lncRNA	non-coding	0.0615437	0.0615437
LOC105374820	NR_136312	chr2	+	78545530	78566084	ncRNA	lncRNA	non-coding	0.0552763	0.0552763
CTNNA2	NM_001282597	chr2	+	79513050	80648780	mRNA	protein_coding	coding	0.0823144	0.0793766
CTNNA2	NM_001164883	chr2	+	79512933	80648863	mRNA	protein_coding	coding	0.0760716	0.0793766
DNAH6	NM_001370	chr2	+	84516497	84819589	mRNA	protein_coding	coding	0.0681546	0.0681546
ELMOD3	NM_001135022	chr2	+	85354768	85391748	mRNA	protein_coding	coding	0.0414732	0.0438811
ELMOD3	NM_001329793	chr2	+	85354768	85391748	mRNA	protein_coding	coding	0.0467269	0.0438811
USP39	NM_001256726	chr2	+	85616185	85649283	mRNA	protein_coding	coding	0.0489067	0.0476595
USP39	NM_006590	chr2	+	85616185	85649283	mRNA	protein_coding	coding	0.0465164	0.0476595
ANAPC1P1	NR_037931	chr2	+	86861824	86895042	misc_RNA	transcribed_pseudogene	non-coding	0.106736	0.106736
RGPD2	NM_001078170	chr2	+	87757200	87825767	mRNA	protein_coding	coding	0.109926	0.109926
ZNF2	NM_001282398	chr2	+	95165808	95184316	mRNA	protein_coding	coding	0.0369572	0.0369572
PROM2	NM_001165978	chr2	+	95274448	95291302	mRNA	protein_coding	coding	0.0398904	0.0398904
FAHD2A	NM_016044	chr2	+	95402707	95416616	mRNA	protein_coding	coding	0.0434026	0.0434026
NCAPH	NM_001281712	chr2	+	96335765	96377091	mRNA	protein_coding	coding	0.0648454	0.0648454
VWA3B	NM_001345864	chr2	+	98149532	98313286	mRNA	protein_coding	coding	0.0590086	0.0590086
INPP4A	NM_001351429	chr2	+	98446009	98591033	mRNA	protein_coding	coding	0.0422117	0.0422117
EIF5B	NM_015904	chr2	+	99337388	99401325	mRNA	protein_coding	coding	0.0779993	0.0779993
MAP4K4	NM_001384490	chr2	+	101697706	101894690	mRNA	protein_coding	coding	0.0695398	0.0745814
MAP4K4	NM_145687	chr2	+	101697706	101894690	mRNA	protein_coding	coding	0.071749	0.0745814
MAP4K4	NM_001384493	chr2	+	101697706	101894690	mRNA	protein_coding	coding	0.0791906	0.0745814
MAP4K4	NR_169280	chr2	+	101697706	101894690	misc_RNA	protein_coding	non-coding	0.083736	0.0745814
MAP4K4	NM_001384548	chr2	+	101697706	101894690	mRNA	protein_coding	coding	0.0744474	0.0745814
MAP4K4	NM_001384491	chr2	+	101697706	101894690	mRNA	protein_coding	coding	0.0765805	0.0745814
MAP4K4	NM_001384485	chr2	+	101697706	101894690	mRNA	protein_coding	coding	0.0721551	0.0745814
MAP4K4	NM_001242559	chr2	+	101697706	101894690	mRNA	protein_coding	coding	0.0701941	0.0745814
MAP4K4	NM_001242560	chr2	+	101697706	101894690	mRNA	protein_coding	coding	0.0765097	0.0745814
MAP4K4	NM_001384482	chr2	+	101697706	101894690	mRNA	protein_coding	coding	0.0749037	0.0745814
MAP4K4	NM_001384483	chr2	+	101697706	101894690	mRNA	protein_coding	coding	0.077898	0.0745814
MAP4K4	NM_001384494	chr2	+	101697706	101894690	mRNA	protein_coding	coding	0.0696131	0.0745814
MAP4K4	NM_001384567	chr2	+	101698264	101894690	mRNA	protein_coding	coding	0.0789796	0.0745814
MAP4K4	NM_001384558	chr2	+	101698264	101894690	mRNA	protein_coding	coding	0.0727574	0.0745814
MAP4K4	NM_001384560	chr2	+	101698264	101894690	mRNA	protein_coding	coding	0.0671174	0.0745814
MAP4K4	NM_001384553	chr2	+	101698264	101894690	mRNA	protein_coding	coding	0.0756988	0.0745814
MAP4K4	NM_001384549	chr2	+	101698264	101894690	mRNA	protein_coding	coding	0.0755365	0.0745814
IL1R1	NM_001320982	chr2	+	102142305	102179874	mRNA	protein_coding	coding	0.0375647	0.0375647
IL18R1	NM_001371422	chr2	+	102355795	102398775	mRNA	protein_coding	coding	0.0195185	0.0189174
IL18R1	NM_001371424	chr2	+	102355795	102398775	mRNA	protein_coding	coding	0.0182411	0.0189174
SLC5A7	NM_021815	chr2	+	107986523	108013993	mRNA	protein_coding	coding	0.0393815	0.0393815
SULT1C2	NM_176825	chr2	+	108288894	108309915	mRNA	protein_coding	coding	0.0252506	0.0252506
GCC2	NM_181453	chr2	+	108449205	108509415	mRNA	protein_coding	coding	0.059069	0.059646
GCC2	NR_028063	chr2	+	108449205	108509415	NA	NA	non-coding	0.0602506	0.059646
LIMS1	NM_001371497	chr2	+	108580178	108687246	mRNA	protein_coding	coding	0.0576252	0.0576252
RANBP2	NM_006267	chr2	+	108719481	108785809	mRNA	protein_coding	coding	0.0773188	0.0773188
CCDC138	NM_144978	chr2	+	108786770	108876578	mRNA	protein_coding	coding	0.0655192	0.066349
CCDC138	NM_001303106	chr2	+	108786749	108876591	mRNA	protein_coding	coding	0.0656474	0.066349
CCDC138	NM_001351555	chr2	+	108786749	108876591	mRNA	protein_coding	coding	0.0673546	0.066349
CCDC138	NM_001351553	chr2	+	108786749	108876591	mRNA	protein_coding	coding	0.0669925	0.066349
RGPD6	NM_001384362	chr2	+	109760438	109857705	mRNA	protein_coding	coding	0.0991679	0.0976543
RGPD6	NM_001123363	chr2	-	109792757	109857705	mRNA	protein_coding	coding	0.098606	0.0976543
RGPD6	NM_001384364	chr2	+	109794608	109857705	mRNA	protein_coding	coding	0.0951458	0.0976543
RGPD5	NM_005054	chr2	+	109794304	109857705	mRNA	protein_coding	coding	0.0938065	0.0938065
RGPD8	NM_001164463	chr2	-	109794273	109857705	mRNA	protein_coding	coding	0.0938065	0.0938065
LIMS4	NM_001205288	chr2	+	109898431	109906456	mRNA	protein_coding	coding	0.038356	0.038356
LOC440895	NR_027142	chr2	-	109947689	109968572	misc_RNA	transcribed_pseudogene	non-coding	0.0696053	0.0696053
LOC105373553	NR_135529	chr2	+	110611125	110612695	ncRNA	lncRNA	non-coding	0.537411	0.537411
ACOXL	NM_001142807	chr2	+	110732572	111118548	mRNA	protein_coding	coding	0.0648117	0.0648117
BCL2L11	NM_138621	chr2	+	111120913	111168444	mRNA	protein_coding	coding	0.0852291	0.0852291
POLR1B	NM_001282772	chr2	+	112542035	112579818	mRNA	protein_coding	coding	0.0548109	0.0551275
POLR1B	NM_001371971	chr2	+	112542464	112579818	mRNA	protein_coding	coding	0.0554927	0.0551275
SLC20A1	NM_005415	chr2	+	112645938	112663823	mRNA	protein_coding	coding	0.0785303	0.0785303
PSD4	NM_012455	chr2	+	113173970	113209391	mRNA	protein_coding	coding	0.0453655	0.0453655
CBWD2	NR_138474	chr2	+	113437690	113496204	misc_RNA	protein_coding	non-coding	0.109601	0.111801
CBWD2	NM_001330340	chr2	+	113437690	113496204	mRNA	protein_coding	coding	0.114001	0.111801
RABL2A	NM_001354405	chr2	+	113627265	113643391	mRNA	protein_coding	coding	0.0440121	0.0476108
RABL2A	NM_001354416	chr2	+	113627265	113643391	mRNA	protein_coding	coding	0.0512814	0.0476108
RABL2A	NR_148879	chr2	+	113627265	113643391	misc_RNA	protein_coding	non-coding	0.0480428	0.0476108
DPP10	NM_001178036	chr2	+	114461576	115845752	mRNA	protein_coding	coding	0.0900324	0.0925499
DPP10	NM_001321913	chr2	+	115343814	115845752	mRNA	protein_coding	coding	0.0953958	0.0925499
DDX18	NM_006773	chr2	+	117814690	117832377	mRNA	protein_coding	coding	0.0411262	0.0411262
INSIG2	NM_001321329	chr2	+	118088549	118110031	mRNA	protein_coding	coding	0.145507	0.145507
MARCO	NM_006770	chr2	+	118942193	118994660	mRNA	protein_coding	coding	0.0389549	0.0389549
GLI2	NM_001374354	chr2	+	120735867	120992653	mRNA	protein_coding	coding	0.0445688	0.0443958
GLI2	NM_001374353	chr2	+	120735867	120992653	mRNA	protein_coding	coding	0.0442361	0.0443958
CNTNAP5	NM_001367498	chr2	+	124025286	124921218	mRNA	protein_coding	coding	0.0530129	0.0530129
TEX51	NR_136239	chr2	+	126898889	126902097	misc_RNA	protein_coding	non-coding	0.0921833	0.0921833
GPR17	NM_001161417	chr2	+	127646152	127652639	mRNA	protein_coding	coding	0.00629926	0.00629926
UGGT1	NM_020120	chr2	+	128091199	128195675	mRNA	protein_coding	coding	0.06064	0.06064
IMP4	NM_001320304	chr2	+	130342896	130347966	mRNA	protein_coding	coding	0.103563	0.103563
PTPN18	NM_014369	chr2	+	130356055	130375405	mRNA	protein_coding	coding	0.0606282	0.0606282
ARHGEF4	NM_015320	chr2	+	130836913	131047253	mRNA	protein_coding	coding	0.0752838	0.0752838
PLEKHB2	NM_001100623	chr2	+	131104846	131149852	mRNA	protein_coding	coding	0.0508891	0.0508836
PLEKHB2	NM_001267062	chr2	+	131104846	131149852	mRNA	protein_coding	coding	0.0509384	0.0508836
PLEKHB2	NM_001267065	chr2	+	131104846	131149852	mRNA	protein_coding	coding	0.0508155	0.0508836
MGAT5	NM_002410	chr2	+	134254071	134454621	mRNA	protein_coding	coding	0.0603253	0.0603253
R3HDM1	NM_015361	chr2	+	135531483	135725269	mRNA	protein_coding	coding	0.171064	0.170743
R3HDM1	NM_001282798	chr2	+	135586351	135725269	mRNA	protein_coding	coding	0.170422	0.170743
THSD7B	NM_001316349	chr2	+	136765544	137677718	mRNA	protein_coding	coding	0.0666671	0.0666671
SPOPL	NM_001001664	chr2	+	138501769	138573547	mRNA	protein_coding	coding	0.182067	0.182067
ARHGAP15	NM_018460	chr2	+	143129418	143768352	mRNA	protein_coding	coding	0.185528	0.185528
TEX41	NR_033870	chr2	+	144667966	145076724	ncRNA	lncRNA	non-coding	0.141287	0.141287
ACVR2A	NM_001278580	chr2	+	147844516	147930827	mRNA	protein_coding	coding	0.0886932	0.0886932
KIF5C	NR_111932	chr2	+	148947874	149026759	misc_RNA	protein_coding	non-coding	0.0645467	0.0645467
RIF1	NM_001177664	chr2	+	151409901	151482171	mRNA	protein_coding	coding	0.0674003	0.0674006
RIF1	NM_001177663	chr2	+	151409901	151482171	mRNA	protein_coding	coding	0.067401	0.0674006
GALNT13	NM_001376392	chr2	+	153871921	154454177	mRNA	protein_coding	coding	0.0770467	0.0773565
GALNT13	NM_001376394	chr2	+	153871921	154454177	mRNA	protein_coding	coding	0.0776424	0.0773565
GPD2	NM_001083112	chr2	+	156435551	156586403	mRNA	protein_coding	coding	0.175582	0.175582
PKP4	NM_001304969	chr2	+	158456951	158681428	mRNA	protein_coding	coding	0.120739	0.121566
PKP4	NM_001377224	chr2	+	158456951	158681428	mRNA	protein_coding	coding	0.122393	0.121566
TANC1	NR_146421	chr2	+	158968639	159091803	misc_RNA	protein_coding	non-coding	0.138472	0.0820703
TANC1	NM_001350063	chr2	+	158968633	159232659	mRNA	protein_coding	coding	0.0750201	0.0820703
MARCHF7	NM_001376255	chr2	+	159712505	159768573	mRNA	protein_coding	coding	0.104988	0.0976862
MARCHF7	NM_001376254	chr2	+	159712505	159768573	mRNA	protein_coding	coding	0.0891674	0.0976862
TANK	NM_004180	chr2	+	161136962	161236213	mRNA	protein_coding	coding	0.167817	0.167817
SLC4A10	NM_001354441	chr2	+	161624415	161985269	mRNA	protein_coding	coding	0.136044	0.136616
SLC4A10	NM_001354445	chr2	+	161624415	161985269	mRNA	protein_coding	coding	0.133094	0.136616
SLC4A10	NM_001354461	chr2	+	161624415	161985269	mRNA	protein_coding	coding	0.143367	0.136616
SLC4A10	NM_001178016	chr2	+	161624334	161985276	mRNA	protein_coding	coding	0.136732	0.136616
SLC4A10	NM_001354443	chr2	+	161624415	161985269	mRNA	protein_coding	coding	0.133093	0.136616
SLC4A10	NM_001354444	chr2	+	161624415	161985269	mRNA	protein_coding	coding	0.136508	0.136616
SLC4A10	NM_001178015	chr2	+	161624415	161985269	mRNA	protein_coding	coding	0.136498	0.136616
SLC4A10	NM_001354450	chr2	+	161624334	161985276	mRNA	protein_coding	coding	0.138005	0.136616
SLC4A10	NM_022058	chr2	+	161624415	161985269	mRNA	protein_coding	coding	0.137231	0.136616
SLC4A10	NM_001354455	chr2	+	161624415	161985269	mRNA	protein_coding	coding	0.134892	0.136616
SCN2A	NM_001040143	chr2	+	165239413	165392304	mRNA	protein_coding	coding	0.0960062	0.0991924
SCN2A	NM_001040142	chr2	+	165239413	165392304	mRNA	protein_coding	coding	0.102501	0.0991924
XIRP2	NM_152381	chr2	+	166888479	167259751	mRNA	protein_coding	coding	0.096929	0.096929
CERS6	NM_203463	chr2	+	168456271	168775134	mRNA	protein_coding	coding	0.081309	0.081309
SSB	NM_001294145	chr2	+	169799301	169812061	mRNA	protein_coding	coding	0.0873224	0.0873224
UBR3	NM_172070	chr2	+	169827453	170084129	mRNA	protein_coding	coding	0.124328	0.124328
GAD1	NM_013445	chr2	+	170816689	170842759	mRNA	protein_coding	coding	0.120904	0.120904
GORASP2	NM_015530	chr2	+	170929252	170967130	mRNA	protein_coding	coding	0.0642662	0.0642662
DYNC1I2	NM_001378455	chr2	+	171687468	171748419	mRNA	protein_coding	coding	0.195218	0.194448
DYNC1I2	NM_001378456	chr2	+	171687754	171748419	mRNA	protein_coding	coding	0.193678	0.194448
DLX2-DT	NR_126376	chr2	+	172103005	172109982	ncRNA	lncRNA	non-coding	0.111866	0.111866
ITGA6	NM_001365529	chr2	+	172427585	172506458	mRNA	protein_coding	coding	0.147056	0.146821
ITGA6	NM_000210	chr2	+	172427585	172506458	mRNA	protein_coding	coding	0.146917	0.146821
ITGA6	NM_001079818	chr2	+	172427585	172506458	mRNA	protein_coding	coding	0.146486	0.146821
PDK1	NM_002610	chr2	+	172556089	172608669	mRNA	protein_coding	coding	0.103869	0.103869
RAPGEF4	NM_001375874	chr2	+	172735844	173052892	mRNA	protein_coding	coding	0.110862	0.127927
RAPGEF4	NM_001375866	chr2	+	172735844	173052892	mRNA	protein_coding	coding	0.122457	0.127927
RAPGEF4	NM_001375868	chr2	+	172735844	173052892	mRNA	protein_coding	coding	0.13232	0.127927
RAPGEF4	NR_164739	chr2	+	172735844	173052892	misc_RNA	protein_coding	non-coding	0.144348	0.127927
MAP3K20	NM_133646	chr2	+	173075845	173227145	mRNA	protein_coding	coding	0.134556	0.134556
MTX2	NM_001006635	chr2	+	176269441	176338025	mRNA	protein_coding	coding	0.271916	0.290818
MTX2	NM_001319098	chr2	+	176269441	176338025	mRNA	protein_coding	coding	0.315013	0.290818
MTX2	NM_006554	chr2	+	176269441	176338025	mRNA	protein_coding	coding	0.290315	0.290818
LINC01117	NR_110599	chr2	+	176637753	176655958	ncRNA	lncRNA	non-coding	0.3241	0.3241
HNRNPA3	NM_001330249	chr2	+	177212693	177223959	mRNA	protein_coding	coding	0.194086	0.194086
RBM45	NM_001365578	chr2	+	178112436	178129655	mRNA	protein_coding	coding	0.0848219	0.0848219
OSBPL6	NM_001201482	chr2	+	178194480	178399433	mRNA	protein_coding	coding	0.0874214	0.0867968
OSBPL6	NM_001201480	chr2	+	178194511	178402893	mRNA	protein_coding	coding	0.0862221	0.0867968
SCHLAP1	NR_104323	chr2	+	180692103	180916939	ncRNA	lncRNA	non-coding	0.103112	0.103112
UBE2E3	NM_182678	chr2	+	180980384	181063427	mRNA	protein_coding	coding	0.228491	0.228491
ITGA4	NM_000885	chr2	+	181457385	181538939	mRNA	protein_coding	coding	0.0828533	0.0828533
ITPRID2	NM_001130445	chr2	+	181891729	181930737	mRNA	protein_coding	coding	0.104451	0.104451
DNAJC10	NR_073365	chr2	+	182716256	182794463	misc_RNA	protein_coding	non-coding	0.062132	0.0630368
DNAJC10	NR_073367	chr2	+	182716256	182794463	misc_RNA	protein_coding	non-coding	0.0639827	0.0630368
FSIP2	NM_173651	chr2	+	185738803	185833290	mRNA	protein_coding	coding	0.0357411	0.0357411
ITGAV	NM_002210	chr2	+	186590055	186680901	mRNA	protein_coding	coding	0.0580523	0.0583679
ITGAV	NM_001145000	chr2	+	186590055	186680901	mRNA	protein_coding	coding	0.0587068	0.0583679
GULP1	NM_001375948	chr2	+	188291873	188595925	mRNA	protein_coding	coding	0.10414	0.121966
GULP1	NR_164744	chr2	+	188291873	188595925	misc_RNA	protein_coding	non-coding	0.144736	0.121966
GULP1	NM_001375932	chr2	+	188291873	188595925	mRNA	protein_coding	coding	0.102657	0.121966
GULP1	NM_001375928	chr2	+	188291873	188595925	mRNA	protein_coding	coding	0.112017	0.121966
GULP1	NM_001375937	chr2	+	188291873	188595925	mRNA	protein_coding	coding	0.104127	0.121966
GULP1	NM_001375943	chr2	+	188292827	188595925	mRNA	protein_coding	coding	0.139357	0.121966
GULP1	NM_001375942	chr2	+	188292827	188595925	mRNA	protein_coding	coding	0.137046	0.121966
WDR75	NM_001303096	chr2	+	189441432	189475562	mRNA	protein_coding	coding	0.0413702	0.0419074
WDR75	NM_032168	chr2	+	189441473	189475548	mRNA	protein_coding	coding	0.0424715	0.0419074
ANKAR	NM_001378068	chr2	+	189674669	189746646	mRNA	protein_coding	coding	0.0699172	0.0699172
PMS1	NR_110332	chr2	+	189784449	189877629	misc_RNA	protein_coding	non-coding	0.0968697	0.0969338
PMS1	NM_001128143	chr2	+	189784449	189877629	mRNA	protein_coding	coding	0.0970037	0.0969338
MYO1B	NM_001161819	chr2	+	191245403	191425386	mRNA	protein_coding	coding	0.0792531	0.0780513
MYO1B	NM_001330238	chr2	+	191245403	191425386	mRNA	protein_coding	coding	0.0755655	0.0780513
MYO1B	NM_001130158	chr2	+	191245403	191425386	mRNA	protein_coding	coding	0.0792522	0.0780513
NABP1	NR_045622	chr2	+	191678071	191690151	misc_RNA	protein_coding	non-coding	0.144788	0.144788
CCDC150	NM_001353340	chr2	+	196713537	196732806	mRNA	protein_coding	coding	0.0416895	0.0416895
SPATS2L	NM_001100423	chr2	+	200306692	200482264	mRNA	protein_coding	coding	0.110156	0.110156
AOX3P-AOX2P	NR_135011	chr2	+	200695722	200794915	misc_RNA	transcribed_pseudogene	non-coding	0.0430641	0.0430641
CFLAR	NM_001202517	chr2	+	201116163	201176687	mRNA	protein_coding	coding	0.103592	0.100851
CFLAR	NM_001127183	chr2	+	201118715	201176687	mRNA	protein_coding	coding	0.0964556	0.100851
CFLAR	NM_001351594	chr2	+	201118715	201176687	mRNA	protein_coding	coding	0.0996523	0.100851
CFLAR	NM_001351593	chr2	+	201118715	201176687	mRNA	protein_coding	coding	0.104402	0.100851
CASP8	NM_001228	chr2	+	201233442	201287711	mRNA	protein_coding	coding	0.0333131	0.0333131
STRADB	NM_018571	chr2	+	201451739	201480846	mRNA	protein_coding	coding	0.108546	0.108546
KIAA2012	NM_001277372	chr2	+	202073254	202205184	mRNA	protein_coding	coding	0.102097	0.102097
CARF	NM_024744	chr2	+	202912274	202988263	NA	NA	coding	0.116402	0.116402
CYP20A1	NR_163982	chr2	+	203239017	203306026	misc_RNA	protein_coding	non-coding	0.0841364	0.0841364
ABI2	NM_001375719	chr2	+	203328393	203432169	mRNA	protein_coding	coding	0.127297	0.145995
ABI2	NM_001375745	chr2	+	203328393	203432169	mRNA	protein_coding	coding	0.127305	0.145995
ABI2	NM_001375729	chr2	+	203328393	203432169	mRNA	protein_coding	coding	0.122612	0.145995
ABI2	NM_001375679	chr2	+	203328393	203432169	mRNA	protein_coding	coding	0.133637	0.145995
ABI2	NM_001375677	chr2	+	203328393	203432169	mRNA	protein_coding	coding	0.145937	0.145995
ABI2	NM_001375709	chr2	+	203328393	203432169	mRNA	protein_coding	coding	0.199649	0.145995
ABI2	NM_001375708	chr2	+	203328393	203432169	mRNA	protein_coding	coding	0.199384	0.145995
ABI2	NM_001375674	chr2	+	203328393	203432169	mRNA	protein_coding	coding	0.185884	0.145995
ABI2	NM_001375692	chr2	+	203328393	203432169	mRNA	protein_coding	coding	0.13015	0.145995
ABI2	NM_001375698	chr2	+	203328393	203432169	mRNA	protein_coding	coding	0.119079	0.145995
ABI2	NM_001375721	chr2	+	203328393	203432169	mRNA	protein_coding	coding	0.124596	0.145995
ABI2	NM_001375722	chr2	+	203328393	203432169	mRNA	protein_coding	coding	0.124835	0.145995
ABI2	NM_001375751	chr2	+	203328393	203432169	mRNA	protein_coding	coding	0.111296	0.145995
ABI2	NM_001375742	chr2	+	203328393	203432169	mRNA	protein_coding	coding	0.13022	0.145995
ABI2	NM_001375743	chr2	+	203328393	203432169	mRNA	protein_coding	coding	0.213615	0.145995
CD28	NM_006139	chr2	+	203706638	203738912	mRNA	protein_coding	coding	0.0934091	0.0934091
ICOS	NM_012092	chr2	+	203936762	203961575	mRNA	protein_coding	coding	0.0490817	0.0490817
NRP2	NM_018534	chr2	+	205682500	205779713	mRNA	protein_coding	coding	0.206109	0.206109
FASTKD2	NM_014929	chr2	+	206765387	206796187	mRNA	protein_coding	coding	0.0769711	0.0769711
CREB1	NM_004379	chr2	+	207529961	207605988	mRNA	protein_coding	coding	0.144076	0.154254
CREB1	NM_134442	chr2	+	207529961	207605988	mRNA	protein_coding	coding	0.163159	0.154254
PIKFYVE	NM_152671	chr2	+	208266266	208305547	mRNA	protein_coding	coding	0.157906	0.105263
PIKFYVE	NM_015040	chr2	+	208266254	208358746	mRNA	protein_coding	coding	0.0937077	0.105263
PTH2R	NM_001371905	chr2	+	208359691	208494506	mRNA	protein_coding	coding	0.0768464	0.0756686
PTH2R	NR_163993	chr2	+	208359691	208494506	misc_RNA	protein_coding	non-coding	0.0737333	0.0756686
PTH2R	NR_163991	chr2	+	208359691	208494506	misc_RNA	protein_coding	non-coding	0.0760132	0.0756686
PTH2R	NR_163994	chr2	+	208359691	208494506	misc_RNA	protein_coding	non-coding	0.0759629	0.0756686
MAP2	NM_001375493	chr2	+	209424046	209734112	mRNA	protein_coding	coding	0.093929	0.153077
MAP2	NM_001375507	chr2	+	209424046	209734112	mRNA	protein_coding	coding	0.164359	0.153077
MAP2	NM_001375496	chr2	+	209424046	209734112	mRNA	protein_coding	coding	0.0940388	0.153077
MAP2	NM_001375506	chr2	+	209424046	209734112	mRNA	protein_coding	coding	0.164063	0.153077
MAP2	NM_001375504	chr2	+	209424046	209734112	mRNA	protein_coding	coding	0.155262	0.153077
MAP2	NM_001375510	chr2	+	209579331	209734112	mRNA	protein_coding	coding	0.193016	0.153077
MAP2	NM_001375526	chr2	+	209579331	209734112	mRNA	protein_coding	coding	0.205661	0.153077
MAP2	NM_001375541	chr2	+	209579606	209734112	mRNA	protein_coding	coding	0.116425	0.153077
MAP2	NM_001375538	chr2	+	209579606	209734112	mRNA	protein_coding	coding	0.16453	0.153077
MAP2	NM_001375553	chr2	+	209661495	209734112	mRNA	protein_coding	coding	0.179061	0.153077
UNC80	NM_182587	chr2	+	209771831	209999295	mRNA	protein_coding	coding	0.100861	0.100861
RPE	NM_001278282	chr2	+	210002564	210022260	mRNA	protein_coding	coding	0.0824959	0.0824959
CPS1	NM_001369257	chr2	+	210477684	210679107	mRNA	protein_coding	coding	0.126904	0.126894
CPS1	NM_001122633	chr2	+	210477684	210679107	mRNA	protein_coding	coding	0.127066	0.126894
CPS1	NM_001369256	chr2	+	210519717	210679107	mRNA	protein_coding	coding	0.126712	0.126894
LINC01878	NR_131941	chr2	+	212795330	212819263	ncRNA	lncRNA	non-coding	0.155379	0.155379
CXCR2	NM_001557	chr2	+	218126027	218137251	mRNA	protein_coding	coding	0.0432227	0.0432227
ARPC2	NM_152862	chr2	+	218217188	218254348	mRNA	protein_coding	coding	0.126225	0.0993821
ARPC2	NM_005731	chr2	+	218217396	218254348	mRNA	protein_coding	coding	0.0695564	0.0993821
VIL1	NM_007127	chr2	+	218419122	218453295	mRNA	protein_coding	coding	0.0422866	0.0422866
CNOT9	NM_001271635	chr2	+	218568579	218593855	mRNA	protein_coding	coding	0.13179	0.13179
STK36	NM_015690	chr2	+	218672085	218702715	mRNA	protein_coding	coding	0.0656364	0.0656364
TTLL4	NM_014640	chr2	+	218710834	218755415	mRNA	protein_coding	coding	0.0588539	0.0588539
ZFAND2B	NM_001270999	chr2	+	219206783	219209651	mRNA	protein_coding	coding	0.125994	0.108303
ZFAND2B	NM_001270998	chr2	+	219206783	219209651	mRNA	protein_coding	coding	0.092578	0.108303
STK16	NM_001330213	chr2	+	219245478	219250337	mRNA	protein_coding	coding	0.161191	0.161191
SPEG	NM_005876	chr2	+	219434842	219493629	mRNA	protein_coding	coding	0.0806556	0.0806556
GMPPA	NM_001374294	chr2	+	219498890	219506989	mRNA	protein_coding	coding	0.120839	0.121503
GMPPA	NM_205847	chr2	+	219498890	219506989	mRNA	protein_coding	coding	0.122168	0.121503
SLC4A3	NM_201574	chr2	+	219627569	219641980	mRNA	protein_coding	coding	0.0818349	0.0818349
MOGAT1	NM_058165	chr2	+	222671657	222709930	mRNA	protein_coding	coding	0.0617876	0.0617876
ACSL3	NM_001354159	chr2	+	222861035	222944638	mRNA	protein_coding	coding	0.038524	0.038524
COL4A3	NM_000091	chr2	+	227164623	227314792	mRNA	protein_coding	coding	0.0434242	0.0434242
MFF	NM_001277064	chr2	+	227325250	227357833	mRNA	protein_coding	coding	0.0832442	0.0831133
MFF	NM_020194	chr2	+	227327511	227357836	mRNA	protein_coding	coding	0.0830217	0.0831133
CCL20	NM_004591	chr2	+	227813841	227817556	mRNA	protein_coding	coding	0.0333881	0.0333881
SP140	NM_001278452	chr2	+	230225735	230313215	mRNA	protein_coding	coding	0.0375857	0.0375857
SP140L	NR_148198	chr2	+	230327170	230403732	misc_RNA	protein_coding	non-coding	0.0446144	0.0436117
SP140L	NM_001308163	chr2	+	230327170	230403732	mRNA	protein_coding	coding	0.0425463	0.0436117
SP100	NM_001206704	chr2	+	230416755	230470535	mRNA	protein_coding	coding	0.0353663	0.0353663
ITM2C	NM_030926	chr2	+	230864941	230879248	mRNA	protein_coding	coding	0.0233796	0.0233796
ARMC9	NR_148040	chr2	+	231198630	231345202	misc_RNA	protein_coding	non-coding	0.0328203	0.0327755
ARMC9	NM_001352758	chr2	+	231198630	231345202	mRNA	protein_coding	coding	0.0327261	0.0327755
PTMA	NM_002823	chr2	+	231708524	231713551	mRNA	protein_coding	coding	0.0528432	0.0528432
COPS7B	NM_001282949	chr2	+	231781730	231809253	mRNA	protein_coding	coding	0.0572818	0.0572818
DIS3L2	NM_152383	chr2	+	231961712	232337192	mRNA	protein_coding	coding	0.0820782	0.0820782
GIGYF2	NM_015575	chr2	+	232697330	232860577	mRNA	protein_coding	coding	0.093485	0.0953073
GIGYF2	NR_103494	chr2	+	232697330	232736648	misc_RNA	protein_coding	non-coding	0.134621	0.0953073
GIGYF2	NM_001103146	chr2	+	232697330	232860605	mRNA	protein_coding	coding	0.0933436	0.0953073
GIGYF2	NM_001103148	chr2	+	232697330	232860577	mRNA	protein_coding	coding	0.0920885	0.0953073
INPP5D	NM_001017915	chr2	+	233060341	233207903	mRNA	protein_coding	coding	0.0401969	0.0401969
ATG16L1	NM_001190266	chr2	+	233251672	233295668	mRNA	protein_coding	coding	0.057969	0.0544127
ATG16L1	NM_017974	chr2	+	233251672	233295668	mRNA	protein_coding	coding	0.0506341	0.0544127
SAG	NM_000541	chr2	+	233307815	233347055	mRNA	protein_coding	coding	0.0335352	0.0335352
UGT1A7	NM_019077	chr2	+	233681937	233773299	mRNA	protein_coding	coding	0.0461781	0.0461781
AGAP1	NM_001037131	chr2	+	235494042	236131793	mRNA	protein_coding	coding	0.0448904	0.0448904
COPS8	NM_198189	chr2	+	237085440	237098846	mRNA	protein_coding	coding	0.0226232	0.0213076
COPS8	NM_006710	chr2	+	237085888	237100474	mRNA	protein_coding	coding	0.019804	0.0213076
MLPH	NM_001281474	chr2	+	237486409	237555322	mRNA	protein_coding	coding	0.033332	0.0394874
MLPH	NR_104019	chr2	+	237487250	237555322	misc_RNA	protein_coding	non-coding	0.0444887	0.0394874
LRRFIP1	NM_004735	chr2	+	237692204	237765915	mRNA	protein_coding	coding	0.039314	0.0368879
LRRFIP1	NM_001137552	chr2	+	237692204	237765915	mRNA	protein_coding	coding	0.0347044	0.0368879
RBM44	NM_001080504	chr2	+	237798778	237842805	mRNA	protein_coding	coding	0.0799604	0.0799604
UBE2F-SCLY	NR_037904	chr2	+	237966944	238099413	ncRNA	lncRNA	non-coding	0.0397239	0.0397239
SCLY	NM_016510	chr2	+	238061000	238099413	mRNA	protein_coding	coding	0.0350893	0.0350893
ERFE	NM_001291832	chr2	+	238158969	238168890	mRNA	protein_coding	coding	0.0388344	0.0388344
CROCC2	NM_001351305	chr2	+	240906335	240993311	mRNA	protein_coding	coding	0.0231484	0.0231484
PPP1R7	NM_001282410	chr2	+	241149657	241167176	mRNA	protein_coding	coding	0.0270405	0.0270405
SEPTIN2	NM_001282973	chr2	+	241315860	241354026	mRNA	protein_coding	coding	0.0326865	0.0322304
SEPTIN2	NM_001349311	chr2	+	241315860	241354026	mRNA	protein_coding	coding	0.0317328	0.0322304
SEPTIN2	NM_001349291	chr2	+	241315860	241354026	mRNA	protein_coding	coding	0.0325163	0.0322304
SEPTIN2	NM_001321032	chr2	+	241315924	241354026	mRNA	protein_coding	coding	0.0318516	0.0322304
FARP2	NM_014808	chr2	+	241356284	241494841	mRNA	protein_coding	coding	0.0378292	0.035727
FARP2	NM_001282983	chr2	+	241356284	241466028	mRNA	protein_coding	coding	0.032512	0.035727
ATG4B	NM_178326	chr2	+	241637692	241673856	mRNA	protein_coding	coding	0.0217071	0.0217071
ING5	NM_032329	chr2	+	241702038	241729477	mRNA	protein_coding	coding	0.0479419	0.0479419
SH3YL1	NR_104227	chr2	-	218135	261130	misc_RNA	protein_coding	non-coding	0.0424485	0.0424485
MYT1L	NM_001329849	chr2	-	1789112	2331275	mRNA	protein_coding	coding	0.138634	0.131829
MYT1L	NM_001329847	chr2	-	1789112	2326311	mRNA	protein_coding	coding	0.125025	0.131829
ADI1	NM_001306077	chr2	-	3497918	3517747	mRNA	protein_coding	coding	0.0556328	0.0556328
RNASEH1	NM_002936	chr2	-	3541429	3558333	mRNA	protein_coding	coding	0.028918	0.028918
CMPK2	NM_001256477	chr2	-	6850649	6865819	mRNA	protein_coding	coding	0.0294719	0.0294719
KIDINS220	NM_001348740	chr2	-	8721133	8837613	mRNA	protein_coding	coding	0.0469468	0.0464048
KIDINS220	NM_001348741	chr2	-	8721080	8837613	mRNA	protein_coding	coding	0.0468916	0.0464048
KIDINS220	NR_145964	chr2	-	8721080	8837613	misc_RNA	protein_coding	non-coding	0.0575496	0.0464048
KIDINS220	NR_145965	chr2	-	8721080	8837613	misc_RNA	protein_coding	non-coding	0.0527281	0.0464048
KIDINS220	NM_001348736	chr2	-	8728857	8837613	mRNA	protein_coding	coding	0.0409687	0.0464048
KIDINS220	NM_001348735	chr2	-	8728857	8837613	mRNA	protein_coding	coding	0.0412673	0.0464048
KIDINS220	NM_001348731	chr2	-	8728857	8837613	mRNA	protein_coding	coding	0.0419711	0.0464048
KIDINS220	NM_001348734	chr2	-	8728857	8837613	mRNA	protein_coding	coding	0.0411232	0.0464048
MBOAT2	NM_001321265	chr2	-	8852689	9003684	mRNA	protein_coding	coding	0.0336295	0.0336295
ITGB1BP1	NM_001319066	chr2	-	9403475	9423178	mRNA	protein_coding	coding	0.0298124	0.0321508
ITGB1BP1	NM_001319067	chr2	-	9403475	9423178	mRNA	protein_coding	coding	0.0296531	0.0321508
ITGB1BP1	NR_134956	chr2	-	9403475	9423528	misc_RNA	protein_coding	non-coding	0.0328691	0.0321508
ITGB1BP1	NR_134954	chr2	-	9403475	9423528	misc_RNA	protein_coding	non-coding	0.0326947	0.0321508
ITGB1BP1	NR_134951	chr2	-	9403475	9422591	misc_RNA	protein_coding	non-coding	0.0358441	0.0321508
PDIA6	NM_005742	chr2	-	10783390	10812785	mRNA	protein_coding	coding	0.028286	0.0293225
PDIA6	NM_001282706	chr2	-	10783390	10832485	mRNA	protein_coding	coding	0.0302793	0.0293225
ROCK2	NM_001321643	chr2	-	11179758	11345437	mRNA	protein_coding	coding	0.0781225	0.0781225
NBAS	NM_015909	chr2	-	15166915	15561334	mRNA	protein_coding	coding	0.0518728	0.0518728
MYCNOS	NR_110230	chr2	-	15936264	15941685	ncRNA	lncRNA	non-coding	0.173838	0.173838
SMC6	NM_001142286	chr2	-	17663811	17753810	mRNA	protein_coding	coding	0.0589675	0.0588007
SMC6	NM_024624	chr2	-	17663811	17753829	mRNA	protein_coding	coding	0.0586276	0.0588007
NT5C1B-RDH14	NM_001199104	chr2	-	18554722	18589580	mRNA	protein_coding	coding	0.0878888	0.0878888
NT5C1B	NM_001199087	chr2	-	18562870	18589569	mRNA	protein_coding	coding	0.0801417	0.0825666
NT5C1B	NM_033253	chr2	-	18562870	18589569	mRNA	protein_coding	coding	0.0852948	0.0825666
PUM2	NM_001352918	chr2	-	20248690	20350984	mRNA	protein_coding	coding	0.118116	0.120223
PUM2	NM_001352926	chr2	-	20248690	20350984	mRNA	protein_coding	coding	0.115178	0.120223
PUM2	NM_001282791	chr2	-	20248690	20327386	mRNA	protein_coding	coding	0.135261	0.120223
PUM2	NM_001352919	chr2	-	20248712	20350844	mRNA	protein_coding	coding	0.117943	0.120223
PUM2	NM_001352923	chr2	-	20248712	20350844	mRNA	protein_coding	coding	0.114849	0.120223
WDCP	NM_001142319	chr2	-	24029335	24047426	mRNA	protein_coding	coding	0.0823756	0.0823756
ITSN2	NM_001348181	chr2	-	24202863	24360536	mRNA	protein_coding	coding	0.0714331	0.0772257
ITSN2	NM_001348183	chr2	-	24238932	24360536	mRNA	protein_coding	coding	0.078954	0.0772257
ITSN2	NM_001348186	chr2	-	24238932	24360536	mRNA	protein_coding	coding	0.0793075	0.0772257
ITSN2	NM_001348185	chr2	-	24238932	24360536	mRNA	protein_coding	coding	0.0815368	0.0772257
ADCY3	NM_001377128	chr2	-	24819169	24920237	mRNA	protein_coding	coding	0.036978	0.036978
DNMT3A	NM_175629	chr2	-	25232960	25342590	mRNA	protein_coding	coding	0.0826144	0.0788788
DNMT3A	NM_022552	chr2	-	25227876	25341925	mRNA	protein_coding	coding	0.0825061	0.0788788
DNMT3A	NR_135490	chr2	-	25227876	25342483	misc_RNA	protein_coding	non-coding	0.0820302	0.0788788
DNMT3A	NM_001375819	chr2	-	25232975	25252263	mRNA	protein_coding	coding	0.0723494	0.0788788
DNMT3A	NM_001320893	chr2	-	25232960	25252131	mRNA	protein_coding	coding	0.0716161	0.0788788
DTNB	NM_001320933	chr2	-	25377242	25673647	mRNA	protein_coding	coding	0.0602477	0.0619532
DTNB	NM_001351386	chr2	-	25377242	25673647	mRNA	protein_coding	coding	0.0610142	0.0619532
DTNB	NM_001351390	chr2	-	25377242	25673647	mRNA	protein_coding	coding	0.062487	0.0619532
DTNB	NM_001256308	chr2	-	25377242	25650222	mRNA	protein_coding	coding	0.0613689	0.0619532
DTNB	NM_001351395	chr2	-	25377242	25673647	mRNA	protein_coding	coding	0.0640343	0.0619532
DTNB	NM_001320934	chr2	-	25377242	25673647	mRNA	protein_coding	coding	0.0613422	0.0619532
DTNB	NM_001351393	chr2	-	25377242	25673647	mRNA	protein_coding	coding	0.0626124	0.0619532
DTNB	NM_183360	chr2	-	25377242	25673647	mRNA	protein_coding	coding	0.0623553	0.0619532
DTNB	NM_001351382	chr2	-	25377242	25673647	mRNA	protein_coding	coding	0.0621269	0.0619532
DTNB	NM_001351381	chr2	-	25377242	25673647	mRNA	protein_coding	coding	0.0617049	0.0619532
ASXL2	NM_001369347	chr2	-	25733752	25794691	mRNA	protein_coding	coding	0.0615951	0.0615951
ADGRF3	NM_001321975	chr2	-	26308174	26345811	mRNA	protein_coding	coding	0.0791007	0.0791007
OTOF	NM_194323	chr2	-	26457202	26478124	mRNA	protein_coding	coding	0.061593	0.061593
PRR30	NM_178553	chr2	-	27136848	27139410	mRNA	protein_coding	coding	0.0667431	0.0667431
SLC30A3	NM_003459	chr2	-	27253683	27263047	mRNA	protein_coding	coding	0.124537	0.124537
GTF3C2	NM_001318909	chr2	-	27325848	27356492	mRNA	protein_coding	coding	0.109036	0.109036
EIF2B4	NM_001318968	chr2	-	27364351	27370052	mRNA	protein_coding	coding	0.105854	0.105854
IFT172	NM_015662	chr2	-	27444376	27489743	mRNA	protein_coding	coding	0.0733119	0.0733119
GALNT14	NM_001329096	chr2	-	30910466	31138440	mRNA	protein_coding	coding	0.0577711	0.0577711
CAPN14	NM_001321270	chr2	-	31173055	31233957	mRNA	protein_coding	coding	0.0441423	0.0441423
FEZ2	NM_005102	chr2	-	36552260	36598168	mRNA	protein_coding	coding	0.0557177	0.0557177
STRN	NM_003162	chr2	-	36837697	36966536	mRNA	protein_coding	coding	0.0987126	0.0987126
CYP1B1	NM_000104	chr2	-	38067509	38076151	mRNA	protein_coding	coding	0.0431432	0.0431432
ATL2	NM_001330458	chr2	-	38293956	38377423	mRNA	protein_coding	coding	0.113583	0.122199
ATL2	NM_001135673	chr2	-	38293953	38377273	mRNA	protein_coding	coding	0.110263	0.122199
ATL2	NM_001330461	chr2	-	38293953	38377273	mRNA	protein_coding	coding	0.142031	0.122199
DHX57	NM_001329963	chr2	-	38797730	38875934	mRNA	protein_coding	coding	0.0768412	0.0768412
SOS1	NM_005633	chr2	-	38981548	39121051	mRNA	protein_coding	coding	0.144122	0.144122
CDKL4	NM_001346911	chr2	-	39178546	39229588	mRNA	protein_coding	coding	0.0881123	0.0881123
THUMPD2	NR_135662	chr2	-	39736059	39779276	misc_RNA	protein_coding	non-coding	0.062716	0.0641171
THUMPD2	NM_001321470	chr2	-	39736059	39779276	mRNA	protein_coding	coding	0.0656738	0.0641171
SLC8A1	NM_001351491	chr2	-	40097269	40452090	mRNA	protein_coding	coding	0.0999374	0.0999374
THADA	NM_001345925	chr2	-	43230835	43596046	mRNA	protein_coding	coding	0.0838245	0.0831438
THADA	NM_001083953	chr2	-	43230835	43595974	mRNA	protein_coding	coding	0.0824447	0.0831438
PIGF	NM_002643	chr2	-	46580936	46617041	mRNA	protein_coding	coding	0.103716	0.103716
MCFD2	NM_001171507	chr2	-	46901869	46916112	mRNA	protein_coding	coding	0.0586846	0.0586846
EPCAM-DT	NR_110207	chr2	-	47213948	47345074	ncRNA	lncRNA	non-coding	0.0677961	0.0677961
FBXO11	NM_025133	chr2	-	47806919	47888719	mRNA	protein_coding	coding	0.142361	0.142361
NRXN1	NM_001330077	chr2	-	49918504	51032536	mRNA	protein_coding	coding	0.185882	0.195867
NRXN1	NM_004801	chr2	-	49918504	51032536	mRNA	protein_coding	coding	0.186177	0.195867
NRXN1	NM_001330086	chr2	-	49918504	51032536	mRNA	protein_coding	coding	0.214648	0.195867
PSME4	NM_014614	chr2	-	53864068	53970993	mRNA	protein_coding	coding	0.0626595	0.0626595
RTN4	NM_001321863	chr2	-	54972190	55047326	mRNA	protein_coding	coding	0.109548	0.109548
CLHC1	NM_001353780	chr2	-	55172550	55232293	mRNA	protein_coding	coding	0.0957358	0.0957358
MTIF2	NM_001321002	chr2	-	55236619	55269248	mRNA	protein_coding	coding	0.0564512	0.0564512
PPP4R3B	NM_001122964	chr2	-	55547291	55617622	mRNA	protein_coding	coding	0.0755368	0.0755368
FANCL	NM_018062	chr2	-	58159246	58241325	mRNA	protein_coding	coding	0.0920623	0.0920584
FANCL	NM_001114636	chr2	-	58159242	58241380	mRNA	protein_coding	coding	0.0920545	0.0920584
PUS10	NM_001322124	chr2	-	60940412	61017212	mRNA	protein_coding	coding	0.139581	0.139581
USP34	NM_014709	chr2	-	61187462	61471087	mRNA	protein_coding	coding	0.111336	0.111336
XPO1	NM_003400	chr2	-	61477848	61538356	mRNA	protein_coding	coding	0.0906729	0.0906729
WDPCP	NM_015910	chr2	-	63119558	63588477	mRNA	protein_coding	coding	0.260239	0.257202
WDPCP	NM_001354044	chr2	-	63119558	63588477	mRNA	protein_coding	coding	0.254333	0.257202
VPS54	NM_016516	chr2	-	63892149	64019428	mRNA	protein_coding	coding	0.124465	0.124465
SPRED2	NM_181784	chr2	-	65310850	65432599	mRNA	protein_coding	coding	0.0619013	0.0619013
C2orf42	NR_145972	chr2	-	70149879	70190711	misc_RNA	protein_coding	non-coding	0.082877	0.0828094
C2orf42	NR_145971	chr2	-	70149879	70190711	misc_RNA	protein_coding	non-coding	0.0805129	0.0828094
C2orf42	NM_017880	chr2	-	70149884	70191019	mRNA	protein_coding	coding	0.0838921	0.0828094
C2orf42	NM_001348759	chr2	-	70149884	70191019	mRNA	protein_coding	coding	0.0836931	0.0828094
TIA1	NM_022037	chr2	-	70209443	70248628	mRNA	protein_coding	coding	0.225182	0.231404
TIA1	NR_147222	chr2	-	70209443	70248628	misc_RNA	protein_coding	non-coding	0.237106	0.231404
ADD2	NM_001185054	chr2	-	70662083	70767715	mRNA	protein_coding	coding	0.0529865	0.0529865
EXOC6B	NM_001321731	chr2	-	72175983	72826033	mRNA	protein_coding	coding	0.126281	0.126427
EXOC6B	NR_135773	chr2	-	72175983	72826033	misc_RNA	protein_coding	non-coding	0.125598	0.126427
EXOC6B	NM_015189	chr2	-	72175983	72826033	mRNA	protein_coding	coding	0.127409	0.126427
SFXN5	NM_001330400	chr2	-	72942035	73071712	mRNA	protein_coding	coding	0.0860033	0.0849371
SFXN5	NM_144579	chr2	-	72942035	73071712	mRNA	protein_coding	coding	0.083789	0.0849371
FBXO41	NM_001371389	chr2	-	73254689	73284478	mRNA	protein_coding	coding	0.0948077	0.0948077
TPRKB	NM_001330389	chr2	-	73729836	73737406	mRNA	protein_coding	coding	0.051598	0.051598
DCTN1	NM_004082	chr2	-	74361154	74380311	mRNA	protein_coding	coding	0.0856584	0.0802649
DCTN1	NM_023019	chr2	-	74361154	74374667	mRNA	protein_coding	coding	0.0744399	0.0802649
DCTN1	NM_001135041	chr2	-	74361154	74374667	mRNA	protein_coding	coding	0.0753869	0.0802649
DCTN1	NM_001378991	chr2	-	74361154	74391866	mRNA	protein_coding	coding	0.0836909	0.0802649
DQX1	NM_133637	chr2	-	74518130	74526231	mRNA	protein_coding	coding	0.118632	0.118632
AUP1	NR_126511	chr2	-	74526651	74529706	misc_RNA	protein_coding	non-coding	0.195729	0.181409
AUP1	NR_126510	chr2	-	74526651	74529706	misc_RNA	protein_coding	non-coding	0.168391	0.181409
CAPG	NM_001256140	chr2	-	85394747	85410697	mRNA	protein_coding	coding	0.0513949	0.0471133
CAPG	NM_001747	chr2	-	85394752	85410366	mRNA	protein_coding	coding	0.0428318	0.0471133
TMEM150A	NM_001031738	chr2	-	85598546	85602698	mRNA	protein_coding	coding	0.115782	0.124677
TMEM150A	NM_153342	chr2	-	85598546	85602699	mRNA	protein_coding	coding	0.135055	0.124677
SFTPB	NM_000542	chr2	-	85657313	85668199	mRNA	protein_coding	coding	0.0416797	0.0416797
ST3GAL5	NM_001354233	chr2	-	85837119	85888990	mRNA	protein_coding	coding	0.0428311	0.0428311
POLR1A	NM_015425	chr2	-	86020215	86105886	mRNA	protein_coding	coding	0.0364782	0.0364782
BMS1P14	NR_146108	chr2	-	94192530	94208419	misc_RNA	transcribed_pseudogene	non-coding	0.124664	0.127334
BMS1P14	NR_146109	chr2	-	94192530	94208419	misc_RNA	transcribed_pseudogene	non-coding	0.130449	0.127334
ANKRD36C	NM_001310154	chr2	-	95848931	95991824	mRNA	protein_coding	coding	0.088863	0.088863
GPAT2	NM_001321530	chr2	-	96021945	96035245	mRNA	protein_coding	coding	0.0638279	0.0638279
NEURL3	NM_001285486	chr2	-	96497645	96505357	mRNA	protein_coding	coding	0.0307985	0.0307985
KANSL3	NM_001349261	chr2	-	96593171	96638312	mRNA	protein_coding	coding	0.0514626	0.0544527
KANSL3	NR_047653	chr2	-	96593171	96638312	misc_RNA	protein_coding	non-coding	0.0563256	0.0544527
KANSL3	NM_001115016	chr2	-	96593171	96638312	mRNA	protein_coding	coding	0.0563894	0.0544527
KANSL3	NM_001349259	chr2	-	96593171	96638312	mRNA	protein_coding	coding	0.0543109	0.0544527
KANSL3	NM_001349256	chr2	-	96599652	96638312	mRNA	protein_coding	coding	0.0539567	0.0544527
LMAN2L	NM_001322346	chr2	-	96705929	96740092	mRNA	protein_coding	coding	0.09684	0.09684
TMEM131	NM_015348	chr2	-	97756337	97995948	mRNA	protein_coding	coding	0.0797636	0.0797636
TSGA10	NM_001349014	chr2	-	98997260	99141703	mRNA	protein_coding	coding	0.108751	0.108751
REV1	NM_016316	chr2	-	99400476	99490017	mRNA	protein_coding	coding	0.0489943	0.0503321
REV1	NM_001321455	chr2	-	99400476	99490017	mRNA	protein_coding	coding	0.0487242	0.0503321
REV1	NM_001321459	chr2	-	99400476	99490017	mRNA	protein_coding	coding	0.0510166	0.0503321
REV1	NM_001037872	chr2	-	99400476	99490017	mRNA	protein_coding	coding	0.0490199	0.0503321
REV1	NR_135653	chr2	-	99400476	99490017	misc_RNA	protein_coding	non-coding	0.0521749	0.0503321
REV1	NR_135649	chr2	-	99400476	99490017	misc_RNA	protein_coding	non-coding	0.0521009	0.0503321
REV1	NR_135650	chr2	-	99400476	99490017	misc_RNA	protein_coding	non-coding	0.0496381	0.0503321
REV1	NM_001321460	chr2	-	99400476	99490017	mRNA	protein_coding	coding	0.05108	0.0503321
TBC1D8	NM_001102426	chr2	-	101007227	101151447	mRNA	protein_coding	coding	0.0410028	0.0410028
RFX8	NM_001145664	chr2	-	101397358	101475112	mRNA	protein_coding	coding	0.0290425	0.0290425
MFSD9	NR_136173	chr2	-	102714625	102736888	misc_RNA	protein_coding	non-coding	0.0267626	0.0267626
FHL2	NM_001374399	chr2	-	105360825	105438529	mRNA	protein_coding	coding	0.021182	0.021182
SEPTIN10	NM_001321512	chr2	-	109542798	109613966	mRNA	protein_coding	coding	0.0617011	0.0617011
NPHP1	NM_001128179	chr2	-	110123347	110205013	mRNA	protein_coding	coding	0.0542412	0.0553824
NPHP1	NM_001128178	chr2	-	110123347	110205013	mRNA	protein_coding	coding	0.0564035	0.0553824
ANAPC1	NM_022662	chr2	-	111767639	111884193	mRNA	protein_coding	coding	0.0710032	0.0710032
PAX8	NM_013952	chr2	-	113215996	113278921	mRNA	protein_coding	coding	0.0771768	0.0771768
RPL23AP7	NR_024528	chr2	-	113611238	113627138	misc_RNA	transcribed_pseudogene	non-coding	0.0750133	0.0750133
CCDC93	NM_019044	chr2	-	117915480	118014070	mRNA	protein_coding	coding	0.0404839	0.0404839
C2orf76	NM_001322332	chr2	-	119302216	119366828	mRNA	protein_coding	coding	0.105587	0.105587
SCTR	NM_002980	chr2	-	119439842	119524483	mRNA	protein_coding	coding	0.035533	0.035533
CLASP1	NM_001378003	chr2	-	121337775	121649462	mRNA	protein_coding	coding	0.0527245	0.0519412
CLASP1	NM_001378004	chr2	-	121337775	121649462	mRNA	protein_coding	coding	0.0521815	0.0519412
CLASP1	NM_001378005	chr2	-	121337775	121649462	mRNA	protein_coding	coding	0.0509701	0.0519412
CLASP1	NM_015282	chr2	-	121337775	121649462	mRNA	protein_coding	coding	0.0519713	0.0519412
CLASP1	NM_001142274	chr2	-	121337775	121649462	mRNA	protein_coding	coding	0.0518368	0.0519412
BIN1	NM_001320641	chr2	-	127048031	127107154	mRNA	protein_coding	coding	0.0375349	0.0385847
BIN1	NM_001320632	chr2	-	127048031	127107154	mRNA	protein_coding	coding	0.0355731	0.0385847
BIN1	NM_139344	chr2	-	127048031	127107154	mRNA	protein_coding	coding	0.0436992	0.0385847
BIN1	NM_139348	chr2	-	127048031	127107154	mRNA	protein_coding	coding	0.0383483	0.0385847
BIN1	NM_139347	chr2	-	127048031	127107154	mRNA	protein_coding	coding	0.0368086	0.0385847
CYP27C1	NM_001367502	chr2	-	127183833	127220299	mRNA	protein_coding	coding	0.0469818	0.0469818
ERCC3	NM_001303416	chr2	-	127257289	127294144	mRNA	protein_coding	coding	0.0347134	0.0347134
MAP3K2	NM_001371911	chr2	-	127298667	127388465	mRNA	protein_coding	coding	0.0746746	0.0746276
MAP3K2	NM_001371910	chr2	-	127298667	127387975	mRNA	protein_coding	coding	0.0745805	0.0746276
WDR33	NM_018383	chr2	-	127701030	127811171	mRNA	protein_coding	coding	0.0970233	0.092079
WDR33	NM_001006622	chr2	-	127762485	127811187	mRNA	protein_coding	coding	0.0713126	0.092079
SAP130	NM_001330302	chr2	-	127941221	128028059	mRNA	protein_coding	coding	0.0550778	0.05505
SAP130	NM_001330301	chr2	-	127941221	128028059	mRNA	protein_coding	coding	0.0550222	0.05505
POTEF	NM_001099771	chr2	-	130073534	130129222	mRNA	protein_coding	coding	0.0381962	0.0381962
CCDC115	NR_135548	chr2	-	130337932	130342164	misc_RNA	protein_coding	non-coding	0.049296	0.049296
FAR2P2	NR_046260	chr2	-	130416750	130428546	misc_RNA	transcribed_pseudogene	non-coding	0.157891	0.157891
FAM168B	NM_001321744	chr2	-	131047875	131093460	mRNA	protein_coding	coding	0.0637062	0.0637062
NCKAP5	NM_207481	chr2	-	132671789	133568463	mRNA	protein_coding	coding	0.10937	0.10937
MAP3K19	NM_001018047	chr2	-	134964490	135024678	mRNA	protein_coding	coding	0.0956146	0.0956146
MCM6	NM_005915	chr2	-	135839625	135876443	mRNA	protein_coding	coding	0.0559915	0.0559915
DARS1	NM_001349	chr2	-	135905880	135985626	mRNA	protein_coding	coding	0.107965	0.107965
LRP1B	NM_018557	chr2	-	140231422	142131016	mRNA	protein_coding	coding	0.0735285	0.0735285
GTDC1	NM_001376322	chr2	-	143938069	144332512	mRNA	protein_coding	coding	0.288956	0.304021
GTDC1	NM_001376321	chr2	-	143938069	144332512	mRNA	protein_coding	coding	0.304459	0.304021
GTDC1	NM_001376311	chr2	-	143938069	144332512	mRNA	protein_coding	coding	0.316153	0.304021
GTDC1	NR_164808	chr2	-	143938069	144332512	misc_RNA	protein_coding	non-coding	0.306383	0.304021
ORC4	NM_001190882	chr2	-	147930396	148020737	mRNA	protein_coding	coding	0.0757851	0.0757851
LINC01920	NR_110241	chr2	-	150552531	150572221	ncRNA	lncRNA	non-coding	0.060038	0.060038
NEB	NM_001164507	chr2	-	151485338	151734487	mRNA	protein_coding	coding	0.0674322	0.0692665
NEB	NM_001271208	chr2	-	151485338	151734476	mRNA	protein_coding	coding	0.0684559	0.0692665
NEB	NM_004543	chr2	-	151485338	151734476	mRNA	protein_coding	coding	0.0747673	0.0692665
NEB	NM_001164508	chr2	-	151485338	151734487	mRNA	protein_coding	coding	0.067418	0.0692665
CACNB4	NM_001330113	chr2	-	151832770	152098763	mRNA	protein_coding	coding	0.101482	0.116123
CACNB4	NM_001320722	chr2	-	151832770	151973978	mRNA	protein_coding	coding	0.127386	0.116123
PRPF40A	NM_001365596	chr2	-	152651595	152717461	mRNA	protein_coding	coding	0.107343	0.109133
PRPF40A	NM_001365605	chr2	-	152651595	152717461	mRNA	protein_coding	coding	0.108271	0.109133
PRPF40A	NM_017892	chr2	-	152651592	152717625	mRNA	protein_coding	coding	0.111784	0.109133
ACVR1	NM_001347667	chr2	-	157736445	157838630	mRNA	protein_coding	coding	0.103496	0.103496
BAZ2B	NM_001329858	chr2	-	159318978	159615565	mRNA	protein_coding	coding	0.162654	0.168737
BAZ2B	NM_001329857	chr2	-	159318978	159616548	mRNA	protein_coding	coding	0.180408	0.168737
BAZ2B	NM_013450	chr2	-	159318978	159616548	mRNA	protein_coding	coding	0.163148	0.168737
LY75-CD302	NM_001198759	chr2	-	159768627	159904756	mRNA	protein_coding	coding	0.082418	0.082418
PLA2R1	NM_001195641	chr2	-	159932005	160062615	mRNA	protein_coding	coding	0.0935912	0.0935912
ITGB6	NM_001282388	chr2	-	160099670	160200272	mRNA	protein_coding	coding	0.135602	0.142378
ITGB6	NM_001282389	chr2	-	160099670	160200272	mRNA	protein_coding	coding	0.148669	0.142378
DPP4	NM_001379604	chr2	-	161992244	162074215	mRNA	protein_coding	coding	0.187249	0.193994
DPP4	NM_001935	chr2	-	161992244	162074215	mRNA	protein_coding	coding	0.187248	0.193994
DPP4	NR_166823	chr2	-	161992244	162074215	misc_RNA	protein_coding	non-coding	0.206966	0.193994
KCNH7	NM_033272	chr2	-	162371406	162838767	mRNA	protein_coding	coding	0.0990093	0.0990093
COBLL1	NM_014900	chr2	-	164680187	164841432	mRNA	protein_coding	coding	0.0957335	0.0968295
COBLL1	NM_001278461	chr2	-	164680187	164841432	mRNA	protein_coding	coding	0.098017	0.0968295
SCN1A	NM_001353955	chr2	-	165984640	166128020	mRNA	protein_coding	coding	0.0780686	0.0808114
SCN1A	NM_001353961	chr2	-	165984640	166128020	mRNA	protein_coding	coding	0.0771482	0.0808114
SCN1A	NM_001353952	chr2	-	165984640	166128020	mRNA	protein_coding	coding	0.0773895	0.0808114
SCN1A	NM_001165963	chr2	-	165985812	166128020	mRNA	protein_coding	coding	0.0901902	0.0808114
SPC25	NM_020675	chr2	-	168870890	168890430	mRNA	protein_coding	coding	0.0784847	0.0784847
TLK1	NM_001136554	chr2	-	170990822	171231293	mRNA	protein_coding	coding	0.0985223	0.0972951
TLK1	NM_001136555	chr2	-	170990822	171066973	mRNA	protein_coding	coding	0.0959316	0.0972951
METTL8	NM_001321155	chr2	-	171315745	171433990	mRNA	protein_coding	coding	0.166494	0.16722
METTL8	NM_001321159	chr2	-	171315745	171433990	mRNA	protein_coding	coding	0.168126	0.16722
SLC25A12	NM_003705	chr2	-	171783404	171894244	mRNA	protein_coding	coding	0.193733	0.193919
SLC25A12	NR_047549	chr2	-	171783404	171894306	misc_RNA	protein_coding	non-coding	0.194117	0.193919
OLA1	NM_001328688	chr2	-	174072446	174248532	mRNA	protein_coding	coding	0.300497	0.300497
CIR1	NM_004882	chr2	-	174348021	174395712	mRNA	protein_coding	coding	0.147901	0.147901
GPR155	NM_152529	chr2	-	174431571	174487029	mRNA	protein_coding	coding	0.133846	0.133846
WIPF1	NM_001375833	chr2	-	174559573	174634605	mRNA	protein_coding	coding	0.0736022	0.0759523
WIPF1	NM_001375839	chr2	-	174559573	174634605	mRNA	protein_coding	coding	0.0790858	0.0759523
CHRNA1	NM_000079	chr2	-	174747594	174764472	mRNA	protein_coding	coding	0.0671541	0.0690273
CHRNA1	NM_001039523	chr2	-	174747594	174764472	mRNA	protein_coding	coding	0.0706924	0.0690273
ATF2	NR_045768	chr2	-	175072258	175168203	misc_RNA	protein_coding	non-coding	0.137645	0.132929
ATF2	NM_001880	chr2	-	175072258	175168203	mRNA	protein_coding	coding	0.130137	0.132929
ATF2	NR_045771	chr2	-	175072258	175168203	misc_RNA	protein_coding	non-coding	0.1381	0.132929
ATF2	NM_001256092	chr2	-	175072258	175168203	mRNA	protein_coding	coding	0.128353	0.132929
ATF2	NM_001256093	chr2	-	175072258	175168203	mRNA	protein_coding	coding	0.128208	0.132929
LNPK	NM_001305011	chr2	-	175923881	176002267	mRNA	protein_coding	coding	0.183576	0.183576
NFE2L2	NM_001313903	chr2	-	177230302	177265131	mRNA	protein_coding	coding	0.132993	0.132993
PDE11A	NM_016953	chr2	-	177623244	178072777	mRNA	protein_coding	coding	0.121197	0.121197
TTN	NM_001267550	chr2	-	178525990	178807423	mRNA	protein_coding	coding	0.130433	0.135178
TTN	NM_133378	chr2	-	178525990	178807423	mRNA	protein_coding	coding	0.133951	0.135178
TTN	NM_001256850	chr2	-	178525990	178807423	mRNA	protein_coding	coding	0.134219	0.135178
TTN	NM_133432	chr2	-	178525990	178807423	mRNA	protein_coding	coding	0.139106	0.135178
TTN	NM_003319	chr2	-	178525990	178807423	mRNA	protein_coding	coding	0.139181	0.135178
TTN	NM_133437	chr2	-	178525990	178807423	mRNA	protein_coding	coding	0.139826	0.135178
CCDC141	NM_001316745	chr2	-	178873020	179050137	mRNA	protein_coding	coding	0.0824582	0.0824582
ZNF385B	NR_104234	chr2	-	179441983	179585906	misc_RNA	protein_coding	non-coding	0.152923	0.13243
ZNF385B	NM_001282725	chr2	-	179441983	179585906	mRNA	protein_coding	coding	0.105105	0.13243
PDE1A	NM_001003683	chr2	-	182167886	182522845	mRNA	protein_coding	coding	0.138135	0.138135
TFPI	NM_001329240	chr2	-	187464230	187554435	mRNA	protein_coding	coding	0.0441007	0.0441007
OSGEPL1	NM_001376078	chr2	-	189746659	189762792	mRNA	protein_coding	coding	0.107395	0.107395
ORMDL1	NM_001371386	chr2	-	189763858	189784339	mRNA	protein_coding	coding	0.0945108	0.0945108
STAT1	NM_001384886	chr2	-	190969148	191014171	mRNA	protein_coding	coding	0.0602749	0.0588775
STAT1	NM_001384887	chr2	-	190969148	191014171	mRNA	protein_coding	coding	0.0583937	0.0588775
STAT1	NM_001384883	chr2	-	190969148	191014171	mRNA	protein_coding	coding	0.0622991	0.0588775
STAT1	NM_001384885	chr2	-	190969148	191014171	mRNA	protein_coding	coding	0.0571244	0.0588775
STAT1	NM_001384884	chr2	-	190969148	191014171	mRNA	protein_coding	coding	0.0563446	0.0588775
DNAH7	NM_018897	chr2	-	195737702	196068837	mRNA	protein_coding	coding	0.0630115	0.0630115
GTF3C3	NM_012086	chr2	-	196763034	196799683	mRNA	protein_coding	coding	0.0543989	0.0528011
GTF3C3	NM_001206774	chr2	-	196780081	196799683	mRNA	protein_coding	coding	0.0494057	0.0528011
ANKRD44	NR_160034	chr2	-	196986661	197310780	misc_RNA	protein_coding	non-coding	0.086117	0.086117
BOLL	NM_197970	chr2	-	197726889	197786206	mRNA	protein_coding	coding	0.117383	0.117383
TYW5	NM_001039693	chr2	-	199928912	199955491	mRNA	protein_coding	coding	0.117122	0.117122
CLK1	NR_027855	chr2	-	200853008	200864658	misc_RNA	protein_coding	non-coding	0.112074	0.0937549
CLK1	NR_027856	chr2	-	200853008	200864658	misc_RNA	protein_coding	non-coding	0.0736042	0.0937549
TRAK2	NM_015049	chr2	-	201377206	201451458	mRNA	protein_coding	coding	0.0883387	0.0883387
C2CD6	NM_001168221	chr2	-	201487420	201619178	mRNA	protein_coding	coding	0.11755	0.11755
TMEM237	NM_001044385	chr2	-	201620185	201643503	mRNA	protein_coding	coding	0.0737599	0.0737599
ALS2	NM_020919	chr2	-	201700266	201780933	mRNA	protein_coding	coding	0.068009	0.068009
RAPH1	NM_203365	chr2	-	203441468	203535301	mRNA	protein_coding	coding	0.0848809	0.0848809
NDUFS1	NM_005006	chr2	-	206114816	206159444	mRNA	protein_coding	coding	0.068827	0.0707919
NDUFS1	NM_001199982	chr2	-	206114816	206159444	mRNA	protein_coding	coding	0.0731499	0.0707919
DYTN	NM_001093730	chr2	-	206651620	206718396	mRNA	protein_coding	coding	0.0597646	0.0597646
MDH1B	NM_001282940	chr2	-	206737764	206765328	mRNA	protein_coding	coding	0.0489889	0.0489889
METTL21A	NM_001330136	chr2	-	207580630	207624988	mRNA	protein_coding	coding	0.0825312	0.0825312
PLEKHM3	NM_001080475	chr2	-	207821287	208025527	mRNA	protein_coding	coding	0.131143	0.131143
IDH1	NM_005896	chr2	-	208236228	208255071	mRNA	protein_coding	coding	0.0415496	0.0415496
ABCA12	NR_103740	chr2	-	214931541	215138626	misc_RNA	protein_coding	non-coding	0.127413	0.12784
ABCA12	NM_173076	chr2	-	214931541	215138626	mRNA	protein_coding	coding	0.128284	0.12784
FN1	NM_212478	chr2	-	215360864	215436068	mRNA	protein_coding	coding	0.108608	0.102789
FN1	NM_001306129	chr2	-	215360864	215436068	mRNA	protein_coding	coding	0.110474	0.102789
FN1	NM_212482	chr2	-	215360864	215436068	mRNA	protein_coding	coding	0.0942151	0.102789
FN1	NM_001365522	chr2	-	215360864	215436068	mRNA	protein_coding	coding	0.10976	0.102789
FN1	NM_001365523	chr2	-	215360864	215436068	mRNA	protein_coding	coding	0.0894512	0.102789
FN1	NM_001306132	chr2	-	215360864	215436068	mRNA	protein_coding	coding	0.106557	0.102789
FN1	NM_001365524	chr2	-	215360864	215436068	mRNA	protein_coding	coding	0.0950395	0.102789
FN1	NM_002026	chr2	-	215360864	215436068	mRNA	protein_coding	coding	0.107357	0.102789
AAMP	NM_001087	chr2	-	218264128	218270137	mRNA	protein_coding	coding	0.0801553	0.0801553
TMBIM1	NM_001321433	chr2	-	218274191	218292577	mRNA	protein_coding	coding	0.0443953	0.0420452
TMBIM1	NM_001321428	chr2	-	218274191	218287303	mRNA	protein_coding	coding	0.0406369	0.0420452
TMBIM1	NM_022152	chr2	-	218274198	218292503	mRNA	protein_coding	coding	0.0405744	0.0420452
TMBIM1	NR_135643	chr2	-	218274191	218292577	misc_RNA	protein_coding	non-coding	0.042392	0.0420452
USP37	NM_020935	chr2	-	218450250	218568351	mRNA	protein_coding	coding	0.108725	0.108725
ZNF142	NM_001366287	chr2	-	218636191	218659623	mRNA	protein_coding	coding	0.0775071	0.0775071
CFAP65	NM_194302	chr2	-	219002845	219041516	mRNA	protein_coding	coding	0.0512979	0.0512979
CNPPD1	NR_135628	chr2	-	219171896	219177174	misc_RNA	protein_coding	non-coding	0.0745864	0.0745864
ATG9A	NM_001077198	chr2	-	219219379	219229636	mRNA	protein_coding	coding	0.122216	0.129611
ATG9A	NR_104255	chr2	-	219219379	219229636	misc_RNA	protein_coding	non-coding	0.137006	0.129611
GLB1L	NM_001286423	chr2	-	219236597	219245444	mRNA	protein_coding	coding	0.108465	0.108465
PTPRN	NM_001199763	chr2	-	219289622	219309401	mRNA	protein_coding	coding	0.0817901	0.0817901
DNPEP	NM_001319117	chr2	-	219372042	219400007	mRNA	protein_coding	coding	0.0663862	0.0692314
DNPEP	NM_001319122	chr2	-	219372042	219387912	mRNA	protein_coding	coding	0.0718734	0.0692314
OBSL1	NM_001173431	chr2	-	219555148	219571539	mRNA	protein_coding	coding	0.061959	0.061959
EPHA4	NM_001304536	chr2	-	221418026	221574202	mRNA	protein_coding	coding	0.190072	0.190072
PAX3	NM_181458	chr2	-	222199886	222298998	mRNA	protein_coding	coding	0.201838	0.201838
SERPINE2	NM_006216	chr2	-	223975047	224039319	mRNA	protein_coding	coding	0.033232	0.033232
CUL3	NM_001257197	chr2	-	224470149	224585397	mRNA	protein_coding	coding	0.0652423	0.0652423
DOCK10	NM_014689	chr2	-	224765089	225042468	mRNA	protein_coding	coding	0.0724343	0.072665
DOCK10	NM_001290263	chr2	-	224765089	224947049	mRNA	protein_coding	coding	0.0728956	0.072665
TRIP12	NM_001348333	chr2	-	229763836	229922009	mRNA	protein_coding	coding	0.0557444	0.0548998
TRIP12	NM_001348323	chr2	-	229763836	229922009	mRNA	protein_coding	coding	0.0549197	0.0548998
TRIP12	NM_001348315	chr2	-	229763836	229921789	mRNA	protein_coding	coding	0.0557135	0.0548998
TRIP12	NM_001348330	chr2	-	229763836	229921789	mRNA	protein_coding	coding	0.0548253	0.0548998
TRIP12	NM_001348324	chr2	-	229763836	229921789	mRNA	protein_coding	coding	0.0549248	0.0548998
TRIP12	NM_001348316	chr2	-	229763836	229921789	mRNA	protein_coding	coding	0.0539565	0.0548998
TRIP12	NM_001348319	chr2	-	229763836	229922009	mRNA	protein_coding	coding	0.0550908	0.0548998
TRIP12	NM_001348320	chr2	-	229763836	229921789	mRNA	protein_coding	coding	0.0550295	0.0548998
TRIP12	NM_001348318	chr2	-	229763836	229921789	mRNA	protein_coding	coding	0.0540638	0.0548998
TRIP12	NM_001284216	chr2	-	229763836	229922009	mRNA	protein_coding	coding	0.0541363	0.0548998
TRIP12	NM_001348325	chr2	-	229763836	229921789	mRNA	protein_coding	coding	0.0553946	0.0548998
TRIP12	NM_001348331	chr2	-	229763836	229922009	mRNA	protein_coding	coding	0.0550031	0.0548998
TRIP12	NM_001348329	chr2	-	229763836	229921789	mRNA	protein_coding	coding	0.0548282	0.0548998
TRIP12	NM_001348327	chr2	-	229763836	229921789	mRNA	protein_coding	coding	0.0548584	0.0548998
SP110	NM_001378443	chr2	-	230165185	230219984	mRNA	protein_coding	coding	0.0301026	0.0283278
SP110	NM_080424	chr2	-	230165185	230219984	mRNA	protein_coding	coding	0.026553	0.0283278
KCNJ13	NM_001172417	chr2	-	232765801	232776565	mRNA	protein_coding	coding	0.101793	0.101793
NGEF	NM_019850	chr2	-	232878701	233013256	mRNA	protein_coding	coding	0.024021	0.024021
USP40	NM_018218	chr2	-	233475525	233566782	mRNA	protein_coding	coding	0.0557434	0.0595834
USP40	NM_001382298	chr2	-	233475525	233566782	mRNA	protein_coding	coding	0.0549159	0.0595834
USP40	NR_168053	chr2	-	233475525	233566782	misc_RNA	protein_coding	non-coding	0.0720486	0.0595834
USP40	NM_001382295	chr2	-	233475525	233566782	mRNA	protein_coding	coding	0.0557048	0.0595834
USP40	NM_001382297	chr2	-	233487680	233566782	mRNA	protein_coding	coding	0.0582717	0.0595834
HJURP	NM_001282962	chr2	-	233836700	233854566	mRNA	protein_coding	coding	0.0136577	0.0136577
IQCA1	NM_001270585	chr2	-	236324146	236503697	mRNA	protein_coding	coding	0.0483871	0.0483871
COL6A3	NM_057166	chr2	-	237324017	237414164	mRNA	protein_coding	coding	0.0377839	0.0365409
COL6A3	NM_057167	chr2	-	237324011	237414207	mRNA	protein_coding	coding	0.0353571	0.0365409
PER2	NM_022817	chr2	-	238244043	238288610	mRNA	protein_coding	coding	0.0264509	0.0264509
HDAC4	NM_001378415	chr2	-	239048167	239401649	mRNA	protein_coding	coding	0.0236065	0.0236184
HDAC4	NM_001378416	chr2	-	239048167	239401020	mRNA	protein_coding	coding	0.0236437	0.0236184
HDAC4	NM_006037	chr2	-	239048167	239401020	mRNA	protein_coding	coding	0.0236048	0.0236184
NDUFA10	NR_136156	chr2	-	239957371	240025342	misc_RNA	protein_coding	non-coding	0.0122698	0.0117993
NDUFA10	NM_001322020	chr2	-	239957371	240025342	mRNA	protein_coding	coding	0.0113876	0.0117993
ANKMY1	NM_001354024	chr2	-	240479421	240561064	mRNA	protein_coding	coding	0.0431016	0.0431016
KIF1A	NM_001379636	chr2	-	240713766	240820219	mRNA	protein_coding	coding	0.0244086	0.0253803
KIF1A	NM_001379633	chr2	-	240713766	240820219	mRNA	protein_coding	coding	0.0252274	0.0253803
KIF1A	NM_001379634	chr2	-	240713766	240820219	mRNA	protein_coding	coding	0.0258333	0.0253803
KIF1A	NM_001379631	chr2	-	240713766	240820219	mRNA	protein_coding	coding	0.0262758	0.0253803
KIF1A	NM_001379651	chr2	-	240713766	240819277	mRNA	protein_coding	coding	0.0246301	0.0253803
KIF1A	NM_001379649	chr2	-	240713766	240820219	mRNA	protein_coding	coding	0.0247755	0.0253803
KIF1A	NM_001379645	chr2	-	240713766	240821039	mRNA	protein_coding	coding	0.0253005	0.0253803
KIF1A	NM_001379650	chr2	-	240713766	240821039	mRNA	protein_coding	coding	0.0247178	0.0253803
KIF1A	NM_001379639	chr2	-	240713766	240820219	mRNA	protein_coding	coding	0.025542	0.0253803
KIF1A	NM_001379642	chr2	-	240713766	240820219	mRNA	protein_coding	coding	0.0253449	0.0253803
KIF1A	NM_001244008	chr2	-	240713766	240820219	mRNA	protein_coding	coding	0.0270345	0.0253803
PASK	NM_001252120	chr2	-	241106098	241149979	mRNA	protein_coding	coding	0.0389799	0.0389799
HDLBP	NM_005336	chr2	-	241227263	241315842	mRNA	protein_coding	coding	0.0235932	0.0232144
HDLBP	NM_001320966	chr2	-	241227263	241271965	mRNA	protein_coding	coding	0.0228356	0.0232144
STK25	NM_001282308	chr2	-	241492669	241508584	mRNA	protein_coding	coding	0.0282141	0.0282141
DTYMK	NM_001320904	chr2	-	241675748	241686815	mRNA	protein_coding	coding	0.0251288	0.0251288
CNTN6	NM_001349350	chr3	+	1093023	1404217	mRNA	protein_coding	coding	0.0620461	0.0636402
CNTN6	NM_001349355	chr3	+	1093023	1404217	mRNA	protein_coding	coding	0.0639738	0.0636402
CNTN6	NM_001349360	chr3	+	1093023	1404217	mRNA	protein_coding	coding	0.0649256	0.0636402
CNTN6	NM_001349356	chr3	+	1093023	1404217	mRNA	protein_coding	coding	0.0639451	0.0636402
CNTN6	NM_001349357	chr3	+	1093023	1404217	mRNA	protein_coding	coding	0.0649311	0.0636402
CNTN6	NM_001289080	chr3	+	1093023	1404217	mRNA	protein_coding	coding	0.0638976	0.0636402
CNTN6	NM_001349351	chr3	+	1093023	1404217	mRNA	protein_coding	coding	0.0620355	0.0636402
CNTN6	NM_014461	chr3	+	1093023	1404217	mRNA	protein_coding	coding	0.0638905	0.0636402
CNTN4	NM_001206956	chr3	+	2892214	3057961	mRNA	protein_coding	coding	0.119472	0.119453
CNTN4	NM_175613	chr3	+	2892214	3057961	mRNA	protein_coding	coding	0.119433	0.119453
TRNT1	NM_001367322	chr3	+	3126939	3149022	mRNA	protein_coding	coding	0.0348727	0.0348727
LMCD1	NM_014583	chr3	+	8501822	8574668	mRNA	protein_coding	coding	0.0415256	0.0415256
SRGAP3-AS3	NR_103443	chr3	+	9216894	9219508	ncRNA	lncRNA	non-coding	0.0719993	0.0719993
SETD5	NM_001080517	chr3	+	9397614	9478154	mRNA	protein_coding	coding	0.216069	0.240096
SETD5	NM_001349451	chr3	+	9397614	9478145	mRNA	protein_coding	coding	0.261239	0.240096
BRPF1	NM_001319050	chr3	+	9731728	9748016	mRNA	protein_coding	coding	0.171117	0.171117
ARPC4	NM_005718	chr3	+	9792547	9807105	mRNA	protein_coding	coding	0.0481221	0.0477614
ARPC4	NM_001198780	chr3	+	9793081	9807724	mRNA	protein_coding	coding	0.0474008	0.0477614
TTLL3	NR_037162	chr3	+	9810261	9836365	misc_RNA	protein_coding	non-coding	0.0577425	0.0577425
IL17RC	NM_001367280	chr3	+	9917097	9933621	mRNA	protein_coding	coding	0.0869678	0.0866764
IL17RC	NM_001203265	chr3	+	9917097	9933621	mRNA	protein_coding	coding	0.0854989	0.0866764
IL17RC	NR_037807	chr3	+	9917097	9933621	misc_RNA	protein_coding	non-coding	0.0875624	0.0866764
CRELD1	NR_164476	chr3	+	9933833	9945406	misc_RNA	protein_coding	non-coding	0.0843212	0.0807665
CRELD1	NM_001374319	chr3	+	9933833	9945406	mRNA	protein_coding	coding	0.0772118	0.0807665
FANCD2	NM_001374254	chr3	+	10026436	10099343	mRNA	protein_coding	coding	0.063506	0.063506
IRAK2	NM_001570	chr3	+	10164918	10243745	mRNA	protein_coding	coding	0.0558627	0.0558627
TATDN2	NM_014760	chr3	+	10248458	10281218	mRNA	protein_coding	coding	0.131495	0.131495
ATG7	NM_001349232	chr3	+	11272396	11557665	mRNA	protein_coding	coding	0.0510225	0.0510225
SYN2	NM_003178	chr3	+	12004359	12185732	mRNA	protein_coding	coding	0.115351	0.115351
PPARG	NM_001374261	chr3	+	12287883	12434343	mRNA	protein_coding	coding	0.100102	0.100102
TSEN2	NM_001145394	chr3	+	12484431	12533321	mRNA	protein_coding	coding	0.034434	0.0370575
TSEN2	NM_001321278	chr3	+	12484479	12539624	mRNA	protein_coding	coding	0.0392866	0.0370575
TSEN2	NR_135607	chr3	+	12484479	12539624	misc_RNA	protein_coding	non-coding	0.0372036	0.0370575
TSEN2	NM_001321279	chr3	+	12484528	12533321	mRNA	protein_coding	coding	0.0375782	0.0370575
C3orf20	NM_001184957	chr3	+	14675140	14773036	mRNA	protein_coding	coding	0.0671246	0.0671246
CAPN7	NM_001376086	chr3	+	15206245	15252916	mRNA	protein_coding	coding	0.0667171	0.0680412
CAPN7	NR_164765	chr3	+	15206245	15252916	misc_RNA	protein_coding	non-coding	0.0695861	0.0680412
GALNT15	NM_001319051	chr3	+	16174679	16231992	mRNA	protein_coding	coding	0.0386012	0.0364076
GALNT15	NM_054110	chr3	+	16174679	16230165	mRNA	protein_coding	coding	0.034214	0.0364076
OXNAD1	NM_001352977	chr3	+	16265077	16324478	mRNA	protein_coding	coding	0.0931868	0.0894919
OXNAD1	NM_001352981	chr3	+	16265077	16324478	mRNA	protein_coding	coding	0.0861665	0.0894919
RARB	NR_110893	chr3	+	25428262	25597931	misc_RNA	protein_coding	non-coding	0.0970731	0.0970731
OXSM	NR_026937	chr3	+	25790071	25794534	misc_RNA	protein_coding	non-coding	0.315675	0.315675
RBMS3	NM_001003793	chr3	+	29281070	30010386	mRNA	protein_coding	coding	0.0802186	0.0802186
CNOT10	NM_001256742	chr3	+	32695540	32773875	mRNA	protein_coding	coding	0.0618878	0.0618878
FBXL2	NM_001349319	chr3	+	33277024	33387265	mRNA	protein_coding	coding	0.0826452	0.099809
FBXL2	NR_146123	chr3	+	33277441	33422698	misc_RNA	protein_coding	non-coding	0.104954	0.099809
FBXL2	NR_146125	chr3	+	33277415	33403662	misc_RNA	protein_coding	non-coding	0.106502	0.099809
FBXL2	NR_146131	chr3	+	33277441	33388071	misc_RNA	protein_coding	non-coding	0.103201	0.099809
ARPP21	NM_001267619	chr3	+	35639524	35794486	mRNA	protein_coding	coding	0.100409	0.10765
ARPP21	NM_001385491	chr3	+	35639524	35794486	mRNA	protein_coding	coding	0.0999131	0.10765
ARPP21	NM_001385492	chr3	+	35639524	35794486	mRNA	protein_coding	coding	0.100579	0.10765
ARPP21	NM_001385497	chr3	+	35639524	35794486	mRNA	protein_coding	coding	0.1022	0.10765
ARPP21	NM_001385517	chr3	+	35639524	35794486	mRNA	protein_coding	coding	0.101937	0.10765
ARPP21	NM_001385536	chr3	+	35639524	35794486	mRNA	protein_coding	coding	0.100485	0.10765
ARPP21	NM_001385558	chr3	+	35639524	35794486	mRNA	protein_coding	coding	0.111606	0.10765
ARPP21	NR_169633	chr3	+	35639524	35794486	misc_RNA	protein_coding	non-coding	0.122855	0.10765
ARPP21	NR_169645	chr3	+	35639524	35794486	misc_RNA	protein_coding	non-coding	0.0993684	0.10765
ARPP21	NM_001267617	chr3	+	35641017	35794496	mRNA	protein_coding	coding	0.10054	0.10765
ARPP21	NM_001385484	chr3	+	35641532	35794486	mRNA	protein_coding	coding	0.10035	0.10765
ARPP21	NR_169646	chr3	+	35642332	35794486	misc_RNA	protein_coding	non-coding	0.107556	0.10765
ARPP21	NM_001385589	chr3	+	35679623	35794486	mRNA	protein_coding	coding	0.134142	0.10765
ARPP21	NM_001385594	chr3	+	35679623	35794486	mRNA	protein_coding	coding	0.132302	0.10765
ARPP21	NM_001385580	chr3	+	35681494	35794486	mRNA	protein_coding	coding	0.0961711	0.10765
STAC	NM_001292049	chr3	+	36380486	36548006	mRNA	protein_coding	coding	0.0773808	0.0773808
MLH1	NM_001354624	chr3	+	36993349	37050846	mRNA	protein_coding	coding	0.0638684	0.062867
MLH1	NM_001167617	chr3	+	36993349	37050846	mRNA	protein_coding	coding	0.0629413	0.062867
MLH1	NM_001258274	chr3	+	36993349	37050846	mRNA	protein_coding	coding	0.0619533	0.062867
ITGA9	NM_002207	chr3	+	37452140	37823507	mRNA	protein_coding	coding	0.0556394	0.0556394
CTDSPL	NM_001008392	chr3	+	37861879	37984469	mRNA	protein_coding	coding	0.0718727	0.0718727
VILL	NM_001385039	chr3	+	37987977	38007185	mRNA	protein_coding	coding	0.0414305	0.0428605
VILL	NM_001370264	chr3	+	37994137	38007185	mRNA	protein_coding	coding	0.0424599	0.0428605
VILL	NR_163267	chr3	+	37994137	38007185	misc_RNA	protein_coding	non-coding	0.045099	0.0428605
DLEC1	NM_007335	chr3	+	38039207	38124012	mRNA	protein_coding	coding	0.0500069	0.0500107
DLEC1	NM_001321153	chr3	+	38039207	38124012	mRNA	protein_coding	coding	0.0500146	0.0500107
WDR48	NM_001346225	chr3	+	39052015	39096664	mRNA	protein_coding	coding	0.0781301	0.0710729
WDR48	NR_144399	chr3	+	39052015	39096664	misc_RNA	protein_coding	non-coding	0.0636236	0.0710729
TTC21A	NM_001105513	chr3	+	39107660	39138903	mRNA	protein_coding	coding	0.0510348	0.049568
TTC21A	NM_145755	chr3	+	39107660	39138903	mRNA	protein_coding	coding	0.0488371	0.049568
TTC21A	NM_001366899	chr3	+	39107679	39138900	mRNA	protein_coding	coding	0.0487869	0.049568
TTC21A	NR_159496	chr3	+	39107679	39138900	misc_RNA	protein_coding	non-coding	0.0496655	0.049568
MOBP	NM_001278322	chr3	+	39467679	39516003	mRNA	protein_coding	coding	0.110767	0.110767
TRAK1	NR_146089	chr3	+	42087199	42225890	misc_RNA	protein_coding	non-coding	0.0551883	0.0453418
TRAK1	NM_001349245	chr3	+	42087199	42225890	mRNA	protein_coding	coding	0.0348389	0.0453418
NKTR	NM_001349125	chr3	+	42600685	42648735	mRNA	protein_coding	coding	0.147517	0.147788
NKTR	NM_001349126	chr3	+	42600685	42648735	mRNA	protein_coding	coding	0.148059	0.147788
ZBTB47	NM_145166	chr3	+	42653696	42667580	mRNA	protein_coding	coding	0.0378574	0.0378574
HHATL-AS1	NR_146957	chr3	+	42702540	42706765	ncRNA	lncRNA	non-coding	0.0589523	0.0589523
ZKSCAN7	NM_001288590	chr3	+	44555192	44572158	mRNA	protein_coding	coding	0.0466215	0.0466215
KIF15	NM_020242	chr3	+	44761793	44853256	mRNA	protein_coding	coding	0.0661587	0.0661587
TDGF1	NM_003212	chr3	+	46577787	46582457	mRNA	protein_coding	coding	0.0511487	0.0511487
PTH1R	NM_001184744	chr3	+	46882248	46903799	mRNA	protein_coding	coding	0.0960823	0.0960823
DHX30	NM_001330990	chr3	+	47802908	47850196	mRNA	protein_coding	coding	0.0928939	0.0951276
DHX30	NM_014966	chr3	+	47802908	47850196	mRNA	protein_coding	coding	0.0973613	0.0951276
ZNF589	NM_016089	chr3	+	48241103	48270989	mRNA	protein_coding	coding	0.142214	0.142214
ATRIP	NM_001271022	chr3	+	48446709	48465655	mRNA	protein_coding	coding	0.0853153	0.0853153
PRKAR2A-AS1	NR_109996	chr3	+	48847936	48851982	ncRNA	lncRNA	non-coding	0.149697	0.149697
ARIH2	NM_001349213	chr3	+	48918841	48986382	mRNA	protein_coding	coding	0.101357	0.103861
ARIH2	NR_146085	chr3	+	48918841	48986382	misc_RNA	protein_coding	non-coding	0.107516	0.103861
ARIH2	NM_001349216	chr3	+	48918841	48986382	mRNA	protein_coding	coding	0.103049	0.103861
ARIH2	NM_001317333	chr3	+	48918841	48986382	mRNA	protein_coding	coding	0.101677	0.103861
ARIH2	NM_001349224	chr3	+	48918841	48986382	mRNA	protein_coding	coding	0.107228	0.103861
ARIH2	NM_001349214	chr3	+	48918841	48986382	mRNA	protein_coding	coding	0.105226	0.103861
ARIH2	NM_001349222	chr3	+	48918841	48986382	mRNA	protein_coding	coding	0.101637	0.103861
RNF123	NM_022064	chr3	+	49689556	49721529	mRNA	protein_coding	coding	0.0783918	0.0781922
RNF123	NR_135218	chr3	+	49689556	49721529	misc_RNA	protein_coding	non-coding	0.0779926	0.0781922
RBM6	NM_001349193	chr3	+	49940149	50077249	mRNA	protein_coding	coding	0.102494	0.0972997
RBM6	NM_001349190	chr3	+	49940149	50077249	mRNA	protein_coding	coding	0.0912395	0.0972997
SEMA3F	NM_004186	chr3	+	50155323	50189075	mRNA	protein_coding	coding	0.0984247	0.0984247
GNAT1	NM_144499	chr3	+	50191609	50197696	mRNA	protein_coding	coding	0.064698	0.064698
GNAI2	NM_001282617	chr3	+	50230775	50259354	mRNA	protein_coding	coding	0.0663526	0.0660468
GNAI2	NM_002070	chr3	+	50236203	50259362	mRNA	protein_coding	coding	0.0657411	0.0660468
SEMA3B	NM_004636	chr3	+	50267557	50277171	mRNA	protein_coding	coding	0.0808501	0.079918
SEMA3B	NM_001005914	chr3	+	50267557	50277171	mRNA	protein_coding	coding	0.0807239	0.079918
SEMA3B	NM_001290060	chr3	+	50269146	50277546	mRNA	protein_coding	coding	0.0780713	0.079918
LSMEM2	NM_001304385	chr3	+	50279086	50288114	mRNA	protein_coding	coding	0.0429798	0.0429798
HEMK1	NM_001377422	chr3	+	50569521	50596166	mRNA	protein_coding	coding	0.0524832	0.0524832
MAPKAPK3	NM_001243926	chr3	+	50611861	50649297	mRNA	protein_coding	coding	0.0698632	0.0757098
MAPKAPK3	NM_004635	chr3	+	50617130	50649297	mRNA	protein_coding	coding	0.0795724	0.0757098
MAPKAPK3	NM_001243925	chr3	+	50617150	50649291	mRNA	protein_coding	coding	0.0788632	0.0757098
RAD54L2	NM_015106	chr3	+	51538718	51668660	mRNA	protein_coding	coding	0.0866411	0.0830406
RAD54L2	NM_001322257	chr3	+	51541588	51668660	NA	NA	coding	0.0792686	0.0830406
ABHD14A-ACY1	NM_001316331	chr3	+	51975063	51989197	mRNA	protein_coding	coding	0.0716977	0.0716977
ACY1	NM_000666	chr3	+	51983534	51989197	mRNA	protein_coding	coding	0.069281	0.069281
ALAS1	NM_000688	chr3	+	52198159	52214327	mRNA	protein_coding	coding	0.0575585	0.0559756
ALAS1	NM_199166	chr3	+	52198082	52214327	mRNA	protein_coding	coding	0.0542344	0.0559756
PPM1M	NM_144641	chr3	+	52245758	52250599	mRNA	protein_coding	coding	0.0741037	0.0741037
GLYCTK	NR_026701	chr3	+	52287827	52295257	misc_RNA	protein_coding	non-coding	0.085096	0.085096
PHF7	NM_016483	chr3	+	52410659	52423641	mRNA	protein_coding	coding	0.100155	0.100155
STAB1	NM_015136	chr3	+	52495337	52524495	mRNA	protein_coding	coding	0.0634231	0.0634231
PRKCD	NM_006254	chr3	+	53161208	53192717	mRNA	protein_coding	coding	0.0657108	0.0656311
PRKCD	NM_001354680	chr3	+	53161208	53192717	mRNA	protein_coding	coding	0.0655557	0.0656311
CACNA1D	NM_001128840	chr3	+	53494610	53813730	mRNA	protein_coding	coding	0.0929903	0.0929903
CACNA2D3	NM_018398	chr3	+	54122551	55074557	mRNA	protein_coding	coding	0.138844	0.138844
CCDC66	NR_148370	chr3	+	56557155	56621820	misc_RNA	protein_coding	non-coding	0.0791247	0.0804481
CCDC66	NM_001353148	chr3	+	56557155	56621820	mRNA	protein_coding	coding	0.0788041	0.0804481
CCDC66	NM_001353147	chr3	+	56557155	56621820	mRNA	protein_coding	coding	0.0785396	0.0804481
CCDC66	NM_001353155	chr3	+	56557155	56621820	mRNA	protein_coding	coding	0.0901484	0.0804481
CCDC66	NM_001141947	chr3	+	56557174	56621820	mRNA	protein_coding	coding	0.0787616	0.0804481
CCDC66	NM_001353153	chr3	+	56557155	56621820	mRNA	protein_coding	coding	0.0785181	0.0804481
CCDC66	NM_001353160	chr3	+	56557155	56621820	mRNA	protein_coding	coding	0.0793073	0.0804481
APPL1	NM_012096	chr3	+	57227728	57273470	mRNA	protein_coding	coding	0.12366	0.12366
SLMAP	NM_001377538	chr3	+	57756308	57930003	mRNA	protein_coding	coding	0.170202	0.157561
SLMAP	NM_001377923	chr3	+	57756308	57930003	mRNA	protein_coding	coding	0.156104	0.157561
SLMAP	NM_001377559	chr3	+	57756308	57930003	mRNA	protein_coding	coding	0.154397	0.157561
SLMAP	NM_001377552	chr3	+	57756308	57930003	mRNA	protein_coding	coding	0.177594	0.157561
SLMAP	NR_165328	chr3	+	57756308	57930003	misc_RNA	protein_coding	non-coding	0.157706	0.157561
SLMAP	NM_001304421	chr3	+	57757255	57930016	mRNA	protein_coding	coding	0.125279	0.157561
SLMAP	NM_001377926	chr3	+	57890001	57930003	mRNA	protein_coding	coding	0.147786	0.157561
SLMAP	NM_001311178	chr3	+	57889913	57930016	mRNA	protein_coding	coding	0.162955	0.157561
FLNB	NM_001164317	chr3	+	58008421	58172250	mRNA	protein_coding	coding	0.0707584	0.0702647
FLNB	NM_001457	chr3	+	58008421	58172250	mRNA	protein_coding	coding	0.06976	0.0702647
RPP14	NM_007042	chr3	+	58306244	58320193	mRNA	protein_coding	coding	0.0506718	0.0506718
PXK	NM_001349494	chr3	+	58332889	58426127	mRNA	protein_coding	coding	0.0727048	0.0732611
PXK	NM_001349528	chr3	+	58332889	58426127	mRNA	protein_coding	coding	0.0752365	0.0732611
PXK	NM_001349492	chr3	+	58332889	58426127	mRNA	protein_coding	coding	0.0728766	0.0732611
PXK	NM_001349527	chr3	+	58332889	58426127	mRNA	protein_coding	coding	0.0762927	0.0732611
PXK	NM_001349511	chr3	+	58332889	58426127	mRNA	protein_coding	coding	0.0721997	0.0732611
PXK	NM_001349516	chr3	+	58332889	58426127	mRNA	protein_coding	coding	0.0731355	0.0732611
PXK	NM_001349509	chr3	+	58332889	58426127	mRNA	protein_coding	coding	0.0742062	0.0732611
PXK	NM_001349514	chr3	+	58332889	58426127	mRNA	protein_coding	coding	0.0732469	0.0732611
PXK	NM_001349524	chr3	+	58332889	58426127	mRNA	protein_coding	coding	0.0704419	0.0732611
PXK	NM_001289101	chr3	+	58332889	58426127	mRNA	protein_coding	coding	0.0716302	0.0732611
SLC25A26	NM_173471	chr3	+	66133609	66378927	mRNA	protein_coding	coding	0.0679637	0.0679637
PPP4R2	NM_001318026	chr3	+	72996742	73069201	mRNA	protein_coding	coding	0.174549	0.174549
ROBO2	NM_001378199	chr3	+	76310879	77649963	mRNA	protein_coding	coding	0.148209	0.158052
ROBO2	NM_001378197	chr3	+	77040098	77649963	mRNA	protein_coding	coding	0.162189	0.158052
ROBO2	NM_001378196	chr3	+	77098011	77649963	mRNA	protein_coding	coding	0.165332	0.158052
ROBO2	NM_001128929	chr3	+	77098011	77649963	mRNA	protein_coding	coding	0.148772	0.158052
ROBO2	NM_001378195	chr3	+	77098011	77649963	mRNA	protein_coding	coding	0.165042	0.158052
CADM2	NM_001256502	chr3	+	85504615	86074429	mRNA	protein_coding	coding	0.093425	0.093425
ARL6	NR_103511	chr3	+	97764757	97801229	misc_RNA	protein_coding	non-coding	0.0867817	0.108165
ARL6	NM_001323513	chr3	+	97764757	97801229	mRNA	protein_coding	coding	0.132221	0.108165
ST3GAL6	NM_001323359	chr3	+	98732235	98795845	mRNA	protein_coding	coding	0.0702831	0.065719
ST3GAL6	NM_001323364	chr3	+	98732703	98795845	mRNA	protein_coding	coding	0.0647804	0.065719
ST3GAL6	NM_001323366	chr3	+	98733455	98795845	mRNA	protein_coding	coding	0.0623376	0.065719
TMEM30CP	NR_028357	chr3	+	100185823	100194186	misc_RNA	transcribed_pseudogene	non-coding	0.06708	0.06708
TBC1D23	NM_001199198	chr3	+	100260991	100325236	mRNA	protein_coding	coding	0.0755383	0.0755383
TFG	NM_001195478	chr3	+	100709541	100748967	mRNA	protein_coding	coding	0.0759555	0.0759555
CEP97	NM_001303401	chr3	+	101724613	101770562	mRNA	protein_coding	coding	0.137709	0.127243
CEP97	NM_024548	chr3	+	101724613	101770562	mRNA	protein_coding	coding	0.116777	0.127243
NXPE3	NM_001348995	chr3	+	101779210	101828231	mRNA	protein_coding	coding	0.0791054	0.0791054
ALCAM	NM_001243280	chr3	+	105366908	105576900	mRNA	protein_coding	coding	0.109807	0.109807
CD96	NM_005816	chr3	+	111542196	111652371	mRNA	protein_coding	coding	0.0919968	0.0919968
BOC	NM_033254	chr3	+	113211556	113287458	mRNA	protein_coding	coding	0.0535876	0.0535876
SIDT1	NR_136280	chr3	+	113532554	113629575	misc_RNA	protein_coding	non-coding	0.0615179	0.0618731
SIDT1	NM_001322299	chr3	+	113532554	113629575	mRNA	protein_coding	coding	0.0601982	0.0618731
SIDT1	NM_001322295	chr3	+	113532554	113629575	mRNA	protein_coding	coding	0.0615492	0.0618731
SIDT1	NR_136283	chr3	+	113532554	113629575	misc_RNA	protein_coding	non-coding	0.064345	0.0618731
ATP6V1A	NM_001690	chr3	+	113747034	113812056	mRNA	protein_coding	coding	0.0846901	0.0846901
LOC101926968	NR_135573	chr3	+	118641767	118644157	ncRNA	lncRNA	non-coding	0.0998973	0.0998973
ADPRH	NM_001291950	chr3	+	119579491	119589945	mRNA	protein_coding	coding	0.0781844	0.0781844
PLA1A	NM_001206961	chr3	+	119597847	119629811	mRNA	protein_coding	coding	0.0453049	0.0453049
CFAP91	NM_033364	chr3	+	119703021	119767102	mRNA	protein_coding	coding	0.0731947	0.0731723
CFAP91	NM_001320316	chr3	+	119703021	119767102	mRNA	protein_coding	coding	0.0731498	0.0731723
STXBP5L	NM_001348343	chr3	+	120908676	121424761	mRNA	protein_coding	coding	0.123836	0.122897
STXBP5L	NM_001348344	chr3	+	120908676	121424761	mRNA	protein_coding	coding	0.121921	0.122897
SLC15A2	NM_001145998	chr3	+	121894400	121944188	mRNA	protein_coding	coding	0.0930073	0.0930073
CASR	NM_000388	chr3	+	122183667	122291628	mRNA	protein_coding	coding	0.0797538	0.0797538
KALRN	NM_001322988	chr3	+	124094680	124675427	mRNA	protein_coding	coding	0.0885282	0.0935056
KALRN	NM_001322992	chr3	+	124094706	124519850	mRNA	protein_coding	coding	0.0976829	0.0935056
KALRN	NM_001322990	chr3	+	124094706	124519850	mRNA	protein_coding	coding	0.0966947	0.0935056
ROPN1B	NM_001308313	chr3	+	125969177	125983453	mRNA	protein_coding	coding	0.0524193	0.0524193
PLXNA1	NM_032242	chr3	+	126988593	127037392	mRNA	protein_coding	coding	0.0535351	0.0535351
HMCES	NM_001363881	chr3	+	129278840	129305292	mRNA	protein_coding	coding	0.0566334	0.0566334
IFT122	NM_001280541	chr3	+	129440223	129520507	mRNA	protein_coding	coding	0.0833624	0.0833624
COL6A4P2	NR_027898	chr3	+	130212819	130273806	misc_RNA	transcribed_pseudogene	non-coding	0.0507203	0.0507203
ATP2C1	NM_001199180	chr3	+	130850594	131016711	mRNA	protein_coding	coding	0.0635874	0.0696909
ATP2C1	NM_001199181	chr3	+	130850594	131003150	mRNA	protein_coding	coding	0.0620044	0.0696909
ATP2C1	NM_001001485	chr3	+	130894014	131016711	mRNA	protein_coding	coding	0.07427	0.0696909
ATP2C1	NM_001378687	chr3	+	130894083	131003150	mRNA	protein_coding	coding	0.0716989	0.0696909
ATP2C1	NM_001001487	chr3	+	130894083	131016711	mRNA	protein_coding	coding	0.0728792	0.0696909
ATP2C1	NM_001199179	chr3	+	130894083	131003202	mRNA	protein_coding	coding	0.0786821	0.0696909
ATP2C1	NM_001378514	chr3	+	130894083	131016711	mRNA	protein_coding	coding	0.0643116	0.0696909
NEK11	NM_001353043	chr3	+	131026876	131350465	mRNA	protein_coding	coding	0.0804752	0.0810717
NEK11	NM_001353028	chr3	+	131026876	131350465	mRNA	protein_coding	coding	0.0795875	0.0810717
NEK11	NM_001353040	chr3	+	131026876	131350465	mRNA	protein_coding	coding	0.0819935	0.0810717
NEK11	NM_001353039	chr3	+	131026876	131350465	mRNA	protein_coding	coding	0.0787799	0.0810717
NEK11	NM_001353048	chr3	+	131026876	131350465	mRNA	protein_coding	coding	0.0843648	0.0810717
NEK11	NM_001353031	chr3	+	131026876	131350465	mRNA	protein_coding	coding	0.0845288	0.0810717
NEK11	NM_001353023	chr3	+	131026876	131350465	mRNA	protein_coding	coding	0.0804583	0.0810717
NEK11	NM_001353038	chr3	+	131026876	131350465	mRNA	protein_coding	coding	0.0790333	0.0810717
UBA5	NM_001320210	chr3	+	132660696	132678107	mRNA	protein_coding	coding	0.0853211	0.0853211
NPHP3-AS1	NR_002811	chr3	+	132721749	132874211	ncRNA	lncRNA	non-coding	0.0881692	0.0881692
CDV3	NM_001134423	chr3	+	133574433	133590274	mRNA	protein_coding	coding	0.0581631	0.0581631
TF	NM_001354703	chr3	+	133661997	133796641	mRNA	protein_coding	coding	0.05716	0.05716
CEP63	NM_001353113	chr3	+	134485723	134575013	mRNA	protein_coding	coding	0.102062	0.102702
CEP63	NM_001353110	chr3	+	134485723	134565028	mRNA	protein_coding	coding	0.10376	0.102702
CEP63	NM_001353117	chr3	+	134486044	134575013	mRNA	protein_coding	coding	0.101828	0.102702
CEP63	NM_001353121	chr3	+	134486172	134565028	mRNA	protein_coding	coding	0.103157	0.102702
PCCB	NM_000532	chr3	+	136250339	136330169	mRNA	protein_coding	coding	0.0726291	0.0726291
ARMC8	NM_001363941	chr3	+	138187300	138298373	mRNA	protein_coding	coding	0.101856	0.101856
MRPS22	NM_020191	chr3	+	139344019	139357129	mRNA	protein_coding	coding	0.0502743	0.0502743
SLC25A36	NM_001104647	chr3	+	140941835	140980995	mRNA	protein_coding	coding	0.0906363	0.0906363
ZBTB38	NM_001376118	chr3	+	141368503	141449790	mRNA	protein_coding	coding	0.152352	0.142171
ZBTB38	NM_001376117	chr3	+	141368503	141449790	mRNA	protein_coding	coding	0.15235	0.142171
ZBTB38	NM_001376181	chr3	+	141401761	141449790	mRNA	protein_coding	coding	0.101454	0.142171
RASA2	NM_001303245	chr3	+	141487026	141615356	mRNA	protein_coding	coding	0.113801	0.113801
RNF7	NR_037702	chr3	+	141738208	141746803	misc_RNA	protein_coding	non-coding	0.173427	0.173427
PLS1	NM_001172312	chr3	+	142656896	142713663	mRNA	protein_coding	coding	0.0994131	0.0994131
TRPC1	NM_003304	chr3	+	142724423	142807887	mRNA	protein_coding	coding	0.119797	0.120307
TRPC1	NM_001251845	chr3	+	142724033	142807887	mRNA	protein_coding	coding	0.120775	0.120307
U2SURP	NM_001320222	chr3	+	143001569	143060725	mRNA	protein_coding	coding	0.166219	0.160441
U2SURP	NM_001080415	chr3	+	143001569	143060725	mRNA	protein_coding	coding	0.154449	0.160441
SLC9A9-AS1	NR_048544	chr3	+	143342245	143347071	ncRNA	lncRNA	non-coding	0.197233	0.197233
LINC02046	NR_146712	chr3	+	148280890	148399956	ncRNA	lncRNA	non-coding	0.0919556	0.0919556
CPB1	NM_001871	chr3	+	148827810	148860185	mRNA	protein_coding	coding	0.138537	0.138537
HPS3	NM_001308258	chr3	+	149129637	149173732	mRNA	protein_coding	coding	0.0578215	0.0578215
RNF13	NM_183381	chr3	+	149813214	149962138	mRNA	protein_coding	coding	0.106119	0.104964
RNF13	NR_165474	chr3	+	149813214	149962138	misc_RNA	protein_coding	non-coding	0.103924	0.104964
LOC105374313	NR_136187	chr3	+	150096442	150151001	ncRNA	lncRNA	non-coding	0.0814789	0.0814789
MBNL1	NM_001376845	chr3	+	152243631	152465780	mRNA	protein_coding	coding	0.216411	0.2847
MBNL1	NM_001376826	chr3	+	152243631	152465780	mRNA	protein_coding	coding	0.263345	0.2847
MBNL1	NM_021038	chr3	+	152268928	152465780	mRNA	protein_coding	coding	0.276178	0.2847
MBNL1	NM_001376837	chr3	+	152268928	152465780	mRNA	protein_coding	coding	0.27531	0.2847
MBNL1	NM_001376841	chr3	+	152268928	152465780	mRNA	protein_coding	coding	0.296433	0.2847
MBNL1	NM_001376834	chr3	+	152299013	152465780	mRNA	protein_coding	coding	0.301169	0.2847
MBNL1	NR_164865	chr3	+	152299013	152465780	misc_RNA	protein_coding	non-coding	0.354243	0.2847
MME	NM_001354643	chr3	+	155080010	155183729	mRNA	protein_coding	coding	0.10731	0.107219
MME	NM_007288	chr3	+	155080010	155183729	mRNA	protein_coding	coding	0.1073	0.107219
MME	NM_007289	chr3	+	155080318	155183704	mRNA	protein_coding	coding	0.107048	0.107219
MLF1	NM_001378853	chr3	+	158571193	158606456	mRNA	protein_coding	coding	0.0925861	0.0925861
GFM1	NR_164500	chr3	+	158644526	158692571	misc_RNA	protein_coding	non-coding	0.0612832	0.0648514
GFM1	NM_001374359	chr3	+	158644526	158692571	mRNA	protein_coding	coding	0.0686574	0.0648514
SMC4	NM_001288753	chr3	+	160399649	160434953	mRNA	protein_coding	coding	0.0658066	0.0644243
SMC4	NM_001002800	chr3	+	160399649	160434953	mRNA	protein_coding	coding	0.063042	0.0644243
PPM1L	NM_139245	chr3	+	160756230	161078901	mRNA	protein_coding	coding	0.0869982	0.0869982
FNDC3B	NM_001135095	chr3	+	172040530	172401669	mRNA	protein_coding	coding	0.0509155	0.0509155
ECT2	NM_001349102	chr3	+	172750725	172821474	mRNA	protein_coding	coding	0.0850569	0.0917564
ECT2	NM_001349097	chr3	+	172750725	172821474	mRNA	protein_coding	coding	0.0925503	0.0917564
ECT2	NM_001349100	chr3	+	172751001	172821474	mRNA	protein_coding	coding	0.0947763	0.0917564
ECT2	NM_001349096	chr3	+	172751001	172821474	mRNA	protein_coding	coding	0.0943422	0.0917564
NLGN1	NM_001365930	chr3	+	173395951	174294372	mRNA	protein_coding	coding	0.105923	0.156106
NLGN1	NM_001365926	chr3	+	173397743	174294372	mRNA	protein_coding	coding	0.240217	0.156106
NLGN1	NM_001365927	chr3	+	173584433	174294372	mRNA	protein_coding	coding	0.113813	0.156106
ZNF639	NM_001375807	chr3	+	179323452	179338583	mRNA	protein_coding	coding	0.0803078	0.0803078
NDUFB5	NM_002492	chr3	+	179604793	179627647	mRNA	protein_coding	coding	0.0589499	0.0589499
KLHL24	NM_001349419	chr3	+	183635622	183684516	mRNA	protein_coding	coding	0.0924158	0.0956735
KLHL24	NM_001349418	chr3	+	183635622	183684516	mRNA	protein_coding	coding	0.0985693	0.0956735
YEATS2	NM_001351370	chr3	+	183697817	183812625	mRNA	protein_coding	coding	0.0474403	0.0473261
YEATS2	NM_001351369	chr3	+	183710238	183812625	mRNA	protein_coding	coding	0.0472118	0.0473261
DVL3	NM_004423	chr3	+	184155376	184173614	mRNA	protein_coding	coding	0.140913	0.140913
AP2M1	NM_004068	chr3	+	184174854	184184091	mRNA	protein_coding	coding	0.129556	0.129556
ABCF3	NM_001351298	chr3	+	184186074	184194007	mRNA	protein_coding	coding	0.102422	0.102422
ECE2	NM_001037324	chr3	+	184276021	184293031	mRNA	protein_coding	coding	0.0851802	0.0851802
POLR2H	NM_001278699	chr3	+	184361716	184368595	mRNA	protein_coding	coding	0.105918	0.106253
POLR2H	NM_006232	chr3	+	184361716	184368595	mRNA	protein_coding	coding	0.106587	0.106253
CHRD	NM_001304473	chr3	+	184380309	184390738	mRNA	protein_coding	coding	0.0957206	0.0941214
CHRD	NM_001304472	chr3	+	184380072	184389835	mRNA	protein_coding	coding	0.0913257	0.0941214
CHRD	NR_130747	chr3	+	184380309	184390738	misc_RNA	protein_coding	non-coding	0.0954227	0.0941214
VPS8	NM_001349297	chr3	+	184812142	185052614	mRNA	protein_coding	coding	0.101843	0.101829
VPS8	NM_015303	chr3	+	184812142	185052614	mRNA	protein_coding	coding	0.101834	0.101829
VPS8	NM_001009921	chr3	+	184812165	185052604	mRNA	protein_coding	coding	0.101821	0.101829
VPS8	NM_001349293	chr3	+	184812142	185052614	mRNA	protein_coding	coding	0.101824	0.101829
VPS8	NM_001349294	chr3	+	184812142	185052614	mRNA	protein_coding	coding	0.101823	0.101829
DNAJB11	NM_016306	chr3	+	186570719	186585793	mRNA	protein_coding	coding	0.0614141	0.066367
DNAJB11	NR_165639	chr3	+	186570719	186585793	misc_RNA	protein_coding	non-coding	0.0713341	0.066367
DNAJB11	NR_165642	chr3	+	186570719	186585793	misc_RNA	protein_coding	non-coding	0.065359	0.066367
DNAJB11	NR_165643	chr3	+	186570719	186585793	misc_RNA	protein_coding	non-coding	0.0678008	0.066367
KNG1	NM_001102416	chr3	+	186717358	186744410	mRNA	protein_coding	coding	0.0432748	0.0432748
LPP	NM_001375456	chr3	+	188153020	188890671	mRNA	protein_coding	coding	0.0857738	0.0857731
LPP	NR_164692	chr3	+	188153897	188890671	misc_RNA	protein_coding	non-coding	0.0857723	0.0857731
TP63	NM_001329964	chr3	+	189596745	189897279	mRNA	protein_coding	coding	0.101385	0.10121
TP63	NM_003722	chr3	+	189631388	189897275	mRNA	protein_coding	coding	0.101035	0.10121
IL1RAP	NM_001364881	chr3	+	190514084	190651514	mRNA	protein_coding	coding	0.0656384	0.0656384
OSTN	NM_198184	chr3	+	191199240	191265614	mRNA	protein_coding	coding	0.07274	0.07274
OPA1	NM_130834	chr3	+	193593207	193697811	mRNA	protein_coding	coding	0.0871392	0.0851891
OPA1	NM_130837	chr3	+	193593207	193697811	mRNA	protein_coding	coding	0.0884562	0.0851891
OPA1	NM_130836	chr3	+	193593207	193697811	mRNA	protein_coding	coding	0.0819925	0.0851891
OPA1	NM_130832	chr3	+	193593207	193697811	mRNA	protein_coding	coding	0.0829795	0.0851891
SENP5	NM_001308045	chr3	+	196867855	196934713	mRNA	protein_coding	coding	0.11493	0.11493
FYTTD1	NM_001011537	chr3	+	197749552	197784446	mRNA	protein_coding	coding	0.104654	0.104654
LRCH3	NM_001363887	chr3	+	197791225	197888434	mRNA	protein_coding	coding	0.0899653	0.0906073
LRCH3	NM_001365718	chr3	+	197791253	197888434	mRNA	protein_coding	coding	0.0918569	0.0906073
LRCH3	NM_001365716	chr3	+	197791253	197888434	mRNA	protein_coding	coding	0.0900333	0.0906073
CHL1-AS2	NR_144487	chr3	-	195757	197341	ncRNA	lncRNA	non-coding	0.190234	0.190234
IL5RA	NM_000564	chr3	-	3066323	3110374	mRNA	protein_coding	coding	0.0391703	0.0391703
CRBN	NM_001173482	chr3	-	3149632	3179717	mRNA	protein_coding	coding	0.0335611	0.0335611
SSUH2	NR_046358	chr3	-	8619402	8644798	misc_RNA	protein_coding	non-coding	0.0195883	0.0195883
RPUSD3	NM_001351738	chr3	-	9837802	9844059	mRNA	protein_coding	coding	0.0549094	0.0601653
RPUSD3	NM_001142547	chr3	-	9837802	9844059	mRNA	protein_coding	coding	0.0601107	0.0601653
RPUSD3	NM_001351737	chr3	-	9837802	9844059	mRNA	protein_coding	coding	0.0662267	0.0601653
CIDEC	NM_022094	chr3	-	9866709	9879056	mRNA	protein_coding	coding	0.0741622	0.0741622
GHRL	NM_001302822	chr3	-	10285668	10292947	mRNA	protein_coding	coding	0.0276515	0.0276515
TAMM41	NR_158713	chr3	-	11816291	11846885	misc_RNA	protein_coding	non-coding	0.0534409	0.0534409
RAF1	NM_001354692	chr3	-	12583600	12664117	mRNA	protein_coding	coding	0.0776144	0.0807806
RAF1	NM_001354694	chr3	-	12583600	12664117	mRNA	protein_coding	coding	0.0837489	0.0807806
TMEM40	NM_001284407	chr3	-	12733527	12759259	mRNA	protein_coding	coding	0.0578255	0.0578255
IQSEC1	NM_001134382	chr3	-	12897042	13073429	mRNA	protein_coding	coding	0.0549729	0.0537065
IQSEC1	NM_001376938	chr3	-	12897042	13283257	mRNA	protein_coding	coding	0.0526089	0.0537065
NUP210	NM_024923	chr3	-	13316234	13420322	mRNA	protein_coding	coding	0.0318967	0.0318967
XPC	NM_001354729	chr3	-	14145147	14178672	mRNA	protein_coding	coding	0.0265304	0.0282265
XPC	NM_004628	chr3	-	14145147	14178601	mRNA	protein_coding	coding	0.0265145	0.0282265
XPC	NR_148950	chr3	-	14145147	14178601	misc_RNA	protein_coding	non-coding	0.0288609	0.0282265
XPC	NR_148951	chr3	-	14145147	14178601	misc_RNA	protein_coding	non-coding	0.0314757	0.0282265
COLQ	NM_080539	chr3	-	15450132	15521706	mRNA	protein_coding	coding	0.0521617	0.0521617
HACL1	NM_012260	chr3	-	15560700	15601569	mRNA	protein_coding	coding	0.0464008	0.0464008
ANKRD28	NR_146111	chr3	-	15667235	15798184	misc_RNA	protein_coding	non-coding	0.111965	0.0900917
ANKRD28	NR_146112	chr3	-	15667235	15797979	misc_RNA	protein_coding	non-coding	0.100541	0.0900917
ANKRD28	NM_015199	chr3	-	15667235	15859814	mRNA	protein_coding	coding	0.0742677	0.0900917
ANKRD28	NM_001349278	chr3	-	15667235	15797979	mRNA	protein_coding	coding	0.0769864	0.0900917
ANKRD28	NM_001349280	chr3	-	15667235	15798184	mRNA	protein_coding	coding	0.0882845	0.0900917
ANKRD28	NM_001195098	chr3	-	15667235	15798184	mRNA	protein_coding	coding	0.0880514	0.0900917
TBC1D5	NM_001349074	chr3	-	17157161	17742739	mRNA	protein_coding	coding	0.113393	0.112514
TBC1D5	NM_001349083	chr3	-	17157161	17742739	mRNA	protein_coding	coding	0.112324	0.112514
TBC1D5	NM_014744	chr3	-	17157161	17740907	mRNA	protein_coding	coding	0.11216	0.112514
TBC1D5	NM_001349079	chr3	-	17157161	17742739	mRNA	protein_coding	coding	0.111615	0.112514
TBC1D5	NM_001349080	chr3	-	17157161	17742739	mRNA	protein_coding	coding	0.111709	0.112514
TBC1D5	NM_001349076	chr3	-	17157161	17742739	mRNA	protein_coding	coding	0.113782	0.112514
SATB1	NM_001322871	chr3	-	18345378	18444872	mRNA	protein_coding	coding	0.37909	0.389331
SATB1	NM_001322875	chr3	-	18345387	18444118	mRNA	protein_coding	coding	0.394912	0.389331
SATB1	NM_001322874	chr3	-	18345378	18445592	mRNA	protein_coding	coding	0.395017	0.389331
SGO1	NM_001012410	chr3	-	20160592	20186206	mRNA	protein_coding	coding	0.0733563	0.0761796
SGO1	NM_001199256	chr3	-	20160592	20186206	mRNA	protein_coding	coding	0.0778825	0.0761796
SGO1	NM_001199254	chr3	-	20160592	20186206	mRNA	protein_coding	coding	0.0772881	0.0761796
SGO1	NM_001012411	chr3	-	20169479	20186233	mRNA	protein_coding	coding	0.0764367	0.0761796
TOP2B	NM_001330700	chr3	-	25597983	25664907	mRNA	protein_coding	coding	0.11368	0.11368
NEK10	NM_152534	chr3	-	27110902	27369460	mRNA	protein_coding	coding	0.073073	0.073073
SLC4A7	NM_001321108	chr3	-	27372722	27484384	mRNA	protein_coding	coding	0.0634313	0.0635415
SLC4A7	NR_135542	chr3	-	27372722	27484384	misc_RNA	protein_coding	non-coding	0.0622727	0.0635415
SLC4A7	NM_001321105	chr3	-	27372722	27484384	mRNA	protein_coding	coding	0.0645746	0.0635415
SLC4A7	NR_135541	chr3	-	27372722	27484384	misc_RNA	protein_coding	non-coding	0.0634657	0.0635415
SLC4A7	NM_001258380	chr3	-	27372722	27456778	mRNA	protein_coding	coding	0.0642395	0.0635415
SLC4A7	NM_003615	chr3	-	27372722	27456778	mRNA	protein_coding	coding	0.0632383	0.0635415
GADL1	NM_207359	chr3	-	30726199	30894661	mRNA	protein_coding	coding	0.0959896	0.0959896
UBP1	NM_001128160	chr3	-	33388335	33440378	mRNA	protein_coding	coding	0.098972	0.098972
CLASP2	NM_001375701	chr3	-	33496245	33718254	mRNA	protein_coding	coding	0.0874278	0.0902408
CLASP2	NM_001375713	chr3	-	33496245	33718254	mRNA	protein_coding	coding	0.0855284	0.0902408
CLASP2	NM_001365627	chr3	-	33496245	33718254	mRNA	protein_coding	coding	0.0914393	0.0902408
CLASP2	NM_001375716	chr3	-	33496245	33645474	mRNA	protein_coding	coding	0.091864	0.0902408
CLASP2	NM_001365631	chr3	-	33496245	33718254	mRNA	protein_coding	coding	0.0865312	0.0902408
CLASP2	NM_001375718	chr3	-	33496245	33645474	mRNA	protein_coding	coding	0.0918711	0.0902408
CLASP2	NM_001375715	chr3	-	33496245	33659107	mRNA	protein_coding	coding	0.0924382	0.0902408
CLASP2	NM_001375694	chr3	-	33496245	33718254	mRNA	protein_coding	coding	0.0914462	0.0902408
CLASP2	NM_001375705	chr3	-	33496245	33718254	mRNA	protein_coding	coding	0.0941807	0.0902408
LRRFIP2	NM_001348307	chr3	-	37052625	37174890	mRNA	protein_coding	coding	0.0677572	0.0814339
LRRFIP2	NM_001348302	chr3	-	37052625	37176360	mRNA	protein_coding	coding	0.0767102	0.0814339
LRRFIP2	NM_006309	chr3	-	37052625	37174582	mRNA	protein_coding	coding	0.0864852	0.0814339
LRRFIP2	NM_001282691	chr3	-	37052625	37175215	mRNA	protein_coding	coding	0.0894531	0.0814339
PLCD1	NM_006225	chr3	-	38007495	38029642	mRNA	protein_coding	coding	0.0945383	0.0945383
SCN5A	NM_001099404	chr3	-	38548061	38649687	mRNA	protein_coding	coding	0.0463616	0.0463616
SCN10A	NM_006514	chr3	-	38697345	38794010	mRNA	protein_coding	coding	0.0674903	0.0674903
SCN11A	NM_001349253	chr3	-	38845763	39051944	mRNA	protein_coding	coding	0.0572772	0.0563938
SCN11A	NM_014139	chr3	-	38845763	38950561	mRNA	protein_coding	coding	0.0493866	0.0563938
SCN11A	NR_164473	chr3	-	38976894	39051944	misc_RNA	protein_coding	non-coding	0.131173	0.0563938
ULK4	NM_001322501	chr3	-	41246598	41962103	mRNA	protein_coding	coding	0.0687186	0.067743
ULK4	NR_136342	chr3	-	41246598	41962103	misc_RNA	protein_coding	non-coding	0.0652563	0.067743
ULK4	NM_001322500	chr3	-	41350402	41962103	mRNA	protein_coding	coding	0.0691832	0.067743
LYZL4	NM_144634	chr3	-	42397082	42410610	mRNA	protein_coding	coding	0.046937	0.046937
ZDHHC3	NM_001349378	chr3	-	44915260	44976174	mRNA	protein_coding	coding	0.0785794	0.066501
ZDHHC3	NM_016598	chr3	-	44915260	44976174	mRNA	protein_coding	coding	0.068355	0.066501
ZDHHC3	NR_146162	chr3	-	44915260	44976174	misc_RNA	protein_coding	non-coding	0.0482333	0.066501
LTF	NM_001199149	chr3	-	46435644	46463654	mRNA	protein_coding	coding	0.0257493	0.0257147
LTF	NM_001321121	chr3	-	46435644	46464905	mRNA	protein_coding	coding	0.0257428	0.0257147
LTF	NM_002343	chr3	-	46435644	46464905	mRNA	protein_coding	coding	0.025652	0.0257147
ALS2CL	NR_135622	chr3	-	46668994	46693679	misc_RNA	protein_coding	non-coding	0.039792	0.038758
ALS2CL	NM_147129	chr3	-	46668994	46693679	mRNA	protein_coding	coding	0.0377653	0.038758
PRSS44P	NR_160551	chr3	-	46808639	46812574	misc_RNA	transcribed_pseudogene	non-coding	0.0285141	0.0285141
SETD2	NM_014159	chr3	-	47016435	47164113	mRNA	protein_coding	coding	0.0820523	0.0820523
KIF9	NM_001377474	chr3	-	47227997	47282799	mRNA	protein_coding	coding	0.0501854	0.0511966
KIF9	NM_001377477	chr3	-	47275227	47282598	mRNA	protein_coding	coding	0.0608028	0.0511966
SCAP	NM_012235	chr3	-	47413680	47475941	mRNA	protein_coding	coding	0.0545399	0.0545399
MAP4	NM_001384744	chr3	-	47850694	48088848	mRNA	protein_coding	coding	0.103789	0.104339
MAP4	NM_001384745	chr3	-	47850694	48088848	mRNA	protein_coding	coding	0.102528	0.104339
MAP4	NM_001384748	chr3	-	47850694	48088848	mRNA	protein_coding	coding	0.102511	0.104339
MAP4	NM_001384761	chr3	-	47850694	48088848	mRNA	protein_coding	coding	0.109609	0.104339
MAP4	NM_001384800	chr3	-	47850694	48088848	mRNA	protein_coding	coding	0.107302	0.104339
MAP4	NM_001384813	chr3	-	47850694	48088848	mRNA	protein_coding	coding	0.107365	0.104339
MAP4	NM_001384814	chr3	-	47850694	48088848	mRNA	protein_coding	coding	0.105044	0.104339
MAP4	NM_001384816	chr3	-	47850694	48088848	mRNA	protein_coding	coding	0.100812	0.104339
MAP4	NM_001384836	chr3	-	47850694	48088848	mRNA	protein_coding	coding	0.104585	0.104339
MAP4	NM_001385675	chr3	-	47850694	48016416	mRNA	protein_coding	coding	0.107044	0.104339
MAP4	NM_001385682	chr3	-	47850694	48016416	mRNA	protein_coding	coding	0.0997184	0.104339
MAP4	NM_001385685	chr3	-	47850694	48016416	mRNA	protein_coding	coding	0.104395	0.104339
MAP4	NM_001384736	chr3	-	47850694	48088848	mRNA	protein_coding	coding	0.0975242	0.104339
MAP4	NM_001384757	chr3	-	47850694	48088848	mRNA	protein_coding	coding	0.107392	0.104339
MAP4	NM_001384758	chr3	-	47850694	48088848	mRNA	protein_coding	coding	0.105693	0.104339
MAP4	NM_001384759	chr3	-	47850694	48088848	mRNA	protein_coding	coding	0.110272	0.104339
MAP4	NM_001384774	chr3	-	47850694	48088848	mRNA	protein_coding	coding	0.0993536	0.104339
MAP4	NM_001384782	chr3	-	47850694	48088848	mRNA	protein_coding	coding	0.0988555	0.104339
MAP4	NM_001384789	chr3	-	47850694	48088848	mRNA	protein_coding	coding	0.109509	0.104339
MAP4	NM_001384791	chr3	-	47850694	48088848	mRNA	protein_coding	coding	0.100516	0.104339
MAP4	NM_001384793	chr3	-	47850694	48088848	mRNA	protein_coding	coding	0.109021	0.104339
MAP4	NM_001384809	chr3	-	47850694	48088848	mRNA	protein_coding	coding	0.106209	0.104339
MAP4	NM_001384815	chr3	-	47850694	48088848	mRNA	protein_coding	coding	0.116884	0.104339
MAP4	NM_001384846	chr3	-	47850694	48088848	mRNA	protein_coding	coding	0.102202	0.104339
MAP4	NM_001384856	chr3	-	47850694	48088848	mRNA	protein_coding	coding	0.104904	0.104339
MAP4	NM_001384864	chr3	-	47850694	48088848	mRNA	protein_coding	coding	0.100701	0.104339
MAP4	NM_001384868	chr3	-	47850694	48088848	mRNA	protein_coding	coding	0.10112	0.104339
MAP4	NM_001384872	chr3	-	47850694	48088848	mRNA	protein_coding	coding	0.104942	0.104339
CCDC51	NM_001256967	chr3	-	48432174	48440119	mRNA	protein_coding	coding	0.0521856	0.0521856
SHISA5	NM_001272067	chr3	-	48467797	48504814	mRNA	protein_coding	coding	0.0788937	0.0788937
COL7A1	NM_000094	chr3	-	48564072	48595329	mRNA	protein_coding	coding	0.0784432	0.0784432
SLC26A6	NM_001040454	chr3	-	48625722	48633846	mRNA	protein_coding	coding	0.0718843	0.0733888
SLC26A6	NM_001281733	chr3	-	48625722	48635461	mRNA	protein_coding	coding	0.075446	0.0733888
SLC26A6	NM_134426	chr3	-	48625722	48635461	mRNA	protein_coding	coding	0.0729444	0.0733888
PRKAR2A	NM_001321982	chr3	-	48746585	48847874	mRNA	protein_coding	coding	0.0880383	0.0880383
IMPDH2	NM_000884	chr3	-	49024328	49029398	mRNA	protein_coding	coding	0.124317	0.124317
QRICH1	NM_001320582	chr3	-	49029706	49093632	mRNA	protein_coding	coding	0.0775208	0.0793581
QRICH1	NM_001320585	chr3	-	49029706	49094373	mRNA	protein_coding	coding	0.080224	0.0793581
QRICH1	NM_001320584	chr3	-	49029706	49094373	mRNA	protein_coding	coding	0.0803295	0.0793581
QARS1	NR_073590	chr3	-	49095931	49104757	misc_RNA	protein_coding	non-coding	0.0806402	0.0806402
USP19	NM_001351102	chr3	-	49108045	49120938	mRNA	protein_coding	coding	0.156877	0.14969
USP19	NM_001351107	chr3	-	49108045	49120938	mRNA	protein_coding	coding	0.1497	0.14969
USP19	NM_001351099	chr3	-	49108045	49120938	mRNA	protein_coding	coding	0.151	0.14969
USP19	NM_001351100	chr3	-	49108672	49120938	mRNA	protein_coding	coding	0.141461	0.14969
MST1R	NR_134919	chr3	-	49887002	49903873	misc_RNA	protein_coding	non-coding	0.0830619	0.0827195
MST1R	NM_002447	chr3	-	49887002	49903873	mRNA	protein_coding	coding	0.0823771	0.0827195
CACNA2D2	NM_001005505	chr3	-	50362612	50503634	mRNA	protein_coding	coding	0.145358	0.145817
CACNA2D2	NM_006030	chr3	-	50362612	50503634	mRNA	protein_coding	coding	0.146276	0.145817
DCAF1	NM_001171904	chr3	-	51395866	51500002	mRNA	protein_coding	coding	0.0919284	0.0841912
DCAF1	NM_001349170	chr3	-	51397841	51500015	mRNA	protein_coding	coding	0.0761177	0.0841912
ABHD14B	NM_001146314	chr3	-	51968509	51974630	mRNA	protein_coding	coding	0.0523231	0.0523231
BAP1	NM_004656	chr3	-	52401008	52410008	mRNA	protein_coding	coding	0.0898124	0.0898124
NT5DC2	NM_001134231	chr3	-	52524386	52533857	mRNA	protein_coding	coding	0.0779827	0.0779827
PBRM1	NM_001366070	chr3	-	52545366	52685913	mRNA	protein_coding	coding	0.105573	0.10983
PBRM1	NM_001350076	chr3	-	52545366	52685913	mRNA	protein_coding	coding	0.115569	0.10983
PBRM1	NM_001366075	chr3	-	52545366	52685913	mRNA	protein_coding	coding	0.106965	0.10983
[truncated: 6,924 more rows]
