# Supplementary material for: Neutral evolution of snoRNA Host Gene long non-coding RNA affects cell fate control
Source: EMBO J. 2024 Jul 25;43(18):4049–67. doi: 10.1038/s44318-024-00172-8 (PMC11405852; doi:10.1038/s44318-024-00172-8)
Supplement: Supplementary file 4 — Source data Fig. 2 [file 44318_2024_172_MOESM4_ESM.zip]

Archive with 24 entries (21 files):
- Figure 2/
- __MACOSX/._Figure 2
- Figure 2/.DS_Store
- __MACOSX/Figure 2/._.DS_Store
- Figure 2/2D/
- __MACOSX/Figure 2/._2D
- Figure 2/2E/
- __MACOSX/Figure 2/._2E
- Figure 2/2D/Fig.2D.xlsx
- __MACOSX/Figure 2/2D/._Fig.2D.xlsx
- Figure 2/2E/Fig.2E_siSNHG19.tif
- __MACOSX/Figure 2/2E/._Fig.2E_siSNHG19.tif
- Figure 2/2E/Fig.2E_siSNHG8.tif
- __MACOSX/Figure 2/2E/._Fig.2E_siSNHG8.tif
- Figure 2/2E/Fig.2E_siSNHG12.tif
- __MACOSX/Figure 2/2E/._Fig.2E_siSNHG12.tif
- Figure 2/2E/Fig.2E_siSNHG7.tif
- __MACOSX/Figure 2/2E/._Fig.2E_siSNHG7.tif
- Figure 2/2E/Fig.2E_siScramble.tif
- __MACOSX/Figure 2/2E/._Fig.2E_siScramble.tif
- Figure 2/2E/Fig.2E_siSNHG15.tif
- __MACOSX/Figure 2/2E/._Fig.2E_siSNHG15.tif
- Figure 2/2E/Fig.2E.xlsx
- __MACOSX/Figure 2/2E/._Fig.2E.xlsx
