# Supplementary material for: Neutral evolution of snoRNA Host Gene long non-coding RNA affects cell fate control
Source: EMBO J. 2024 Jul 25;43(18):4049–67. doi: 10.1038/s44318-024-00172-8 (PMC11405852; doi:10.1038/s44318-024-00172-8)
Supplement: Supplementary file 4 — Source data Fig. 2 [file 44318_2024_172_MOESM4_ESM.zip › Figure 2/2D/Fig.2D.xlsx]

## Sheet: PF673228 (FAK inhibitor)
Concentration (µM)	SNHG7		SNHG8		SNHG12		SNHG15		SNHG19
	4 h		4 h		4 h		4 h		4 h
0	1.03	0.968	1.03	0.968	1.12	0.884	1.21	0.794	1.06	0.945
0.25	1.03	1.08	1.03	1.08	1.06	1.37	0.985	0.984	1.08	0.942
0.5	0.859	0.959	0.859	0.959	1.06	1.05	0.969	0.789	1.2	0.81
1	0.913	0.906	0.913	0.906	1.83	2.04	1.22	1.06	0.8	0.845
2	0.782	0.991	0.782	0.991	1.57	1.69	0.817	0.879	0.595	0.674
4	0.926	0.81	0.926	0.81	2.3	2.45	0.778	0.642	0.921	0.755

## Sheet: GF109203X (PKC inhibitor)
Concentration (µM)	SNHG7		SNHG8		SNHG12		SNHG15		SNHG19
	4 h		4 h		4 h		4 h		4 h
0	1.07	0.928	1	0.997	1	0.997	1.07	0.93	0.893	1.11
0.625	1.03	0.986	1.12	1.15	1.12	1.15	0.941	0.978	0.863	0.949
1.25	1.16	1.1	1.5	1.34	1.5	1.34	1.14	1.04	0.971	0.968
2.5	1.32	1.06	1.33	1.43	1.33	1.43	1.07	1.07	0.958	1.12
5	1.17	1.28	1.51	1.62	1.51	1.62	0.976	0.886	0.851	0.831
10	1.39	1.51	2.23	1.58	2.23	1.58	1.04	0.912	1.07	0.998

## Sheet: PD0325901 (MEK inhibitor)
Concentration (µM)	SNHG7		SNHG8		SNHG12		SNHG15		SNHG19
	4 h		4 h		4 h		4 h		4 h
0	0.82	1.18	0.832	1.17	0.975	1.02	1.09	0.914	0.961	1.04
0.125	1.07	1.31	0.845	1.07	0.385	0.435	0.736	0.765	1.04	0.961
0.25	1.25	1.14	0.986	0.817	0.391	0.411	0.717	0.689	1.01	0.978
0.5	1.39	1.44	1.36	1.42	0.506	0.554	0.789	0.712	0.996	1.06
1	1.31	1.17	1.2	1.27	0.5	0.514	0.723	0.795	0.903	1.01
2		1.23		0.968		0.501		0.609		0.894

## Sheet: Dactolisib (PI3K inhibitor)
Concentration (nM)	SNHG7		SNHG8		SNHG12		SNHG15		SNHG19
	4 h		4 h		4 h		4 h		4 h
0	1.04	0.957	1.06	0.941	1.06	0.941	0.962	1.04	0.984	1.02
15.6	1.37	1.55	1.2	1.31	1.2	1.31	0.594	0.85	0.783	0.875
31.2	1.65	1.63	1	1.01	1	1.01	0.781	0.631	0.93	0.89
62.5	2.13	1.89	1.47	1.42	1.47	1.42	1.08	0.812	0.996	0.787
125	2.57	2.43	1.98	1.79	1.98	1.79	0.624	0.859	0.888	0.768
250	2.8	2.15	1.78	2.02	1.78	2.02	0.806	0.922	0.722	0.691

## Sheet: Uprosertib (AKT inhibitor)
Concentration (µM)	SNHG7		SNHG8		SNHG12		SNHG15		SNHG19
	4 h		4 h		4 h		4 h		4 h
0	0.93	1.07	0.896	1.1	0.896	1.1	0.949	1.05	0.949	1.05
0.625	1.21	1.1	0.824	0.718	0.824	0.718	0.458	0.381	0.458	0.381
1.25	1.07	1.41	1.09	1.24	1.09	1.24	0.299	0.372	0.299	0.372
2.5	1.24	1.77	1.54	1.51	1.54	1.51	0.4	0.467	0.4	0.467
5	1.95	2.17	1.53	1.58	1.53	1.58	0.326	0.275	0.326	0.275
10	1.97	1.93	2.2	1.95	2.2	1.95	0.531	0.445	0.531	0.445

## Sheet: Everolimus (mTOR inhibitor)
Concentration (µM)	SNHG7		SNHG8		SNHG12		SNHG15		SNHG19
	4 h		4 h		4 h		4 h		4 h
0	1.04	0.957	0.811	1.19	0.811	1.19	0.738	1.26	0.896	1.1
0.25	1.37	1.55	1.26	1.06	1.26	1.06	0.522	0.597	0.65	0.705
0.5	1.65	1.63	0.929	1.2	0.929	1.2	0.532	0.681	0.694	0.8
1	2.13	1.89	1.16	1.75	1.16	1.75	0.539	0.671	0.69	0.792
2	2.57	2.43	1.17	1.43	1.17	1.43	0.549	0.626	0.597	0.554
4	2.8	2.15	1.18	1.27	1.18	1.27	0.653	0.829	0.875	0.958

## Sheet: Cycloheximide (Translation inh)
Concentration (µg/ml)	SNHG7		SNHG8		SNHG12		SNHG15		SNHG19
	4 h		4 h		4 h		4 h		4 h
0	0.755	1.24	0.988	1.01	1.3	0.698	1.08	0.919	1.08	0.917
10	1.1	1.29	1.63	1.73	0.578	1	0.712	0.807	0.315	0.259

## Sheet: README
All values are2 DDCt expression normalised to three reference genes (RPL13A, ATP5B, TBP) and to the vehicle-treated control
