# Supplementary material for: Neutral evolution of snoRNA Host Gene long non-coding RNA affects cell fate control
Source: EMBO J. 2024 Jul 25;43(18):4049–67. doi: 10.1038/s44318-024-00172-8 (PMC11405852; doi:10.1038/s44318-024-00172-8)
Supplement: Supplementary file 4 — Source data Fig. 2 [file 44318_2024_172_MOESM4_ESM.zip › Figure 2/2E/Fig.2E.xlsx]

## Sheet: Colony count (normalised)
siScramble	siSNHG7	siSNHG8	siSNHG12	siSNHG15	siSNHG19
0.947368	0.360902	0.766917	0.744361	0.541353	0.586466
1.12782	0.406015	0.721805	0.631579	0.428571	0.496241
1.06015	0.518797	0.631579	0.56391	0.203008	0.56391
0.902256	0.541353	0.609023	0.879699	0.24812	0.225564
1.19549	0.428571	0.721805	0.766917	0.428571	0.586466
0.766917	0.56391	0.676692	0.586466	0.406015	0.654135
1.03125	0.78125	0.9375	0.8125	0.75	0.84375
0.90625	0.875	0.96875	0.9375	0.53125	0.75
0.875	0.75	0.90625	0.6875	0.5	0.75
1.0625	0.875	0.9375	0.78125	0.6875	0.59375
1.03125	0.75	0.96875	0.9375	0.78125	0.6875
1.09375	0.625	0.71875	0.8125	0.53125	0.6875

## Sheet: README
Colony counts are normalised to the average number of colonies in the siScramble sample for each repeat
