# Supplementary material for: Neutral evolution of snoRNA Host Gene long non-coding RNA affects cell fate control
Source: EMBO J. 2024 Jul 25;43(18):4049–67. doi: 10.1038/s44318-024-00172-8 (PMC11405852; doi:10.1038/s44318-024-00172-8)
Supplement: Supplementary file 5 — Source data Fig. 3 [file 44318_2024_172_MOESM5_ESM.zip]

Archive with 78 entries (69 files):
- Figure 3/
- __MACOSX/._Figure 3
- Figure 3/3E/
- __MACOSX/Figure 3/._3E
- Figure 3/3B/
- __MACOSX/Figure 3/._3B
- Figure 3/3C/
- __MACOSX/Figure 3/._3C
- Figure 3/3D/
- __MACOSX/Figure 3/._3D
- Figure 3/.DS_Store
- __MACOSX/Figure 3/._.DS_Store
- Figure 3/3H/
- __MACOSX/Figure 3/._3H
- Figure 3/3F/
- __MACOSX/Figure 3/._3F
- Figure 3/3G/
- __MACOSX/Figure 3/._3G
- Figure 3/3I/
- __MACOSX/Figure 3/._3I
- Figure 3/3E/Fig.3E_Non Lesional.tif
- __MACOSX/Figure 3/3E/._Fig.3E_Non Lesional.tif
- Figure 3/3E/Fig.3E.xlsx
- __MACOSX/Figure 3/3E/._Fig.3E.xlsx
- Figure 3/3E/Fig.3E_Lesional.tif
- __MACOSX/Figure 3/3E/._Fig.3E_Lesional.tif
- Figure 3/3B/.DS_Store
- __MACOSX/Figure 3/3B/._.DS_Store
- Figure 3/3B/Fig.3B.xlsx
- __MACOSX/Figure 3/3B/._Fig.3B.xlsx
- Figure 3/3C/Fig.3C.xlsx
- __MACOSX/Figure 3/3C/._Fig.3C.xlsx
- Figure 3/3D/Fig.3D.tif
- __MACOSX/Figure 3/3D/._Fig.3D.tif
- Figure 3/3D/Fig.3D.xlsx
- __MACOSX/Figure 3/3D/._Fig.3D.xlsx
- Figure 3/3H/Fig.3H_siSNHG7.tif
- __MACOSX/Figure 3/3H/._Fig.3H_siSNHG7.tif
- Figure 3/3H/.DS_Store
- __MACOSX/Figure 3/3H/._.DS_Store
- Figure 3/3H/Fig.3H.xlsx
- __MACOSX/Figure 3/3H/._Fig.3H.xlsx
- Figure 3/3H/Fig.3H_siScramble.tif
- __MACOSX/Figure 3/3H/._Fig.3H_siScramble.tif
- Figure 3/3F/Fig.3F.xlsx
- __MACOSX/Figure 3/3F/._Fig.3F.xlsx
- Figure 3/3F/Fig.3F_Wound.tif
- __MACOSX/Figure 3/3F/._Fig.3F_Wound.tif
- Figure 3/3F/Fig.3F_Non Wound.tif
- __MACOSX/Figure 3/3F/._Fig.3F_Non Wound.tif
- Figure 3/3G/Fig.3G_siSNHG7_Ki67.tif
- __MACOSX/Figure 3/3G/._Fig.3G_siSNHG7_Ki67.tif
- Figure 3/3G/Fig.3G_siScramble_IVL.tif
- __MACOSX/Figure 3/3G/._Fig.3G_siScramble_IVL.tif
- Figure 3/3G/Fig.3G_qPCR.xlsx
- __MACOSX/Figure 3/3G/._Fig.3G_qPCR.xlsx
- Figure 3/3G/Fig.3G_siScramble_Ki67.tif
- __MACOSX/Figure 3/3G/._Fig.3G_siScramble_Ki67.tif
- Figure 3/3G/Fig.3G_siSNHG7_DRAQ5.tif
- __MACOSX/Figure 3/3G/._Fig.3G_siSNHG7_DRAQ5.tif
- Figure 3/3G/Fig.3G_siSNHG7_IVL.tif
- __MACOSX/Figure 3/3G/._Fig.3G_siSNHG7_IVL.tif
- Figure 3/3G/Fig.3G_siScramble_DRAQ5.tif
- __MACOSX/Figure 3/3G/._Fig.3G_siScramble_DRAQ5.tif
- Figure 3/3G/Fig.3G_Image quantification.xlsx
- __MACOSX/Figure 3/3G/._Fig.3G_Image quantification.xlsx
- Figure 3/3I/Fig.3I_hSNHG7-siSNHG7.tif
- __MACOSX/Figure 3/3I/._Fig.3I_hSNHG7-siSNHG7.tif
- Figure 3/3I/Fig.3I_GFP only-siSNHG7.tif
- __MACOSX/Figure 3/3I/._Fig.3I_GFP only-siSNHG7.tif
- Figure 3/3I/.DS_Store
- __MACOSX/Figure 3/3I/._.DS_Store
- Figure 3/3I/Fig.3I.xlsx
- __MACOSX/Figure 3/3I/._Fig.3I.xlsx
- Figure 3/3I/Fig.3I_GFP only-siScramble.tif
- __MACOSX/Figure 3/3I/._Fig.3I_GFP only-siScramble.tif
- Figure 3/3I/Fig.3I_hSNHG7-siScramble.tif
- __MACOSX/Figure 3/3I/._Fig.3I_hSNHG7-siScramble.tif
