# Supplementary material for: Neutral evolution of snoRNA Host Gene long non-coding RNA affects cell fate control
Source: EMBO J. 2024 Jul 25;43(18):4049–67. doi: 10.1038/s44318-024-00172-8 (PMC11405852; doi:10.1038/s44318-024-00172-8)
Supplement: Supplementary file 5 — Source data Fig. 3 [file 44318_2024_172_MOESM5_ESM.zip › Figure 3/3E/Fig.3E.xlsx]

## Sheet: SNHG7 intensity
Non-lesional	Lesional
123.483	24.5263
92.3077	22.275
506.609	21.1667
8.0238	38.1667
123	36.125
39.5526	37.913
184.308	18.4583
106.889	49.381
141.857	72.4286
125.333	55.1111
103.333	70.875
199	265.667
191.706	246.842
66.75	72.6111
23.0769	76.0526
206.769	212.167
508.167	42.3077
88.4444	68.8
98.625	69.5385
48.5652	190.357
288.231	48.6429
635	34.4167
154.823	26.0625
52.5897	257.316
463.5	28.4615
217.812	94.25
404.778	106
250.177	67.7857
293.947	125.895
380.882	67.3333
456.5	501.5
181.667	28.2273
103.944	820.857
95.1351	5.7692
53.6667	642.786
461.25	109.75
439.182	173.333
334.25	295.412
53	69
180.25	99.3571
267.923	280.8
144	454.267
208.091	717
333.25	107.476
684.111	132.136
140.414	120.133
225.333	540.045
227.417	190.882
91.4688	397.3
382.818	32.5882
107.583	320.435
669.538	825.929
303.524	111.333
334.125	42.9048
276.762	192.7
246.8	244.727
296.625	432.071
338.1	35.7368
0.25	216.533
338.727	294.952
336	679.917
359.375	219
394.8	326.211
4.5417	55.6364
186.125	455.471
326	83.2857
352.571	347.1
216.417	1117
279	176.947
315	157.688
79.4348	64.7143
305.474	446.375
289	783.182
576.75	767.75
275.083	198.2
107.625	39.5
328.364	411.846
521.364	455.308
102.667	297.941
540.5	51.5
145.833	458
105.722	777.357
153.417	822.167
227.556	530.091
64.1765	177.2
753.7	502.727
659.5	229.286
268.5	104.706
267.625	234.333
80.1111	206.688
87.7556	722.375
139.308	493.7
121.625	377.188
134.389	270.867
341.6	975.333
303.583	663
1474.75	842
364.867	38.9643
217	912.2
643.455	314.905
1190	588.667
546.333	603
23.4667	113.5
190.667	350.375
49.6364	696.538
12.1818	552.667
389.375	679.5
148.546	675.929
217.842	189.833
141.375	999.5
91.2222	968.062
342.933	285.667
557.75	1142.64
236.25	248.75
191.133	74.75
513.909	554.75
74.2	557.167
2.6364	678
159.846	403.4
91.3333	450.769
0.4444	301.45
729	708.5
356.1	254.571
11	43.6923
300.615	329
445.111	1649.83
103.917	349.643
292.75	247.269
25.8667	322.882
14.9	850.263
489.4	402.053
0.093	531.5
171.75	637.25
627.333	245.55
56.4359	848.455
3.5128	118.621
61.2222	1401.43
155.957	826.667
350.833	1137.25
369.692	138.7
248.562	18.3514
388.75	461.667
195.438	1271.11
0	766.364
214.3	19.7353
407.692	948.273
178.722	815.833
38.1667	65.5
29.4839	465.529
244.9	910.2
507.4	214.467
43.2143	842.062
2.1667	1107.26
121.417	95.4583
0.6286	46.6
401.692	376.375
568.667	731.231
544.25	475.867
64.9355	691.278
381.5	335.667
55.2667	424.105
152.538	920.8
41.4545	809.739
229.875	1102.17
364.833	90.2143
105.609	1010.64
0.5135	41.125
294.545	550.571
682.25	746.15
470.214	25.8235
106.923	117.389
415.767	915
117.571	21.0833
77.2162	1009.85
215.636	136.684
229.875	612.45
0.6389	911.4
169.765	506.455
372.312	70.7083
35.5	1365.5
242.846	125.5
466.625	523
5.037	866.571
0	875.857
70.9167	252.727
163.444	366.625
434.812	412.312
274.273	448.364
95.6842	18.5185
3.4706	38.6667
442.111	324.524
130	138.579
44.2308	904.2
63.24	183.9
3.9524	909.214
272.4	1572.44
113.55	814.571
629.154	757.889
2.3833	0.5405
300	70.3
274.278	409.929
27.0294	268.185
74.5	595
584.722	991.125
679.25	329.217
478.555	576.263
49.8421	428.5
296.143	231.316
872.333	983.455
159.324	79.6667
31.5349	538.37
62.4762	1349.62
432.091	19.875
293.6	1637.6
154.225	353.263
932.818	405.333
2.1667	488.375
697.5	763.308
595	360.533
189	71.7561
12.4545	973.214
167.037	608.8
2.5909	521.714
353	234.2
241.238	840.667
468.545	732.786
518.133	87.2353
18.1316	67
40.5833	985.333
513.333	1382.3
421.333	91.4667
372.2	1256.33
119.333	315.5
15.7143	822.125
468.654	92.0714
123.286	908.818
118.208	177
2.1053	2173.33
29.8	683
692.857	1601
32.0714	735.857
463.538	272.812
79.72	1106.55
582.909	1198.82
187.893	610.091
10.3636	152.611
14.8182	1340
215.533	1094.5
219.6	67.7778
350.478	1269.54
114.546	294.5
75.8667	321.923
57.44	169
367.211	520.8
87.1875	46.4706
239.923	1140.56
85.7143	235.348
225.912	671.909
64.8667	738.5
157.115	292.667
286.679	29.6316
68.4615	783.818
339.555	108.478
41.3571	516.105
156.81	783.769
376	653.5
531.583	589.364
332.15	1120.91
339.208	1049.2
267.846	975.583
479.364	88.9474
0	386.706
178.111	338.889
0.1429	19.7027
12.7273	697.571
27.7727	173.667
12.6667	1024
378.895	403.5
415.765	63
924.6	113.353
7.1579	1118.64
385.333	64.5517
568.4	637.823
0.2105	64.3571
241.4	193.636
232.6	235.75
650.375	1077.87
18.5714	829.667
964.889	683.833
457.429	393.077
173.5	331.929
657.833	717.429
15.7917	1093.44
136.552	755.833
499	578.154
357.867	1320.23
312.625	763.2
467.333	744
247.267	1014
450.083	285.364
364.091	853.15
828.583	25.6923
153.889	299.765
375.4	824.294
739.263	41.6
68.4375	59.7647
291.105	375.143
72.5714	647.692
686.909	34.8148
1294.2	340.632
10.5294	76.4375
559.333	47.4286
3.6364	628.462
264.75	717.182
30.3	760.588
58.3667	625.056
272.25	567.833
19.1333	314.737
	140.462
157.954	162.333
170.143	155.475
103.043	146.4
194.9	1343.88
159.929	930.545
177.583	183.444
115.742	581.357
265.111	558.909
248.6	871.583
248.6	290.4
291.5	506
634.364	123.684
277.2	532.267
227.125	13.3889
839.25	98.0625
1409.29	447.083
256	605.5
64.4815	202.903
112.947	949.375
59.8889	670.714
75.2143	189.588
527.6	1431.38
93.92	152.826
143.097	234.357
476.933	398.875
166.8	177.343
210.667	113.375
424.455	803.8
366.4	538.733
93.1143	701.25
187.938	497.111
250.6	724.429
560.667	694.429
103.4	1006.93
331.118	625.375
133.919	230
93.3333	966.125
124.786	573.05
316.231	790.273
223.138	206.286
80.1429	601.143
310.125	443.615
767.714	1158.5
764.25	369.778
456.933	133.5
106.059	430.125
195.571	317.6
346	601.778
393	551.48
582.062	329.5
234.19	139.118
66.15	271.583
323.111	803.111
642.4	1506.56
477.917	215.5
240.788	862
76.1875	999.909
302.211	62.04
110.3	786.333
581.5	907.5
172.5	856.786
310.143	733.083
69.5	800.75
240.118	71.2857
151.692	405.455
112.609	254.769
276.647	454.4
188.454	863.8
588.429	146.385
81.0645	960.071
570.111	933.091
345.195	122.857
511.625	135.773
397.555	422.636
405.8	517.765
103.345	306.231
809.286	636.25
243.812	647.231
152.818	959.722
841.5	352.3
394.857	544.286
216.188	144.5
216.357	320.357
194.167	827.333
32.2667	3.5
743.308	248.182
766.286	1270.17
0	920.143
227.056	342.667
237.364	872.4
1049.23	854.75
308.933	854.545
198	706.75
625.182	775.727
626.909	137
533.786	141.571
323	1478.8
583.071	360.909
84.6087	615.143
73.8235	519.045
543.75	1058.67
123.546	1248.75
1077.6	1450.22
361.667	445.389
776.2	782.65
292.929	874.583
76.0556	653.167
393.778	562.5
4.6667	128.25
439.445	412.445
112.923	1211.92
179	437.455
624.923	824.6
377.8	1302
490.917	293.875
83.1111	489.778
255.917	420.455
620.571	769.385
126.316	818.167
80.9643	1102.24
280.273	1158.17
689.267	190.03
200.69	1479
709.25	922.2
65.9643	64.1111
224	465.571
188.429	231.222
630	111.333
281.286	573.2
7.625	1210.09
369.381	709.778
570.583	587.562
109.269	1142.8
311.714	959.867
983.667	687.933
417.133	1210
412.667	256.9
482	515
561.6	1504.6
306.5	1042.33
127.178	390.857
83.1304	852.077
33	87.7619
729.077	238.556
547.923	155.312
632	1345
0.0455	273.5
174.7	378.682
553.643	935.636
474.846	475.364
395	980.625
253.615	1392.57
315.375	575
410.154	1076.43
580.875	447.333
907.75	527.118
647.6	297.429
378.75	289.231
0.3636	480.667
0.1667	1598.25
3.05	150.846
254.19	144.333
379	789.167
287	1241.25
201.25	961
365.364	829.389
34.7143	434.333
579.278	612.105
19.5	1253.85
777.944	443.222
370.389	267.945
1650.7	133.214
600.8	267.278
23.2083	473.909
86.7368	131.679
963.308	1483.85
325.167	549.083
0.625	816.316
595.7	160.9
508.25	133.926
606.308	105.454
213.143	0.28
614.125	414
280.712	575.417
361.647	276.875
399.833	1295.83
438.895	25.5714
233	609.545
211.333	507.429
474.062	483.5
427.176	1081.62
233.333	1230
157.222	578.3
580.143	1127.1
812.667	201.5
217.067	85
150.375	110.154
649.3	495.389
449.055	1506
509.333	318.167
72.4545	1103.07
235.294	1235
360.214	182.708
0	1100.38
273.353	801.786
72.7561	116.692
290.192	939.125
760.364	748.5
535.333	790.062
254.833	236.562
121.377	27.7727
1.0476	672.846
18	1500.55
278.6	636.5
22.8125	221.611
152.7	2164.75
455	736
13.9412	569.588
525.357	1032.69
789.818	890
425.231	1973.92
255.867	640.455
143.348	878.062
317.533	692.278
224.286	405.8
85.4	1385.5
270.091	630.571
427.957	70.5263
61	1027.62
211.7	1781
754.111	1113.9
118.812	56.6
126	926.174
262.958	348.182
197.546	263.917
105.565	293
381.852	824.636
135.895	632.7
23.6842	1707.4
4.1765	786.167
192.852	820.067
195.6	1341.17
349.977	158
476.379	150.526
126.571	667.741
17.8333	753.75
574.045	353
417.278	354.731
91.3333	662.947
177.556	972.333
235.714	210.25
175.5	169.643
215.5	931.75
329.231	348.438
519.273	587.95
150.733	124.844
363.233	339
0	368.333
500.538	745.111
177.688	427.167
212.667	289.133
21.8667	2113.25
6.1111	1642.73
54.0833	414.429
320.611	197.8
167.87	391.364
123.571	408.706
2.84	202.5
58.7368	59.7692
364.538	144.125
62.375	191
11.9375	527.545
6.1667	992.25
484.941	3.8077
86.6296	331.75
10	238.565
396.286	663.538
192	920
605.059	487.071
341.818	291.895
743.69	362.143
507.476	107.333
0	63.8125
15.3333	94.2593
324.625	317.733
0.4048	4.25
488.538	342.231
5.2857	362.32
152.454	150.846
85	246.091
23.3182	211.2
403.714	150.167
103.368	255.778
0.3704	364.209
308.45	304
667.9	39.5263
594.846	336.083
59.8485	35.2222
453.375	381.75
3.5833	1104.18
6.7273	411.3
453.167	0.05
2.9167	75.5625
516.462	144.143
192.8	458.294
516.118	873
384.308	163.167
334.571	92.2609
560.823	866.667
592.6	134.278
98.7857	331.615
9.04	98.7692
1014.33	118.44
67.3636	215.6
12.4	193.25
210.733	398.5
173.938	1193.67
144.846	143.75
27.3333	8.6471
	379.333
	1184.33
	63.1667
	162.25
	378.875
	20.4737
	2.7059
	2.0345
	40.5
	17.6667
	4.75
	0.1429
	0.2143
	10.6333
	153.606
	59.85
	278.65
	12.3636
	159.16
	188.833
	90.9143
	70.0909
	30.4667
	50.8438
	71.5581
	21.6129
	30.2286
	201.25
	10.1111
	26.7647
	5.3438
	12.8947
	0.1379
	3.6571
	3.6875
	21.5625
	219.667
	173.25
	193.538
	9.875
	22.95
	5.7619
	145
	80.3889
	5.8276
	27.0938
	4.3226
	4.4865
	11.1154
	96.2
	225.188
	39.8049
	105.857
	21.1429
	122.538
	29.0588
	5.1852
	16.225
	104.177
	62.75
	71.5429
	9.5946
	9.1053
	66.3462
	27.6562
	16.7419
	20.9231
	21.4688
	149.444
	23
	72.9375
	15.3333
	40.6
	21.8095
	25.75
	41.7407
	30.9615
	127.467
	52.1364
	33.381
	237.765
	16.2903
	155.9
	14.7222
	8.2759
	7.4444
	23.9474
	32.1961
	523.143
	191.81
	126.658
	6.4
	5.4667
	3.85
	161.667
	5.2308
	214.364
	26.9
	75.3333
	383.043
	27.3846
	103.038
	34.8182
	108.762
	8.2414
	134.75
	15.1667
	22.8182
	152.611
	74.7647
	90.5455
	12.4583
	45.8235
	29.6667
	202.375
	97.5882
	36.2
	17.25
	197.796
	361.733
	377
	23.8846
	118.95
	271.636
	70.4286
	51.4783
	145.35
	18.9565
	3.1176
	17.8125
	611.75
	426.2
	99.7143
	479.346
	367.7
	198.15
	50.7083
	12.2692
	8.7931
	332.308
	439.812
	80.8824
	522.5
	108.857
	15.6
	14.9545
	356.059
	2.3793
	384.091
	232.909
	41.2667
	360.45
	253
	197.429
	233.4
	86.0667
	111.333
	293.25
	171.688
	18.4
	293.077
	120.238
	460.857
	67.4091
	67.8919
	81.4583
	62.4
	101.071
	152.083
	199.954
	216.76
	125.286
	92.381
	191.55
	297.188
	253.231
	39.7143
	14.3125
	196.72
	25.875
	455.714
	271.688
	2.5833
	0
	402.462
	122.467
	382.048
	325.68
	9.7059
	371.15
	435.545
	332.706
	158.192
	535.462
	76.1579
	418.611
	373
	123.667
	913.118
	403.5
	305.5
	232.913
	14.7778
	715.375
	811.364
	181.474
	392.389
	373.222
	344
	199.722
	79.5625
	23.4643
	982.75
	383.55
	282.231
	679
	67.4
	305.059
	33.2727
	88.25
	161.719
	781.231
	205.682
	321.789
	10.3684
	152.875
	281.263
	326.917
	258.875
	623.941
	309.647
	23.6154
	940
	42.7368
	131.529
	303.423
	1075.33
	544.333
	223.435
	432.643
	119.353
	188.412
	441.857
	336.706
	334.636
	99.5833
	397.889
	536.478
	312.75
	10.3333
	36.7647
	162.355
	101.462
	368.87
	444.692
	90.7857
	353.75
	100.857
	272.923
	109.5
	83.2632
	542.231
	275.714
	452.348
	406.923
	160.75
	241.929
	36.2
	90.6897
	68.4167
	45.2353
	379.867
	309.286
	268.286
	147.833
	188.333
	235.857
	255.529
	285.267
	88.2
	2.5
	495.5
	180.714
	206.222
	54.7857
	203.316
	558.167
	262.214
	312.167
	302.3
	46.3846
	403.923
	183.2
	97.3043
	385.522
	334
	427
	193.158
	187.467
	222.571
	349.714
	415.097
	373.45
	190.938
	147.5
	523.267
	411.25
	128.786
	948
	258.8
	205.6
	404.308
	122.16
	172.938
	56.2778
	495.087
	306.533
	503.333
	405
	527.455
	84.4545
	292.364
	34.0909
	396.25
	113.615
	27.3333
	377.333
	76.88
	5.5455
	105.632
	234.412
	435.214
	557.923
	50.1667
	453.706
	96.9286
	19.2105
	818.565
	798.059
	255.071
	185.375
	309.533
	158.852
	57.4615
	467.909
	177.583
	123.417
	203.5
	425.417
	397
	858.333
	243.046
	183.25
	587.9
	244.714
	571.7
	355.722
	693.524
	63.625
	330.429
	312.529
	214.138
	472.412
	92.2667
	389
	70.1176
	35.1429
	4.1818
	182.2
	256.065
	12.5556
	225.625
	174.273
	80.2143
	429.857
	230.231
	222.917
	189.625
	672
	191.611
	16.3333
	0
	288
	5.0526
	36.3182
	139.454
	378.8
	118.059
	126.038
	490
	303.111
	365.5
	356.371
	521.714
	242.818
	50.9412
	88.5
	13.25
	1088.36
	115.651
	357.429
	42.95
	68.1429
	322.571
	284.952
	40.7143
	61.05
	711.714
	302.938
	257
	214.533
	109.167
	459
	230.833
	243.053
	182.556
	33.4091
	131.318
	141.067
	233.538
	445.5
	32.65
	142.5
	293.692
	0.2857
	31.3846
	3.7692
	184.889
	801.588
	524.867
	451.676
	8.4
	0
	67.8667
	63.2143
	477.722
	383.5
	610.783
	977.091
	336.071
	379
	90.25
	437.5
	335.25
	66.5417
	4.7143
	114.529
	256.333
	467.643
	19.7647
	439.625
	58.5789
	27.4286
	431.25
	142.133
	44.5
	55
	143.167
	127
	638.818
	278.4
	298.316
	401.857
	1234
	441.227
	519.684
	9.8571
	140.294
	208.941
	0
	36.6087
	296.783
	25.4615
	2.4
	181.8
	22.0588
	550.133
	147.3
	48.2941
	1056.11
	152.423
	502.889
	310.714
	170.92
	325
	111.875
	804.273
	502.333
	575.833
	490.222
	66.2308
	104
	53.7368
	390.111
	166.8
	0.1818
	1.3636
	249.833
	114.125
	25.4091
	547.714
	331.909
	356.611
	57.0769
	155.923
	367.55
	107.357
	306.357
	186.167
	242.4
	615.5
	262.786
	28
	40.75
	51.25
	347.5
	441.533
	288.684
	265
	150.059
	150.3
	880.333
	35.3333
	390.923
	0
	154.25
	273.714
	565.45
	79.1818
	4.2632
	369
	67
	13
	24
	287.708
	1.1364
	182.029
	597.524
	414.12
	107.875
	335.692
	0
	343.571
	287.759
	378.214
	254.05
	56.2222
	259.1
	243.636
	239.379
	115.364
	6.9091
	103.938
	67.7083
	435.667
	334.583
	34
	337.727
	235.4
	13.0625
	215.818
	160.5
	350
	38.75
	9.3333
	150.941
	49.4571
	430.429
	286.154
	98.4545
	226.5
	150.15
	5.8462
	77.3529
	163.667
	415.167
	24.3158
	72.2353
	8.8235
	266.533
	323.214
	131.833
	38.1538
	1.8182
	22.1212
	26.5625
	40.3125
	40.8462
	25.1333
	3.2143
	173.7
	464.929
	540.083
	79.7778
	17.6842
	340.857
	92.8333
	41.0588
	66.875
	171.353
	488.182
	118.923
	193.533
	24.7895
	2.2143
	14.381
	23.0952
	55.6154
	17.875
	101.786
	119.111
	303.091
	0
	201.833
	12.5185
	81.9444
	54.3333
	65.0952
	354.5
	68.6667
	25.2857
	72.0556
	194.9
	186.875
	19.9091
	213.737
	53
	46.0345
	765.455
	436.333
	130.323
	41
	15.6207
	308.75
	122.773
	11.7857
	749.583
	92.6429
	85.4762
	17
	26.8947
	89.8
	102.177
	157.28
	20.7273
	74.9167
	70.5
	244.8
	107
	24.8421
	77.9565

## Sheet: README
Epidermis was manually annotated, nuclei were identified using the DAPI channel and expanded by 5 µm to approximate cell areas. Values reported are mean intensity of SNHG7 staining in each cell
