# Supplementary material for: Neutral evolution of snoRNA Host Gene long non-coding RNA affects cell fate control
Source: EMBO J. 2024 Jul 25;43(18):4049–67. doi: 10.1038/s44318-024-00172-8 (PMC11405852; doi:10.1038/s44318-024-00172-8)
Supplement: Supplementary file 5 — Source data Fig. 3 [file 44318_2024_172_MOESM5_ESM.zip › Figure 3/3B/Fig.3B.xlsx]

## Sheet: PF673228 (FAK inhibitor)
Concentration (µM)	SNHG7		SNHG8		SNHG12		SNHG15		SNHG19
	4 h		4 h		4 h		4 h		4 h
0	1.03	0.968	1.03	0.968	1.12	0.884	1.21	0.794	1.06	0.945
0.25	1.03	1.08	1.03	1.08	1.06	1.37	0.985	0.984	1.08	0.942
0.5	0.859	0.959	0.859	0.959	1.06	1.05	0.969	0.789	1.2	0.81
1	0.913	0.906	0.913	0.906	1.83	2.04	1.22	1.06	0.8	0.845
2	0.782	0.991	0.782	0.991	1.57	1.69	0.817	0.879	0.595	0.674
4	0.926	0.81	0.926	0.81	2.3	2.45	0.778	0.642	0.921	0.755

## Sheet: SNHG7 expression
DMSO	125 nM Dactolisib
1.04	2.57
0.957	2.43
0.98	1.73
1.02	1.95
1.14	1.79
0.86	2.28
1	1.74
0.996	2.07
0.857	1.68
0.984	1.47
1.16	1.67

## Sheet: SNORA17B expression
DMSO	125 nM Dactolisib
0.94131	1.56081
1.05869	1.27016
0.942555	1.23256
1.05745	1.37615
0.823	1.07
1.18	1.04
0.872	0.805
1.15	0.979
0.974	1

## Sheet: README
All values are2 DDCq expression normalised to three reference genes (RPL13A, ATP5B, TBP) and to the vehicle-treated control
