# Supplementary material for: Neutral evolution of snoRNA Host Gene long non-coding RNA affects cell fate control
Source: EMBO J. 2024 Jul 25;43(18):4049–67. doi: 10.1038/s44318-024-00172-8 (PMC11405852; doi:10.1038/s44318-024-00172-8)
Supplement: Supplementary file 5 — Source data Fig. 3 [file 44318_2024_172_MOESM5_ESM.zip › Figure 3/3C/Fig.3C.xlsx]

## Sheet: SNHG7
DMSO	125 nM Dactolisib	10 µM Actinomycin D	ActD + Dact.
1	1.74	0.225	0.5
0.996	2.07	0.255	0.616
0.857	1.68	0.173	0.45
0.984	1.47	0.21	0.329
1.16	1.67	0.203	0.376

## Sheet: README
All values are2 DDCt expression normalised to three reference genes (RPL13A, ATP5B, TBP) and to the vehicle-treated control
