# Supplementary material for: Neutral evolution of snoRNA Host Gene long non-coding RNA affects cell fate control
Source: EMBO J. 2024 Jul 25;43(18):4049–67. doi: 10.1038/s44318-024-00172-8 (PMC11405852; doi:10.1038/s44318-024-00172-8)
Supplement: Supplementary file 5 — Source data Fig. 3 [file 44318_2024_172_MOESM5_ESM.zip › Figure 3/3D/Fig.3D.xlsx]

## Sheet: SNHG7 intensity
Basal	Spinous	Granular
158.544	220.59	109.2
182.929	306.425	133.403
298.406	101.576	117.081
169.974	209.276	99.1832
176.826	230.186	127.217
337.623	307.684	127.738
281.882	290.395	117
147.726	299.28	100.35
137.688	165.179	114.453
144.204	180.4	109.421
252.058	214.312	155.093
230.476	266.059	98.1667
128.328	244.35	105.879
191.926	165.225	91.5521
144.619	179.216	88.1163
205.333	436.823	112.6
213.106	152.171	82.0411
185.413	275.961	93.4189
142.318	235.34	89.6441
346.447	353.031	113.829
114.029	130.8	137.746
190.304	408.836	101.303
320.323	257.4	103.742
222.087	375.625	137.852
163.831	256.067	89.5098
145.058	157.054	81.8871
192.677	119.8	75.6625
150.586	204.061	83.1864
295.254	331.133	93.5867
166.956	198.737	103.724
189.844	183.536	81.8049
363.609	259.812	74.5
161.968	130.971	93.2826
136.197	275.299	101.29
165.987	193.821	89.7
188.466	208.463	80.3804
181.432	416.104	86.0879
326.575	407.841	99.578
110.204	170.45	76.2803
136.257	282.537	80.0556
242.108	231.682	106.058
192.809	208.483	133.488
144.964	166.293	110.867
157.017	255.909	94.4828
198	169.458	102.731
136.046	275.723	99.7791
173.818	295.462	78.4531
165.143	331.519	97.0431
213.542	195.472	99.0417
128.942	230.689	71.0938
204.272	168.968	79.7
102.596	355.574	108.961
169.261	460.6	116.781
125.7	281.394	139.682
102.211	138.161	85.303
286.458	420.073	107.865
77.6471	437.315	121.222
203.919	133.396	91.5488
159.544	145.607	84.0577
275.188	186.388	94.9589
104.889	218.116	102.588
124.143	208.456	111.125
194.15	429.759	95.5946
137.923	232.051	110.223
228.041	212.283	93.5595
78.7949	112.581	93.13
422.745	244.607	144.69
291.262	236.196	152.595
179.816	288.068	106.24
343.8	132.296	190.056
226.683	183.229	91.2333
240.864	195.473	95.5172
138	302.833	136.63
169.359	171.719	127.387
236.76	339.844	120.865
104.288	352.514	203.863
304.176	322.222	174.159
110.143	398.925	374.25
164.984	212.909	115.26
192.107	319.02	344.375
110.193	361.952	188.279
248.13	195.465	129.763
184.136	114.651	99.7143
128.68	226.118	120.103
135.133	229.385	91.7727
182.259	169.971	74.8781
154.283	163.842	89.2727
143.806	302.552	138.803
141.78	222	100.382
164.2	157.2	111.031
95.0938	120.269	185.982
415.143	337.729
160.808	264.038	139.189
160.968	394.562	108
214.189	138.315	131.564
181.698	257	172.88
272.125	284.877	122.157
136.762	166.659	116.102
174.367	316.176	189.636
125.733	293.2	163.525
107.029	142.967	112.034
123.062	108.385	143.088
403.531	276.262	156.236
260.279	249.086	165.081
104.3	137.263	99.2842
315.081	179.257	139.88
135.931	158.286	184.86
120.948	206.68	116.069
234.395	109.492	131.581
242.312	151.59	165.231
168.441	101.697	146.081
157.611	206.446	148.826
181.351	197.587	145.59
216.061	228.781	132.69
193.371	217.481	144.794
472.423	154.724	137.429
214.016	143.413	114.582
371.8	146.315	187.864
146.333	241.489	139.708
106.546	231.21	139.162
374.82	146.929	133.581
259.377	310.628	152.748
107.96	310.295	140.52
150.247	114.957	150.454
228.783	342.605	118.301
104.267	288.675	110.987
99	500.592	168.033
239.58	134.377	100.594
123.576	355	152.462
151.314	433.521	130.985
192.09	298.059	196.804
131.412	231.367	141
121.083	198.125	139.962
142.835	350.682	143.897
212.444	130.883	117.655
108.418	234.031	143.893
112.25	240.906	194.31
97.8596	296.714	125.571
116.206	195.875	135.857
128.419	170.395	158.478
84.2222	186.323	146.558
80.1447	310.577	108
149.712	317.561	176.351
105.954	313.25	210.533
89.0161	192.957	153.59
194.605	257.652	128.373
85.1579	139.5	153.016
236.125	173.852	134.495
76.8289	176.157	229.321
117.464	106.875	93.7692
99.9333	176.887	133.618
126.116	136.407	153.41
138.508	192.24	156.5
110.213	112.133	182.964
113.872	188.809	141.51
119.308	129.462	155.787
83.9459	163.136	148.483
224.132	257.687	118.688
103.337	275.06	139.488
143.304	140.833	127.483
145.492	148	169.417
107.725	345.816	123.976
177.488	233.673	131.775
110.849	90.8621	185.303
115.17	228.2	103.261
118.605	177.781	167.813
155.453	181.595	182.378
150.302	161.939
257.087	229.5
127.333	267.719
107.259	254.195
121.289	136.435
130.429	239.755
99.1429	449.033
126.569	212.743
114.595	266.192
130.625	228.5
166.115	114.823
110.421	304.424
138.306	136.634
158.66	206.379
212.711	215.523
152.787	189.875
122.609	132.375
121.6	199.671
210.576	154.746
109.79	226.591
135.222	108.846
123.353	239.877
206.191	289.81
100.792	195.87
153.786	121.833
110.147	284.157
280.476	178.8
168.917	291.039
165.641	145.611
129.039	88.88
106.753	404.622
166.328	212.766
119.681	198.841
236.5	202.158
139.5	148.3
149.917	156.182
118.256	170.942
561.5	380.92
120.737	147.286
177.288	228.6
152.871	129.59
151.075	111.333
119.234	161.039
122.818	129.036
187.982	122.258
136.83	164.563
159.833	216.171
146.333	147.657
105.735	190.328
454.791	344.065
130.849	184.508
179.022	135.676
203.745	241.384
87.6333	195.688
200.107	108.619
361.803	133.976
143.06	144.482
264.418	172.585
319.182	259.182
276.368	80.9429
165.483	173.375
94.9583	148.34
192.444	128.67
235.237	98.3636
211.722	159.571
	157
122.459	177.698
107.217	136
126.051	181.454
101.57	138.619
123.254	136.3
92.1389	160.754
153.227	102.862
91.6	162.755
97.2222	154.152
127.694	159.122
97.1887	111.913
114.326	137.691
115.571	129.828
90.0606	221.718
192.778	223.3
109.84	218.234
107.8	93.4583
155.488	298.603
153.092	123.954
144.252	119.643
178.56	128.391
105.032	168.29
196.778	187.607
103.25	88.9487
127.065	151.08
136.259	213.349
110.366	121.412
122.333	149.556
147.229	166.352
130.149	174.645
108.235	262.5
176.327	117.073
108.29	116.346
248.903	121.483
147.9	98.325
126.839	195.355
131.654	133.188
142.5	161.905
131.706	238.111
206.968	167.583
95.4815	189.349
123.379	214.627
119.423	96.75
103	120.305
120.276	116
130.557	85.7826
124.46	159.93
167.364	95.1515
203.182	190.34
114.675	190.304
113.567	95.5843
241.718	122.429
146.636	125.965
155.1	149.925
242.022	92.7191
190.114	145.9
105.169	137.568
165.5	170.167
130.83	205.276
184.615	120.722
211.56	136.975
143.886	199.095
112.553	143.893
205.552	178.679
133.382	197.907
127.239	189.776
101.317	136.066
118.419	346.16
122.551	147.018
93.9062	130.551
130.508	154.714
133.689	277.966
139.707	168.344
180.177	204.065
138.684	140.102
202.978	295.088
124.816	175.103
130.571	107.805
112.365	292.246
110.413	184.125
105.208	137.5
104.214	187.898
134.771	158.629
156.153	118.071
172.207	377.058
172.909	227.902
227.182	169.904
233.941	141.92
110.88	156.143
106.64	238.629
87.7826	104.56
92.6	187.29
217.783	426.863
135.376	149.656
87	210.048
183.231	127.228
123.676	293.738
128.21	345.759
110.882	195.596
156.474	228.5
229.75	157.954
223.286	143.14
401.333	285.357
123.532	209.25
145.125	311.686
111.088	330.857
191.681	333.176
154.465	471.32
165.981	181.804
136.034	161.16
174.471	281.63
209.507	327.359
117.847	187.333
94.4138	261.674
113.314	261.673
119.207	214.852
85.3714	213.027
163.116	199.582
283.767	333.493
201.602	164.651
238	129.145
130.881	187.748
343.955	273.647
172.889	189.615
97.4342	126.41
133.417	106.216
198.938	107.233
119.085	135.067
177.808	297.438
133	226.752
96.1875	153.905
255.818	120.96
132.133	259
113.037	264.596
170.34	167.015
98.3718	186.158
148.066	138.4
106.6	199.544
150.75	315.098
196.296	252.712
121.061	173.435
148.274	177.067
132.344	274.055
110.4	181.8
128.483	174.881
434.917	214.491
98.4688	304.5
114.236	332.896
568.425	143.735
248.815	352.307
354.938	161.865
184.711	139.96
116.512	285.057
127.113	275.125
284.426	164
157.735	185.352
167.538	215.987
238.458	110.447
186.59	429.143
329.525	149.9
117.638	103.897
175.8	198.8
194.045	240.109
178	199.25
393.667	260.453
212	218.171
142.314	257.236
156.8	167.444
122.917	314.036
167.406	222.1
246.895	296.771
143.308	103.837
99.2188	281.949
104.053	155.897
108.082	166.212
105.944	241.231
100.382	600.25
101.067	229.733
130.786	269.516
193.341	237.6
104.5	361.1
162.797	356.057
105.433	292.368
149.161	178.594
85.4615	128.981
93.9107	301.2
214.406	260.846
164.551	365.618
112.826	90.4565
145.075	211.339
237.068	232.671
133.25	156.952
210.468	417.288
250.37	191.585
120.8	203.015
124.15	158.265
137.929	258.18
163.922	272.087
175.913	126.881
107.278	363.8
105.046	266.722
76.2535	134.549
116.184	459.918
87.6232	213.549
187.143	283.889
143.083	227.329
97.8571	118.794
86.7059	210.625
	140.864
	137.043
	120.6
	147.804
	154.103
	213.7
	129
	118.731
	171.151
	275.484
	123.048
	188.381
	174.104
	248.789
	191.875
	183.267
	120.269
	145.978
	156.75
	163.413
	212.177
	231.1
	208.459
	188.865
	195.179
	231.639
	177.442
	337.083
	302.419
	188.699
	141.93
	341.891
	260.519
	195.805
	276.945
	127.346
	160.479
	498.052
	239.457
	529.692
	392.25
	202.033
	132.271
	271.048
	267.897
	97.7059
	733.714
	282.059
	264.868
	209.114
	307.211
	331.453
	181.429
	113.913
	236.414
	213.381
	302.878
	263.195
	291.947
	162.973
	199.458
	214.012
	288.079
	219.941
	142.297
	248.618
	235.766
	329.537
	157.125
	283.778
	272.318
	517.8
	300.8
	135.625
	247.017
	170.861
	156.818
	258.5
	182.698
	289.067
	175.2
	169.952
	174.322
	232.8
	269.941
	437.37
	181.889
	189.75
	268.888
	308.58
	167.708
	165.598
	188.902
	267.105
	189.386
	267.778
	260.824
	204.381
	213.52
	238.968
	139.62
	215.5
	129.071
	214.258
	255.625
	151.818
	185.537
	241.778
	382.656
	320.988
	254.388
	432.793
	228.784
	229.906
	329.172
	136.244
	197.809
	220.167
	263.042
	150.875
	261.059
	328.519
	290.203
	205.121
	342.244
	231.577
	144.495
	193.795
	257.605
	233.792
	297.122
	160.7
	341.737
	157.169
	149.054
	177.097
	307.267
	159.556
	224.527
	363.422
	335.812
	191.032
	333.5
	228.511
	221.059
	266.695
	290.242
	323.054
	158.839
	191.679
	157.838
	388.674
	292.286
	118.4
	317.03
	241.478
	114.41
	362.619
	309.838
	125.097
	104.667
	240.411
	189.968
	301.55
	166.914
	286.5
	224.857
	181
	197.04
	222.127
	377.756
	263.902
	407.267
	192.576
	208.365
	325.855
	446.167
	171.429
	370.265
	342.129
	167.646
	203.432
	363.5
	327.578
	351.18
	276.262
	188.816
	221.286
	160.075
	427.298
	142.529
	333.98
	214.893
	397.828
	253.5
	362.86
	274.361
	620.488
	350.32
	383.533
	431.623
	360.636
	225.378
	247.714
	113.807
	341.636
	345.727
	197.22
	324.667
	172.488
	205.148
	170.419
	203.294
	179.689
	128.568
	164.333
	290.481
	200.945
	360.346
	200.897
	268.024
	221.53
	207.819
	230.307
	238.852
	270.618
	129.143
	189.442
	228.482
	178.258
	186.289
	241.482
	449.387
	148.792
	137.938
	166.571
	190.81
	169.667
	450.233
	186.188
	327.686
	236.911
	424.135
	332.081
	419.286
	341.5
	138.464
	153.118
	451.939
	214.356
	161.337
	441.107
	210.424
	174.8
	176.5
	206.439
	248.087
	181.068
	343.607
	329.015
	177.377
	359.378
	236.387
	335.259
	161.046
	342.673
	191.429
	169.143
	163.952
	264.927
	370.694
	279.279
	293.792
	181.259
	272
	269.696
	347.643
	437.977
	145.87
	155.953
	202.253
	384.016
	236.204
	235.821
	246.725
	377.484
	227.818
	133.381
	256.077
	351.559
	306.864
	249.3
	299.04
	264.325
	168.867
	157.5
	108.364
	184.921
	134.657
	245.821
	193.783
	272.228
	349.75
	361.552
	229.118
	228.903
	409.278
	424.06
	484.974
	258.028
	195.941
	664.091
	338.273
	162.015
	427.417
	278.141
	191.429
	258.667
	236.636
	306.337
	259.068
	280.412
	228.351
	151.381
	236.532
	340.691
	319.864
	182.163
	378.342
	329.372
	291.165
	178.702
	258.032
	287.905
	227.183
	366.684
	193.803
	211.645
	189.64
	207.547
	133.444
	373.329
	317.074
	300.712
	217.896
	284.381
	140.25
	218.761
	175.532
	332.268
	143.489
	177.988
	133.31
	289.518
	232.482
	157.292
	273.03
	169.756
	201.231
	257.565
	154.953
	135.812
	170.273
	233.905
	177.787
	298.894
	324.964
	165.429
	225.804
	263.754
	250.364
	150.269
	283.148
	241.292
	172.444
	263.333
	253.889
	165.535
	166.062
	167.376
	329.52
	150.861
	237.246
	180.143
	158.469
	255.746
	218.293
	205.731
	212.703
	172.458
	182.891
	189.762
	195.603
	191.671
	152.655
	137.944
	162.74
	112.111
	202.074
	204.92

## Sheet: README
Layers of interfollicular epidermis were manually annotated, nuclei were identified using the DAPI channel and expanded by 5 µm to approximate cell areas. Values reported are mean intensity of SNHG7 staining in each cell
