# Supplementary material for: Neutral evolution of snoRNA Host Gene long non-coding RNA affects cell fate control
Source: EMBO J. 2024 Jul 25;43(18):4049–67. doi: 10.1038/s44318-024-00172-8 (PMC11405852; doi:10.1038/s44318-024-00172-8)
Supplement: Supplementary file 5 — Source data Fig. 3 [file 44318_2024_172_MOESM5_ESM.zip › Figure 3/3H/Fig.3H.xlsx]

## Sheet: DED thickness
siScramble	siSNHG7
32.68	19.4
23.77	16.18
20.72	13.27
24.37	12.39

## Sheet: README
Values reported are average DED thickness (µm) measured across 4 sections
