# Supplementary material for: Neutral evolution of snoRNA Host Gene long non-coding RNA affects cell fate control
Source: EMBO J. 2024 Jul 25;43(18):4049–67. doi: 10.1038/s44318-024-00172-8 (PMC11405852; doi:10.1038/s44318-024-00172-8)
Supplement: Supplementary file 5 — Source data Fig. 3 [file 44318_2024_172_MOESM5_ESM.zip › Figure 3/3F/Fig.3F.xlsx]

## Sheet: SNHG7 intensity
Non-wound	Wound
538.321	339.247
533.336	296.24
568.191	537.123
517.168	287.09
596.137	356.101
148.986	447
402.846	351.024
275.212	458.203
598.466	409.231
295.692	430.025
601.147	225.607
517.095	448.49
112.868	385.615
254.56	519.776
408.951	242.157
39.6762	1017
80.5102	524.537
307.966	604.567
379.945	150.165
448.5	657.92
482.621	1574.19
393.938	397.95
594.673	360.706
35.9259	476.952
28.75	816.103
102.346	433.159
339.128	149.451
193.783	75.5156
378.14	361.893
339.358	452.917
35.6098	468.656
35.9167	46.439
145.078	56.5172
240.511	18.8559
198.037	658.5
83.3281	86.9648
101.372	65.54
384.468	467.206
552.231	201.2
8.4128	666.285
93.3426	160.604
191.323	173.235
186.095	557.988
55.098	556.23
476.337	700.714
375.304	270.514
293.259	947.667
880.23	625.022
446.302	682.237
357.469	216.035
251.812	137.277
58.4048	502.891
124.022	71.7865
503.25	179.02
691.691	393.5
363.193	157.709
221.056	98.7071
159.397	485.289
22.7021	310.607
285.735	695.684
339.07	218.523
653.506	375.547
30.8409	439.077
635.796	282.888
252.067	513.992
309.942	560.505
113.645	1008.68
292.577	252.936
336.968	194.468
88.8455	395.286
232.656	66.1393
155.606	293.748
47.0488	726.782
309.111	292.512
87.3415	560.751
13.363	342.39
743.018	568.05
153.684	494.477
117.815	565.129
234.443	1.562
26.3846	593.798
317.036	132.688
470.436	489.843
257.914	13.4012
286.17	613.287
771.204	55.1643
456.266	70.0068
320.892	8.2619
268.2	308.572
307.347	34.1308
288.776	878.317
446.459	374.615
299.646	21.8023
449.659	140.636
163.484	202.899
215.823	134.051
36.4412	926.975
601.346	1020.7
742.931	509.044
202.293	51.4516
56.7297	60.4071
48.1538	721.329
244.866	408
235.68	219.879
762.688	713.576
103.416	674.972
273.418	532.346
663.265	449.407
259.966	129.915
209.735	101.189
505.128	103.595
296.091	544.661
227.217	1498.98
154.614	448.525
397.083	348.082
265.909	298.37
44.0649	40.6691
139.314	1120.39
479.905	667.73
141.186	1233.75
251.19	158.035
176.207	149.867
354.613	78.033
41.0183	209.72
128.971	285.36
475.395	379.87
104.078	692.649
608	117.201
264.792	176.992
151.523	137.065
327.371	575.905
188.862	1344.27
93.5273	542.603
223.984	247.467
1037.95	585.819
248.532	410
854.927	378.132
120.333	168.731
408.74	111.408
153.395	641.787
712.677	559.275
560.107	288.926
189.804	143.556
231.048	213.685
95.1203	199.992
360.5	107.049
243.079	258.639
217.108	184.697
57.3673	246.641
213.064	209.134
40.2913	207.497
233.735	210.711
166.136	394.932
402.093	205.67
88.1379	123.825
277.075	295.336
73.7347	194.417
692.473	144.085
425.043	232.681
90.5424	198.427
677.361	241.473
118.369	238.379
577.844	253.897
203	225.846
125.829	125.067
308.829	223.121
112.048	254.373
866.528	212.364
318.849	893.122
394.817	245.222
305.172	179.976
18.918	169.164
255.17	207.642
208.713	150.803
174.721	304.238
68.7229	670.229
90.9792	502.027
199.277	204.913
98.4824	258
191.543	141.416
190.688	477.953
306.178	187.858
1063.78	265.024
43.8056	146.914
30.5714	345.014
1.5854	111.064
5.0354	181.143
108	159.071
239.54	147.319
238.079	88.9518
116.788	148.333
494.407	456.77
158.949	126.825
61.3	318.649
725.324	1027.28
182.75	61.1936
446.677	330.762
36.433	186.421
13.1667	272.881
8.4112	248.954
96.1	366.674
15.8333	144.792
163.029	452.362
106.699	217.761
597.446	883.362
140.964	186.662
275.8	317.773
102.448	883.267
405.55	251.892
51.6731	57.0854
117.052	1243.91
643.782	489.187
228.517	702.208
449.359	236.786
1072.61	468.361
201.288	436.081
87.9286	1145.03
35.1642	617.187
111.427	554.291
153.733	501.844
186.718	577.708
679.843	574.414
34.5417	454.4
218.431	28.1828
494.82	24.5231
35.5876	754.63
41.7295	281.196
76.4167	284.275
606.238	630.179
449.293	472
155.783	309.781
274.78	387.698
139.571	667.802
567.714	860.391
809.452	479.04
874.389	248.36
29.0261	339.827
141.438	700.8
258.725	540.787
162.926	842.366
109.806	630.571
199.141	545.051
642.144	677.741
98.0976	680.432
125.833	510.263
113.58	288.877
245.882	613.462
269.75	578.788
270.222	889.483
43.8276	373.606
202.538	443.365
43.4962	829.26
46.1649	1046.23
403.256	672.876
694.132	740.167
320.64	820.07
204.496	398.694
449.914	625.807
547.344	21.8503
236.718	568.338
738.596	828.444
818.339	1198.63
701.791	970.482
7.3922	1005.49
47.3474	1067.04
76.5385	805.843
580.297	565.429
43.4233	398.738
373.091	1002.96
141.667	1242.38
43.2283	798.779
552.903	591.91
519.333	2.7662
270.343	884.789
43.7869	12.4509
28.0294	44.3718
203.224	514.718
158.422	36.2117
205.241	9.4432
326.65	18.6667
228.292	49
153.685	13.2727
177.064	62.517
74.3276	4.2
275.35	53.8125
13.1029	9.5244
279.199	368.196
338.019	415.316
23.2653	493.575
94.587	355.547
12.6269	510.365
47.9716	653.017
124.991	387.202
466.922	687.583
147.123	940.793
131.716	748.286
77.2553	1200.8
566	484.988
440.791	1026.49
58.2869	530.524
255.366	419.961
258.82	379.486
82.7965	384.726
555.853	759.943
161.278	354.071
130.485	640.449
43.7263	231.476
282.295	187.812
233.854	685.708
771.282	657.447
360	631.776
593.891	775.943
203.327	831.887
52.7816	496.609
339.667	1001.25
98.7191	499.594
21.3737	435.818
123.624	936.158
745.189	540.49
290.541	404.573
220.905	656.081
338.69	724.23
96.8472	329.608
91.4826	1045.37
487.549	484.324
613.778	326
43.6531	902.436
52.7386	2081.42
164.585	589.669
18.4	1173.79
72.0625	412.614
14.2535	766.455
35.5	296.394
1.1069	307.121
15.1607	520.346
827.698	425.065
126.069	667.686
41.4074	804.683
368.527	632.628
529.018	408.951
128.912	613.051
5.2619	620.587
94.2733	1097.68
35.2516	444.08
80.0308	465.509
105.672	268.365
181.804	333.812
241.788	951.374
165.615	338.445
350.317	450.956
33.5207	431.911
76.5057	526.979
72.4741	429.837
68.25	365.902
257.307	645.279
44.1667	440.771
271.997	336.374
145.939	244.861
146.962	631.525
88.8571	785.323
178.436	732.106
53.66	1250.1
6.2931	1370.52
70.5357	870.473
575.327	766.758
327.565	430.076
132.446	93.2805
39.8901	737.894
319.03	1030.48
1275.62	290.441
330.761	310.409
244	606.602
98.9077	412.993
205.489	683.109
48	447.629
91.3647	389.05
171.942	989.51
193.294	1056.21
264.884	537.47
167.684	555.477
254.454	456.08
170.567	397.829
40.7732	309.546
179.136	717.677
95.0625	1262.11
121.481	816.356
248.941	1018.31
38.1524	334.532
106.137	654.054
35.4556	755.903
74.0811	899.226
23.4375	1194.89
172.91	912.677
798.816	369.036
252.639	148.728
311	928.247
113.79	535.912
26.2927	689.232
49.7473	770.118
278.182	780.07
166.928	349.72
212.427	612.885
605.583	1029.45
202.859	636.056
26.1781	815.278
656.619	958.097
105.96	549.224
253.469	1083.91
117.697	1293.94
195.66	210.95
247.855	2241.74
42.6709	566.843
12.094	457.971
288	772.697
300.883	631.207
139.292	778.305
201.124	418.295
288.45	831.248
66.0633	548.579
210.293	609.568
74.764	627.841
58.5088	591.316
156.614	1118.9
159.365	237.165
144.896	828.49
175.714	628.357
302.758	460.152
163.463	884.783
198.667	319.797
493.773	900.296
19.4933	842.796
405.256	469.214
206.517	736.963
319.95	813
14.416	1169.74
160.388	1025.55
463.049	655.286
201.689	556.354
591.047	752.261
492.842	517.366
64.075	463.785
90.4943	661.75
104.125	712.36
700.527	897.215
271.342	847.533
72.696	991.182
172	527.858
330.736	659.887
28.1486	898.982
296.824	909.347
123.059	831.832
36.2368	463.736
102.247	338.422
36.9562	724.333
149.267	282.273
240.898	693.759
260.974	412.169
192.836	706.963
198.905	851.262
140.222	778.812
304.066	968.56
183.931	597.157
52.3091	449.197
317.877	451.259
65.7158	116.892
6.8137	337.228
229	292.655
39.0465	385.052
408.371	359.581
11.2941	135.326
1.7344	214.553
102.659	111.769
119.279	165.482
79.1951	199.926
86.5938	386.416
20.8333	443.484
80	150.855
78.9667	123.275
95.7742	275.311
63.1207	231.083
91.2162	122.637
127.454	199.443
106.559	196.826
132.94	91.7279
775.182	234.345
519.5	336.308
149.59	355.456
161.702	242.38
331.679	196.344
61.5593	153.46
113.447	343.393
28.3119	121.965
179.349	73.2329
311.862	147.826
168.026	46.0503
55.3182	222.107
98.6522	362.093
12.092	438.329
599.126	856.436
56.871	11.9444
171.716	272.193
111.021	299.519
183.95	91.0111
41.4815	408.289
99.359	162.535
24.9515	215.65
115.259	73.5424
48.5143	143.021
39.3261	722.533
97.5075	71.8167
28.7761	91.6542
43.6107	136.639
947.016	159.881
161.144	84.2419
49.25	309.769
24.4881	130.885
84.0789	47.3214
36.5	59.7451
25.5	82.3333
168.414	158.169
46.4714	318.11
2.5895	171.497
116.781	82.0217
56.8072	9.5
107.029	202.794
8.7536	320.872
62.7041	121.272
282.148	182.808
170.753	255.595
57.2258	419.923
150.5	154.812
265.016	248.528
8.2308	314.653
36.9423	62.0753
225.683	111.287
173.217	136.956
48.3521	582.904
59.7977	230.131
135.573	304.222
129.038	189.139
102.354	170.785
124.677	137.738
93.7203	361.164
96.0182	810.03
25.4479	185.395
274.09	184.951
199.906	284.19
267.674	204.348
388.625	5.5028
111.53	105.199
414.942	161.657
44.0986	292.377
36.5446	6.2712
174.492	131.639
41.3861	118.554
111.633	310.933
447.67	10.9843
250.566	541.222
342.658	149.047
423.882	193.248
267.288	241.436
325.943	190.586
28.7258	210.36
303.937	130.604
376.222	424.054
179.548	126.389
508.574	209.796
184.273	422.527
114	382.742
302.815	170.395
113.75	225.61
148.436	5.1562
152.984	176.466
13.6239	97.5071
317.839	148.535
234.351	252.776
128.23	213.078
165.867	405
99.0735	64.9561
127.265	346.988
161.972	244.724
37.4835	185.386
343.333	24.3333
329.654	221.391
207.168	24.938
336.489	426.317
110.863	326.634
57.0714	195.85
80.9839	224.747
243.53	259.404
214	176.745
514.947	226.038
239.22	127.45
277.885	142.698
181.281	216.668
174.611	125.132
207.244	296.509
312.034	193.446
185.439	197.04
96.4595	27.7333
1482.23	270.332
168.981	264.385
105.267	140.347
124.849	279.086
172.226	288.988
153.853	27.7794
76.0312	311.293
184.664	273.671
415.2	311.6
300.25	236.077
719.156	206.819
172.237	41.6263
156.627	376.772
606.239	231.436
66.2643	155.184
134.647	247.54
37.2857	318.281
444.961	358.661
317.459	208.518
3306.34	220.958
111.733	214.254
407.343	138.976
110.564	270
565.213	340.319
185.93	268.151
83.6646	398.11
1192.3	273.865
174.417	310.217
13.3618	356.064
129.607	186.234
214.278	292.915
156.107	290.654
295.818	252.405
826.406	196.372
173.782	357.65
293.646	453.622
173.151	245.21
69.7805	230.855
217.336	209.844
295.745	363.375
68.8133	272.916
293.87	292.811
229.032	175.455
233.614	492.912
638.058	224.017
516.347	188.791
378.188	189.957
44.1786	218.714
220.579	346.975
122.559	354.413
338.413	345.246
169.5	192.184
498.921	496.257
161.265	186.754
49.4043	163.951
230.057	181.629
224.772	270.443
180.177	161.341
274.355	255.251
65.3111	397.8
255.073	233.725
374.632	120.552
198.857	121.68
239.214	232.344
176.989	185.374
416.695	117.669
210.061	99.6102
354.21	171.486
294.898	46.8763
318.612	110.323
231.119	47.9412
248.559	17.4939
206.317	13.1848
330.4	164.126
122.92	293.785
170.641	190.92
289.361	248.266
438.353	253.667
269.029	2.6776
394.226	49.2821
289.877	379.763
288.973	58.9626
308.067	128.64
72.407	568.8
221.5	38.7
309.483	350.511
35.2738	456.965
188.1	648.639
210.307	471.19
328.849	31.7475
296.787	500.549
113.497	268.54
173.373	26.1295
155.69	14.7405
153.809	27.0686
38.5075	93.1667
394.71	19.7692
53.4839	17.3351
369.04	3.9769
174.767	56.7216
493.423	12.989
122.559	90.3627
79.8281	36.299
183.856	52.225
342.445	49.3099
130.008	71.0769
188.812	37.4176
365.72	78.4742
94.5783	18.4235
313.91	68.4762
308.818	24.2099
276.7	42.3526
111.229	6.3333
173.785	346.146
245.611	161.762
102.404	402.685
62.2737	551.232
235.897	19.2336
71.5085	536.561
88.7647	185.375
102.443	183.975
145.054	125
284.985	300.508
213.031	546.173
296.885	47.202
161.667	43.2361
277.6	170.66
24.1786	185.259
222.913	246.143
260.892	1579.66
120.912	135.411
126.273	17.8516
183.717	207.952
147.959	216.096
112.417	148.588
242.378	151.238
161.81	253.429
173.864	700.537
305.586	49.3357
84.4638	1134.35
277.843	200.815
310.736	306.418
100.931	373.7
151.275	392.238
104.673	348.225
382.269	97.213
302.136	106.121
164.284	1094.63
361.816	238.083
188.529	97.8667
281.712	1118.98
409.798	315.904
77.3288	111.409
434.898	545.307
128.909	62.3333
180.957	515
216.241	505.936
229.045	274.622
261.938	200.903
37.5932	675.566
96.3878	257.224
123.567	178.463
230.932	136.29
66.549	566.108
348.679	408.525
43.9663	710.797
72.08	375.671
45.1552	31.1565
127.872	498.119
204.596	643.453
85.7877	634.896
405.616	852.222
345.733	396.884
77.5	485.451
552.318	186.656
80.0667	150.925
234.494	714.474
92.2619	463.704
233.519	700.369
243.265	729.301
175.31	468.33
70.1284	769.84
140.596	750.623
171.817	314.796
513.792	808.818
285.493	488.419
365.181	172.108
33.9412	347.523
34.6593	745.304
37.5766	219.551
137.649	302.896
300.083	625.183
211.275	308.853
352.977	581.527
441.577	405.576
70.071	626.768
46.5556	210.931
230.4	330.367
92.4595	194.954
33.2589	1244.02
119.925	139.29
42.9865	324.622
0.6071	427.507
159.911	1111.42
368	352.753
45.596	325.796
108.694	253.586
196.557	284.685
125.482	387.542
29.956	1040.21
79.4444	771.431
253.906	448.168
301.275	419.667
89.505	630.419
231.059	291.04
72.7143	156.566
73.6515	449.591
274.35	1271.99
410.402	111.589
244.652	277.628
85.9028	357.737
19.7236	903.774
4.0407	944.788
222.449	643.658
38.3667	202.903
83.1207	1136.64
191.487	386.325
38.7391	272.165
41.6364	362.893
206.733	654.109
83.5405	1025.65
38.3304	882.848
56.3333	378.614
1.5	456.066
61.8	433.396
365.788	501.932
170.177	591.867
277.679	447.973
107.083	334.961
130.082	513.868
235.606	286.918
107.538	241.448
126.978	817.46
267.1	434.171
78.8378	336.021
47.9494	694.333
97.4459	119.657
88.8	285.938
130.844	461.865
86.8986	678.291
68.7436	384.942
59.1418	490.445
130.31	577.392
28	526.387
13.4545	557.5
59.0814	437.009
67.7389	240.653
56.6389	167.258
24.2174	108.562
47.2069	523.011
628.358	1039.1
266.658	197.33
288.18	103.5
1068.14	32.8673
458.485	103.6
890.653	383.341
989.659	292.118
609.394	102.58
600.385	715.2
444.614	671.482
1332.21	490.776
1185.69	392.789
1126.28	464.846
667.556	413.32
991.887	527.787
431.5	606.376
864.028	502.526
333.717	345.173
355.682	300.231
711.904	143.736
913.893	1348.15
568.758	284.836
607.628	432.185
726.456	428.026
67.2532	314.853
291.427	341.746
665.211	127.452
688.914	529.985
364.158	165.675
361.807	1125.88
615.283	685.833
299.115	452.65
423.895	245.402
180.926	220.217
442.182	297.421
512.567	201.88
595.884	1121.82
630.442	390.875
182.043	60.6239
161.631	165.771
354.362	14.8692
593.885	27.8649
731.984	736.174
407.014	405.195
313.924	492.647
599.836	778.362
243.538	625.489
434.176	328.449
735.857	221.898
432.718	194.933
336.54	94.34
236.699	198.349
440.932	277.958
1074.38	26.457
120.991	788.426
602.615	169.974
1052.04	337.661
223.93	275.933
519.837	378.979
527.512	532.031
378.04	30.4966
182.513	116.245
2468.24	414.756
420.939	122.19
318.759	225.724
237.161	324.242
713.625	299.5
575.035	258.822
103.553	390.645
129.471	275.104
506.087	306.39
228.95	54.5446
334.718	615.569
100.398	332.703
379.438	66.9375
918.585	288.577
249.792	138.458
465.513	381.94
153.206	456.175
400.211	104.313
392.81	489.634
717.883	279.22
701.708	319.269
440.234	351.479
259.129	226.681
165.8	219.463
38.5517	276.788
221.417	470.507
188.292	362.918
149.693	488.664
219.074	156.444
429.491	251.738
182.717	120.397
197.403	452.634
187.667	344.354
267.421	104.854
153.795	65.3388
381.926	232.89
62.5357	119.204
462.528	133.116
163.65	141.624
400.31	355.854
127.985	287.445
412.659	264.101
423.227	437.75
277.679	910.186
131.661	306.019
240.1	121.429
340.42	490.363
478.753	345.868
488.263	593.254
355.109	137.265
122.212	57.4803
283.279	2.3852
367.22	32.9688
272.013	189.625
165.368	1000.65
429.426	325.015
346.779	12.9006
375.368	308.333
568.622	128.292
260.158	163.567
605.518	94.2951
549.247	75.5495
918.571	731.086
73.9565	15.6957
169.952	173.479
232.671	70.5672
445.229	227.184
339	276.245
374.656	324.31
0.9899	38.0698
226.172	35.4423
395.939	747.542
297.041	363.589
412.82	242.354
727.291	3.75
209.341	394.684
33.0098	230.686
473.383	180.696
368.329	48.4762
334.07	96.7576
167.526	201.403
314.558	603.313
91.7241	402.845
221.662	530.073
134.205	6.3693
429.176	303.388
523.84	291.705
0.7234	142.109
204.291	367.617
223.15	72.6364
512.81	339.857
115.429	356.163
593.154	0.5
145.147	777.692
313.788	509.087
67.3889	16.8136
324.971	520.099
531.538	187.424
224.145	7.7192
404.366	493.119
325.615	308.418
282.27	13.7126
487.123	63.1298
117.235	433.583
623.426	372.5
180.327	78.4306
464.587	817.284
1067.24	74.0408
88.864	474.079
172.89	24.2615
323.825	43.9507
138.18	149.072
286.188	6.0259
251.4	319.284
548.968	39.9868
373	306.497
69.9677	648.963
368.812	13.8807
964.953	99.0678
320.75	110.771
29.7538	379.5
46.7284	151.928
106.23	267.315
766.975	110.63
435.771	119.113
221.593	79.6271
183.054	720.884
403.3	268.45
72.4355	57.956
47.4324	57.2479
108.397	148.903
139.154	128.976
186.343	842.927
374.509	267.091
217.986	477.7
249.114	519.056
153.612	228.389
345.6	110.242
32.5909	892.253
220.338	352.485
276.839	605.626
241.643	385.596
140.938	177.702
92.5	193.263
40.837	1030.9
165.303	369.887
232.511	117
378.05	82.5024
736.734	163.89
79.3796	67.2595
112.494	551.45
41.0429	1018.46
112.396	561.855
257.152	236.398
442.46	406.25
19.96	476.909
195.794	351.147
224.441	899.797
38.9048	398.578
156.283	264.824
130.299	13.4153
110.212	282.266
135.474	411.165
314.796	103.051
225.487	486.224
283.182	195.885
151.023	718.232
110.333	344.827
190.568	607
1506.39	235.36
121.714	74.2941
234.214	755.517
92.8252	156.152
395.81	80.3757
138.956	175.209
35.2897	214.811
336.103	559.181
162.358	636.009
1020.51	598.179
142.169	92.3615
169.812	781.768
373.419	868.377
74.4655	310.421
245.217	41.1538
334.303	537.913
252.611	954.24
100.604	87.2011
207.3	161.829
744.75	489.121
197.266	318.798
204.164	70.8444
585.211	446.563
377.739	20.0909
134.889	344.458
172.519	122.468
584.686	409.393
159.064	160.543
771.274	54.6316
79.1351	396.169
94.5545	816.586
264.396	265.442
142.423	83.8795
110	450.941
391.254	103.374
671.795	125.493
275.339	598.443
385.086	488.808
290.452	347.068
154.303	308.179
38.8636	1123.62
301.441	223.598
77.0339	384.079
714.188	849.81
170.901	743.944
217.642	2310.22
86.75	553.18
455.986	922.732
123.976	328.62
136.624	6.3333
893.796	187.8
279.152
97.2647	748.286
132.825	484.988
180.531	419.961
238.591	940.793
426.557	1200.8
154.729	362.093
562.784	722.533
413.044	1026.49
297.75	687.583
24.809	685.708
239.798	856.436
1078.51	384.726
562.98	759.943
136.805	196.344
495.696	343.393
173.454	438.329
846.906	775.943
284.05	640.449
318.89	496.609
667.042	9.5
164.089	657.447
221.271	408.289
194.917	355.456
181.069	530.524
320.692	121.965
298.917	831.887
541.113	196.826
288.132	354.071
798.26	62.0753
508.629	136.639
239.078	499.594
480.707	231.083
188.422	419.923
91.7241	59.7451
61.3636	153.46
473.8	631.776
860.722	540.49
560.993	379.486
657.823	231.476
702.455	320.872
51.9684	82.0217
134.782	122.637
278.752	304.222
268.8	91.7279
447.938	936.158
533.585	299.519
656.347	1001.25
653.078	187.812
339.769	73.2329
921.165	189.139
218.323	309.769
113.383	121.272
569.73	111.287
665.45	272.193
531.639	318.11
140.114	326
232.299	222.107
417.619	136.956
146.389	158.169
230.171	147.826
261.323	73.5424
323.941	84.2419
265.496	154.812
288.922	1045.37
671.059	91.0111
60.6667	589.669
648.396	435.818
715.443	724.23
752.541	71.8167
307.238	902.436
48.747	296.394
284.492	314.653
754.121	329.608
491.204	204.348
319.409	82.3333
206.307	810.03
152.88	1173.79
135.203	162.535
89.3095	143.021
685.221	582.904
243.57	248.528
335.25	2081.42
1129.66	310.933
495.188	284.19
970.169	215.65
372.873	766.455
176.143	130.885
89.97	484.324
340.171	425.065
316.937	404.573
625.474	159.881
215.091	412.614
625.594	47.3214
372.932	804.683
727.72	202.794
164.976	656.081
395.019	667.686
259.551	170.785
90.4717	292.377
123.857	632.628
42.8125	255.595
269	171.497
909.853	137.738
505.787	541.222
816.34	620.587
56.625	307.121
65.3258	361.164
181.875	182.808
659	131.639
623.134	408.951
1268.4	424.054
306.659	184.951
640.862	230.131
348.722	5.1562
141.957	465.509
231.907	520.346
647.945	333.812
223.519	1097.68
268.267	613.051
216.875	105.199
1039.6	185.395
661.574	225.61
143.291	130.604
106.6	148.535
193.774	193.248
158.444	161.657
155.2	126.389
592.806	118.554
139.745	951.374
233.522	444.08
520.232	338.445
1064.65	450.956
417	241.436
187.667	346.988
257.714	365.902
729.554	422.527
420.042	252.776
191.699	149.047
106.808	526.979
12.9038	142.698
374.528	213.078
300.415	645.279
317.892	190.586
74.438	382.742
879.956	244.861
352.561	429.837
92.0606	405
175.656	440.771
864.625	209.796
497.245	210.36
255.132	1250.1
159.462	176.466
69.4286	426.317
183.333	27.7794
171.356	264.385
132.425	785.323
242.633	64.9561
145.225	268.365
232.125	1370.52
279.707	431.911
69.4493	41.6263
195.541	259.404
233.902	732.106
146.541	170.395
145.432	326.634
477.692	766.758
711.5	244.724
409.93	631.525
252.924	376.772
280.301	870.473
131.84	221.391
73.8939	1030.48
144.06	683.109
224.229	336.374
143.19	185.386
162.877	737.894
679.633	447.629
104.682	176.745
143.587	430.076
86.6393	412.993
282.481	125.132
332.919	195.85
154.61	453.622
548.537	270
734.347	148.728
108.807	155.184
286.524	989.51
20.3091	224.747
365.912	127.45
208.395	1056.21
102.13	334.532
64.8235	93.2805
106.676	606.602
234.481	226.038
485.6	161.341
1139.2	555.477
306.851	290.441
133.107	717.677
300.605	193.446
157.377	928.247
306.956	210.95
95.625	140.347
112.33	216.668
225.833	185.374
182.133	197.04
222.256	654.054
299.521	310.409
439.468	1262.11
120.806	535.912
249.38	311.293
226.993	296.509
455.265	689.232
391.158	456.08
586.141	899.226
66.3793	279.086
100.69	186.234
93.7465	1018.31
177.739	1029.45
75	270.332
201.129	816.356
85.9242	245.21
592.25	770.118
106.25	397.829
119.114	755.903
217.837	636.056
420.5	340.319
66.9808	47.9412
113.222	496.257
194.704	549.224
75.7778	288.988
27.5	1194.89
158.155	780.07
46.6587	537.47
202.069	912.677
165.546	311.6
148.328	815.278
450.688	175.455
537.292	958.097
130.418	49.2821
180.526	138.976
566.537	1293.94
74.7381	273.671
141.75	389.05
277.14	397.8
50.75	2241.74
64.46	58.9626
166.89	1083.91
425.634	247.54
254.984	492.912
545.392	772.697
43.6081	398.11
80.6364	354.413
213.07	318.281
146.664	831.248
37.3571	181.629
126.032	273.865
285.643	236.077
325.521	358.661
264.462	591.316
268.192	230.855
59.5833	752.261
254.05	231.436
446.225	548.579
184.754	196.372
367.271	527.858
493	842.796
198.356	778.305
91.4014	209.844
298.614	206.819
30.8125	463.736
186.353	369.036
109.219	1118.9
596.904	566.843
266.821	655.286
81.3333	346.975
25.1071	208.518
185.374	471.19
54.5	609.568
203.093	457.971
254.231	659.887
196.768	628.357
199.027	310.217
191.122	456.965
117.843	282.273
416.333	224.017
74.8481	631.207
305.391	469.214
177.511	338.422
95.0926	268.151
443.437	517.366
119.366	460.152
280.721	220.958
80.5441	52.225
122.92	121.68
111.436	898.982
159.635	293.785
236.316	90.3627
390.919	500.549
311.66	309.546
128.952	693.759
249.908	736.963
114.264	909.347
188.891	255.251
257.921	363.375
180.368	851.262
437.869	253.667
83.2	597.157
485.8	356.064
197.3	350.511
49.0789	117.669
173.564	449.197
423.909	831.832
200.236	99.6102
114.676	345.246
40	968.56
148.932	188.791
59.4615	237.165
29.033	412.169
126.867	214.254
71.0678	292.915
246.618	349.72
102.523	706.963
81	128.64
153.356	778.812
29.5432	319.797
27.5	272.916
188.462	171.486
90.4211	451.259
249.154	463.785
102.159	186.754
371.14	190.92
256.938	897.215
231.487	233.725
95.6897	1169.74
148.108	290.654
271	724.333
164.282	884.783
101.508	192.184
143.561	252.405
452.405	379.763
141.435	900.296
449.415	120.552
725.186	270.443
127.449	418.295
186.894	93.1667
127.514	648.639
42.4649	189.957
192.599	847.533
212.633	828.49
63.5167	232.344
373.318	1025.55
32.1157	357.65
609.911	248.266
32.2453	556.354
181.963	813
406.8	292.811
102.472	164.126
21.9474	661.75
327.198	568.8
352.138	612.885
185.525	991.182
37.7324	218.714
64.0638	627.841
501.059	163.951
609.262	268.54
197.655	712.36
1.018	148.333
109.538	754.63
594.231	251.892
1142.74	258.639
342.661	186.662
236.989	540.787
33.0462	554.291
16.746	477.953
259.56	198.427
493.197	842.366
68.8333	702.208
47.243	204.913
314.714	860.391
1025.74	288.877
637.865	317.773
248.35	146.914
286.613	241.473
349.058	443.365
81.7391	309.781
351.853	245.222
27.2385	184.697
34.0921	568.338
184.337	57.0854
130.4	179.976
472.796	545.051
606.667	238.379
568	187.858
427.684	236.786
284	295.336
264.198	829.26
149.4	304.238
273.486	159.071
118.286	613.462
378.037	501.844
82.03	258
196.375	1046.23
144.589	387.698
245.098	246.641
10.6339	147.319
452.136	677.741
326.808	169.164
78.3578	330.762
12.0887	281.196
28.0784	213.685
470.811	345.014
794.81	680.432
456.544	125.067
341.783	828.444
141.667	209.134
69.2169	1005.49
70.386	111.064
252.786	232.681
10.1472	672.876
300.971	591.91
299.81	186.421
278.347	577.708
301.944	253.897
166.667	1198.63
336.906	88.9518
172.983	479.04
471.286	820.07
534.078	141.416
372.606	398.738
374.522	248.954
16.2734	578.788
289.385	1002.96
364.781	248.36
222.717	272.881
81	514.718
13.813	740.167
247.062	223.121
727.154	1242.38
132.347	339.827
177.529	265.024
3.1933	1067.04
78.9387	205.67
236.271	510.263
130.845	254.373
61.9794	805.843
283.184	366.674
391.533	207.497
305.879	970.482
16.759	436.081
518.963	884.789
40.2935	181.143
146.951	889.483
214.214	565.429
160.657	212.364
30.4361	217.761
993.901	798.779
292.271	373.606
328.178	194.417
124.183	398.694
134.41	284.275
427.22	625.807
151.535	210.711
518.173	630.571
259.378	126.825
52.1014	144.085
167.429	1145.03
262.803	667.802
410.308	144.792
201.051	199.992
1.5897	207.642
328.296	700.8
617.978	318.649
42.5486	1243.91
196.943	630.179
71.1268	225.846
352.607	472
274.964	378.132
331.108	150.803
249.643	574.414
87.4776	168.731
420.836	883.362
104.188	454.4
147.229	143.556
48.375	101.189
104.349	452.362
310.784	617.187
118.808	111.408
260.615	883.267
265.406	468.361
1261.48	456.77
166.778	107.049
71.9	117.201
118.69	489.187
8.3253	34.1308
128.267	670.229
551.385	1027.28
206.482	78.033
87.4754	70.0068
226.429	288.926
212.365	502.027
82.3188	176.992
236.254	40.6691
371.942	137.065
45.2738	893.122
33.7195	149.867
453.32	8.2619
56.8298	410
131.313	103.595
35.7368	394.932
94.5676	158.035
316.478	13.4012
263.057	559.275
125.887	1.562
130.784	209.72
394.077	585.819
305.575	129.915
95.8506	285.36
101.519	641.787
88.0833	202.899
45.2229	1344.27
388.264	55.1643
62.5942	542.603
142.325	298.37
112.052	379.87
97.2857	449.407
84.64	247.467
66.7887	134.051
138.684	132.688
51.4721	575.905
122.301	408
51.5981	448.525
50.6061	692.649
41.6753	674.972
80.44	308.572
18.4167	509.044
57.8095	1120.39
47.3571	721.329
69.6281	544.661
36.5165	374.615
81.6207	66.1393
23.4393	1233.75
64.4338	489.843
59.5763	713.576
55.114	342.39
172.489	1498.98
73.3952	878.317
55.9091	667.73
57.6282	532.346
33.8507	926.975
65.3125	293.748
90.6832	494.477
35.897	348.082
277.012	1020.7
96.2558	568.05
61.1095	292.512
597.835	613.287
404.962	565.129
254.373	593.798
456.244	395.286
1002.8	282.888
965.124	560.751
459.688	560.505
993.067	137.277
705.038	1008.68
236.328	726.782
410.296	485.289
604.794	513.992
464.553	695.684
1050.18	270.514
391.281	682.237
695.382	65.54
736.267	218.523
803.277	194.468
759.589	557.988
726.505	947.667
121.817	160.604
416.277	502.891
498.389	157.709
438.139	439.077
375.389	700.714
523.947	467.206
345.4	216.035
126.264	252.936
456.974	666.285
190.6	179.02
774.726	375.547
496.014	310.607
201.134	150.165
317.1	625.022
135.887	361.893
73.0875	658.5
315.504	242.157
209.763	393.5
181.754	556.23
141.516	433.159
142.566	468.656
331.022	201.2
326.587	173.235
656.489	225.607
162.071	816.103
76.6142	287.09
106.439	452.917
175.941	458.203
231.076	1574.19
113.169	86.9648
39.0972	430.025
180.348	447
134.659	397.95
93.5094	448.49
123.859	537.123
232.843	56.5172
250.9	149.451
339.142	339.247
68.6279	360.706
194.472	519.776
192.418	46.439
175.612	524.537
154.364	385.615
103.794	75.5156
172.719	296.24
2102.53	351.024
144.331	476.952
153.347	604.567
412.072	409.231
193.587	657.92
457.837	1017
61.0847	356.101
258.231
234.718
78.0449
110.276
179.877
158.043
291.51
6.4699
536.788
103.271
73.3814
371.696
226.647
170.651
2.0849
206.709
160.531
132.721
605.465
287.225
123.327
384.313
17.4609
28.9725
373.333
20.4068
398.097
26.4965
367.243
103.831
418.571
200.585
225.71
456.469
177.783
104.754
293.64
144.349
74.5191
112.258
134.035
325.674
328.674
64.2069
249.922
122.405
31.4648
333.139
298.48
39.4815
121.79
347.182
292.759
295.423
194.393
320.692
22.9406
313.591
403.412
276.154
346.86
127.447
106.798
20.9836
93.7474
63.8333
493.23
173.149
204.971
478.836
192.181
232.355
120.254
97.5857
15.1217
584.388
326.516
342.986
191.471
529.571
8.5904
100.175
80.3867
274.5
213.804
79.5152
373.038
345.312
526.867
167.178
49.8313
307.45
249.497
108.764
293.347
202.779
31.732
219.743
273.254
545.215
105.333
185.988
241.627
40.67
144.131
217.864
58.5286
90.0741
529.5
229.392
18.2564
40.9649
720.133
126.042
656.626
8.624
15
18.1773
15.729
34.7816
522.052
437.971
598.75
422.875
229.732
508.382
505.86
577.769
210.903
624.48
132.85
168.88
829.042
100.305
131.558
131.555
106.843
138.673
425.88
68.6261
363.323
131.804
45.3333
344.638
192.959
460.629
364.1
387.092
64.7556
58.3774
796.333
92.4403
216.05
410.082
359.086
1159.3
83.9756
274.07
258.627
683.485
186.433
330.837
444.8
144.597
69.1613
323.89
351.088
302.017
662.716
201.152
270.243
67.0923
385.17
676.492
279.692
731.852
153.378
578.576
38.8908
56.4531
547.882
396.26
669.157
412.661
412.489
383.732
313.983
307.8
92.6618
34.8456
149.441
107.986
689.778
1134.73
911.539
160.908
228.143
198.716
694.711
163.671
63.4815
610.84
36.6444
1075.9
196.398
167.622
268.784
413.57
567.667
240.823
382.404
331.674
164.35
333.869
104.385
384.903
111.191
518.793
470.776
272.842
176.601
618.7
366.165
431.617
155.859
3.9231
516.596
470.284
121.531
[truncated: 3,729 more rows]

## Sheet: SNHG7-positive cell position
Non-wound	Wound
0.622724	0.651982
0.513606	0.336157
0.922314	0.440144
0.468606	1
0.399191	0.70957
1	0.645629
0.984772	1
0	0.261011
0.661663	0.53241
0	0.389676
0.121481	0.212315
1	0.42214
0.120895	0.196886
0.837026	0.368841
0.797259	0.652879
0.610614	0.263855
0.424565	0.439968
0.307999	0.139493
0.629673	0.320971
0.464258	0.0446605
0.298414	0.57594
0.271387	0.43516
0.308181	0.122097
0.0320352	0.254537
0.325126	0.422593
0.238693	0.0565121
0.361231	0.189971
0.908653	0.0964495
1	0.405747
0.814599	0.241764
0.158087	0.194566
0.764301	0
0.0389545	0.329242
0.237915	0.173529
0.197919	0.272202
0.4648	0.179529
0.228582	0.357854
0.354429	0.0711283
0.220433	0.511498
0.114993	0.241887
0.166624	0.0285837
0.234986	0.592985
0.101712	0.165372
0.256836	0.0460217
0.146086	0.218354
0.475341	0.439287
0.954446	0.290202
0.299179	0.126725
1	0.433852
0.470588	0.0397519
0.997825	0.217431
0.954721	0.376185
0.461875	0.212867
0.51414	0.444376
0.944312	0.36935
0.398004	0.204724
0.464711	0.151156
0.988642	0.308734
0.297253	0.19589
0.533874	0.135675
1	0.38211
0.151811	0.263047
0.540674	0.182312
1	0.263818
0.394174	0.793268
1	0.1284
1	0.634755
0.646452	0.380269
1	0.186504
0.618003	0.447319
1	0.305294
0.249121	0.218777
0.125418	0.0763946
0.919299	0.581743
1	0.432719
1	0.218013
0.0882796	0.476412
0	0.289314
0.0862069	0
0.0754717	0.18769
1	0.246191
0.10803	0.153368
0.580407	0.613632
0.398718	0.451504
1	0.29507
0.377107	0.474284
0.489831	0.282141
1	0.175072
0.302487	0
0.293147	0.255211
0.776963	0.532327
0.369307	0.299234
0.717875	0.15738
0.373793	0.100022
0.581291	0.399294
0.917754	0.126797
0.893532	0.320602
0.0755858	0.114583
0.18545	0.225694
0.796174	0.184588
0.274433	0.512545
0.276916	0.327701
0.427827	0.155402
0.699753	0.261676
0.31945	0.474302
1	0.285379
0.247946	0.657592
0.117813	0.435813
0.504576	0.2341
0.914054	0.346865
0.359082	0.219641
0.741973	0.703542
0.320469	0.214811
0.380721	0.336477
1	0.105106
0.219819	0.171548
0.927708	0.234309
0.165922	0.0797074
0.272727	0.270312
1	0
0.125915	0.188679
0.0993823	0.370302
1	0.0126016
0.655953	0.593089
0	0.240041
0.113208	0.426423
0.370722	0.140024
0.77944	0.332767
0.0196717	0.518549
1	0.0760186
0.671326	0.340361
0.083587	0.100535
0.976759	0.461391
0.843698	0.311735
0.161793	0.0521789
0.354489	0.202408
1	0.384748
0.553832	0.192278
0.810133	0.801606
0.350006	0.112959
0.938219	0.351682
0.890996	0.204124
0.583794	0.0993308
0.995798	0.017775
0.310455	0
0.51834	0.197802
0.329343	0.0568397
0.882495	0.327018
0.218867	0.0837438
0.634891	0.587881
0.475086	0.0229171
0.353679	0.0477763
0.556068	0.293649
0.405559	0
0.258581	0.204163
0.500421	0.0963242
0.339756	0.290301
1	0.153897
0.161297	0.343446
0.315937	0.154864
0.986352	0.420398
0.678634	0.0552239
0.249572	0.338731
0.50005	0.122113
0.596318	0.109636
0.361572	0.127539
0.981536	0.0603845
0.155608	0.672624
0.288507	0.0574059
0.533371	0.374306
0.734933	0.225966
0.365419	0.0537069
0.634439	0.080762
0.311297	0.334317
0.582531	0.712384
0.178033	0.156242
0.457636	0.405227
0.694038	0.260397
0.827406	0.077403
0.300314	0.879852
0.510879	0.0187153
0.641109	0.280961
0.374163	0
0.481695	0.0626155
0.787657	0.629852
0.727212	0.377079
0.84393	0.0439002
0.7414	0.798098
0.909249	0.57335
0.756709	0
0.69374	0.320037
0.799193	0.0435993
0.622876	0.154198
0.473203	0.465431
0.756863	0.243233
0.520359	0.112171
0.62135	0.107108
0.399009	0.228822
0.800429	0
0.689124	0.436531
0.591971	0.107143
0.387607	0.456263
0.688208	0.308981
0.817363	0.19397
0.376031	0.647437
0.77384	0.386935
0.65227	0.177603
0.507813	0.455828
0.354521	0.647361
0.895274	0
0.552949	0.296188
0.717251	0.168108
0.398801	0.433333
0.494923	0.737838
0.790719	0.158559
0.440657	0.389009
0.665105	0.0482394
0.245521	0.588235
0.344137	0.184409
0.452117	0.395888
0.584853	0
0.378054	0.283533
0.459053	0.0785671
0.250336	0.0771423
0.539694	0.311792
0.136579	0.18339
0.817134	0.36893
0.56686	0.0556511
0.205251	0.196605
0.49267	0.596691
0.559606	0.382935
0.401924	0.143354
0.304351	0.44317
0.0875217	0.0397011
0.406156	0.463335
0.742409	0.242803
0.605022	0.0709609
0.0373707	0.0720268
0.369449	0.629871
0.354449	0.0897376
0.270344	0.183413
0.611545	0.0311424
0.160955	0
0.494011	0.204427
0.318499	0.293781
0.153846	0.19817
0.284137	0.308015
0.447559	0.191615
0.565029	0.351665
0.781279	0.526634
0.218644	0.230086
0.444355	0.133292
0.137123	0.222688
0.36453	0.0709001
0.10752	0.408707
0.788655	0.27912
0.322389	0.592138
0.576364	0.391453
0.0385045	0.231699
0.434895	0.401616
0.162971	0.634343
0.0485669	0.234533
0.120839	0.413545
0.254873	0.287646
0.422352	0.570661
0.312216	0.149472
0.124572	0.181145
0.397829	0.633652
0.13363	0.371475
0.446177	0.291443
0.330765	0.579951
0.196247	0.542879
0.101523	0.357492
0.249365	0.372729
0.411711	0.487595
0.20252	0.632155
0	0.434265
0.397775	0.204287
0.296061	0.589925
0.0292978	0.324759
0.133656	0.646279
0.176852	0.599459
0.726593	0.271713
0.744036	0.520305
0.3673	0.279219
0.256137	0.134196
0.172016	0.337023
0.535088	0.140838
0.395482	0.260138
0.4484	0.198135
0.272351	0.425164
0.694383	0.229108
0.180363	0.21738
0.732815	0.395975
0.118217	0.288818
0.736526	0.207917
0.906331	0.128215
0.117294	0.330724
1	0.128506
0.845839	0.327424
0.952847	0.334619
0.925236	0.241882
0.519465	0.659656
0.82302	0.584975
0.374545	0.337893
0.127903	0.437461
0.172163	0.648429
0.036667	0.358233
0	0.540799
1	0.206846
0.927244	0.448906
1	0.249228
0	0.572311
0.89256	0.394656
0.974277	0.526252
0.889603	0.0992103
0.968507	0.46152
0.267935	0.416843
0.160059	0.287034
1	0.146471
1	0.464451
0.917604	0.421305
0.192006	0.257352
0	0.768027
0.902624	0.59744
0.908387	0.337031
1	0.406024
0.771342	0.610882
0.132522	0.376244
0.833201	0.0571576
0.94751	0.102035
0.990797	0.437731
0.518165	0.207483
0.437968	0.47589
0.387027	0.336312
0.828523	0.177477
0.987287	0.454018
1	0.305225
0.914869	0.220311
0	0.212106
0.15724	0.599108
1	0.123628
0.335918	0.408163
0.188782	0.536646
0.303284	0.14522
0.390803	0.235649
0.34718	1
0	0.0381754
0.947177	0.234105
1	0.0893405
0.95452	0.341002
0.0988582	0.271654
1	0.365331
0.115817	0.223252
1	0.380573
0.0904352	0.275909
0.821128	0.518332
0.882705	0.171053
0.748592	0.306623
0.80964	0.0728671
0.915982	0.459212
0.823599	0.0856105
0.741799	0.0771185
0.048341	0.318521
0.895751	0.451268
0.189834	0.163909
0.31021	0.107171
1	0.368277
0.594115	0.316653
0.293528	0.297215
0.381997	0.194695
0.91529	0.573318
0.905233	0.374364
1	0.843482
0.2	0.18849
0.188262	0.0908298
0.636351	0.360091
0.675136	0.292296
0.443761	0.518711
0.285636	0.431319
0.562668	0.352025
0.562232	0.139057
1	0.435157
0.476206	0.28945
0.0904148	0.334946
0.475707	0
0.643777	0.564633
0.505195	0.217621
1	0.344498
0.508085	0.313923
0.162425	0.30121
0.977527	0.323319
1	0.227338
0.870088	0.114839
1	0.109377
0.913533	0.206269
0.948639	0.0567334
0.541684	0.326183
0.654337	0.0610611
0.553006	0.180834
0.723255	0.0847753
1	0.210557
0.0877906	0.312689
0	0.053537
0.3188	0.235538
0.761559	0.184526
0.383582	0.55744
0.0217646	1
0.615931	0.300097
1	0.0612329
0.872641	0.387671
0.474774	0.205213
0.515309	0.109651
0.427032	0.188482
0.606452	0.467952
0.615915	0.257728
0.662202	0.397994
0.719974	0.443193
0.638965	1
0.751419	0.0424509
0.718642	0.749589
1	0.279057
0.805774	0.213068
0.764759	0.0457251
0.328365	0.408144
0.214402	0
1	0.172094
0.304111	0.346231
0.857222	0.181623
0.259211	0.290372
0.5141	0.381411
0.323055	0.210044
0.560208	0.16787
0.0382041	0.992017
0.882518	0.248603
0.295817	0.594817
0.366387	0.271813
0.405027	0.121658
0.453515	0.329201
0.0670142	0.12789
0.0375149	0.530367
0.547638	0.0637615
0.128911	0.272294
0.32723	0.155688
0.129373	0.242916
0.629219	0.0950083
0.0236996	0.306521
0.0454071	0.242611
0	0.176747
0.488231	0
0.894599	0.327232
0.451146	0.398041
0.0856792	0.0709805
0.154665	0.252264
0.513004	0
0.183353	0.171016
0.342454	0.335665
0.141259	0.243961
0	0.109152
0.931978	0.361488
0.415699	0.274907
0.465237	0.34393
0.790745	0.429935
0.228217	0.194975
0.15164	0.0152197
0.380899	0.438448
0.29105	0.344621
0.348837	0.450313
0.244186	0.541515
0.0682987	0.286119
0.447084	0.300938
0.0551374	0.136414
0.295366	0.333931
0.616192	0.10037
0.352998	0.237806
0.471431	0.359218
0.310046	0.274168
0.739219	0.192222
0.577794	0.542679
0.0090597	0.0385999
0.445546	0.458182
0.922945	0.571549
0.244707	0.413162
0.113771	0.306437
0.867156	0.573508
0.051688	0.241334
0.65568	0.165237
0.287169	0.354542
0.571184	0.487338
0.386167	0.220699
0.277576	0.324927
0.885436	0.405504
0	0.15459
0.115872	0.380825
0.471879	0.5439
0.105978	0.417446
0.754652	0.0649819
0.3891	0.518237
0.586295	0.234035
0.123131	0
1	0.102761
0.369126	0.345228
0.537944	0.162352
0.620186	0.697318
0	0.353637
0.913791	0.128499
0.876774	0.371074
0.534198	0.359802
0.67526	0.489615
0.518198	0.0301944
0.351863	0.319648
0.0342283	0.643423
0.747891	0.540024
0.0511852	0.462538
0.682446	0.360063
0.625146	0.434599
1	0.306811
0.77633	0.62833
0.518228	0.320161
0.71529	0.143124
0.786582	0.378676
0.734596	0.487526
0	0.445393
0.526908	0.632351
0.89606	0.396986
0.770197	0.259736
0.982462	0.651391
0.399116	0.342164
0.958701	0.283149
0.367831	0.427226
0.0636547	0.578541
0	0.406153
0.150649	0.258503
0.0312616	0.548392
0.0394595	0.81308
0.125912	0.659154
0.469639	0.480013
0.0237591	0.208055
0.221477	0.570354
0.106367	0.263534
0.298871	0.668047
0.0605684	0.551609
0.211479	0.0744697
0.101952	0.443659
0.158762	0.262516
0.069805	0.642393
0.278689	0.197083
0.128094	0.416835
0.239733	0.272452
0	0.63265
0.154319	0.463433
1	0.300191
0.0640442	0.230554
0.0557305	0.495735
0.245669	0.0949714
0.97279	0.468417
0.0294365	0.782468
0.313484	0.238018
0.181911	0.59635
0	0.377328
0.0719233	0.471194
0.16992	0.251639
0.221689	0.655008
0.819702	0.925035
1	0.509965
0.88653	0.521024
0.656064	0.445124
0.757644	0.711399
0.275805	0.0140234
1	0.131126
0.648752	0.556455
0.697288	0.346393
0.466759	0
0.410316	0.200665
0.867758	0.670811
0.69055	0.318491
0.616668	0.035772
0.785866	0.199478
0.191506	0.355981
0.035559	0.0444416
0.616542	0.824166
0.415076	0.113229
0.820362	0.224011
0.486972	0.495427
0.730674	0.364992
0.886004	0.259298
1	0.00287807
0.255199	0.320892
0.156953	0.724725
0.352454	0.323694
0.752652	0.468505
0.514924	0.672831
0.845523	0.143241
0.14599	0.577113
1	0.357934
0.720234	0.465374
0.500609	0.279086
0.388437	0.402256
0.868001	0.263379
0.231961	0.465365
0.459397	0.615127
0.690995	0.35164
0.541069	0.441231
0.764213	0.327281
0.344486	0.226813
0.677417	0.459389
0.537606	0.579972
0.0202139	0.339234
0.469762	0.677846
0.373266	0.325836
0.540911	0.540804
0.573323	0.288243
0.801187	0.596875
0.412151	0.450372
0.617783	0.360642
0.056347	0.509562
0.640907	0.412708
0.590688	0.244065
0.79412	0.498304
0.300381	0.320252
0.537941	0.620147
0.0714218	0.288848
0.569662	0.140564
0.375942	0.345184
0.379912	0.132884
0.307134	0.361869
0.618468	0.212305
0.449571	0.471225
0.690526	0.328289
0.358406	0.229299
0.486517	0.645987
0.621849	0.0255224
0.0598614	0.427112
0.226213	0.287583
0.147527	0.128399
0.467628	0.543227
0.331679	0.767573
0	0.277835
0.400295	0.104918
0.449825	0.328923
0.132841	0.164157
0.199178	0.455601
0.227912	0.373829
0.892647	0.0886925
0.349499	0.281942
0.349897	0
1	0.202939
0.198766	0.576874
0.228816	0.430792
0.146872	0.184221
0.46525	0.312899
0.474505	0.684317
0.199826	0.355754
0.399652	0.236613
0.794785	0.980243
1	0.355039
0.244275	0.209259
0.646539	0.0489207
0.68737	0.37408
0.73126	0.311427
0	0.187084
0.0957865	0.281542
0.529417	0.410953
0.156539	0.295746
0.179821	0.39967
0.0149338	0.246141
0.234935	0.463535
0.238146	0.271925
0.477529	0.0930087
0.279903	0.313804
0.485728	0.203852
0.215012	0.385322
0.587457	0.237739
0.201162	0.516676
0.3891	0.634386
0.253343	0.163278
0.718402	0.097962
0.246879	0.332407
0.639981	0.189978
0.00132556	0.203919
0.277174	0.216602
0	0.0812253
0.897395	0.426874
0.272613	0.342135
0.494719	0.203601
0	0.166498
0.21374	0.30153
0.32448	0.0931726
0.210282	0.182809
0.0565548	0.00437724
0.738409	0.411831
0.0344316	0.283693
0.255957	0.238643
0.368817	0.421228
0.242777	0.194122
0.151764	0.643523
0.34224	0.0796081
0.745461	0.268801
0.240836	0.36147
0.212368	0.551753
0.181467	0.559643
0.214547	0.25417
0.168418	0.109065
0.110887	0.263389
0.0300145	0.444751
0.0724544	0.530402
0.132323	0.196871
0.13327	0.355946
0.14606	0.18473
0.0754691	0.536974
0.0355803	0.374518
0.106834	0.52494
0.943564	0.1
0.0992664	0.167121
0.145204	0.290179
0.0990189	0.336709
0.346718	0.18862
0.40641	0.390856
0.464157	0.242521
0.312506	0.179127
0.893513	0.54993
0.413826	0.484475
0.102183	0.944433
0.239663	0.0878439
0.439381	0.243703
0.0868568	0.305642
0.22153	0.345036
0.15376	0.247403
0.0337771	0.105108
0.937086	0.286865
0.106987	0.226443
1	0.33782
0.232897	0.629541
0.683406	0.417543
0	0.488967
0.500344	0.313449
0.377635	0.62078
0.290693	0.36928
0.0895001	0.291173
1	0.384785
0	0.389865
0.149886	0.787498
0.0195754	0.368551
0.25965	0.423758
0.960582	0.311758
0.220886	0.298986
0.118594	0.461855
0.521965	0.397378
0.0701349	0.308883
0.22546	0.304927
0.0678584	0.569907
0.827646	0.170439
1	0.399782
0.176644	0.151416
0.931553	0.687342
0.220512	0.475949
0.796136	0.629012
0.147718	0.385109
0.0846154	0.225931
0.850477	0.733522
0.366103	0.387133
0.351472	0.484731
0.267628	0.263981
0.904917	0.143612
0.226723	0.3483
0.0143646	0.623968
0	0.437649
0.125424	0.227948
0.0590661	0.670742
0.0403587	0.497532
0.117149	0.699093
0.205634	0.227466
0.93401	0.395519
0.998806	0.499906
1	0.291847
0.26804	0.318558
0.862745	0.23731
0.64157	0.729571
0.787068	0.639606
0.109275	0.169461
0.947658	0.399772
0.127895	0.499098
0.0559123	0.468767
0	0.378179
0.133079	0.768623
0.936797	0.454408
0.992125	0.554648
0.0894985	0.547236
0.636296	0.154573
0.765253	0.373433
0.157037	0.583431
0	0.288441
0.676051	0.360316
0.61262	0.533276
0.163678	0.327069
0.154143	0.399828
0.120459	0.350563
0.0852065	0.470462
0.186543	0.218621
0	0.492995
0.220484	0.339782
0.151688	0.197077
0.821204	0.352085
0.892343	0.246644
0.412162	0.544687
0.128761	0.196943
0.181551	0.403083
0.203195	0.243401
0.90641	0.402293
0.147282	0.135628
0.0841891	0.353676
0.00234068	0.497557
0.862504	0.27376
0.212896	0.596135
0.107748	0.333864
0.16748	0.255044
0.783459	0.332358
0.130143	0.211996
0.204179	0.329422
0	0.163951
0.321323	0.235922
0.237897	0.0397299
0	0.130675
0.118104	0.277403
0.323184	0.187311
0.320192	0.529553
0.29748	0.873499
0.585017	0.903784
0.0317821	0.259976
0.32815	0.239755
0.0652667	0.364707
0.297276	0.253788
0.0289892	0.0608531
0	0.124682
0.112689	0.910653
0.116234	0.147041
0.0241091	0.545426
0.0143372	0.349299
0.0272865	0.0863408
0.180769	0.33889
0.255718	0.450715
0.637191	0.168896
0.228886	0.102294
0	0.938336
0.0750527	0.331175
0.266007	0.421029
0.895829	0.853751
0.813649	0
0.706394	0.0929481
0.609811	0.279675
1	0.458279
0.339028	0.336902
0.0600034	0.333774
0.299457	0.337667
0.164216	0.559954
1	0.174347
0.875759	0.438189
0	0.502369
0.0877483	0.391292
0.0655248	0.18324
0.658634	0.285866
0.0957276	0.516992
0.398493	0.401525
0.35145	0.654567
0.204057	1
0	0
0.0761115	0.268864
0.0565858	0.378144
0.242035	0.323468
0.30642	0.362609
0.169522	1
0	0.111967
0.0658187	0.36587
0.393655	0.465462
0.345487	0.655759
0.0523643	0.339206
0.247064	0.460832
0.150556	0.573895
0.301685	0.365315
0.148661	0.652703
0.0466217	0.460248
0.0616761	0.451403
0.262757	0.667217
0.25345	0.329552
0.45458	0.207472
0.759486	0.740291
0.870829	0.219071
0.117782	0.115552
0.83758	0.217321
0.737531	0.12985
0.0620401	0.0213651
0	0.195067
0.934123	0.347888
0.330964	0.228062
0.845182	0.479345
1	0.261276
0	0.0709199
0.129542	0.580847
0.911848	0.374485
0.19611	0.654321
0.120436	0.413312
0.165768	0.685632
0.157252	0.638242
0	0.783656
0.359753	0.306508
0.243403	0.592393
0.406229	0.827258
0.753062	0
0.122696	0
0.876845	0
0.830399	0
0.216906	0
0.821408	0
1	0
0	0
0.125741	0
0.0773984	0
0.354079	0
0.0767073	0
0	0
0.133255	0
0.0939167	0
0.0711633	0
0.0511974	0
0.247241	0
0.0749511	0
0.00912448	0
0.122094	0
1	0
0.0686724	0
0	0
0.672914	0
0.715459	0
0.360783	0
0.445546	0
1	0
0.656571	0
0.243784	0
0.690061	0
0.412007	0
0.910939	0
0.527059	0
0.427009	0
0.442479	0
0.114154	0
0.677777	0
0.761817	0
0.0677745	0
0.0894578	0
0.884142	0
0.0819853	0
0.0866895	0
0.0637265	0
1	0
0.0155096	0
0.885669	0
0.14968	0
0.516016	0
0.315097	0
0.608051	0
0.418955	0
0.440472	0
0.498122	0
0.244591	0
0.662651	0
0.531467	0
0	0

## Sheet: README
The wound and non-wound areas of the epidermis were annotated manually, nuclei were identified using the DAPI channel and expanded by 5 µm to approximate cell areas.
Values reported in the first tab are the mean intensity of SNHG7 staining in each cell
A manual threshold was used to identify SNHG7-positive cells . Values reported in the second tab are the relative positions of SNHG7-positive cells along the epidermal thickness on a scale of 0 (the basement membrane) to 1 (the granular layer). See Methods for more details.
