# Supplementary material for: Neutral evolution of snoRNA Host Gene long non-coding RNA affects cell fate control
Source: EMBO J. 2024 Jul 25;43(18):4049–67. doi: 10.1038/s44318-024-00172-8 (PMC11405852; doi:10.1038/s44318-024-00172-8)
Supplement: Supplementary file 5 — Source data Fig. 3 [file 44318_2024_172_MOESM5_ESM.zip › Figure 3/3G/Fig.3G_qPCR.xlsx]

## Sheet: SNHG7 Expression
IVL	TGM1	PPL	EVPL	SBSN_2	ZNF750
0.555816	0.594549	0.31034	0.137504	0.650765	0.516015
1.52105	1.64616	0.15056	0.333424	0.695994	1.7137
1.03562	0.903038	-0.0484122	-0.189351	0.62293	0.956057
1.33342	1.23266	0.555816	0.678072		1.15704
1.70044	2.75061	1.04264	0.659925		2.26303

## Sheet: README
Values reported are DDCq of differentiation marker expression in siSNHG7 samples relative to three reference genes (RPL13A, ATP5B and TBP) normalised to expression in the control sample (siScramble)
