# Supplementary material for: Neutral evolution of snoRNA Host Gene long non-coding RNA affects cell fate control
Source: EMBO J. 2024 Jul 25;43(18):4049–67. doi: 10.1038/s44318-024-00172-8 (PMC11405852; doi:10.1038/s44318-024-00172-8)
Supplement: Supplementary file 5 — Source data Fig. 3 [file 44318_2024_172_MOESM5_ESM.zip › Figure 3/3G/Fig.3G_Image quantification.xlsx]

## Sheet: IVL-positive cells % (norm.)
siScramble	siSNHG7
0.860732	1.50395
1.13927	1.66512
1.12319	2.09441
0.876807	1.52584
	1.57745
	1.3759
	1.70418
	1.67511
	3.66169
	3.83237

## Sheet: Ki67-positive cells % (norm.)
siScramble	siSNHG7
1.04126	0.933299
0.958736	0.942785
1.01163	0.82214
0.988369	0.842355
	0.936342
	0.957341
	0.89347
	0.848906
	0.867642
	0.865853

## Sheet: Number of nuclei (norm.)
siScramble	siSNHG7
0.965899	0.830507
1.0341	0.854238
0.996626	0.760041
1.00337	0.865072
	0.906713
	0.887752
	0.591365
	0.568311
	0.584518
	0.632152

## Sheet: README
Values are normalised to the average percentage of positive cells or number of nuclei in the siScramble sample for each repeat
