# Supplementary material for: Neutral evolution of snoRNA Host Gene long non-coding RNA affects cell fate control
Source: EMBO J. 2024 Jul 25;43(18):4049–67. doi: 10.1038/s44318-024-00172-8 (PMC11405852; doi:10.1038/s44318-024-00172-8)
Supplement: Supplementary file 5 — Source data Fig. 3 [file 44318_2024_172_MOESM5_ESM.zip › Figure 3/3I/Fig.3I.xlsx]

## Sheet: Colony count (normalised)
GFP only		hSNHG7
siScramble	siSNHG7	siScramble	siSNHG7
0.918033	0.852459	1.57377	0.786885
1.14754	0.721311	1.31148	0.95082
0.827586	0.413793	1.53103	0.413793
1.11724	0.62069	2.11034	1.03448
0.918033	0.622951	1.86885	0.95082
1.08197	0.655738	1.47541	0.95082
0.951724	0.662069	1.82069	0.289655
1.2	0.868966	1.94483	0.868966
1.01639	0.491803	1.83607	1.01639
0.918033	0.459016	1.27869	1.08197
0.868966	0.62069	1.61379	0.496552
1.03448	0.62069	1.77931	0.537931

## Sheet: README
Colony counts are normalised to the average number of colonies per well in the GFP only siScramble sample for each repeat
