# Supplementary material for: Neutral evolution of snoRNA Host Gene long non-coding RNA affects cell fate control
Source: EMBO J. 2024 Jul 25;43(18):4049–67. doi: 10.1038/s44318-024-00172-8 (PMC11405852; doi:10.1038/s44318-024-00172-8)
Supplement: Supplementary file 6 — Source data Fig. 4 [file 44318_2024_172_MOESM6_ESM.zip]

Archive with 50 entries (46 files):
- Figure 4/
- __MACOSX/._Figure 4
- Figure 4/.DS_Store
- __MACOSX/Figure 4/._.DS_Store
- Figure 4/4B/
- __MACOSX/Figure 4/._4B
- Figure 4/4C/
- __MACOSX/Figure 4/._4C
- Figure 4/4A/
- __MACOSX/Figure 4/._4A
- Figure 4/4B/Fig.4B_Colony formation assay_overexpression.xlsx
- __MACOSX/Figure 4/4B/._Fig.4B_Colony formation assay_overexpression.xlsx
- Figure 4/4B/.DS_Store
- __MACOSX/Figure 4/4B/._.DS_Store
- Figure 4/4B/Fig.4B_hSNHG7.tif
- __MACOSX/Figure 4/4B/._Fig.4B_hSNHG7.tif
- Figure 4/4B/Fig.4B_siSNHG7.tif
- __MACOSX/Figure 4/4B/._Fig.4B_siSNHG7.tif
- Figure 4/4B/Fig.4B_GFP only.tif
- __MACOSX/Figure 4/4B/._Fig.4B_GFP only.tif
- Figure 4/4B/Fig.4B_Colony formation assay_knockdown.xlsx
- __MACOSX/Figure 4/4B/._Fig.4B_Colony formation assay_knockdown.xlsx
- Figure 4/4B/Fig.4B_PI3K inhibition.xlsx
- __MACOSX/Figure 4/4B/._Fig.4B_PI3K inhibition.xlsx
- Figure 4/4B/Fig.4B_siScramble.tif
- __MACOSX/Figure 4/4B/._Fig.4B_siScramble.tif
- Figure 4/4C/.DS_Store
- __MACOSX/Figure 4/4C/._.DS_Store
- Figure 4/4C/Fig.4C_Colony formation assay_overexpression.xlsx
- __MACOSX/Figure 4/4C/._Fig.4C_Colony formation assay_overexpression.xlsx
- Figure 4/4C/Fig.4C_GFP only.tif
- __MACOSX/Figure 4/4C/._Fig.4C_GFP only.tif
- Figure 4/4C/Fig.4C_hSNHG7.tif
- __MACOSX/Figure 4/4C/._Fig.4C_hSNHG7.tif
- Figure 4/4C/Fig.4C_PI3K inhibition.xlsx
- __MACOSX/Figure 4/4C/._Fig.4C_PI3K inhibition.xlsx
- Figure 4/4C/Fig.4C_Colony formation assay_knockdown.xlsx
- __MACOSX/Figure 4/4C/._Fig.4C_Colony formation assay_knockdown.xlsx
- Figure 4/4C/Fig.4C_siScramble.tif
- __MACOSX/Figure 4/4C/._Fig.4C_siScramble.tif
- Figure 4/4C/Fig.4C_siSnhg7.tif
- __MACOSX/Figure 4/4C/._Fig.4C_siSnhg7.tif
- Figure 4/4A/Fig.4A_Atri2vsHsap alignment.aln.txt
- __MACOSX/Figure 4/4A/._Fig.4A_Atri2vsHsap alignment.aln.txt
- Figure 4/4A/Fig.4A_Atri1vsHsap alignment.aln.txt
- __MACOSX/Figure 4/4A/._Fig.4A_Atri1vsHsap alignment.aln.txt
- Figure 4/4A/Fig4A_Atri SNHG7 sequences.docx
- __MACOSX/Figure 4/4A/._Fig4A_Atri SNHG7 sequences.docx
- Figure 4/4A/Fig.4A_MmusvsHsap alignment.aln.txt
- __MACOSX/Figure 4/4A/._Fig.4A_MmusvsHsap alignment.aln.txt
