# Supplementary material for: Neutral evolution of snoRNA Host Gene long non-coding RNA affects cell fate control
Source: EMBO J. 2024 Jul 25;43(18):4049–67. doi: 10.1038/s44318-024-00172-8 (PMC11405852; doi:10.1038/s44318-024-00172-8)
Supplement: Supplementary file 6 — Source data Fig. 4 [file 44318_2024_172_MOESM6_ESM.zip › Figure 4/4B/Fig.4B_Colony formation assay_overexpression.xlsx]

## Sheet: Colony count (normalised)
GFP only	hSNHG7
0.965517	1.24138
1.18621	1.50345
0.951724	1.37931
1.10345	0.841379
0.910345	1.31034
0.882759	1.22759

## Sheet: README
Colony counts are normalised to the average number of colonies in the GFP only sample for each repeat
