# Supplementary material for: Neutral evolution of snoRNA Host Gene long non-coding RNA affects cell fate control
Source: EMBO J. 2024 Jul 25;43(18):4049–67. doi: 10.1038/s44318-024-00172-8 (PMC11405852; doi:10.1038/s44318-024-00172-8)
Supplement: Supplementary file 6 — Source data Fig. 4 [file 44318_2024_172_MOESM6_ESM.zip › Figure 4/4B/Fig.4B_Colony formation assay_knockdown.xlsx]

## Sheet: Colony count (normalised)
siScramble	siSNHG7
0.70936	1.72906
1.19704	1.99507
1.0197	1.50739
0.931034	1.81773
1.0197	1.72906
0.35468	1.9064
0.576355	1.86207
0.931034	2.39409
0.62069	2.34975
0.576355	1.46305
0.842365	2.34975
0.975369	2.17241
1.28571	2.43842
1.64039	2.08374
1.55172	2.26108
1.19704	1.15271
1.64039	2.34975
0.931034	1.59606
0.822581	0.677419
1.40323	0.725806
0.774194	0.870968
0.895161	0.483871
1.23387	0.846774
0.870968	0.580645
	0.798387
	1.23387
	0.846774
	0.798387
	0.701613
	0.967742
	1.1371
	1.01613
	0.895161
	0.870968
	0.846774
	0.701613

## Sheet: README
Colony counts are normalised to the average number of colonies in the siScramble sample for each repeat
