# Supplementary material for: Neutral evolution of snoRNA Host Gene long non-coding RNA affects cell fate control
Source: EMBO J. 2024 Jul 25;43(18):4049–67. doi: 10.1038/s44318-024-00172-8 (PMC11405852; doi:10.1038/s44318-024-00172-8)
Supplement: Supplementary file 6 — Source data Fig. 4 [file 44318_2024_172_MOESM6_ESM.zip › Figure 4/4C/Fig.4C_Colony formation assay_overexpression.xlsx]

## Sheet: Colony count (normalised)
GFP only	hSNHG7
1.05753	0.89863
1.05205	0.986301
1.08493	1.00822
0.915068	0.816438
0.942466	1.28219
0.947945	1.12329
1.0038	0.874525
1.04183	1.04183
1.07224	0.965779
0.988593	0.920152
1.01141	1.05703
0.882129	0.806084

## Sheet: README
Colony counts are normalised to the average number of colonies in the GFP only sample for each repeat
