# Supplementary material for: Neutral evolution of snoRNA Host Gene long non-coding RNA affects cell fate control
Source: EMBO J. 2024 Jul 25;43(18):4049–67. doi: 10.1038/s44318-024-00172-8 (PMC11405852; doi:10.1038/s44318-024-00172-8)
Supplement: Supplementary file 6 — Source data Fig. 4 [file 44318_2024_172_MOESM6_ESM.zip › Figure 4/4C/Fig.4C_PI3K inhibition.xlsx]

## Sheet: SNHG7 expression
DMSO	125 nM Dactolisib
0.944	0.881
0.996	1.06
1.06	1.07

## Sheet: README
All values are2 DDCq expression normalised to three reference genes (RPL13A, ATP5B, TBP) and to the vehicle-treated control
