# Supplementary material for: Neutral evolution of snoRNA Host Gene long non-coding RNA affects cell fate control
Source: EMBO J. 2024 Jul 25;43(18):4049–67. doi: 10.1038/s44318-024-00172-8 (PMC11405852; doi:10.1038/s44318-024-00172-8)
Supplement: Supplementary file 6 — Source data Fig. 4 [file 44318_2024_172_MOESM6_ESM.zip › Figure 4/4A/Fig.4A_Atri1vsHsap alignment.aln.txt]

CLUSTAL multiple sequence alignment


NR_024542_(FASTA)      CTCTGCGTGCGCCGGAGGCTGCCGTGGCGGGTGGGCCGCCTGACTTCTCCTCCCGGCCAG  60
atr_SNHG7_T1           CTCTGCGCGCGCCGGCGGCTGCCATGGCG-------------------------------  29

NR_024542_(FASTA)      TTCTCGAGCGCCTCACCGGGCCTCGCCCTGCAGCCTCGCTCTCGCTGGCGCTGCGCGGCC  120
atr_SNHG7_T1           ------------------------------------------------------------  30

NR_024542_(FASTA)      TAGGGGACTGGGCTGCTGGCCTCCGGGTGCGGGGTGGGGGCAGGCTCCGACCTGGGGCGT  180
atr_SNHG7_T1           ------------------------------------------------------------  30

NR_024542_(FASTA)      CCTGGCCGCGCGAGCCGCGGGATGGGGGCCCGGGCCGCGGAGGAGGCGCCGCTGGTGTGT  240
atr_SNHG7_T1           ------------------------------------------------------------  30

NR_024542_(FASTA)      CCCTTGGTGGAGAGGGCGCTGCCGGCCCTGCGCGGTTTCCAGCCAGGAAGCTTCGGGAAG  300
atr_SNHG7_T1           ------------------------------------------------------------  30

NR_024542_(FASTA)      CCTGGACGTCTGCTCACTGGAGATGACACGTGCGTGGGGTGTTGGCATTCTTGTTATTTA  360
atr_SNHG7_T1           ---GGACGTCTGCTCACTGGA-AACACACGTGCGAGGGGTCCTGGGGTGCT---------  76

NR_024542_(FASTA)      ACACGGGAAGGAGGTGACTTCGCCTGTGATGGACTTCCAGTGTGAGCACTGGCCAGAGTG  420
atr_SNHG7_T1           ----GGGAAGGAGGTGACTTAGCCTGTGATGGACTTCCAGTGTGAGCAGTGGCCAGAGTG  132

NR_024542_(FASTA)      ACCAGGCTGACCAGCACCAGCCCTGATCCAGATGCAGAGGCCAGGATGTGGGCCCAGCCC  480
atr_SNHG7_T1           ACGAGGCCAACCGGCCCCAGTCCGAATCAAGATGCAGAGGCCAGGATGTGGGCGCAGCCC  192

NR_024542_(FASTA)      TGTGCCAGGAGGCTGGCTGGAATAAAGGTACAGATAGAGGCCTCACCCCCTCTGGGACCA  540
atr_SNHG7_T1           CGTGCCAAGAGGCGGGCTGGCATA------------------------------GGACCT  222

NR_024542_(FASTA)      CTGGCACTCAGGGTGTTTGCAGCCTCAGA----------------GCCCACCTGCCCCCA  584
atr_SNHG7_T1           CCGGCACCCAGGCTGTTTGCGGCCTCAGAGCCCAGCTTTCCGCACGCCCACCTGCCCCCA  282

NR_024542_(FASTA)      GGGCCACAGCTGCATCTCCTGCCCTG-CTGTCATTACAGGGATGGGCAGGCTGGCATGGG  643
atr_SNHG7_T1           GGGCCACGGTTGCAGCTCCTGCTCTGCCTG-CATTCCAGGGATGGGCAGGCTGGCATCGG  341

NR_024542_(FASTA)      GGCAGCCGCTGCCCCTGCCTGGGTGTTGCTGTGTATTCCTGCCGGCCAGGGGCCA-CTGC  702
atr_SNHG7_T1           GACGCCCACCGCCTCTGCCTGGGTAGTGCTGTGTGTTCCAGCCGGCCAGGG--CAGCTGC  399

NR_024542_(FASTA)      CAGGACCACGCCTCCCTTTTCATATCCCGATTCTTAAGTTCTGCTATTGTGGTATTCTGG  762
atr_SNHG7_T1           CAGGACCACCCCTCCATTTGAGTATCCCGGTTCTTAAGTTCTGCCATTGTGGTGTTCTGC  459

NR_024542_(FASTA)      TGGAGAAAAAAGAACCGCGTGGCTGTTTTTGAACTGCCTGGAACCTAAGACCCTGA---A  819
atr_SNHG7_T1           TGG---AAAAAGAACCATTTGGCTGTGTCTGAACTGCCTGGAACCCAAGATCCCGAGTTA  516

NR_024542_(FASTA)      TTCTTTTCC--------------------------------CCCCCAAGGGGAAAATCTA  847
atr_SNHG7_T1           TT-TTTTACTGTATTTGAGTCATCTTGTGTTTGTTGTTTTTACCCCAAGGGGAAAATCTA  575

NR_024542_(FASTA)      TATGGAAAACATTTATTTTAAAATACAGGATGAAGTGAATTAAAAGATTTAAATGCACAT  907
atr_SNHG7_T1           GATGGAAAACATTTATTTTAAAATACAGGATGAAGGGAATTAAAAGATTT-AATGCACAT  634

NR_024542_(FASTA)      TTCTTTAAGGATAATATTTCTGTGTTGGCAAAATTTGAGAGTAAATTGGTCTTGAATG--  965
atr_SNHG7_T1           TTCTTCAAGGATAGTATTTCTGTATTGGCAAAATTTGAGAATAAATGGGTCTGGAACGAA  694

NR_024542_(FASTA)      ----------GAA  968
atr_SNHG7_T1           AAAAAAAAAAAAA  707
