# Supplementary material for: Neutral evolution of snoRNA Host Gene long non-coding RNA affects cell fate control
Source: EMBO J. 2024 Jul 25;43(18):4049–67. doi: 10.1038/s44318-024-00172-8 (PMC11405852; doi:10.1038/s44318-024-00172-8)
Supplement: Supplementary file 7 — Source data Fig. 5 [file 44318_2024_172_MOESM7_ESM.zip]

Archive with 26 entries (20 files):
- Figure 5/
- __MACOSX/._Figure 5
- Figure 5/5G/
- __MACOSX/Figure 5/._5G
- Figure 5/.DS_Store
- __MACOSX/Figure 5/._.DS_Store
- Figure 5/5A-B/
- __MACOSX/Figure 5/._5A-B
- Figure 5/5C/
- __MACOSX/Figure 5/._5C
- Figure 5/5D/
- __MACOSX/Figure 5/._5D
- Figure 5/5E/
- __MACOSX/Figure 5/._5E
- Figure 5/5G/Fig.5G.xlsx
- __MACOSX/Figure 5/5G/._Fig.5G.xlsx
- Figure 5/5A-B/Fig.5A-B_RNAseq differential expression.xlsx
- __MACOSX/Figure 5/5A-B/._Fig.5A-B_RNAseq differential expression.xlsx
- Figure 5/5A-B/Fig.5A-B_RNAseq GO term analysis.xlsx
- __MACOSX/Figure 5/5A-B/._Fig.5A-B_RNAseq GO term analysis.xlsx
- Figure 5/5C/Fig.5C.xlsx
- __MACOSX/Figure 5/5C/._Fig.5C.xlsx
- Figure 5/5D/Fig.5D.xlsx
- __MACOSX/Figure 5/5D/._Fig.5D.xlsx
- Figure 5/5E/Fig.5E.xlsx
- __MACOSX/Figure 5/5E/._Fig.5E.xlsx
