# Supplementary material for: Neutral evolution of snoRNA Host Gene long non-coding RNA affects cell fate control
Source: EMBO J. 2024 Jul 25;43(18):4049–67. doi: 10.1038/s44318-024-00172-8 (PMC11405852; doi:10.1038/s44318-024-00172-8)
Supplement: Supplementary file 7 — Source data Fig. 5 [file 44318_2024_172_MOESM7_ESM.zip › Figure 5/5G/Fig.5G.xlsx]

## Sheet: RNA Pulldowns
	SNHG7		ATP5B
hsa-miR-34a-5p	1.53406	0.864504	0.307208	0.385134
hsa-miR-193b-3p	1.42708	1.75269	0.366047	0.526792
hsa-miR-21-5p	0.474428	0.370275	0.197148	0.157817

## Sheet: README
Values reported are amounts of transcripts found after pulldown of the indicated biotinylated miRNAs expressed as % of the total transcript in the input in two pulldown experiments
