# Supplementary material for: Neutral evolution of snoRNA Host Gene long non-coding RNA affects cell fate control
Source: EMBO J. 2024 Jul 25;43(18):4049–67. doi: 10.1038/s44318-024-00172-8 (PMC11405852; doi:10.1038/s44318-024-00172-8)
Supplement: Supplementary file 7 — Source data Fig. 5 [file 44318_2024_172_MOESM7_ESM.zip › Figure 5/5A-B/Fig.5A-B_RNAseq differential expression.xlsx]

## Sheet: 24 h
ID	log2FoldChange	pvalue	padj	siScr-24h-A	siScr-24h-B	siSNHG7-24h-A	siSNHG7-24h-B	Gene.name
ENSG00000143549	-1.11841	9.84e-83	1.2e-78	13952.9	13906.9	6563.49	6269.88	TPM3
ENSG00000149428	-0.97293	6.35e-56	3.87e-52	20711.2	19348.2	10534.4	9874.44	HYOU1
ENSG00000000457	0.100754	0.508432	0.79994	351.573	355.236	351.073	406.381	SCYL3
ENSG00000166226	-0.98553	2.06e-55	8.37e-52	8110.64	7999.91	4181.37	3955.99	CCT2
ENSG00000001036	0.118966	0.243638	0.576599	850.909	855.909	921.567	931.981	FUCA2
ENSG00000001084	0.153431	0.0227238	0.150118	3996.72	3752.96	4314.15	4302.25	GCLC
ENSG00000186575	-0.876533	2.03e-52	6.18e-49	14141.4	14279.6	7916.03	7565.74	NF2
ENSG00000001460	0.0317172	0.795599	0.934004	651.175	731.368	758.408	657.259	STPG1
ENSG00000001461	0.206528	0.00316561	0.036592	2956.27	3014.91	3532.11	3359.9	NIPAL3
ENSG00000206053	-0.879924	3.64e-50	8.88e-47	11083.2	10844.3	6072.89	5842.76	JPT2
ENSG00000001617	0.188182	0.0024342	0.0298943	5788.22	5570.93	6580.37	6360.07	SEMA3F
ENSG00000047849	-0.777938	1.93e-44	3.92e-41	21595.8	22606.4	12981.8	12798.9	MAP4
ENSG00000134287	-0.933083	9.79e-44	1.71e-40	7603.15	7666.41	4192.62	3806.71	ARF3
ENSG00000001631	0.0282661	0.74393	0.912485	1424.64	1446.02	1432.42	1494.9	KRIT1
ENSG00000002016	0.165565	0.164027	0.478427	577.803	600.139	640.259	681.103	RAD52
ENSG00000002079	0.665175	0.0320064	NA	88.6576	60.1811	94.5197	139.953	MYH16
ENSG00000093010	-1.15444	4.84e-41	7.38e-38	2581.26	2467.43	1190.5	1078.15	COMT
ENSG00000002549	0.112628	0.170839	0.487456	2067.66	1902.39	2211.09	2079.59	LAP3
ENSG00000101350	-1.09907	1.64e-40	2.23e-37	2478.34	2414.77	1165.74	1118.58	KIF3B
ENSG00000162302	-1.02242	9.78e-38	1.09e-34	3069.39	3106.01	1593.33	1448.25	RPS6KA4
ENSG00000002745	1.04904	0.141573	NA	5.09526	15.8811	20.2542	23.8438	WNT16
ENSG00000167754	-0.735683	9.79e-38	1.09e-34	18830.1	19209.5	11748.6	11097.7	KLK5
ENSG00000101255	-0.971552	1.18e-34	1.2e-31	3484.14	3212.17	1758.74	1655.59	TRIB3
ENSG00000124795	-0.897362	1.35e-33	1.27e-30	6727.79	6124.26	3615.38	3284.22	DEK
ENSG00000119314	-0.69684	2.99e-33	2.61e-30	9643.3	9727.61	5947.99	6002.41	PTBP3
ENSG00000121579	-0.776638	3.73e-32	3.03e-29	9639.22	8835.76	5496.77	5286.06	NAA50
ENSG00000032444	-0.861954	7.22e-32	5.5e-29	3550.38	3533.13	2006.29	1891.95	PNPLA6
ENSG00000003249	0.205565	0.257361	0.591681	209.925	245.74	261.054	265.392	DBNDD1
ENSG00000003393	0.0660539	0.414122	0.733259	2226.63	2373.81	2294.35	2522.26	ALS2
ENSG00000003400	0.158401	0.176461	0.495102	676.651	638.589	774.161	693.543	CASP10
ENSG00000003402	0.0494115	0.513267	0.803368	4005.9	4166.71	3957.45	4499.22	CFLAR
ENSG00000003436	0.131455	0.728682	NA	47.8955	47.6434	51.7608	52.871	TFPI
ENSG00000003509	0.122895	0.403387	0.72544	388.259	483.956	460.221	491.389	NDUFAF7
ENSG00000003756	0.119439	0.118259	0.404068	2382.55	2556.86	2615.05	2752.4	RBM5
ENSG00000003987	0.647973	0.020878	0.141763	74.3908	100.302	114.774	159.65	MTMR7
ENSG00000129250	-0.748667	9.43e-32	6.77e-29	9345.73	9274.58	5774.7	5308.87	KIF1C
ENSG00000173801	-0.647998	1.85e-31	1.25e-28	24299.3	24225.4	15891.7	15076.5	JUP
ENSG00000004139	0.673739	0.0754832	NA	45.8574	35.1057	67.5141	61.1645	SARM1
ENSG00000111775	-0.904639	5.17e-31	3.32e-28	2822.78	2768.33	1531.44	1455.51	COX6A1
ENSG00000137693	-0.698563	6.82e-31	4.16e-28	11142.3	10713.9	6901.06	6566.37	YAP1
ENSG00000064393	-0.811413	2.69e-29	1.57e-26	5728.09	5831.72	3101.15	3484.3	HIPK2
ENSG00000164163	-0.63678	5.27e-26	2.79e-23	7425.84	7342.1	4778.87	4719	ABCE1
ENSG00000004487	0.017047	0.795015	0.934004	5068.77	4847.09	5147.95	4884.87	KDM1A
ENSG00000148110	-0.716238	5.72e-26	2.91e-23	4406.38	4505.23	2761.33	2664.28	MFSD14B
ENSG00000138107	-0.702514	9.23e-26	4.5e-23	5065.71	4934.02	3142.78	3002.24	ACTR1A
ENSG00000197136	-0.743917	2.59e-25	1.22e-22	3415.86	3451.22	2065.93	2035.01	PCNX3
ENSG00000136295	-0.751839	7.7e-25	3.48e-22	3545.28	3709.5	2206.59	2103.44	TTYH3
ENSG00000196655	-1.15021	3.77e-24	1.64e-21	1250.38	1098.31	542.363	515.233	TRAPPC4
ENSG00000004779	0.0103426	0.920148	0.977584	1145.42	1025.59	1147.74	1037.72	NDUFAB1
ENSG00000004838	0.981439	0.161324	NA	11.2096	9.19434	23.6299	16.587	ZMYND10
ENSG00000004864	0.2398	0.00310276	0.0362435	1667.17	1603.16	1950.03	1910.61	SLC25A13
ENSG00000004866	0.132862	0.27073	0.607525	572.708	586.766	660.513	611.645	ST7
ENSG00000133026	-0.705533	9.61e-23	4.04e-20	6368.06	5733.09	3621.01	3796.34	MYH10
ENSG00000004961	0.0305191	0.786496	0.931309	876.385	925.285	1002.58	839.716	HCCS
ENSG00000110090	-0.938607	5.48e-22	2.09e-19	1485.78	1405.9	743.78	764.038	CPT1A
ENSG00000005001	0.165091	0.277681	0.61413	322.021	373.624	391.582	389.794	PRSS22
ENSG00000110917	-0.565749	5.39e-22	2.09e-19	9966.33	9657.4	6692.9	6564.3	MLEC
ENSG00000005020	0.323199	2.8e-05	0.000802321	2041.16	1925.8	2510.4	2450.73	SKAP2
ENSG00000101158	-0.722105	3.06e-21	1.13e-18	2742.27	2770	1700.23	1642.11	NELFCD
ENSG00000147689	-0.542001	1.11e-20	3.97e-18	10309.8	10157.2	7138.49	6918.84	FAM83A
ENSG00000005073	0.486867	0.478467	NA	11.2096	14.2094	20.2542	15.5503	HOXA11
ENSG00000005075	0.035849	0.842911	0.951904	310.811	350.221	399.458	279.905	POLR2J
ENSG00000177700	-0.849917	2.15e-20	7.5e-18	2044.22	2024.43	1208.5	1050.16	POLR2L
ENSG00000154978	-0.825452	4.43e-20	1.5e-17	2304.08	2127.24	1319.9	1180.79	VOPP1
ENSG00000005175	0.0298511	0.764545	0.921467	1152.55	1155.98	1260.26	1097.85	RPAP3
ENSG00000153560	-0.600885	6.11e-20	2.01e-17	4823.18	4858.79	3141.66	3241.72	UBP1
ENSG00000005189	0.190369	0.352115	0.686136	162.029	178.872	193.54	195.934	REXO5
ENSG00000101474	-0.754023	6.32e-20	2.03e-17	2735.14	2677.22	1695.73	1514.6	APMAP
ENSG00000005206	0.145456	0.140943	0.443331	918.166	926.121	1028.46	1011.81	SPPL2B
ENSG00000084774	-0.611814	6.86e-20	2.15e-17	6609.58	6156.86	4272.52	4080.4	CAD
ENSG00000005243	0.0510719	0.807216	0.937446	187.506	172.185	203.667	168.98	COPZ2
ENSG00000160767	-0.872356	1.43e-19	4.35e-17	1408.33	1383.33	760.659	764.038	FAM189B
ENSG00000005339	0.15199	0.0427179	0.224678	2650.56	2860.27	2981.87	3143.23	CREBBP
ENSG00000005436	0.0610235	0.593545	0.844508	653.213	653.634	687.518	675.919	GCFC2
ENSG00000005448	0.033353	0.769029	0.923131	971.157	861.76	1010.46	864.596	WDR54
ENSG00000005469	0.368474	0.000237799	0.00488981	942.624	862.596	1190.5	1138.28	CROT
ENSG00000005483	0.0926918	0.192472	0.513048	2963.41	3025.77	3101.15	3285.26	KMT2E
ENSG00000004897	-0.602383	5.15e-19	1.53e-16	4116.97	4147.48	2697.19	2746.18	CDC27
ENSG00000140740	-0.578414	6.69e-19	1.94e-16	5099.34	4979.99	3411.71	3338.13	UQCRC2
ENSG00000005801	0.232065	0.0214987	0.144929	1175.99	1142.61	1249.01	1472.09	ZNF195
ENSG00000005810	0.147892	0.0347689	0.196755	4741.65	4847.09	5030.92	5591.89	MYCBP2
ENSG00000005194	-0.807842	8.45e-19	2.4e-16	1672.27	1629.91	918.192	967.228	CIAPIN1
ENSG00000005882	0.182142	0.482101	0.781396	95.7909	121.198	120.4	126.476	PDK2
ENSG00000100596	-0.567453	1.39e-18	3.83e-16	5951.27	5675.41	3951.82	3892.76	SPTLC2
ENSG00000149792	-0.833839	1.41e-18	3.83e-16	1439.92	1487.81	830.423	812.762	MRPL49
ENSG00000005893	0.00825738	0.88681	0.966657	8052.55	7870.35	7985.79	8027.06	LAMP2
ENSG00000136238	-0.52039	1.85e-18	4.92e-16	9744.18	9807.01	6979.83	6652.42	RAC1
ENSG00000167553	-0.637067	2.72e-18	7.05e-16	14032.4	14604	9926.82	8490.46	TUBA1C
ENSG00000103257	-0.544812	2.86e-18	7.28e-16	51439.7	53716.7	37948.5	34138.1	SLC7A5
ENSG00000006025	0.0873192	0.588158	0.84116	360.745	300.07	336.445	363.877	OSBPL7
ENSG00000138829	-0.547377	3.16e-18	7.86e-16	13533	12522.7	8686.81	9138.39	FBN2
ENSG00000159176	-0.573151	5.78e-18	1.41e-15	5594.6	5351.1	3590.62	3764.21	CSRP1
ENSG00000172548	-0.80522	2.79e-17	6.55e-15	1749.71	1757.79	1074.6	934.054	NIPAL4
ENSG00000113811	-0.892533	3.91e-17	9e-15	1120.96	1088.28	604.251	585.728	SELENOK
ENSG00000184254	-0.48928	1.16e-16	2.57e-14	10069.3	10190.7	7386.04	7048.43	ALDH1A3
ENSG00000142875	-0.866748	1.23e-16	2.68e-14	1240.19	1152.64	641.384	669.699	PRKACB
ENSG00000006210	0.225043	0.639098	NA	33.6287	25.9113	39.3832	30.0639	CX3CL1
ENSG00000006282	0.0540341	0.673769	0.884081	606.336	541.63	631.257	559.811	SPATA20
ENSG00000116521	-0.928622	1.31e-16	2.8e-14	1028.22	968.749	537.862	511.086	SCAMP3
ENSG00000106628	-0.673101	1.87e-16	3.86e-14	3910.1	3910.1	2647.68	2258.94	POLD2
ENSG00000136908	-1.12221	4.66e-16	9.47e-14	671.556	641.932	320.692	283.015	DPM2
ENSG00000117411	-0.674129	5.01e-16	1e-13	2282.68	2290.23	1496.56	1370.5	B4GALT2
ENSG00000006459	0.0212298	0.8441	0.951904	824.414	799.907	789.915	857.339	KDM7A
ENSG00000006468	0.404726	0.154969	NA	75.4099	81.0773	106.897	100.559	ETV1
ENSG00000137210	-0.703923	6.62e-16	1.3e-13	1991.23	1856.42	1193.87	1167.31	TMEM14B
ENSG00000198431	-0.511467	7.6e-16	1.47e-13	6277.36	6007.25	4343.41	4273.22	TXNRD1
ENSG00000139641	-0.495805	1.25e-15	2.3e-13	7916	7535.18	5554.16	5402.17	ESYT1
ENSG00000006576	0.125537	0.141546	0.443627	1559.15	1459.39	1640.59	1650.4	PHTF2
ENSG00000230733	-0.873123	1.23e-15	2.3e-13	1041.47	1038.12	588.498	547.37	AC092171.2
ENSG00000111843	-0.695343	1.81e-15	3.3e-13	1930.09	1887.35	1130.86	1225.36	TMEM14C
ENSG00000070814	-0.610926	2.24e-15	4.03e-13	4481.79	4274.53	3048.26	2686.05	TCOF1
ENSG00000204574	-0.56338	1.22e-14	2.16e-12	3205.94	3076.76	2122.19	2128.32	ABCF1
ENSG00000188042	-0.500866	2.33e-14	4.06e-12	10085.6	9508.62	7216.13	6630.64	ARL4C
ENSG00000006704	0.0070368	0.944997	0.984093	918.166	1002.18	960.95	970.338	GTF2IRD1
ENSG00000114554	-0.460145	2.4e-14	4.07e-12	8739.4	8332.58	6218.05	6190.05	PLXNA1
ENSG00000006715	0.0361157	0.636442	0.864185	2265.35	2234.22	2240.34	2371.94	VPS41
ENSG00000006740	0.0455173	0.905862	NA	41.7812	59.3453	55.1365	49.7609	ARHGAP44
ENSG00000166747	-0.51755	2.4e-14	4.07e-12	5340.85	5439.7	3614.25	3915.56	AP1G1
ENSG00000006756	0.105125	0.34565	0.68031	723.527	708.8	740.404	799.285	ARSD
ENSG00000006757	0.279655	0.0748985	0.31196	282.278	313.443	362.326	361.803	PNPLA4
ENSG00000131446	-0.514033	3.54e-14	5.91e-12	4601.02	4562.9	3305.94	3112.13	MGAT1
ENSG00000006837	0.534204	0.243217	NA	25.4763	33.434	49.5103	36.284	CDKL3
ENSG00000088888	-0.456439	1.25e-13	2.04e-11	6627.92	6433.53	4740.61	4777.05	MAVS
ENSG00000213977	-0.611066	1.55e-13	2.49e-11	2274.53	2469.93	1585.46	1522.89	TAX1BP3
ENSG00000052802	-0.423582	2.54e-13	3.98e-11	27919	25913	20202.5	19930.3	MSMO1
ENSG00000007174	0.592794	0.336656	NA	18.3429	12.5377	21.3795	24.8805	DNAH9
ENSG00000089250	-0.627259	2.53e-13	3.98e-11	1881.17	1807.11	1193.87	1193.23	NOS1
ENSG00000007237	0.16538	0.652945	NA	43.8193	66.0321	57.387	66.3479	GAS7
ENSG00000007255	0.192474	0.458703	0.765237	99.8672	112.84	132.778	110.925	TRAPPC6A
ENSG00000007341	0.186567	0.167848	0.483468	416.793	432.134	495.103	471.692	ST7L
ENSG00000007372	0.0450938	0.921122	NA	33.6287	34.2698	33.757	36.284	PAX6
ENSG00000168003	-0.493008	4.3e-13	6.55e-11	14833.3	13733	10685.2	9612.15	SLC3A2
ENSG00000100401	-0.499056	6.8e-13	1.02e-10	8401.07	7872.86	6053.76	5461.26	RANGAP1
ENSG00000007392	0.0580665	0.528009	0.811716	1193.31	1171.02	1255.76	1205.67	LUC7L
ENSG00000007402	1.09783	0.149815	NA	8.15242	8.35849	13.5028	21.7704	CACNA2D2
ENSG00000234745	-0.552967	8.3e-13	1.23e-10	3180.46	2944.7	2137.95	2036.05	HLA-B
ENSG00000144824	-0.47778	1.27e-12	1.87e-10	22580.2	21627.6	14855.3	16885.5	PHLDB2
ENSG00000007541	0.123103	0.284132	0.620632	822.375	742.234	909.19	794.102	PIGQ
ENSG00000007545	0.0151724	0.890718	0.967689	727.604	719.666	733.653	728.79	CRAMP1
ENSG00000007866	0.145123	0.121824	0.410284	1075.1	1105.83	1231.01	1181.82	TEAD3
ENSG00000155876	-0.615687	1.42e-12	2.07e-10	1833.28	1851.41	1245.63	1160.05	RRAGA
ENSG00000007944	0.346394	0.0920382	0.352958	158.972	160.483	192.415	213.557	MYLIP
ENSG00000140829	-0.58508	3.94e-12	5.45e-10	2175.68	2063.71	1460.55	1365.32	DHX38
ENSG00000108671	-0.500533	4.76e-12	6.52e-10	5448.87	5542.51	4119.48	3652.25	PSMD11
ENSG00000129451	-0.46281	5.08e-12	6.88e-10	7685.69	7946.41	5951.37	5393.88	KLK10
ENSG00000008083	0.112055	0.119679	0.406091	2546.61	2556.86	2715.19	2800.09	JARID2
ENSG00000008086	0.136633	0.245651	0.578546	608.374	585.93	658.262	654.149	CDKL5
ENSG00000008118	0.0831803	0.835836	0.949441	361.764	300.906	258.804	442.665	CAMK1G
ENSG00000008128	0.109501	0.5292	0.812138	240.496	267.472	283.559	265.392	CDK11A
ENSG00000113648	-0.433301	5.22e-12	6.99e-10	7698.94	7301.14	5450.64	5655.12	H2AFY
ENSG00000008226	0.652838	0.0500001	NA	44.8383	76.8981	90.0188	102.632	DLEC1
ENSG00000204516	-0.820638	5.36e-12	7.11e-10	801.994	807.43	464.722	446.812	MICB
ENSG00000008277	0.647077	0.238409	NA	19.362	20.8962	22.5047	40.4308	ADAM22
ENSG00000134802	-0.820231	5.91e-12	7.75e-10	1112.81	1059.86	683.017	548.407	SLC43A3
ENSG00000166181	-0.454436	7.7e-12	9.98e-10	6683.97	6371.68	4936.4	4591.48	API5
ENSG00000138867	-0.614642	8.35e-12	1.07e-09	1941.3	2005.2	1370.54	1208.78	GUCD1
ENSG00000008300	0.0337936	0.889215	0.967281	118.21	136.243	127.152	133.733	CELSR3
ENSG00000008311	0.0654375	0.520281	0.808023	882.5	873.462	927.193	910.21	AASS
ENSG00000008323	0.143093	0.329928	0.66487	415.773	445.507	424.213	526.637	PLEKHG6
ENSG00000172819	-0.554804	1.05e-11	1.34e-09	2174.66	2157.33	1517.94	1431.66	RARG
ENSG00000136816	-0.745034	1.15e-11	1.44e-09	968.1	952.032	562.617	582.618	TOR1B
ENSG00000176087	-0.652821	1.15e-11	1.44e-09	1663.09	1790.39	1172.49	1026.32	SLC35A4
ENSG00000008405	0.0522553	0.637452	0.864549	843.776	751.428	842.801	809.652	CRY1
ENSG00000008438	0.606609	0.398491	NA	13.2477	10.0302	12.3776	22.8071	PGLYRP1
ENSG00000008441	0.0600464	0.505676	0.798073	1630.48	1569.72	1773.37	1563.32	NFIX
ENSG00000105810	-0.411864	1.22e-11	1.51e-09	19156.2	18594.3	13580.5	14791.4	CDK6
ENSG00000160014	-0.441634	1.8e-11	2.16e-09	9692.21	9888.09	7581.83	6837.98	CALM3
ENSG00000008517	0.121375	0.330258	0.665098	514.622	554.168	586.247	577.434	IL32
ENSG00000065923	-0.511619	3.51e-11	4.04e-09	2823.79	2658	1885.89	1957.26	SLC9A7
ENSG00000078618	-0.409664	4.58e-11	5.22e-09	8150.38	7680.61	5890.6	6024.18	NRDC
ENSG00000116120	-0.51461	4.69e-11	5.3e-09	3237.53	3457.91	2458.64	2230.95	FARSB
ENSG00000008869	0.00595813	0.94064	0.982723	1835.31	1834.69	1808.25	1876.4	HEATR5B
ENSG00000110871	-0.765591	6.37e-11	7.06e-09	837.661	819.968	474.849	499.683	COQ5
ENSG00000178209	-0.377647	6.32e-11	7.06e-09	80679.4	74001	59591.3	59461.2	PLEC
ENSG00000013588	-0.395144	7.37e-11	8.09e-09	8200.32	8584.17	6466.72	6298.91	GPRC5A
ENSG00000135269	-0.409036	8.47e-11	9.23e-09	7236.29	7073.79	5551.91	5225.94	TES
ENSG00000009413	0.174902	0.0403706	0.217327	1595.84	1639.1	1742.99	1908.54	REV3L
ENSG00000009724	0.349429	0.160732	0.474033	99.8672	117.019	131.652	145.136	MASP2
ENSG00000100889	-0.558446	8.7e-11	9.38e-09	1992.25	1942.51	1394.17	1278.23	PCK2
ENSG00000009790	0.380677	0.304538	0.641265	317.944	390.341	349.948	572.251	TRAF3IP3
ENSG00000009830	0.0422967	0.677413	0.885618	947.719	1003.02	1046.47	964.118	POMT2
ENSG00000009844	0.0183873	0.812181	0.939264	2248.03	2126.4	2244.84	2184.3	VTA1
ENSG00000009950	0.639757	0.271611	NA	22.4192	13.3736	32.6318	22.8071	MLXIPL
ENSG00000153015	-0.831183	8.9e-11	9.52e-09	829.509	714.651	438.842	428.151	CWC27
ENSG00000131016	-0.676556	1.09e-10	1.15e-08	1233.05	1146.78	707.773	779.588	AKAP12
ENSG00000010030	0.964225	0.0995696	NA	19.362	11.7019	24.7552	35.2473	ETV7
ENSG00000188229	-0.467477	1.16e-10	1.22e-08	18847.4	18610.2	14650.6	12442.3	TUBB4B
ENSG00000172269	-0.624862	1.39e-10	1.44e-08	1454.19	1455.21	1001.46	886.367	DPAGT1
ENSG00000111832	-0.629443	1.57e-10	1.61e-08	1256.49	1317.3	856.304	808.615	RWDD1
ENSG00000005884	-0.355592	1.68e-10	1.7e-08	34801.7	33228.3	27155.3	26012.5	ITGA3
ENSG00000213281	-0.413391	2.83e-10	2.83e-08	5734.21	5492.36	4318.65	4110.46	NRAS
ENSG00000010270	0.0631637	0.545741	0.819822	883.519	824.147	892.311	890.513	STARD3NL
ENSG00000108774	-0.582028	3.06e-10	3.01e-08	1558.13	1703.46	1112.86	1067.79	RAB5C
ENSG00000132002	-0.382307	3.18e-10	3.1e-08	11594.8	11181.1	9019.88	8454.18	DNAJB1
ENSG00000124120	-0.414341	4.08e-10	3.95e-08	5086.09	4842.91	3669.39	3778.72	TTPAL
ENSG00000010310	0.527343	0.0614655	0.279378	78.4671	101.138	106.897	152.393	GIPR
ENSG00000010318	0.0832373	0.692422	0.890633	157.953	183.887	185.664	177.273	PHF7
ENSG00000010319	0.504785	0.222931	NA	49.9336	30.0906	65.2636	47.6876	SEMA3G
ENSG00000010322	0.0651761	0.329318	0.664356	3796.99	3644.3	3868.56	3914.53	NISCH
ENSG00000010361	0.0528792	0.802717	0.936759	166.106	166.334	164.284	180.383	FUZ
ENSG00000133703	-0.468795	5.29e-10	5.08e-08	2872.71	2805.94	2112.07	1991.47	KRAS
ENSG00000152291	-0.409736	6.15e-10	5.86e-08	5175.77	4923.15	3860.68	3740.36	TGOLN2
ENSG00000117593	-0.479686	6.53e-10	6.17e-08	2524.19	2493.34	1849.89	1748.89	DARS2
ENSG00000131504	-0.36843	7.99e-10	7.39e-08	14550	13611	11098.2	10714.2	DIAPH1
ENSG00000010704	0.209022	0.075001	0.312056	632.832	588.438	723.526	687.323	HFE
ENSG00000206503	-0.438028	8e-10	7.39e-08	3575.86	3467.94	2665.68	2533.66	HLA-A
ENSG00000179134	-0.498631	8.35e-10	7.66e-08	2212.36	2287.72	1645.09	1541.55	SAMD4B
ENSG00000010818	0.0465361	0.538878	0.816835	2194.02	2300.26	2316.86	2326.32	HIVEP2
ENSG00000162734	-0.380265	8.46e-10	7.7e-08	5740.32	5796.61	4448.05	4416.28	PEA15
ENSG00000140718	-0.524527	8.66e-10	7.82e-08	1814.93	1771.16	1224.26	1267.87	FTO
ENSG00000011021	0.149438	0.114352	0.396297	1202.48	1345.72	1373.91	1454.47	CLCN6
ENSG00000138413	-0.446622	9.09e-10	8.1e-08	5930.89	5401.26	4331.03	3982.95	IDH1
ENSG00000011052	0.165223	0.666732	NA	41.7812	66.0321	72.015	49.7609	NME1-NME2
ENSG00000165688	-0.514988	9.1e-10	8.1e-08	2135.93	2001.86	1481.93	1413	PMPCA
ENSG00000197879	-0.374005	9.56e-10	8.45e-08	12547.6	12234.3	9930.2	9193.33	MYO1C
ENSG00000135972	-0.740259	1.02e-09	8.97e-08	914.09	799.907	526.61	498.646	MRPS9
ENSG00000125249	-0.4968	1.06e-09	9.24e-08	2271.47	2139.77	1540.45	1584.06	RAP2A
ENSG00000011198	0.0368134	0.763969	0.921159	617.546	595.96	659.388	585.728	ABHD5
ENSG00000011201	0.0828971	0.811149	NA	59.1051	63.5245	55.1365	74.6414	ANOS1
ENSG00000175592	-0.598804	1.21e-09	1.04e-07	1962.7	2062.04	1460.55	1199.45	FOSL1
ENSG00000011258	0.152878	0.18527	0.504888	637.927	672.022	699.896	756.781	MBTD1
ENSG00000155034	-0.644737	1.42e-09	1.22e-07	1112.81	1136.75	765.16	674.883	FBXL18
ENSG00000160446	-0.749589	1.59e-09	1.36e-07	728.623	735.547	455.72	415.711	ZDHHC12
ENSG00000109079	-0.413503	1.63e-09	1.38e-07	3942.71	3984.49	3047.14	2905.83	TNFAIP1
ENSG00000073111	-0.531096	1.71e-09	1.44e-07	2028.93	1878.15	1405.42	1297.93	MCM2
ENSG00000131069	-0.444744	1.82e-09	1.52e-07	4926.1	4385.7	3433.09	3405.51	ACSS2
ENSG00000167460	-0.332123	2.01e-09	1.66e-07	32780.9	32232.8	26571.3	25074.3	TPM4
ENSG00000133606	-0.46824	2.31e-09	1.89e-07	3120.34	3066.73	2360.74	2112.77	MKRN1
ENSG00000197312	-0.443456	2.45e-09	1.99e-07	3059.2	2942.19	2151.45	2259.98	DDI2
ENSG00000070669	-0.42975	2.92e-09	2.36e-07	3757.25	3539.82	2777.08	2639.4	ASNS
ENSG00000011426	0.017747	0.814863	0.940369	7518.57	7170.75	8019.55	6852.5	ANLN
ENSG00000146433	-0.422726	2.95e-09	2.37e-07	3293.58	3202.97	2395.62	2449.69	TMEM181
ENSG00000123892	-0.587316	3.03e-09	2.42e-07	1215.73	1180.22	785.414	808.615	RAB38
ENSG00000037749	-0.570357	3.12e-09	2.47e-07	1292.16	1331.51	860.805	906.064	MFAP3
ENSG00000011485	0.0837958	0.316636	0.65292	1739.52	1722.68	1912.9	1757.18	PPP5C
ENSG00000011523	0.0469643	0.672258	0.88314	709.261	714.651	722.401	748.487	CEP68
ENSG00000011566	0.125016	0.195743	0.517179	1304.39	1215.32	1289.52	1455.51	MAP4K3
ENSG00000011590	0.254628	0.541748	NA	32.6097	46.8075	51.7608	43.5408	ZBTB32
ENSG00000166971	-0.751781	4.42e-09	3.39e-07	712.318	657.813	415.212	398.087	AKTIP
ENSG00000167601	-0.466167	4.72e-09	3.6e-07	4856.8	4363.97	3528.74	3145.31	AXL
ENSG00000159720	-0.492926	4.79e-09	3.63e-07	2046.26	2038.64	1513.44	1390.2	ATP6V0D1
ENSG00000012171	0.706791	0.00294383	0.0346861	122.286	97.7943	192.415	165.87	SEMA3B
ENSG00000012174	0.0646482	0.519641	0.807882	928.357	906.06	947.448	970.338	MBTPS2
ENSG00000012211	0.169277	0.151467	0.459259	622.641	600.139	715.649	659.332	PRICKLE3
ENSG00000140931	-0.58661	5.22e-09	3.9e-07	1145.42	1179.38	791.04	757.818	CMTM3
ENSG00000138018	-0.370888	5.28e-09	3.93e-07	5920.7	5731.42	4424.42	4584.23	SELENOI
ENSG00000012817	0.166162	0.0717999	0.305193	1284.01	1173.53	1380.66	1374.65	KDM5D
ENSG00000012822	0.123685	0.148992	0.455606	1498.01	1466.08	1565.2	1662.84	CALCOCO1
ENSG00000106105	-0.362772	5.56e-09	4.11e-07	9411.97	9241.98	7525.57	6982.08	GARS
ENSG00000012983	0.0254507	0.727445	0.90539	2590.43	2660.51	2615.05	2729.59	MAP4K5
ENSG00000105186	-0.461776	5.71e-09	4.2e-07	2439.61	2358.77	1688.98	1793.47	ANKRD27
ENSG00000134049	-0.572539	5.75e-09	4.2e-07	1206.56	1196.94	818.046	798.248	IER3IP1
ENSG00000013288	0.00897033	0.916051	0.976299	1774.17	1706.8	1828.51	1674.25	MAN2B2
ENSG00000013297	0.382331	0.338256	NA	43.8193	35.9415	52.886	50.7976	CLDN11
ENSG00000108100	-0.465249	6.11e-09	4.44e-07	2621	2624.57	1996.17	1804.87	CCNY
ENSG00000109971	-0.348308	6.62e-09	4.77e-07	61792.3	59912	50077.4	45523	HSPA8
ENSG00000013374	0.0249573	0.790878	0.932235	1337	1379.99	1468.43	1297.93	NUB1
ENSG00000103489	-0.462249	6.73e-09	4.8e-07	2719.85	2486.65	1890.39	1886.77	XYLT1
ENSG00000013392	0.247613	0.338432	0.673496	107.001	102.809	137.279	111.962	RWDD2A
ENSG00000164080	-0.461887	7.71e-09	5.43e-07	2312.23	2202.46	1661.97	1615.16	RAD54L2
ENSG00000116199	-0.412917	7.83e-09	5.49e-07	3948.83	3693.62	2923.36	2815.64	FAM20B
ENSG00000196700	-0.586437	8.99e-09	6.26e-07	1085.29	1120.04	741.53	727.754	ZNF512B
ENSG00000158195	-0.346969	9.2e-09	6.37e-07	8596.73	8746.32	6996.71	6641.01	WASF2
ENSG00000049283	-0.524234	9.48e-09	6.53e-07	1539.79	1532.11	1107.23	1029.43	EPN3
ENSG00000176014	-0.346003	9.57e-09	6.54e-07	14195.4	14267.1	11643.9	10751.5	TUBB6
ENSG00000104738	-0.401551	1.09e-08	7.32e-07	5194.11	5028.47	4055.35	3684.38	MCM4
ENSG00000152056	-0.487753	1.08e-08	7.32e-07	1741.56	1735.22	1231.01	1248.17	AP1S3
ENSG00000013619	0.0750662	0.767579	0.922264	103.943	132.064	126.026	123.366	MAMLD1
ENSG00000198862	-0.418758	1.09e-08	7.32e-07	3192.69	3050.01	2290.98	2377.12	LTN1
ENSG00000014123	0.109237	0.17359	0.491891	1774.17	1714.33	1879.14	1882.62	UFL1
ENSG00000184792	-0.685862	1.14e-08	7.59e-07	780.594	824.983	524.359	474.802	OSBP2
ENSG00000014164	0.0581346	0.6428	0.867594	533.984	568.377	596.374	552.554	ZC3H3
ENSG00000188735	-0.589776	1.15e-08	7.63e-07	1065.93	1047.32	701.021	702.873	TMEM120B
ENSG00000014257	0.515655	0.382314	NA	16.3048	17.5528	22.5047	25.9172	ACPP
ENSG00000114738	-0.413677	1.64e-08	1.07e-06	3512.67	3623.4	2788.33	2570.98	MAPKAPK3
ENSG00000177084	-0.434311	1.74e-08	1.13e-06	2377.45	2349.57	1755.37	1742.67	POLE
ENSG00000014914	0.0347209	0.784007	0.930253	532.965	513.211	546.864	524.563	MTMR11
ENSG00000171467	-0.437916	1.85e-08	1.19e-06	2676.03	2499.19	1919.65	1899.21	ZNF318
ENSG00000015133	0.224884	0.0186894	0.13182	1021.09	979.615	1181.5	1155.91	CCDC88C
ENSG00000015153	0.089425	0.513086	0.803323	458.574	488.972	466.972	541.15	YAF2
ENSG00000134363	-0.337734	1.9e-08	1.22e-06	9164.34	9411.66	7535.7	7165.57	FST
ENSG00000103415	-0.414023	1.99e-08	1.26e-06	2995	2856.93	2190.83	2199.85	HMOX2
ENSG00000015479	0.266179	0.0566523	0.265313	447.364	560.855	574.995	639.635	MATR3
ENSG00000015532	0.150242	0.0645108	0.287015	1769.08	1709.31	1978.16	1881.59	XYLT2
ENSG00000141522	-0.434567	1.99e-08	1.26e-06	6963.19	7072.12	5628.42	4759.43	ARHGDIA
ENSG00000016082	0.226105	0.177091	0.49544	252.725	274.158	320.692	296.492	ISL1
ENSG00000016402	0.22342	0.348646	0.682681	115.153	136.243	139.529	154.466	IL20RA
ENSG00000016602	0.10932	0.555261	0.8245	206.868	230.694	236.299	236.364	CLCA4
ENSG00000125657	-0.905905	2.05e-08	1.29e-06	494.241	482.285	295.937	225.998	TNFSF9
ENSG00000168411	-0.460268	2.12e-08	1.33e-06	2384.58	2229.21	1729.49	1623.45	RFWD3
ENSG00000165271	-0.408372	3.09e-08	1.93e-06	3458.66	3449.55	2717.44	2489.08	NOL6
ENSG00000196924	-0.326205	3.58e-08	2.21e-06	106216	98798.2	84410.6	79113.7	FLNA
ENSG00000018189	0.159349	0.0815097	0.328381	1299.29	1356.58	1411.04	1555.03	RUFY3
ENSG00000018236	0.0647248	0.32374	0.659212	5060.62	4833.71	5311.11	5036.22	CNTN1
ENSG00000108509	-0.501835	3.79e-08	2.32e-06	1513.29	1634.92	1102.73	1121.69	CAMTA2
ENSG00000143476	-0.579619	3.79e-08	2.32e-06	1180.06	1187.74	849.552	736.047	DTL
ENSG00000011009	-0.477368	4.12e-08	2.51e-06	1741.56	1786.21	1310.9	1224.33	LYPLA2
ENSG00000167202	-0.484363	4.58e-08	2.77e-06	1782.32	1703.46	1197.25	1292.75	TBC1D2B
ENSG00000094804	-0.470422	4.67e-08	2.8e-06	1962.7	1873.97	1438.05	1331.11	CDC6
ENSG00000018869	0.109993	0.651954	0.871038	126.363	116.183	136.153	125.439	ZNF582
ENSG00000019144	0.202606	0.00690901	0.0650621	2844.18	2645.46	3254.18	3061.33	PHLDB1
ENSG00000162522	-0.342402	5.02e-08	3e-06	5580.33	5768.19	4485.19	4467.08	KIAA1522
ENSG00000019186	0.000740449	0.995901	0.999017	408.64	496.494	451.219	456.142	CYP24A1
ENSG00000019485	0.0105384	0.954363	0.986191	250.687	226.515	256.554	223.924	PRDM11
ENSG00000144677	-0.389656	5.17e-08	3.07e-06	3973.29	3692.78	2885.1	2963.89	CTDSPL
ENSG00000019582	0.873125	0.08312	NA	32.6097	15.8811	34.8823	52.871	CD74
ENSG00000088387	-0.35803	5.24e-08	3.07e-06	5292.96	5228.23	3975.45	4231.75	DOCK9
ENSG00000020129	0.10779	0.311472	0.647869	849.89	975.436	984.58	984.852	NCDN
ENSG00000136381	-0.428508	5.37e-08	3.12e-06	3175.37	2949.71	2176.2	2371.94	IREB2
ENSG00000113739	-0.63763	5.66e-08	3.26e-06	781.613	800.743	522.109	495.536	STC2
ENSG00000183696	-0.332664	5.64e-08	3.26e-06	7656.14	7418.99	6110.02	5860.39	UPP1
ENSG00000020577	0.166729	0.0297495	0.178278	2023.84	2060.37	2243.72	2340.84	SAMD4A
ENSG00000169230	-0.506395	6.03e-08	3.45e-06	2331.59	2016.9	1602.33	1457.58	PRELID1
ENSG00000065911	-0.341426	6.12e-08	3.49e-06	6589.19	6284.75	5153.57	5006.16	MTHFD2
ENSG00000021300	0.733629	0.382036	NA	5.09526	10.866	11.2523	15.5503	PLEKHB1
ENSG00000177731	-0.351395	6.23e-08	3.53e-06	16464.8	15986.4	13428.6	12009	FLII
ENSG00000021574	0.0321455	0.743115	0.912249	1053.7	1015.56	1091.48	1024.25	SPAST
ENSG00000135069	-0.377275	6.5e-08	3.67e-06	7103.82	6633.3	5539.53	5036.22	PSAT1
ENSG00000104332	-0.326472	6.82e-08	3.83e-06	7917.02	7726.59	6363.2	6112.3	SFRP1
ENSG00000021776	0.0121583	0.860628	0.957631	3231.42	3155.33	3274.43	3166.04	AQR
ENSG00000053371	-0.667206	6.92e-08	3.84e-06	971.157	982.958	690.894	541.15	AKR7A2
ENSG00000099385	-0.573775	6.93e-08	3.84e-06	984.405	976.271	669.515	647.929	BCL7C
ENSG00000177469	-0.319933	6.93e-08	3.84e-06	22273.4	22182.6	18557.4	17058.7	CAVIN1
ENSG00000111206	-0.53211	7.19e-08	3.97e-06	1473.55	1634.08	1138.74	1012.84	FOXM1
ENSG00000022567	0.132602	0.28281	0.619521	541.117	522.406	581.746	583.654	SLC45A4
ENSG00000164086	-0.390429	7.41e-08	4.05e-06	6828.67	7114.75	5668.93	4971.95	DUSP7
ENSG00000168610	-0.341203	8.06e-08	4.37e-06	7309.66	6916.65	5737.57	5491.33	STAT3
ENSG00000136699	-0.414288	8.34e-08	4.48e-06	2389.68	2502.53	1834.13	1838.04	SMPD4
ENSG00000023171	0.130943	0.725369	NA	52.9907	46.8075	56.2617	52.871	GRAMD1B
ENSG00000163539	-0.38917	8.37e-08	4.48e-06	3288.48	3207.15	2406.88	2551.28	CLASP2
ENSG00000165775	-0.618554	8.37e-08	4.48e-06	930.395	850.894	603.126	556.7	FUNDC2
ENSG00000186063	-0.392385	8.59e-08	4.55e-06	3697.12	3727.05	2961.62	2696.42	AIDA
ENSG00000176619	-0.370775	9.78e-08	5.16e-06	8489.73	8427.03	6955.08	6129.93	LMNB2
ENSG00000101152	-0.33688	9.98e-08	5.24e-06	5163.54	5106.2	4085.73	4045.15	DNAJC5
ENSG00000023445	0.47684	3.74e-05	0.00102284	622.641	575.064	868.681	797.212	BIRC3
ENSG00000051108	-0.320979	1.02e-07	5.33e-06	8980.91	8610.08	7164.37	6916.77	HERPUD1
ENSG00000008256	-0.38224	1.25e-07	6.48e-06	2903.28	2922.13	2249.34	2220.58	CYTH3
ENSG00000144455	-0.546991	1.26e-07	6.51e-06	1201.46	1113.35	760.659	822.092	SUMF1
ENSG00000137409	-0.391221	1.42e-07	7.3e-06	3900.93	3806.46	3093.27	2784.54	MTCH1
ENSG00000092964	-0.375841	1.65e-07	8.45e-06	3056.14	3118.55	2413.63	2346.02	DPYSL2
ENSG00000023839	0.422188	0.0815659	0.328492	101.905	122.034	146.281	154.466	ABCC2
ENSG00000023892	0.158034	0.169209	0.48536	708.242	659.485	797.791	727.754	DEF6
ENSG00000173207	-0.510694	1.77e-07	9.03e-06	1685.51	1694.27	1289.52	1084.37	CKS1B
ENSG00000023909	0.117045	0.190721	0.51126	1330.88	1262.97	1380.66	1430.63	GCLM
ENSG00000024048	0.00719394	0.919497	0.977549	3386.31	3211.33	3229.42	3398.26	UBR2
ENSG00000024422	0.0283698	0.626126	0.859136	8146.31	8170.42	8456.14	8185.67	EHD2
ENSG00000024526	0.104846	0.178954	0.497749	1999.38	1920.78	2126.69	2087.89	DEPDC1
ENSG00000024862	0.0190974	0.930754	0.980723	163.048	175.528	193.54	150.319	CCDC28A
ENSG00000025156	0.0418287	0.783719	0.930076	370.935	342.698	387.081	347.29	HSF2
ENSG00000130935	-0.410085	1.82e-07	9.25e-06	2564.96	2441.51	1937.65	1829.75	NOL11
ENSG00000025434	0.143788	0.515303	0.804585	139.61	169.677	178.912	163.796	NR1H3
ENSG00000025708	0.159859	0.0465278	0.236233	1732.39	1700.12	1947.78	1886.77	TYMP
ENSG00000115008	-0.308408	2.05e-07	1.04e-05	8350.12	8453.78	6915.69	6655.53	IL1A
ENSG00000111450	-0.526076	2.08e-07	1.05e-05	1177.01	1202.79	785.414	866.67	STX2
ENSG00000137076	-0.336297	2.21e-07	1.11e-05	17371.8	15581.1	13283.4	12814.5	TLN1
ENSG00000275832	-0.354913	2.21e-07	1.11e-05	4607.14	4414.95	3631.13	3423.14	ARHGAP23
ENSG00000180776	-0.383034	2.32e-07	1.15e-05	4090.48	3761.32	3104.52	2915.16	ZDHHC20
ENSG00000026036	0.0809672	0.68094	0.886734	192.601	187.23	203.667	198.007	RTEL1-TNFRSF6B
ENSG00000026103	0.098108	0.328675	0.663607	918.166	941.166	1023.96	967.228	FAS
ENSG00000026297	0.256701	0.234437	0.567817	140.629	157.14	181.163	175.2	RNASET2
ENSG00000026508	0.0683067	0.202902	0.526242	38864.6	40608	41160	42168.2	CD44
ENSG00000137710	-0.305104	2.42e-07	1.19e-05	9061.42	8754.68	7122.74	7295.16	RDX
ENSG00000026652	0.147571	0.255173	0.590144	548.25	523.241	546.864	638.599	AGPAT4
ENSG00000086544	-0.438608	2.52e-07	1.24e-05	1809.84	1760.3	1342.4	1291.71	ITPKC
ENSG00000112033	-0.405313	2.58e-07	1.26e-05	2280.64	2210.82	1677.72	1712.61	PPARD
ENSG00000085491	-0.358082	2.81e-07	1.37e-05	3983.48	3864.13	3150.66	2972.18	SLC25A24
ENSG00000027075	0.0278496	0.802124	0.936336	772.442	714.651	752.782	761.964	PRKCH
ENSG00000027697	0.067645	0.39572	0.719947	1772.13	1773.67	1849.89	1866.04	IFNGR1
ENSG00000159658	-0.323282	3.08e-07	1.5e-05	5337.8	5482.33	4289.39	4359.27	EFCAB14
ENSG00000027869	0.207472	0.361859	0.693195	133.496	132.9	154.157	153.43	SH2D2A
ENSG00000140526	-0.368295	3.43e-07	1.66e-05	3228.36	3192.94	2557.66	2417.55	ABHD2
ENSG00000167552	-0.324292	3.5e-07	1.69e-05	4954.63	5034.32	4012.59	3966.36	TUBA1A
ENSG00000028277	0.0996086	0.527358	0.811716	316.925	318.458	320.692	359.73	POU2F2
ENSG00000233016	-0.632798	3.72e-07	1.79e-05	753.08	682.053	460.221	464.435	SNHG7
ENSG00000117525	-0.259728	3.86e-07	1.84e-05	56840.7	56884.5	48083.5	46905.9	F3
ENSG00000166508	-0.400593	3.95e-07	1.88e-05	4165.89	4026.28	3327.32	2879.91	MCM7
ENSG00000089818	-0.559774	3.97e-07	1.88e-05	896.766	952.032	643.634	611.645	NECAP1
ENSG00000137814	-0.468727	4.17e-07	1.97e-05	1532.66	1451.03	1112.86	1042.91	HAUS2
ENSG00000029364	0.0328979	0.62851	0.859876	3301.73	3243.93	3375.7	3320.51	SLC39A9
ENSG00000029534	0.251268	0.565203	NA	43.8193	29.2547	46.1346	40.4308	ANK1
ENSG00000029639	0.0566219	0.662772	0.87671	519.717	514.047	505.23	569.141	TFB1M
ENSG00000029725	0.033868	0.656175	0.87273	2930.8	2658.84	2869.35	2849.85	RABEP1
ENSG00000029993	0.033863	0.69269	0.890664	1887.29	1859.76	2033.3	1803.83	HMGB3
ENSG00000253368	-0.387916	4.29e-07	2e-05	2596.55	2605.34	2052.43	1924.09	TRNP1
ENSG00000030110	0.0933315	0.256333	0.591369	1876.08	1871.47	2089.56	1909.58	BAK1
ENSG00000030419	0.0860784	0.261511	0.59657	2061.54	2075.41	2154.82	2236.13	IKZF2
ENSG00000030582	0.0562209	0.397408	0.721082	8182.99	7489.21	8387.5	7904.73	GRN
ENSG00000031003	0.00915807	0.934756	0.981553	911.033	847.551	816.92	950.641	FAM13B
ENSG00000076003	-0.461051	5.05e-07	2.34e-05	2651.57	2383.84	1968.04	1689.8	MCM6
ENSG00000129317	-0.420756	5.07e-07	2.34e-05	2158.35	2190.76	1541.57	1706.39	PUS7L
ENSG00000105221	-0.348743	5.49e-07	2.53e-05	3860.17	3990.34	3169.79	2997.06	AKT2
ENSG00000031823	0.0140916	0.881094	0.965057	1305.41	1394.2	1436.92	1291.71	RANBP3
ENSG00000032219	0.189077	0.130306	0.424075	655.251	739.726	719.025	871.853	ARID4A
ENSG00000032389	0.0344417	0.755343	0.918204	735.756	779.011	801.167	751.597	EIPR1
ENSG00000092445	-0.659761	5.63e-07	2.58e-05	621.622	587.602	380.329	384.611	TYRO3
ENSG00000032742	0.0141389	0.915928	0.976299	553.346	488.136	496.228	553.59	IFT88
ENSG00000108106	-0.545792	5.72e-07	2.61e-05	1632.52	1527.1	1208.5	956.861	UBE2S
ENSG00000033030	0.0375877	0.700096	0.894658	1059.81	1158.49	1165.74	1113.4	ZCCHC8
ENSG00000099904	-0.416238	6.42e-07	2.92e-05	1817.99	1792.9	1355.91	1349.77	ZDHHC8
ENSG00000146670	-0.558826	7.52e-07	3.41e-05	862.119	826.655	571.619	574.324	CDCA5
ENSG00000033122	0.452712	0.20936	NA	42.8002	55.166	61.8879	72.568	LRRC7
ENSG00000033170	0.02773	0.801942	0.936213	841.737	759.787	838.3	793.065	FUT8
ENSG00000164933	-0.455363	7.72e-07	3.49e-05	1425.65	1459.39	1020.59	1083.34	SLC25A32
ENSG00000033327	0.143119	0.37877	0.707359	276.163	305.085	312.815	329.666	GAB2
ENSG00000033627	0.104727	0.207372	0.531506	1759.9	1665.85	1792.5	1888.84	ATP6V0A1
ENSG00000033800	0.201692	0.0144969	0.112034	1626.41	1697.61	1858.89	1964.52	PIAS1
ENSG00000107263	-0.381694	7.76e-07	3.49e-05	2740.23	2686.42	2166.08	1999.77	RAPGEF1
ENSG00000122203	-0.37355	7.84e-07	3.5e-05	3307.84	3498.03	2742.2	2513.96	KIAA1191
ENSG00000120992	-0.330754	8.85e-07	3.92e-05	5193.09	4868.82	4068.85	3930.08	LYPLA1
ENSG00000034239	0.0123074	0.973335	NA	48.9145	60.1811	59.6374	50.7976	EFCAB1
ENSG00000137310	-0.540127	9.19e-07	4.06e-05	969.119	984.63	712.274	632.379	TCF19
ENSG00000113716	-0.370521	9.41e-07	4.14e-05	2724.95	2590.3	2047.93	2061.97	HMGXB3
ENSG00000034677	0.0647473	0.41856	0.735656	1846.52	1952.54	2014.17	1961.41	RNF19A
ENSG00000131737	-0.921411	1e-06	4.39e-05	297.563	291.711	160.909	150.319	KRT34
ENSG00000116237	-0.331203	1.09e-06	4.74e-05	4965.84	4895.57	4073.35	3766.28	ICMT
ENSG00000035115	0.0225417	0.767835	0.922264	2137.97	2196.61	2166.08	2237.17	SH3YL1
ENSG00000163814	-0.281414	1.1e-06	4.79e-05	9788	9532.86	8017.3	7878.82	CDCP1
ENSG00000013503	-0.481873	1.12e-06	4.83e-05	1185.16	1164.34	818.046	863.56	POLR3B
ENSG00000109089	-0.501027	1.18e-06	5.09e-05	1155.61	1093.29	827.047	761.964	CDR2L
ENSG00000100412	-0.4021	1.27e-06	5.46e-05	2305.1	2271	1824.01	1640.04	ACO2
ENSG00000162545	-0.360966	1.28e-06	5.47e-05	3235.49	3411.1	2683.68	2494.27	CAMK2N1
ENSG00000136943	-0.355692	1.32e-06	5.6e-05	3382.24	3167.03	2607.17	2509.82	CTSV
ENSG00000035720	0.862549	0.325181	NA	12.2286	3.3434	10.1271	17.6237	STAP1
ENSG00000035862	0.0367375	0.682281	0.886734	1424.64	1431.81	1535.95	1395.38	TIMP2
ENSG00000153561	-0.331469	1.33e-06	5.63e-05	3821.45	3678.57	2966.12	2992.91	RMND5A
ENSG00000142327	-0.454011	1.5e-06	6.34e-05	1672.27	1522.92	1216.38	1115.47	RNPEPL1
ENSG00000073008	-0.33391	1.56e-06	6.56e-05	4519.5	4641.47	3784.16	3486.38	PVR
ENSG00000109685	-0.316943	1.59e-06	6.67e-05	8178.92	7665.57	6595	6123.71	NSD2
ENSG00000036672	0.25766	0.389437	NA	80.5052	73.5547	82.1421	101.595	USP2
ENSG00000037042	0.237399	0.0499921	0.246851	559.46	555.004	627.881	685.25	TUBG2
ENSG00000037241	0.0604857	0.645312	0.868154	589.012	662.828	719.025	588.838	RPL26L1
ENSG00000171346	-0.340883	1.61e-06	6.71e-05	6769.57	6558.07	5582.29	4941.88	KRT15
ENSG00000053372	-0.389958	1.67e-06	6.94e-05	2166.51	2041.14	1593.33	1616.19	MRTO4
ENSG00000198218	-0.372744	1.69e-06	7e-05	2309.17	2363.78	1768.87	1840.12	QRICH1
ENSG00000147854	-0.369819	1.7e-06	7.04e-05	2695.39	2681.4	1995.04	2164.6	UHRF2
ENSG00000171608	-0.435408	1.81e-06	7.42e-05	1426.67	1504.53	1092.6	1076.08	PIK3CD
ENSG00000037965	0.370428	0.156468	0.467334	99.8672	124.541	120.4	170.017	HOXC8
ENSG00000013306	-0.329604	1.82e-06	7.44e-05	5206.34	4852.94	4113.86	3889.65	SLC25A39
ENSG00000134954	-0.298574	1.85e-06	7.56e-05	7295.4	6866.5	5780.33	5731.84	ETS1
ENSG00000068489	-0.362713	1.9e-06	7.73e-05	3482.1	3302.44	2762.45	2513.96	PRR11
ENSG00000241685	-0.300568	1.95e-06	7.9e-05	6795.04	6544.7	5550.78	5279.84	ARPC1A
ENSG00000038295	0.0494847	0.66514	0.878654	724.546	686.232	697.646	760.928	TLL1
ENSG00000100030	-0.284555	2.12e-06	8.48e-05	7144.58	6965.96	5776.95	5806.48	MAPK1
ENSG00000038382	0.0365181	0.556428	0.824801	10639.9	10407.2	10337.5	11246	TRIO
ENSG00000188807	-0.596283	2.13e-06	8.5e-05	694.994	729.696	501.855	441.628	TMEM201
ENSG00000138594	-0.263349	2.16e-06	8.55e-05	18399	18088.6	15536.1	14864	TMOD3
ENSG00000164284	-0.402117	2.2e-06	8.67e-05	1947.41	1840.54	1469.56	1396.42	GRPEL2
ENSG00000162493	-0.353527	2.32e-06	9.12e-05	2675.01	2597.82	2037.8	2087.89	PDPN
ENSG00000039139	0.342803	0.129966	0.423714	123.305	163.826	176.662	188.677	DNAH5
ENSG00000039319	0.0683969	0.383256	0.710692	2455.92	2301.09	2402.38	2582.39	ZFYVE16
ENSG00000278259	-0.34245	2.34e-06	9.18e-05	3184.54	3223.87	2606.04	2449.69	MYO19
ENSG00000083937	-0.375652	2.39e-06	9.33e-05	2534.38	2385.51	1953.41	1838.04	CHMP2B
ENSG00000039600	0.205531	0.436318	0.748262	104.962	96.9585	126.026	106.779	SOX30
ENSG00000100994	-0.263288	2.45e-06	9.55e-05	28004.6	28343.6	24193.7	22757.3	PYGB
ENSG00000156535	-0.280067	2.72e-06	0.000105334	9927.61	9473.51	7859.76	8115.18	CD109
ENSG00000132912	-0.338148	2.87e-06	0.000110535	2890.03	2954.73	2296.6	2327.36	DCTN4
ENSG00000040341	0.108599	0.266901	0.603347	965.043	962.898	1025.09	1053.27	STAU2
ENSG00000040487	0.0107736	0.948939	0.984445	293.487	276.666	303.813	270.575	PQLC2
ENSG00000040531	0.168837	0.136874	0.436206	818.299	862.596	860.805	1028.39	CTNS
ENSG00000184009	-0.269693	2.89e-06	0.000110887	107750	110564	94330.7	86763.4	ACTG1
ENSG00000040633	0.0370747	0.692743	0.890664	1215.73	1174.37	1271.52	1180.79	PHF23
ENSG00000040933	0.0193411	0.839242	0.95099	1454.19	1303.92	1334.53	1457.58	INPP4A
ENSG00000041353	0.260412	0.00895708	0.0792107	872.309	857.581	1031.84	1039.8	RAB27B
ENSG00000133065	-0.420978	3.13e-06	0.000119705	1470.49	1504.53	1137.61	1085.41	SLC41A1
ENSG00000123416	-0.329618	3.28e-06	0.000124839	17785.5	17282.8	15002.8	12904.7	TUBA1B
ENSG00000011304	-0.280936	3.34e-06	0.000126882	11109.7	11338.3	9559.99	8918.61	PTBP1
ENSG00000041880	0.323797	0.113498	0.395292	195.658	161.319	240.8	205.264	PARP3
ENSG00000041982	0.00322279	0.956417	0.986581	10528.9	10066.1	10120.4	10517.2	TNC
ENSG00000041988	0.00165862	0.993285	0.998238	260.877	197.26	223.922	233.254	THAP3
ENSG00000042062	0.253863	0.246387	0.579273	152.858	154.632	162.034	204.227	RIPOR3
ENSG00000129353	-0.304285	3.45e-06	0.000130714	7172.09	6988.53	5979.5	5489.25	SLC44A2
ENSG00000042286	0.121859	0.565571	0.829984	165.087	173.857	202.542	166.906	AIFM2
ENSG00000042317	0.241483	0.180282	0.498876	223.173	213.141	252.053	263.318	SPATA7
ENSG00000131148	-0.547382	3.59e-06	0.000135359	833.585	863.432	623.38	539.077	EMC8
ENSG00000115232	-0.732478	3.6e-06	0.0001356	419.85	419.596	236.299	268.502	ITGA4
ENSG00000166794	-0.339825	4.05e-06	0.000151426	4887.38	4814.49	4072.22	3595.23	PPIB
ENSG00000128872	-0.541491	4.08e-06	0.000152242	771.423	766.473	510.857	545.297	TMOD2
ENSG00000042781	0.346916	0.511556	NA	17.3239	33.434	38.258	26.9538	USH2A
ENSG00000026025	-0.293754	4.13e-06	0.000153681	6498.5	6314	5380.87	5071.47	VIM
ENSG00000043093	0.0877106	0.252657	0.586209	2558.84	2386.35	2696.06	2557.5	DCUN1D1
ENSG00000043143	0.1646	0.0592939	0.273435	1694.68	1595.64	1936.53	1750.96	JADE2
ENSG00000131165	-0.376689	4.4e-06	0.000162437	2527.25	2468.26	2033.3	1815.24	CHMP1A
ENSG00000043591	0.165734	0.846616	NA	11.2096	8.35849	15.7533	6.22012	ADRB1
ENSG00000044090	0.168946	0.0636405	0.283972	1351.26	1231.21	1452.68	1448.25	CUL7
ENSG00000180694	-0.399262	4.49e-06	0.000165544	1687.55	1673.37	1314.27	1234.69	TMEM64
ENSG00000087086	-0.31456	4.54e-06	0.000166797	8285.92	8045.05	6944.95	6187.98	FTL
ENSG00000149187	-0.270566	4.56e-06	0.000166992	7947.59	7759.18	6477.98	6541.49	CELF1
ENSG00000145990	-0.331446	4.7e-06	0.000171527	2844.18	2905.41	2283.1	2286.93	GFOD1
ENSG00000205250	-0.405083	4.81e-06	0.000174999	1885.25	1705.97	1361.53	1348.73	E2F4
ENSG00000110931	-0.379748	4.91e-06	0.000177843	2200.13	2130.58	1740.74	1588.2	CAMKK2
ENSG00000046651	0.118498	0.295317	0.632156	672.575	656.977	706.647	736.047	OFD1
ENSG00000046653	0.288555	0.392039	NA	56.0479	61.017	65.2636	77.7515	GPM6B
ENSG00000047056	0.176405	0.058821	0.272022	1175.99	1302.25	1377.29	1425.44	WDR37
ENSG00000047188	0.0875848	0.237755	0.570842	2569.03	2431.48	2622.92	2688.13	YTHDC2
ENSG00000197217	-0.344532	5.01e-06	0.000180753	2642.4	2591.13	2108.69	2013.24	ENTPD4
ENSG00000104635	-0.310059	5.03e-06	0.000180931	6272.27	5732.25	4912.77	4767.72	SLC39A14
ENSG00000122861	-0.274592	5.62e-06	0.000201112	21698.7	20109.7	17708.9	16851.3	PLAU
ENSG00000047346	0.353454	0.00318756	0.0367987	548.25	547.481	669.515	729.827	FAM214A
ENSG00000047365	0.109748	0.157972	0.469641	2342.8	2232.55	2379.87	2554.39	ARAP2
ENSG00000134324	-0.309718	5.77e-06	0.000205707	4457.34	4178.41	3487.1	3478.08	LPIN1
ENSG00000047457	2.25531	0.0024024	NA	8.15242	3.3434	23.6299	30.0639	CP
ENSG00000133275	-0.382886	5.92e-06	0.00021033	2257.2	2383.84	1880.27	1681.51	CSNK1G2
ENSG00000094916	-0.256555	5.95e-06	0.000210916	12493.6	12075.5	10373.5	10191.7	CBX5
ENSG00000135631	-0.336281	6.07e-06	0.00021473	3074.48	2931.32	2440.63	2315.96	RAB11FIP5
ENSG00000047621	0.127307	0.22208	0.552483	858.042	959.554	1004.83	982.779	C12orf4
ENSG00000047634	0.251068	0.0661084	0.291465	488.126	451.358	510.857	605.425	SCML1
ENSG00000097007	-0.328454	6.26e-06	0.000220749	2917.55	2869.47	2340.49	2268.27	ABL1
ENSG00000047662	0.103453	0.865215	NA	18.3429	20.0604	25.8804	15.5503	FAM184B
ENSG00000177119	-0.279451	6.44e-06	0.000226177	6462.83	6231.25	5172.7	5283.99	ANO6
ENSG00000047932	0.133238	0.0398514	0.215611	4240.28	4077.27	4551.57	4568.68	GOPC
ENSG00000047936	0.355564	0.280744	NA	66.2384	68.5396	66.3888	105.742	ROS1
ENSG00000162909	-0.262825	7.04e-06	0.000246573	27384	25425.7	22360.7	21651.2	CAPN2
ENSG00000184602	-0.507612	7.06e-06	0.000246862	1001.73	1040.63	780.913	657.259	SNN
ENSG00000247077	-0.35792	7.15e-06	0.000248997	2539.48	2586.95	2098.56	1903.36	PGAM5
ENSG00000165891	-0.402524	7.31e-06	0.000254006	1563.23	1553.01	1222	1136.21	E2F7
ENSG00000048342	0.00666576	0.952124	0.985499	761.232	763.966	730.277	801.358	CC2D2A
ENSG00000048392	0.016288	0.830685	0.947127	2367.26	2238.4	2305.61	2350.17	RRM2B
ENSG00000096060	-0.26626	7.44e-06	0.000257593	7215.91	7225.08	6058.26	5949.54	FKBP5
ENSG00000048471	0.041183	0.617859	0.854866	1800.67	1731.04	1871.27	1762.37	SNX29
ENSG00000068120	-0.358302	7.55e-06	0.000260991	2153.26	2107.17	1699.1	1624.49	COASY
ENSG00000166396	-0.273284	7.66e-06	0.000264027	8342.98	8226.42	7057.47	6653.45	SERPINB7
ENSG00000048649	0.0787722	0.317585	0.653773	2201.15	2252.61	2249.34	2453.84	RSF1
ENSG00000048707	0.109291	0.17381	0.492018	5336.78	5213.19	5181.71	6195.24	VPS13D
ENSG00000050165	-0.270184	7.79e-06	0.000267589	6511.75	6440.22	5336.99	5402.17	DKK3
ENSG00000128965	-0.699923	7.88e-06	0.000269948	457.555	404.551	268.931	261.245	CHAC1
ENSG00000048991	0.0570733	0.435044	0.747655	2448.78	2544.32	2597.04	2598.97	R3HDM1
ENSG00000062038	-0.262281	7.92e-06	0.000270679	19497.5	19178.6	16730	15518.2	CDH3
ENSG00000123505	-0.293398	8.08e-06	0.000273783	5864.65	5587.65	4802.5	4541.72	AMD1
ENSG00000144560	-0.411259	8.08e-06	0.000273783	1369.61	1436.82	1044.22	1066.75	VGLL4
ENSG00000049192	0.0110477	0.912341	0.975536	1710.99	1761.97	1560.7	1937.57	ADAMTS6
ENSG00000049239	0.120237	0.275303	0.612258	721.489	714.651	803.418	757.818	H6PD
ENSG00000135108	-0.407909	8.16e-06	0.000275784	1733.41	1558.86	1234.38	1245.06	FBXO21
ENSG00000137857	-0.311107	8.63e-06	0.000290713	3820.43	3834.04	2980.75	3187.81	DUOX1
ENSG00000049249	0.712899	0.396158	NA	10.1905	5.85094	15.7533	10.3669	TNFRSF9
ENSG00000135916	-0.67265	8.78e-06	0.000295084	437.174	466.404	295.937	271.612	ITM2C
ENSG00000125733	-0.339921	8.91e-06	0.000297632	2823.79	2844.39	2335.99	2143.87	TRIP10
ENSG00000090316	-0.336754	9.52e-06	0.000316349	2935.89	2725.7	2261.72	2219.55	MAEA
ENSG00000007047	-0.393312	9.63e-06	0.000319066	1563.23	1659.16	1202.88	1251.28	MARK4
ENSG00000049618	0.0891649	0.213169	0.540456	3212.05	3494.68	3571.49	3566.2	ARID1B
ENSG00000276043	-0.391399	9.66e-06	0.000319201	2828.89	2673.88	2274.1	1922.02	UHRF1
ENSG00000063245	-0.337329	9.92e-06	0.000324442	3146.83	3164.52	2626.3	2370.9	EPN1
ENSG00000049768	0.478583	0.384219	NA	20.3811	19.2245	29.2561	25.9172	FOXP3
ENSG00000049769	0.0927018	0.789305	NA	58.086	62.6887	73.1403	55.9811	PPP1R3F
ENSG00000049860	0.00253154	0.972809	0.991576	2971.56	2814.3	2992	2803.2	HEXB
ENSG00000049883	0.0583713	0.597117	0.845546	766.328	763.13	757.283	834.532	PTCD2
ENSG00000262919	-0.6677	9.92e-06	0.000324442	455.517	458.045	306.064	269.538	CCNQ
ENSG00000068878	-0.264196	1.01e-05	0.000330025	8888.18	8455.45	7221.76	7217.41	PSME4
ENSG00000114850	-0.2565	1.18e-05	0.00038048	21088.3	19639.1	17278	16813	SSR3
ENSG00000038358	-0.391536	1.24e-05	0.000398671	1759.9	1719.34	1398.67	1254.39	EDC4
ENSG00000197614	-0.312719	1.25e-05	0.00040113	2970.54	3045	2433.88	2410.3	MFAP5
ENSG00000154319	-0.619417	1.29e-05	0.000413125	514.622	504.853	347.698	316.189	FAM167A
ENSG00000050426	0.16733	0.110769	0.390771	800.975	819.132	881.059	938.201	LETMD1
ENSG00000050438	0.255214	0.387504	NA	69.2956	93.6151	95.6449	99.5219	SLC4A8
ENSG00000175203	-0.317721	1.41e-05	0.000447473	2785.07	2803.44	2277.48	2207.1	DCTN2
ENSG00000137941	-0.535091	1.42e-05	0.000450912	738.813	689.575	471.473	513.16	TTLL7
ENSG00000163216	-0.479837	1.43e-05	0.00045286	948.738	1064.04	751.657	693.543	SPRR2D
ENSG00000165704	-0.388152	1.46e-05	0.000459142	1822.07	1649.13	1343.53	1307.26	HPRT1
ENSG00000174231	-0.256637	1.52e-05	0.000479038	16855.1	15953.8	14101.4	13359.8	PRPF8
ENSG00000162413	-0.324254	1.57e-05	0.000489674	2738.19	2774.18	2269.6	2134.54	KLHL21
ENSG00000051341	0.0498604	0.604131	0.84859	1033.32	1033.95	1053.22	1086.45	POLQ
ENSG00000051382	0.0301426	0.701899	0.89534	2172.62	2026.93	2153.7	2132.46	PIK3CB
ENSG00000051523	0.0375937	0.733216	0.908035	859.061	891.015	966.577	831.422	CYBA
ENSG00000186432	-0.270767	1.57e-05	0.000489674	8617.11	8063.43	6790.79	7031.84	KPNA4
ENSG00000023516	-0.335124	1.59e-05	0.00049383	3900.93	3717.86	2829.97	3206.47	AKAP11
ENSG00000051825	0.0305376	0.7638	0.921046	1125.03	1031.44	1043.09	1156.94	MPHOSPH9
ENSG00000052126	0.0057891	0.945024	0.984093	1835.31	1987.65	1854.39	1985.25	PLEKHA5
ENSG00000052344	0.174425	0.0493335	0.244833	1725.26	1628.23	2007.42	1776.88	PRSS8
ENSG00000187735	-0.324345	1.66e-05	0.000513258	4240.28	3781.38	3244.05	3159.82	TCEA1
ENSG00000184216	-0.316125	1.66e-05	0.000513894	5441.74	5354.45	4617.96	4055.52	IRAK1
ENSG00000116584	-0.306184	1.76e-05	0.000540663	3227.34	3161.18	2636.42	2530.55	ARHGEF2
ENSG00000163235	-0.298321	1.77e-05	0.000544083	4481.79	4305.46	3700.9	3444.91	TGFA
ENSG00000052841	0.155737	0.0523965	0.253864	1865.89	2021.08	2149.2	2183.26	TTC17
ENSG00000052850	0.83327	0.190136	NA	10.1905	16.717	20.2542	27.9905	ALX4
ENSG00000117505	-0.303749	1.78e-05	0.000545323	4296.33	3972.79	3402.71	3294.59	DR1
ENSG00000029153	-0.287823	1.81e-05	0.000552009	8360.31	7546.88	6601.75	6425.38	ARNTL2
ENSG00000140553	-0.328502	1.85e-05	0.000562714	2829.91	2693.1	2270.72	2127.28	UNC45A
ENSG00000151572	-0.393968	2e-05	0.000605794	1347.19	1413.42	1044.22	1057.42	ANO4
ENSG00000053438	0.152282	0.467411	0.77191	155.915	190.574	187.914	198.007	NNAT
ENSG00000165280	-0.275867	1.99e-05	0.000605794	18948.3	17501	15689.1	14415.1	VCP
ENSG00000162735	-0.418861	2.02e-05	0.000609894	1156.62	1230.37	883.309	902.954	PEX19
ENSG00000053702	0.119203	0.646918	0.86896	99.8672	110.332	111.398	117.146	NRIP2
ENSG00000198951	-0.498739	2.02e-05	0.000609894	942.624	838.356	662.763	597.131	NAGA
ENSG00000053770	0.0403168	0.628602	0.859877	1653.92	1628.23	1641.72	1732.3	AP5M1
ENSG00000186185	-0.430726	2.14e-05	0.000641628	1220.83	1165.17	931.694	838.679	KIF18B
ENSG00000054116	0.0218839	0.78687	0.931309	2153.26	2159	2301.1	2078.56	TRAPPC3
ENSG00000153406	-0.462829	2.17e-05	0.000649586	950.776	889.343	675.141	659.332	NMRAL1
ENSG00000054148	0.0686863	0.473298	0.77579	1559.15	1563.87	1780.12	1496.97	PHPT1
ENSG00000164091	-0.284078	2.18e-05	0.000649586	5552.82	5389.55	4664.1	4322.98	WDR82
ENSG00000196141	-0.282138	2.18e-05	0.000649586	4654.01	4769.35	3981.08	3770.43	SPATS2L
ENSG00000168807	-0.348205	2.22e-05	0.000657012	2615.91	2383.01	1898.27	2025.68	SNTB2
ENSG00000131374	-0.316891	2.25e-05	0.000664262	3228.36	2998.19	2453.01	2542.99	TBC1D5
ENSG00000054282	0.0926007	0.435517	0.747763	609.393	600.975	623.38	666.589	SDCCAG8
ENSG00000054356	0.291526	0.699382	NA	10.1905	12.5377	11.2523	16.587	PTPRN
ENSG00000054392	0.116035	0.627362	0.859337	142.667	130.392	128.277	166.906	HHAT
ENSG00000085662	-0.369674	2.27e-05	0.000669118	2016.71	1863.94	1561.83	1440.99	AKR1B1
ENSG00000054598	0.066472	0.812677	0.939571	594.108	777.339	820.296	616.828	FOXC1
ENSG00000119969	-0.363085	2.33e-05	0.000683552	2009.57	1832.18	1494.31	1490.75	HELLS
ENSG00000054654	0.25805	0.191266	0.511848	3808.2	4212.68	4181.37	5410.47	SYNE2
ENSG00000054690	0.443669	8.37e-05	0.00204917	587.993	636.081	836.049	830.386	PLEKHH1
ENSG00000077232	-0.252788	2.52e-05	0.00073693	7793.71	7492.55	6425.09	6402.57	DNAJC10
ENSG00000147874	-0.332853	2.53e-05	0.000738202	2130.84	2089.62	1669.85	1680.47	HAUS6
ENSG00000054967	0.147748	0.22439	0.555866	573.727	540.794	623.38	610.608	RELT
ENSG00000054983	0.0202915	0.896231	0.968665	330.173	331.832	320.692	350.4	GALC
ENSG00000136643	-0.41588	2.57e-05	0.000748658	1177.01	1157.65	846.176	902.954	RPS6KC1
ENSG00000168453	-0.348702	2.67e-05	0.000770901	1822.07	1859.76	1423.42	1467.95	HR
ENSG00000163346	-0.532673	2.69e-05	0.000776565	702.127	652.798	492.853	443.702	PBXIP1
ENSG00000140519	-0.348453	2.7e-05	0.000776687	2270.45	2341.21	1909.52	1714.68	RHCG
ENSG00000055163	0.535949	0.0158214	0.118152	121.267	129.557	187.914	176.237	CYFIP2
ENSG00000055208	0.0539836	0.449111	0.759294	3554.46	3749.62	3932.7	3653.28	TAB2
ENSG00000097046	-0.540726	2.82e-05	0.000806417	633.851	644.439	465.847	413.638	CDC7
ENSG00000055332	0.0178285	0.759772	0.918788	9107.27	8731.28	9036.76	9021.24	EIF2AK2
ENSG00000182307	-0.433113	2.86e-05	0.000815782	1100.58	1043.14	822.547	765.074	C8orf33
ENSG00000055609	0.308004	0.0305623	0.181306	4673.38	4908.94	5358.37	6504.17	KMT2C
ENSG00000055732	0.0397313	0.807993	0.937446	336.287	286.696	325.193	314.116	MCOLN3
ENSG00000072110	-0.233845	2.88e-05	0.000821345	48550.7	47808	42375.2	39566.2	ACTN1
ENSG00000198856	-0.294909	2.98e-05	0.000846002	3285.43	3350.08	2762.45	2647.7	OSTC
ENSG00000055955	0.34606	0.688227	NA	8.15242	12.5377	4.50094	21.7704	ITIH4
ENSG00000116191	-0.333722	3.03e-05	0.000855671	2402.93	2225.87	1831.88	1839.08	RALGPS2
ENSG00000185479	-0.246266	3.03e-05	0.000855671	31952.4	34090.1	28677.7	27005.7	KRT6B
ENSG00000056277	0.0186844	0.906052	0.972564	323.04	318.458	308.314	341.07	ZNF280C
ENSG00000056558	0.169121	0.37105	0.701543	231.325	194.753	238.55	239.475	TRAF1
ENSG00000056586	0.0255676	0.707645	0.896637	4533.77	4224.38	4369.29	4541.72	RC3H2
ENSG00000056736	0.116892	0.692275	NA	79.4861	81.9132	92.2692	82.9349	IL17RB
ENSG00000056972	0.0829139	0.317699	0.653898	2166.51	2437.34	2512.65	2367.79	TRAF3IP2
ENSG00000057019	0.0110315	0.836292	0.949846	45644.4	44008.3	44427.6	45909.6	DCBLD2
ENSG00000057149	0.0536196	0.640847	0.866463	674.613	745.577	759.533	716.35	SERPINB3
ENSG00000115112	-0.306521	3.08e-05	0.000868629	2676.03	2648.8	2161.58	2143.87	TFCP2L1
ENSG00000146223	-0.275143	3.11e-05	0.000872605	7649.01	7275.23	6420.59	5912.22	RPL7L1
ENSG00000057468	0.0721623	0.908673	NA	17.3239	17.5528	18.0038	18.6604	MSH4
ENSG00000101057	-0.37113	3.36e-05	0.000936449	2433.5	2251.78	1943.28	1679.43	MYBL2
ENSG00000119396	-0.263825	3.59e-05	0.000994652	5107.49	5035.15	4291.65	4156.07	RAB14
ENSG00000135842	-0.329957	3.6e-05	0.000994734	3656.36	3278.2	2874.97	2640.44	FAM129A
ENSG00000147065	-0.23502	3.62e-05	0.000998503	34434.8	33749.1	29994.3	27940.8	MSN
ENSG00000057757	0.013819	0.888921	0.96727	1108.73	1070.72	1156.74	1043.94	PITHD1
ENSG00000057935	0.0135629	0.886915	0.966657	1095.48	1150.96	1106.11	1162.13	MTA3
ENSG00000176170	-0.397073	3.64e-05	0.00100224	1698.76	1527.93	1290.64	1159.02	SPHK1
ENSG00000116062	-0.320548	3.67e-05	0.00100692	3432.17	3070.07	2574.54	2629.04	MSH6
ENSG00000078668	-0.298106	3.78e-05	0.00102952	3823.49	3736.24	3210.29	2939.01	VDAC3
ENSG00000174775	-0.377658	3.9e-05	0.00105941	1618.26	1593.13	1306.4	1166.27	HRAS
ENSG00000171388	-0.744456	3.95e-05	0.0010716	313.868	318.458	204.793	173.127	APLN
ENSG00000100297	-0.346039	4.03e-05	0.00109012	2612.85	2487.49	2136.82	1876.4	MCM5
ENSG00000058335	1.32668	0.0460386	NA	10.1905	9.19434	23.6299	24.8805	RASGRF1
ENSG00000058453	0.166614	0.151743	0.459752	668.499	611.006	725.776	709.093	CROCC
ENSG00000058600	0.0107906	0.898438	0.969511	1740.54	1799.58	1863.39	1705.35	POLR3E
ENSG00000108953	-0.251713	4.06e-05	0.00109418	27212.8	27528.7	24148.7	21831.6	YWHAE
ENSG00000090054	-0.305108	4.45e-05	0.00118945	2738.19	2633.76	2206.59	2140.76	SPTLC1
ENSG00000177494	-0.286661	4.76e-05	0.00126733	5793.31	5268.36	4656.22	4410.06	ZBED2
ENSG00000058799	0.0655573	0.577127	0.834091	603.279	618.528	642.509	636.525	YIPF1
ENSG00000167130	-0.556255	4.91e-05	0.00129429	551.307	601.811	416.337	369.06	DOLPP1
ENSG00000120896	-0.353937	5.07e-05	0.0013285	1792.51	1766.15	1458.3	1326.96	SORBS3
ENSG00000059145	0.157451	0.359717	0.691396	248.649	245.74	273.432	277.832	UNKL
ENSG00000059377	0.207421	0.531691	NA	57.0669	66.8679	69.7646	73.6047	TBXAS1
ENSG00000059378	0.105719	0.188196	0.509517	1836.33	1972.6	2051.3	2049.53	PARP12
ENSG00000139734	-0.306461	5.17e-05	0.00135347	2489.55	2484.98	2051.3	1971.78	DIAPH3
ENSG00000059588	0.10719	0.250903	0.583367	1339.04	1209.47	1346.91	1395.38	TARBP1
ENSG00000133597	-0.564317	5.35e-05	0.00139657	553.346	509.868	373.578	345.217	ADCK2
ENSG00000059728	0.318661	0.00100338	0.0151587	997.653	940.33	1180.37	1234.69	MXD1
ENSG00000099875	-0.26866	5.54e-05	0.00144305	7108.91	7020.29	6151.66	5578.41	MKNK2
ENSG00000059769	0.0939527	0.560772	0.826927	293.487	356.072	344.322	350.4	DNAJC25
ENSG00000059804	0.284515	0.00710143	0.0663617	939.567	908.568	1210.75	1040.83	SLC2A3
ENSG00000059915	0.464421	0.142242	NA	64.2003	59.3453	81.0169	89.155	PSD
ENSG00000105447	-0.342031	5.71e-05	0.00147862	1897.48	1796.24	1494.31	1419.22	GRWD1
ENSG00000146918	-0.369885	6.25e-05	0.00161264	1927.03	1785.37	1530.32	1342.51	NCAPG2
ENSG00000149782	-0.27887	6.31e-05	0.0016224	5300.09	5147.99	4515.57	4096.98	PLCB3
ENSG00000060237	0.186868	0.00110621	0.016332	10236.4	10431.4	11520.2	12005.9	WNK1
ENSG00000060339	0.0904763	0.21145	0.537776	3027.61	3258.14	3413.96	3282.15	CCAR1
ENSG00000120162	-0.267178	6.33e-05	0.00162446	3827.56	3848.25	3197.92	3180.55	MOB3B
ENSG00000060558	0.0389079	0.635188	0.863751	2799.34	2865.29	3123.65	2698.49	GNA15
ENSG00000060642	0.0967269	0.426276	0.740835	550.288	576.736	609.877	596.095	PIGV
ENSG00000060656	0.0255947	0.807415	0.937446	1022.11	945.345	1058.85	943.384	PTPRU
ENSG00000144354	-0.370912	6.49e-05	0.00165828	1697.74	1639.94	1375.04	1206.7	CDCA7
ENSG00000060749	0.0350997	0.590736	0.843069	4731.46	4770.19	4719.23	5015.49	QSER1
ENSG00000060762	0.0193168	0.899814	0.970322	347.497	366.938	387.081	337.96	MPC1
ENSG00000126822	-0.259979	6.52e-05	0.00165881	5413.21	5524.12	4426.67	4706.56	PLEKHG3
ENSG00000135720	-0.25941	6.53e-05	0.00165881	4547.01	4450.9	3727.9	3788.05	DYNC1LI2
ENSG00000061273	0.0155625	0.812601	0.939571	3833.68	3852.43	3928.19	3841.96	HDAC7
ENSG00000166986	-0.265245	6.52e-05	0.00165881	7272.98	6650.85	5873.73	5709.03	MARS
ENSG00000179933	-0.382583	7.02e-05	0.00176978	1416.48	1290.55	1016.09	1058.46	C14orf119
ENSG00000123064	-0.332601	7.21e-05	0.00180514	2129.82	1964.24	1657.47	1592.35	DDX54
ENSG00000198792	-0.28673	7.2e-05	0.00180514	3489.24	3559.88	3003.25	2777.28	TMEM184B
ENSG00000061936	0.067567	0.438153	0.749618	1337	1366.61	1416.67	1417.15	SFSWAP
ENSG00000169738	-0.511542	7.24e-05	0.00181046	764.289	649.455	507.481	483.096	DCXR
ENSG00000061987	0.0574979	0.417909	0.735411	2666.86	2693.1	2775.95	2802.16	MON2
ENSG00000167106	-0.48753	7.4e-05	0.00184625	669.518	740.562	500.729	505.903	FAM102A
ENSG00000062194	0.0279166	0.711049	0.898109	2764.69	2551.85	2682.56	2734.78	GPBP1
ENSG00000062282	0.046736	0.859356	0.957458	97.8291	129.557	124.901	110.925	DGAT2
ENSG00000062370	0.0843623	0.660495	0.876277	227.249	211.47	208.168	256.061	ZNF112
ENSG00000122490	-0.362571	7.45e-05	0.001854	1472.53	1386.67	1106.11	1116.51	PQLC1
ENSG00000067798	-0.406198	8.24e-05	0.00202981	1056.76	1080.75	770.786	841.789	NAV3
ENSG00000197822	-0.541708	8.24e-05	0.00202981	536.022	519.062	351.073	373.207	OCLN
ENSG00000099814	-0.251706	8.33e-05	0.00204888	5040.23	5109.54	4340.03	4186.14	CEP170B
ENSG00000170525	-0.388862	8.37e-05	0.00204917	1217.77	1171.02	947.448	877.037	PFKFB3
ENSG00000062725	0.00744331	0.926572	0.979331	1888.3	1806.27	1825.13	1886.77	APPBP2
ENSG00000123684	-0.2808	9.2e-05	0.0022491	3886.67	3604.18	3029.13	3133.9	LPGAT1
ENSG00000063015	0.316997	0.703144	NA	8.15242	10.0302	12.3776	10.3669	SEZ6
ENSG00000132603	-0.340071	9.24e-05	0.00225387	1688.57	1755.28	1408.79	1313.48	NIP7
ENSG00000063169	0.279023	0.0666369	0.293053	346.478	337.683	450.094	380.464	BICRA
ENSG00000122390	-0.429176	9.32e-05	0.00225897	935.49	1043.98	762.909	709.093	NAA60
ENSG00000138376	-0.449705	9.3e-05	0.00225897	932.433	900.209	724.651	617.865	BARD1
ENSG00000063180	0.453231	0.109774	NA	79.4861	79.4056	119.275	98.4852	CA11
ENSG00000063241	0.0805819	0.479842	0.779703	737.794	719.666	818.046	723.607	ISOC2
ENSG00000063244	0.018225	0.816855	0.941325	4625.48	4760.16	5134.45	4373.78	U2AF2
ENSG00000109084	-0.331996	9.65e-05	0.00233603	1708.95	1665.85	1355.91	1324.88	TMEM97
ENSG00000093009	-0.514953	9.69e-05	0.00233939	704.165	641.932	510.857	431.261	CDC45
ENSG00000063438	0.437971	0.575514	NA	8.15242	11.7019	14.6281	12.4402	AHRR
ENSG00000039560	-0.254994	9.93e-05	0.00238759	4804.83	4592.15	3958.58	3914.53	RAI14
ENSG00000110108	-0.400981	9.95e-05	0.00238869	1410.37	1509.54	1205.13	1008.7	TMEM109
ENSG00000235162	-0.317731	9.99e-05	0.00239237	2243.95	2279.36	1901.65	1729.19	C12orf75
ENSG00000063761	0.206514	0.261714	0.59657	212.982	207.291	246.426	238.438	ADCK1
ENSG00000063854	0.184029	0.187466	0.508842	435.135	415.417	516.483	449.922	HAGH
ENSG00000025770	-0.41366	0.000104063	0.00248347	1037.4	967.077	779.788	724.644	NCAPH2
ENSG00000064012	0.0907197	0.364253	0.694725	973.195	926.121	1032.97	988.999	CASP8
ENSG00000064042	0.111258	0.530901	0.812733	236.42	232.366	255.428	250.878	LIMCH1
ENSG00000100207	-0.251156	0.000106565	0.00253821	5745.42	5403.76	4705.73	4659.9	TCF20
ENSG00000064115	0.0521715	0.383114	0.710692	7428.89	7647.18	7964.41	7669.4	TM7SF3
ENSG00000064195	0.487817	0.0465519	0.236247	100.886	117.019	166.535	139.953	DLX3
ENSG00000064199	0.127131	0.488545	0.786232	212.982	249.083	262.18	243.621	SPA17
ENSG00000064225	0.520023	0.0957888	0.362215	318.963	359.415	385.955	586.764	ST3GAL6
ENSG00000064270	0.236716	0.452525	0.761582	280.239	330.16	286.935	432.298	ATP2C2
ENSG00000166340	-0.304618	0.000109139	0.00259444	2294.91	2393.04	1951.16	1846.34	TPP1
ENSG00000161981	-0.495345	0.000109619	0.00260078	687.861	641.932	500.729	442.665	SNRNP25
ENSG00000111981	-0.83316	0.000110816	0.00262409	259.858	229.023	117.024	156.54	ULBP1
ENSG00000170632	-0.349422	0.000117062	0.00276125	1651.88	1656.65	1372.79	1225.36	ARMC10
ENSG00000104884	-0.34097	0.000117834	0.0027741	1811.88	1648.29	1377.29	1352.88	ERCC2
ENSG00000130402	-0.225497	0.000118108	0.00277519	32451.7	33400.5	29294.4	27032.6	ACTN4
ENSG00000128272	-0.294246	0.000118585	0.00278105	12033	10362	9555.49	8705.05	ATF4
ENSG00000198952	-0.263221	0.00011928	0.00278444	3660.44	3578.27	3052.76	2978.4	SMG5
ENSG00000064547	0.0983994	0.483698	0.782633	400.488	392.013	424.213	424.005	LPAR2
ENSG00000064601	0.129525	0.158111	0.469771	1272.8	1414.26	1492.06	1450.32	CTSA
ENSG00000184840	-0.270122	0.000120952	0.00281491	5235.89	4798.61	4265.76	4053.44	TMED9
ENSG00000143933	-0.25644	0.000121444	0.00281939	14373.7	12846.2	11669.8	11114.3	CALM2
ENSG00000187231	-0.356676	0.000121607	0.00281939	1607.05	1532.11	1157.87	1291.71	SESTD1
ENSG00000171552	-0.34382	0.000122729	0.00283999	1669.21	1863.94	1405.42	1380.87	BCL2L1
ENSG00000064687	0.167376	0.0345314	0.195949	1983.08	1863.94	2181.83	2136.61	ABCA7
ENSG00000138443	-0.346293	0.000127978	0.00295027	1796.59	1675.88	1297.4	1431.66	ABI2
ENSG00000141985	-0.285611	0.00013212	0.00304001	2682.15	2688.09	2261.72	2144.9	SH3GL1
ENSG00000064763	0.0175318	0.904747	0.972202	396.411	364.43	383.705	385.647	FAR2
ENSG00000110046	-0.396373	0.000132596	0.0030452	985.424	983.794	737.029	758.854	ATG2A
ENSG00000162458	-0.255055	0.000132905	0.00304656	4545.99	4615.56	3951.82	3726.89	FBLIM1
ENSG00000198668	-0.235722	0.000133602	0.0030568	14579.6	13795.7	12483.4	11614	CALM1
ENSG00000064961	0.0527026	0.581789	0.836196	1401.2	1478.62	1604.58	1385.01	HMG20B
ENSG00000064989	0.0142773	0.961768	NA	76.4289	92.7792	81.0169	90.1917	CALCRL
ENSG00000064995	0.0914501	0.431231	0.74467	741.87	661.156	722.401	770.258	TAF11
ENSG00000101367	-0.256982	0.000135433	0.00309289	7878.3	7827.72	6931.45	6213.9	MAPRE1
ENSG00000067064	-0.243145	0.000136619	0.00310833	7990.39	7383.89	6509.48	6477.22	IDI1
ENSG00000065029	0.320341	0.0200818	0.138438	383.164	410.402	513.107	478.949	ZNF76
ENSG00000127220	-0.491695	0.000136403	0.00310833	601.241	622.707	452.344	418.821	ABHD8
ENSG00000196584	-0.481708	0.000136973	0.00311059	624.679	626.887	459.096	437.482	XRCC2
ENSG00000013810	-0.315015	0.000138154	0.00313157	2300	2278.52	1941.03	1740.6	TACC3
ENSG00000100280	-0.267954	0.000139342	0.00315144	4812.99	4507.73	4005.84	3734.14	AP1B1
ENSG00000179981	-0.506642	0.000139547	0.00315144	550.288	565.034	385.955	399.124	TSHZ1
ENSG00000272325	-0.344525	0.000140173	0.00315972	1672.27	1708.48	1408.79	1255.43	NUDT3
ENSG00000154359	-0.567218	0.00014561	0.00327623	463.669	440.492	289.185	320.336	LONRF1
ENSG00000065243	0.0234845	0.726633	0.905164	4279	4095.66	4150.99	4358.23	PKN2
ENSG00000065268	0.0533407	0.610632	0.852004	1153.57	1090.78	1262.51	1066.75	WDR18
ENSG00000179051	-0.246929	0.000147477	0.00331213	13160	12926.4	11598.9	10385.5	RCC2
ENSG00000065320	0.487379	0.224414	NA	32.6097	46.8075	50.6356	61.1645	NTN1
ENSG00000143621	-0.274516	0.000150195	0.0033485	5106.47	4929	4385.04	3912.45	ILF2
ENSG00000065357	0.0251677	0.684089	0.887505	6700.27	6434.36	6545.49	6817.25	DGKA
ENSG00000065361	0.305628	0.000398998	0.00736932	1413.43	1374.97	1783.5	1662.84	ERBB3
ENSG00000188725	-0.306107	0.000150174	0.0033485	2303.06	2210.82	1893.77	1757.18	SMIM15
ENSG00000198055	-0.361618	0.000155037	0.00345015	1523.48	1372.46	1158.99	1093.7	GRK6
ENSG00000074800	-0.244558	0.000157131	0.00349036	54025.1	53622.2	48339	42525.9	ENO1
ENSG00000065491	0.269991	0.0136321	0.106978	700.089	672.022	816.92	836.606	TBC1D22B
ENSG00000065518	0.142306	0.171059	0.487841	1008.86	1130.9	1253.51	1111.33	NDUFB4
ENSG00000179820	-0.270304	0.000157814	0.00349918	3335.36	3369.31	2869.35	2691.24	MYADM
ENSG00000138180	-0.341865	0.000160098	0.00353608	1900.53	1904.06	1610.21	1393.31	CEP55
ENSG00000173141	-0.573581	0.000160349	0.00353608	460.612	413.745	290.311	296.492	MRPL57
ENSG00000176095	-0.321525	0.000165767	0.0036424	1659.02	1653.31	1344.66	1306.22	IP6K1
ENSG00000132170	-0.901994	0.000169666	0.00372136	173.239	177.2	90.0188	97.4485	PPARG
ENSG00000166847	-0.25099	0.000172091	0.00376778	3833.68	3856.61	3255.3	3207.51	DCTN5
ENSG00000182963	-0.308299	0.000174318	0.00380288	3317.02	2885.35	2466.51	2538.84	GJC1
ENSG00000065618	0.0416881	0.445057	0.755621	61254.2	60528.8	64611	60743.6	COL17A1
ENSG00000159111	-0.416862	0.000175679	0.00382572	902.881	844.207	670.64	637.562	MRPL10
ENSG00000065665	0.0563083	0.720946	0.903219	305.716	342.698	330.819	344.18	SEC61A2
ENSG00000065675	0.135667	0.362979	0.694031	343.421	341.862	369.077	383.574	PRKCQ
ENSG00000065717	0.105624	0.855785	NA	16.3048	26.7472	27.0056	19.697	TLE2
ENSG00000065802	0.124723	0.178726	0.497749	1486.8	1325.66	1578.7	1485.57	ASB1
ENSG00000162430	-0.297129	0.000177408	0.00385648	2860.48	3101	2534.03	2321.14	SELENON
ENSG00000118680	-0.244451	0.000178838	0.00387631	14419.6	12954.8	11762.1	11342.4	MYL12B
ENSG00000132763	-0.454173	0.000178956	0.00387631	673.594	683.724	499.604	491.389	MMACHC
ENSG00000101849	-0.487343	0.00018003	0.00389267	704.165	640.26	514.232	444.738	TBL1X
ENSG00000007202	-0.228565	0.000182537	0.00393989	9509.8	8996.24	8052.18	7740.94	KIAA0100
ENSG00000044115	-0.214785	0.000184629	0.003978	17270.9	16574.9	14929.6	14233.7	CTNNA1
ENSG00000065970	0.0551036	0.639334	0.865528	877.404	879.313	1013.84	812.762	FOXJ2
ENSG00000065978	0.0276022	0.697875	0.893219	17964.9	19756.1	20428.6	18026.9	YBX1
ENSG00000065989	0.0627058	0.915138	NA	20.3811	20.0604	23.6299	18.6604	PDE4A
ENSG00000129195	-0.618453	0.000186746	0.00400945	371.954	366.938	258.804	222.888	PIMREG
ENSG00000108829	-0.271222	0.000187788	0.00402473	8883.08	8453.78	7681.98	6684.55	LRRC59
ENSG00000006125	-0.225895	0.000192779	0.00411004	16649.3	15358.7	13879.8	13486.3	AP2B1
ENSG00000151725	-0.354559	0.000199614	0.00424833	1559.15	1401.72	1193.87	1120.66	CENPU
ENSG00000066135	0.0964496	0.166453	0.481683	3102	3007.38	3211.42	3318.43	KDM4A
ENSG00000066136	0.174448	0.0816612	0.328666	993.576	970.421	1164.62	1052.24	NFYC
ENSG00000066230	0.0757368	0.692591	0.890661	195.658	218.157	212.669	223.924	SLC9A3
ENSG00000066248	0.924659	0.146512	NA	11.2096	16.717	16.8785	36.284	NGEF
ENSG00000144730	-0.585968	0.00020399	0.00433389	428.002	400.372	295.937	256.061	IL17RD
ENSG00000065000	-0.216679	0.000207035	0.00438332	8475.46	8346.79	7323.03	7153.13	AP3D1
ENSG00000165609	-0.301126	0.000209803	0.00443422	2427.38	2305.27	2004.04	1837.01	NUDT5
ENSG00000213859	-0.401053	0.000212694	0.00448666	974.214	954.539	770.786	690.433	KCTD11
ENSG00000138031	-0.326041	0.000214227	0.00449655	1872	1749.43	1505.56	1382.94	ADCY3
ENSG00000121900	-0.319316	0.000215913	0.00452417	1744.62	1741.91	1452.68	1342.51	TMEM54
ENSG00000167325	-0.27663	0.000217068	0.00454056	3526.94	3284.05	2907.61	2714.04	RRM1
ENSG00000132341	-0.231529	0.000217543	0.0045427	16682.9	15618.7	14277	13234.3	RAN
ENSG00000162434	-0.244947	0.000222353	0.0046352	6829.69	6253.82	5470.89	5565.97	JAK1
ENSG00000168724	-0.281892	0.00022451	0.00466422	2717.81	2641.28	2281.98	2126.24	DNAJC21
ENSG00000066651	0.0630177	0.636837	0.864274	489.145	448.015	493.978	484.132	TRMT11
ENSG00000066654	0.12693	0.101043	0.371485	2167.52	2123.06	2419.25	2266.2	THUMPD1
ENSG00000173545	-0.443944	0.000224286	0.00466422	868.233	795.728	658.262	564.994	ZNF622
ENSG00000228716	-0.318944	0.000226647	0.00470061	1874.04	1763.64	1508.94	1406.78	DHFR
ENSG00000066739	0.110864	0.193045	0.513818	1508.2	1502.86	1576.45	1674.25	ATG2B
ENSG00000066777	0.103736	0.101103	0.371594	4625.48	4631.44	4892.52	5053.85	ARFGEF1
ENSG00000066827	0.0740572	0.615235	0.853463	386.221	418.76	457.971	390.831	ZFAT
ENSG00000125977	-0.245297	0.000233347	0.00483136	6143.87	5802.46	5204.21	4873.46	EIF2S2
ENSG00000066923	0.153907	0.598158	NA	77.448	85.2566	90.0188	91.2284	STAG3
ENSG00000065809	-0.402924	0.000235277	0.00486306	951.795	871.79	689.769	688.36	FAM107B
ENSG00000066933	0.143577	0.108721	0.387337	2303.06	2105.5	2247.09	2618.67	MYO9A
ENSG00000067048	0.345703	2.16e-06	8.55e-05	2547.63	2393.04	3158.53	3117.32	DDX3Y
ENSG00000131236	-0.215633	0.000236246	0.00487481	33015.3	33376.3	29808.6	27368.5	CAP1
ENSG00000130119	-0.342975	0.000238175	0.00488981	1401.2	1327.33	1101.6	1049.13	GNL3L
ENSG00000067066	0.219656	0.000924861	0.0141514	3699.16	3747.95	4237.63	4433.91	SP100
ENSG00000067082	0.177813	0.000911278	0.0140139	21327.8	20597	23633.3	23787.8	KLF6
ENSG00000067113	0.031049	0.872634	0.960882	195.658	217.321	202.542	219.777	PLPP1
ENSG00000084652	-0.261399	0.000239141	0.00490139	3775.59	3812.31	3294.69	3037.49	TXLNA
ENSG00000183688	-0.363677	0.000240501	0.00492099	1091.41	1127.56	872.057	853.193	RFLNB
ENSG00000117602	-0.285424	0.000241604	0.00493528	2476.3	2374.65	2042.3	1937.57	RCAN3
ENSG00000067182	0.0373278	0.583444	0.837169	4431.86	4491.02	4766.49	4392.44	TNFRSF1A
ENSG00000125835	-0.280209	0.000243206	0.0049597	4178.12	3864.97	3482.6	3140.12	SNRPB
ENSG00000131408	-0.415336	0.000244543	0.00497864	1169.87	1086.6	930.569	761.964	NR1H2
ENSG00000067221	0.106445	0.53086	0.812733	253.744	283.353	281.309	297.529	STOML1
ENSG00000067225	0.0218165	0.709066	0.897501	70441	68532.9	73618.5	67473.8	PKM
ENSG00000123159	-0.241935	0.000251651	0.00509329	7092.61	6756.17	6087.52	5622.99	GIPC1
ENSG00000168792	-0.543724	0.000254508	0.00512165	443.288	473.09	331.944	297.529	ABHD15
ENSG00000173692	-0.236928	0.000254306	0.00512165	6498.5	6269.7	5600.29	5234.23	PSMD1
ENSG00000174442	-0.321832	0.000272413	0.00547294	1901.55	1742.74	1508.94	1405.75	ZWILCH
ENSG00000115091	-0.212281	0.00028234	0.00564139	11658	11147.7	10003.3	9680.58	ACTR3
ENSG00000140575	-0.193449	0.000282648	0.00564139	26558.5	25668.1	22865.9	22805	IQGAP1
ENSG00000112697	-0.259157	0.000284528	0.00566039	6066.42	5407.94	4721.48	4862.06	TMEM30A
ENSG00000162368	-0.270725	0.000285775	0.00567594	5613.96	4980.82	4531.32	4248.34	CMPK1
ENSG00000130158	-0.309244	0.000291065	0.00576502	1766.02	1707.64	1438.05	1365.32	DOCK6
ENSG00000153904	-0.529481	0.000291205	0.00576502	645.06	613.513	499.604	373.207	DDAH1
ENSG00000165637	-0.235437	0.000294572	0.00581279	6897.97	6464.45	5814.09	5534.87	VDAC2
ENSG00000276023	-0.275718	0.000298724	0.00588519	2367.26	2337.03	1919.65	1965.56	DUSP14
ENSG00000067715	0.205966	0.456583	0.764104	93.7528	85.2566	104.647	101.595	SYT1
ENSG00000033867	-0.291016	0.000300107	0.00590291	3462.74	3059.21	2584.66	2742.03	SLC4A7
ENSG00000067829	0.0282556	0.780456	0.929145	1024.15	1109.17	1144.36	1033.58	IDH3G
ENSG00000067836	0.0854883	0.498142	0.791945	602.26	566.706	665.014	575.361	ROGDI
ENSG00000067900	0.0299943	0.63086	0.860747	5371.43	5174.74	5371.87	5393.88	ROCK1
ENSG00000067955	0.0779828	0.30462	0.641265	2419.23	2483.31	2683.68	2493.23	CBFB
ENSG00000198053	-0.275657	0.000303285	0.00595582	3650.25	3394.38	3041.51	2777.28	SIRPA
ENSG00000065882	-0.283827	0.000304949	0.00597887	2112.5	2108.85	1751.99	1715.72	TBC1D1
ENSG00000068024	0.111096	0.317491	0.653773	776.518	704.621	796.666	801.358	HDAC4
ENSG00000120437	-0.278645	0.000306437	0.0059792	7054.9	6027.31	5499.02	5281.92	ACAT2
ENSG00000068078	0.344842	4.84e-06	0.000175661	2005.5	1960.07	2549.78	2485.97	FGFR3
ENSG00000068079	0.251015	0.0884739	0.344159	414.754	364.43	497.354	429.188	IFI35
ENSG00000123374	-0.356769	0.000305954	0.0059792	1520.43	1486.98	1271.52	1078.15	CDK2
ENSG00000198160	-0.285643	0.000305843	0.0059792	2151.22	2118.88	1714.86	1787.25	MIER1
ENSG00000068137	0.197288	0.0829031	0.331771	769.385	839.192	994.707	852.156	PLEKHH3
ENSG00000189306	-0.28888	0.000307235	0.0059852	3045.95	2794.24	2494.65	2284.86	RRP7A
ENSG00000173456	-0.340853	0.000307929	0.00598915	1446.04	1557.19	1245.63	1127.91	RNF26
ENSG00000154945	-0.285409	0.000316442	0.00613516	2198.1	2236.73	1874.64	1765.48	ANKRD40
ENSG00000118193	-0.275577	0.000318414	0.00616359	2363.18	2325.33	1965.79	1907.5	KIF14
ENSG00000068366	0.130704	0.0535121	0.256484	8474.44	7580.31	8944.49	8628.34	ACSL4
ENSG00000162704	-0.272478	0.000319659	0.0061681	5310.28	4632.27	4159.99	4067.96	ARPC5
ENSG00000100629	-0.458637	0.000322009	0.00620363	600.222	635.245	460.221	439.555	CEP128
ENSG00000068400	0.0255411	0.80854	0.937454	874.347	855.073	842.801	916.431	GRIPAP1
ENSG00000119403	-0.343784	0.000326258	0.00627558	1196.37	1205.29	959.825	933.018	PHF19
ENSG00000088325	-0.264207	0.000329077	0.0063151	4936.29	4818.67	4313.02	3810.86	TPX2
ENSG00000068615	0.0918629	0.898655	NA	8.15242	20.8962	15.7533	15.5503	REEP1
ENSG00000134815	-0.343854	0.000329348	0.0063151	1218.79	1211.98	935.07	979.668	DHX34
ENSG00000237441	-0.345258	0.000331149	0.00633965	1323.75	1372.46	1117.36	1006.62	RGL2
ENSG00000068697	0.199722	0.00312037	0.03631	5644.53	5881.87	6930.32	6311.35	LAPTM4A
ENSG00000120254	-0.252142	0.000332122	0.00634833	3669.61	3473.79	3034.76	2961.81	MTHFD1L
ENSG00000068745	0.164804	0.0459291	0.23455	1529.6	1522.08	1709.23	1711.57	IP6K2
ENSG00000071967	-0.271297	0.000332739	0.00635016	3119.32	2887.86	2539.65	2436.21	CYBRD1
ENSG00000159259	-0.453768	0.000338744	0.00643456	638.946	605.155	459.096	448.885	CHAF1B
ENSG00000105568	-0.221369	0.000340572	0.00645922	7336.16	7193.32	6403.71	6059.43	PPP2R1A
ENSG00000068885	0.0619925	0.608836	0.85111	600.222	659.485	688.644	628.232	IFT80
ENSG00000179958	-0.336864	0.000349245	0.00661343	1293.18	1329.84	1072.35	1005.59	DCTPP1
ENSG00000068912	0.0310233	0.717553	0.901748	1452.15	1451.87	1508.94	1458.62	ERLEC1
ENSG00000102580	-0.231256	0.000350723	0.00663111	8928.94	8257.35	7507.57	7131.36	DNAJC3
ENSG00000068976	0.735086	0.265417	NA	12.2286	20.0604	12.3776	41.4674	PYGM
ENSG00000037757	-0.374415	0.000353783	0.00667039	1007.84	961.226	740.404	777.515	MRI1
ENSG00000069020	0.0634596	0.305478	0.64196	5540.59	5456.42	5641.93	5847.95	MAST4
ENSG00000069188	0.24891	0.00757121	0.0694351	1172.93	1126.72	1420.05	1312.44	SDK2
ENSG00000182934	-0.243032	0.000354422	0.00667039	5266.46	5131.28	4578.58	4207.91	SRPRA
ENSG00000266412	-0.232429	0.000356128	0.0066918	7958.8	7491.71	6800.92	6349.7	NCOA4
ENSG00000170340	-0.319143	0.00036858	0.00690451	1651.88	1624.05	1378.41	1248.17	B3GNT2
ENSG00000077549	-0.263412	0.000370413	0.0069282	7086.49	6691.81	6129.15	5350.34	CAPZB
ENSG00000153879	-0.272958	0.000371187	0.00692848	3242.63	2971.44	2639.8	2501.52	CEBPG
ENSG00000069424	0.328271	0.223873	0.555243	87.6385	91.1075	113.649	110.925	KCNAB2
ENSG00000235173	-0.501454	0.000371564	0.00692848	595.127	588.438	465.847	371.134	HGH1
ENSG00000069493	0.401796	0.269038	NA	45.8574	59.3453	56.2617	82.9349	CLEC2D
ENSG00000103035	-0.287278	0.000376826	0.00701586	2061.54	1969.26	1663.1	1639	PSMD7
ENSG00000069667	0.419976	0.00339576	0.0385222	342.402	360.251	447.843	492.426	RORA
ENSG00000169504	-0.217473	0.000383135	0.00711161	17685.7	16140.2	14588.7	14500.1	CLIC4
ENSG00000163950	-0.322748	0.000386271	0.00715893	1753.79	1593.96	1381.79	1293.78	SLBP
ENSG00000117595	-0.188546	0.000395799	0.00732438	19454.7	19271.3	16878.5	17102.2	IRF6
ENSG00000069869	0.0770041	0.229034	0.561083	5304.17	5005.9	5451.76	5420.83	NEDD4
ENSG00000105676	-0.386494	0.000399877	0.00736932	1150.51	1106.66	940.696	786.845	ARMC6
ENSG00000069956	0.378158	9.6e-09	6.54e-07	6538.24	5932.02	8151.2	8050.9	MAPK6
ENSG00000171401	-0.229428	0.00040282	0.00740933	9077.72	9264.55	8201.84	7446.52	KRT13
ENSG00000069974	0.0878217	0.548785	0.821071	388.259	359.415	408.46	385.647	RAB27A
ENSG00000135372	-0.26399	0.00040647	0.0074652	2891.05	2871.14	2486.77	2312.85	NAT10
ENSG00000070413	-0.265604	0.000407811	0.00747794	3137.66	3024.1	2667.93	2457.98	DGCR2
ENSG00000070018	0.0694377	0.399547	0.723016	2294.91	2186.58	2215.59	2483.9	LRP6
ENSG00000073756	-0.355239	0.000408389	0.00747794	1278.91	1160.99	920.442	984.852	PTGS2
ENSG00000112118	-0.28834	0.000412872	0.00754617	3399.56	3095.15	2809.71	2507.74	MCM3
ENSG00000070081	0.131859	0.104616	0.378237	1989.19	1954.21	2260.6	2060.93	NUCB2
ENSG00000148672	-0.234272	0.000413353	0.00754617	5314.36	5114.56	4569.58	4296.03	GLUD1
ENSG00000070159	0.0323707	0.643586	0.868008	2897.17	2855.26	2955.99	2926.57	PTPN3
ENSG00000070182	0.483756	0.0183995	0.13082	206.868	205.619	230.673	345.217	SPTB
ENSG00000149136	-0.259996	0.000415048	0.00756579	7234.25	6575.62	6078.52	5452.97	SSRP1
ENSG00000010404	-0.251868	0.000420331	0.00764049	2954.23	3042.49	2528.4	2508.78	IDS
ENSG00000070269	0.0685201	0.557177	0.825407	724.546	753.1	714.524	834.532	TMEM260
ENSG00000085415	-0.302274	0.00042085	0.00764049	2695.39	2447.37	2205.46	1964.52	SEH1L
ENSG00000158604	-0.312411	0.000421026	0.00764049	1795.57	1839.7	1549.45	1379.83	TMED4
ENSG00000070371	0.0261995	0.804185	0.937074	825.433	814.117	815.795	853.193	CLTCL1
ENSG00000070404	0.0882741	0.215169	0.543268	6374.17	5790.76	6740.16	6190.05	FSTL3
ENSG00000115758	-0.252821	0.000423327	0.00767083	5530.4	5118.74	4666.35	4270.11	ODC1
ENSG00000137713	-0.27482	0.00042415	0.00767434	2805.45	2579.43	2182.96	2265.16	PPP2R1B
ENSG00000175220	-0.254001	0.000435774	0.00784973	3297.65	3457.07	2914.36	2752.4	ARHGAP1
ENSG00000125817	-0.327927	0.00044234	0.00794452	2169.56	1996.84	1791.37	1528.08	CENPB
ENSG00000119185	-0.267676	0.000443881	0.00795295	2448.78	2368.8	2023.17	1978	ITGB1BP1
ENSG00000070501	0.0863126	0.478216	0.779138	564.555	566.706	617.754	583.654	POLB
ENSG00000070526	0.101839	0.834921	NA	32.6097	25.9113	31.5066	31.1006	ST6GALNAC1
ENSG00000120526	-0.316105	0.000448292	0.00800473	2015.69	1766.98	1504.44	1531.19	NUDCD1
ENSG00000070601	1.15222	0.172731	NA	8.15242	5.01509	12.3776	16.587	FRMPD1
ENSG00000134490	-0.385657	0.000448318	0.00800473	849.89	838.356	651.511	640.672	TMEM241
ENSG00000031698	-0.232518	0.000455802	0.00811339	6822.56	6268.03	5655.43	5484.07	SARS
ENSG00000159131	-0.234886	0.000456399	0.00811339	5902.35	5526.63	4991.54	4719	GART
ENSG00000143797	-0.226534	0.000460612	0.00816447	7191.45	6705.18	5815.21	6058.39	MBOAT2
ENSG00000164077	-0.485515	0.000460128	0.00816447	506.469	544.138	391.582	359.73	MON1A
ENSG00000167566	-0.317251	0.000462168	0.00818017	1371.64	1391.69	1099.35	1118.58	NCKAP5L
ENSG00000070756	0.027123	0.603785	0.84859	44255.4	43358	45323.3	43952.4	PABPC1
ENSG00000147251	-0.539731	0.000465598	0.00822894	432.078	402.043	273.432	299.602	DOCK11
ENSG00000147471	-0.294441	0.000467112	0.00824376	1890.34	1845.55	1577.58	1468.98	PLPBP
ENSG00000173786	-0.272886	0.000469821	0.00827958	2397.83	2279.36	1966.91	1903.36	CNP
ENSG00000070778	0.0571188	0.515111	0.804531	1387.95	1469.42	1456.05	1517.71	PTPN21
ENSG00000108883	-0.239911	0.000471938	0.00830488	4722.29	4465.1	4001.33	3777.68	EFTUD2
ENSG00000188343	-0.432324	0.000473184	0.00831481	671.556	640.26	474.849	496.573	FAM92A
ENSG00000070831	0.0578635	0.347734	0.681992	14151.6	14879.8	15708.3	14515.7	CDC42
ENSG00000070882	0.0635509	0.342986	0.677963	3787.82	3666.87	3829.17	3959.1	OSBPL3
ENSG00000175879	-0.613169	0.000475142	0.0083372	338.325	303.413	216.045	203.19	HOXD8
ENSG00000070961	0.0151056	0.825886	0.944591	4070.1	3788.07	3979.96	3958.07	ATP2B1
ENSG00000170191	-0.445568	0.000476791	0.00835412	601.241	639.424	469.223	442.665	NANP
ENSG00000100219	-0.271962	0.000489852	0.00855837	4562.3	4078.11	3743.66	3410.7	XBP1
ENSG00000071073	0.0430903	0.8964	NA	63.1813	69.3755	63.0131	73.6047	MGAT4A
ENSG00000071082	0.0195797	0.761694	0.919507	8827.03	9220.25	9555.49	8742.37	RPL31
ENSG00000103549	-0.316253	0.000506	0.00881524	2259.24	2048.67	1845.38	1614.12	RNF40
ENSG00000071189	0.142024	0.062057	0.279876	2020.78	2008.54	2236.97	2209.18	SNX13
ENSG00000165233	-0.550447	0.000508438	0.0088309	433.097	379.475	285.81	268.502	CARD19
ENSG00000071242	0.0470948	0.679023	0.886206	768.366	728.86	819.171	727.754	RPS6KA2
ENSG00000071243	0.0213815	0.890545	0.967601	370.935	381.983	423.088	342.106	ING3
ENSG00000071246	0.410025	0.373129	NA	28.5335	30.9264	45.0094	34.2106	VASH1
ENSG00000198793	-0.254036	0.000507718	0.0088309	5420.34	4920.64	4505.44	4164.37	MTOR
ENSG00000100714	-0.232616	0.000522733	0.00902935	5254.24	5086.98	4559.45	4242.12	MTHFD1
ENSG00000071537	0.028456	0.647995	0.869685	6426.15	6303.14	6676.02	6307.2	SEL1L
ENSG00000156973	-0.613541	0.000526496	0.0090815	311.83	297.562	196.916	201.117	PDE6D
ENSG00000071553	0.144069	0.0709603	0.302998	1768.06	1859.76	2010.79	1999.77	ATP6AP1
ENSG00000172115	-0.252516	0.000533653	0.00919195	5587.47	4967.45	4515.57	4341.64	CYCS
ENSG00000145386	-0.294776	0.000537421	0.0092438	2731.06	2455.72	2221.21	2005.99	CCNA2
ENSG00000120913	-0.299602	0.000541776	0.00929572	1583.61	1556.35	1287.27	1263.72	PDLIM2
ENSG00000132773	-0.586899	0.000542727	0.00929572	361.764	323.474	232.924	222.888	TOE1
ENSG00000160049	-0.24529	0.0005529	0.00943024	3643.11	3493.01	3095.52	2924.49	DFFA
ENSG00000130816	-0.238129	0.000558273	0.0094821	5084.05	4738.43	4280.39	4046.19	DNMT1
ENSG00000175727	-0.211062	0.000562494	0.00954049	6167.31	6120.92	5380.87	5235.27	MLXIP
ENSG00000012061	-0.247759	0.000566184	0.00958974	3020.47	2912.93	2507.02	2489.08	ERCC1
ENSG00000071909	0.276511	0.00967592	0.0835091	841.737	835.013	947.448	1082.3	MYO3B
ENSG00000124702	-0.338899	0.000567735	0.00960268	1245.28	1315.63	1065.6	961.008	KLHDC3
ENSG00000143418	-0.262218	0.000572771	0.00967444	3138.68	3297.42	2809.71	2559.58	CERS2
ENSG00000064999	-0.277177	0.000598657	0.0100283	2113.52	2013.56	1731.74	1673.21	ANKS1A
ENSG00000198176	-0.239026	0.000612452	0.0102313	4948.52	4799.44	4320.9	3939.41	TFDP1
ENSG00000102172	-0.232505	0.000621083	0.0103613	9122.56	8177.11	7504.19	7217.41	SMS
ENSG00000167173	-0.368464	0.000626981	0.0104454	1082.23	1178.55	940.696	812.762	C15orf39
ENSG00000134107	-0.20579	0.00062969	0.0104553	7734.61	8035.85	6935.95	6740.53	BHLHE40
ENSG00000072121	0.141543	0.103562	0.375987	1627.43	1495.33	1766.62	1676.32	ZFYVE26
ENSG00000146733	-0.331635	0.00063015	0.0104553	1400.18	1287.21	1110.61	1024.25	PSPH
ENSG00000166949	-0.2413	0.000629893	0.0104553	3646.17	3627.58	2968.37	3183.66	SMAD3
ENSG00000165527	-0.217904	0.000635361	0.0105275	9282.55	9501.93	8437.01	7717.09	ARF6
ENSG00000125538	-0.284891	0.000637697	0.0105376	2041.16	1890.69	1628.21	1597.53	IL1B
ENSG00000072182	0.242822	0.76227	NA	9.17147	10.866	12.3776	11.4035	ASIC4
ENSG00000072195	0.213369	0.00537332	0.0542897	1933.14	1945.02	2276.35	2220.58	SPEG
ENSG00000072201	0.347804	0.127408	0.419363	124.324	152.96	192.415	161.723	LNX1
ENSG00000072210	0.0276343	0.709096	0.897501	3564.65	3272.35	3591.75	3375.45	ALDH3A2
ENSG00000120694	-0.229821	0.000638772	0.010541	9683.04	8826.56	8160.2	7621.72	HSPH1
ENSG00000072310	0.0920283	0.150739	0.457733	4235.18	4242.77	4574.08	4462.93	SREBF1
ENSG00000072315	0.361223	0.646837	NA	9.17147	10.866	11.2523	14.5136	TRPC5
ENSG00000148840	-0.235961	0.000644239	0.0106169	3385.29	3352.59	2897.48	2823.93	PPRC1
ENSG00000072401	0.0555459	0.58246	0.836625	893.709	933.643	942.947	956.861	UBE2D1
ENSG00000085063	-0.195843	0.000647982	0.0106536	16789.9	16195.4	14764.2	14033.6	CD59
ENSG00000072422	0.109263	0.447995	0.758687	378.069	386.998	429.84	396.014	RHOBTB1
ENSG00000168078	-0.354655	0.000648217	0.0106536	1073.06	987.973	814.67	796.175	PBK
ENSG00000077463	-0.440101	0.000652334	0.0107069	599.203	577.572	442.217	425.041	SIRT6
ENSG00000072518	0.0192881	0.791687	0.932543	2613.87	2647.13	2732.07	2601.05	MARK2
ENSG00000197586	-0.246675	0.000656277	0.0107571	3301.73	3279.03	2874.97	2672.58	ENTPD6
ENSG00000074935	-0.464365	0.000660906	0.0108062	544.174	511.539	374.703	389.794	TUBE1
ENSG00000187840	-0.3051	0.000661044	0.0108062	1793.53	1791.22	1542.7	1360.13	EIF4EBP1
ENSG00000104419	-0.199585	0.00066224	0.0108113	9283.57	9058.09	7847.39	8122.44	NDRG1
ENSG00000188112	-0.248386	0.000666357	0.010835	3204.92	3399.4	2853.6	2708.86	C6orf132
ENSG00000072778	0.0854369	0.182823	0.502312	5236.91	5178.08	5692.56	5358.63	ACADVL
ENSG00000165732	-0.202679	0.000672123	0.0109142	13018.4	12907.2	11669.8	10859.3	DDX21
ENSG00000022267	-0.559852	0.000677944	0.0109941	347.497	347.713	236.299	235.328	FHL1
ENSG00000178988	-0.384855	0.00070068	0.0113326	784.671	830.834	603.126	634.452	MRFAP1L1
ENSG00000072832	0.130274	0.408686	0.729485	353.611	358.579	345.447	433.335	CRMP1
ENSG00000072840	0.000955651	0.99101	0.997555	1858.75	1812.96	1741.86	1930.31	EVC
ENSG00000072849	0.07072	0.439542	0.750625	1404.25	1491.99	1602.33	1442.03	DERL2
ENSG00000072858	0.00175899	0.998101	NA	14.2667	11.7019	13.5028	12.4402	SIDT1
ENSG00000160007	-0.240076	0.00070409	0.0113727	7235.27	6486.19	5987.37	5628.17	ARHGAP35
ENSG00000072952	0.286674	0.584091	NA	24.4573	22.5679	30.3813	26.9538	MRVI1
ENSG00000072954	0.295782	0.374752	NA	55.0288	63.5245	75.3907	70.4947	TMEM38A
ENSG00000134440	-0.226719	0.0007215	0.0116079	8212.55	7593.69	6998.96	6507.28	NARS
ENSG00000132382	-0.235678	0.000738355	0.0118394	4383.96	4323.85	3857.3	3539.25	MYBBP1A
ENSG00000073050	0.149502	0.208837	0.534025	596.146	656.977	719.025	672.809	XRCC1
ENSG00000073060	0.0886047	0.240737	0.573173	2688.26	2903.74	3060.64	2889.24	SCARB1
ENSG00000205937	-0.234034	0.000738426	0.0118394	3926.41	4014.58	3489.35	3264.52	RNPS1
ENSG00000183742	-0.218716	0.000751038	0.0120038	4498.1	4516.93	3932.7	3815.01	MACC1
ENSG00000198805	-0.255607	0.000750527	0.0120038	3073.46	2983.14	2651.05	2422.74	PNP
ENSG00000113013	-0.202962	0.000753863	0.0120332	9658.58	9740.98	8696.94	8158.72	HSPA9
ENSG00000073282	0.0622306	0.265154	0.601144	10677.6	10891.1	11331.1	11190	TP63
ENSG00000073331	0.174514	0.155289	0.464892	523.793	535.779	605.376	590.911	ALPK1
ENSG00000103111	-0.293963	0.000755055	0.0120365	1954.54	1759.46	1515.69	1511.49	MON1B
ENSG00000008282	-0.226512	0.000758748	0.0120795	5048.39	4870.49	4382.79	4094.91	SYPL1
ENSG00000073464	0.688383	0.263146	NA	11.2096	20.8962	32.6318	19.697	CLCN4
ENSG00000096401	-0.275476	0.000772382	0.0122169	2392.74	2223.36	1975.91	1837.01	CDC5L
ENSG00000073578	0.0302572	0.68211	0.886734	2872.71	2777.53	2987.5	2782.47	SDHA
ENSG00000073584	0.0314999	0.693826	0.891202	1884.23	1804.6	1892.64	1876.4	SMARCE1
ENSG00000073605	0.437736	0.000775786	0.0122548	513.603	585.094	677.391	811.725	GSDMB
ENSG00000073614	0.0125705	0.859155	0.957458	3515.73	3350.08	3358.83	3564.13	KDM5A
ENSG00000073711	0.0256696	0.757991	0.918433	1586.66	1593.96	1592.21	1645.22	PPP2R3A
ENSG00000073712	0.0330093	0.722525	0.904176	1423.62	1286.37	1421.17	1349.77	FERMT2
ENSG00000100296	-0.286415	0.000771452	0.0122169	1716.08	1714.33	1447.05	1366.35	THOC5
ENSG00000119285	-0.21904	0.000781144	0.0123076	5554.86	5213.19	4615.71	4632.95	HEATR1
ENSG00000089685	-0.310957	0.000805952	0.012682	2166.51	2174.04	1910.65	1590.28	BIRC5
ENSG00000008130	-0.289901	0.000813365	0.0127658	2068.68	2046.16	1790.25	1576.8	NADK
ENSG00000182199	-0.236477	0.000816977	0.012806	4499.12	4460.93	3987.83	3619.07	SHMT2
ENSG00000073921	0.0284971	0.617249	0.854687	9052.24	8865.85	9108.77	9165.34	PICALM
ENSG00000073969	0.165103	0.124495	0.415152	784.671	739.726	868.681	839.716	NSF
ENSG00000074047	0.560253	0.213377	NA	25.4763	33.434	40.5084	46.6509	GLI2
ENSG00000074054	0.0675266	0.263786	0.599267	8141.21	8096.87	8250.22	8764.15	CLASP1
ENSG00000091592	-0.252949	0.00082446	0.0128736	3327.21	3199.63	2606.04	2868.51	NLRP1
ENSG00000074181	0.0830291	0.28004	0.616332	2271.47	2461.57	2512.65	2503.6	NOTCH3
ENSG00000115053	-0.201409	0.000822644	0.0128736	20960.9	19658.3	18207.4	17117.8	NCL
ENSG00000149084	-0.209785	0.000860606	0.0134208	7167	6828.05	6189.92	5910.15	HSD17B12
ENSG00000072501	-0.250493	0.000867889	0.0135171	4442.05	4117.39	3780.79	3413.81	SMC1A
ENSG00000074266	0.0388197	0.727335	0.90539	812.185	779.011	767.41	865.633	EED
ENSG00000074276	0.554635	0.212929	NA	26.4954	33.434	41.6337	46.6509	CDHR2
ENSG00000176749	-0.326838	0.000870734	0.0135441	1101.6	1122.54	895.687	878.073	CDK5R1
ENSG00000163605	-0.239652	0.000876107	0.0136096	3776.61	3480.47	3059.51	3084.14	PPP4R2
ENSG00000074410	0.315171	3.27e-05	0.000915543	2391.72	2612.86	3057.26	3172.26	CA12
ENSG00000166750	-0.200537	0.000879387	0.0136266	7269.92	7446.58	6293.44	6513.5	SLFN5
ENSG00000074527	0.0865795	0.404779	0.726351	972.176	897.702	1034.09	950.641	NTN4
ENSG00000138162	-0.352466	0.000881098	0.0136358	949.757	962.898	720.15	777.515	TACC2
ENSG00000169607	-0.308187	0.00089838	0.0138856	1553.04	1497.01	1299.65	1164.2	CKAP2L
ENSG00000101412	-0.64614	0.000900529	0.0139012	292.468	244.068	173.286	168.98	E2F1
ENSG00000074621	0.0858456	0.525768	0.810824	460.612	432.134	461.346	485.169	SLC24A1
ENSG00000074657	0.064112	0.346805	0.681577	3631.9	3855.77	3948.45	3882.39	ZNF532
ENSG00000101003	-0.338248	0.00090258	0.0139152	1148.47	1076.57	914.816	844.899	GINS1
ENSG00000099901	-0.28151	0.000911271	0.0140139	3425.04	3335.04	3022.38	2540.92	RANBP1
ENSG00000196417	-0.398346	0.000914898	0.014037	719.451	705.456	515.357	564.994	ZNF765
ENSG00000165629	-0.233817	0.000923409	0.014147	3638.02	3518.92	3131.53	2954.56	ATP5F1C
ENSG00000148344	-0.436911	0.000941659	0.0143544	609.393	682.053	511.982	443.702	PTGES
ENSG00000074855	0.0940569	0.544264	0.819217	327.116	318.458	331.944	356.62	ANO8
ENSG00000102978	-0.319788	0.000954031	0.0145248	1451.13	1388.34	1210.75	1064.68	POLR2C
ENSG00000074964	0.052068	0.671886	0.883018	572.708	549.153	568.244	594.021	ARHGEF10L
ENSG00000075073	0.787961	0.16035	NA	19.362	18.3887	21.3795	43.5408	TACR2
ENSG00000075089	0.025239	0.83569	0.949441	577.803	563.362	577.245	583.654	ACTR6
ENSG00000168672	-0.222957	0.000970567	0.0147398	5915.6	5743.95	5218.84	4771.87	FAM84B
ENSG00000169604	-0.245155	0.00099362	0.0150711	2833.99	2698.96	2374.25	2293.15	ANTXR1
ENSG00000075151	0.0705767	0.26224	0.597313	4677.45	4752.64	4897.02	5006.16	EIF4G3
ENSG00000273604	-0.509718	0.000995232	0.0150768	387.24	416.253	289.185	275.759	EPOP
ENSG00000075213	0.553179	8.81e-06	0.000295321	452.459	474.762	706.647	655.186	SEMA3A
ENSG00000189067	-0.206488	0.00100324	0.0151587	6772.62	6851.45	6089.77	5719.4	LITAF
ENSG00000075223	0.0870989	0.167417	0.48266	8932	8571.63	8934.36	9654.66	SEMA3C
ENSG00000165868	-0.429417	0.00101031	0.0152297	625.698	605.99	425.339	488.279	HSPA12A
ENSG00000092470	-0.416684	0.00101696	0.0152544	689.899	632.738	520.984	469.619	WDR76
ENSG00000075240	0.0854295	0.454456	0.763033	781.613	800.743	908.064	772.331	GRAMD4
ENSG00000075275	0.053827	0.371489	0.70183	5844.27	5812.49	6081.89	6017.96	CELSR1
ENSG00000075292	0.0776279	0.281639	0.618066	4868.01	4732.58	4765.37	5362.78	ZNF638
ENSG00000075303	0.0679693	0.593325	0.844388	500.355	506.524	531.111	524.563	SLC25A40
ENSG00000241258	-0.319567	0.00101627	0.0152544	1244.26	1159.32	956.449	968.265	CRCP
ENSG00000075391	0.0495244	0.451612	0.760651	4473.64	4445.88	4477.31	4752.17	RASAL2
ENSG00000126351	-0.481913	0.00102139	0.0153021	440.231	437.149	316.191	312.043	THRA
ENSG00000080839	-0.347267	0.00102356	0.0153157	977.271	919.434	741.53	748.487	RBL1
ENSG00000166106	-0.395055	0.00105006	0.0156234	687.861	666.172	511.982	517.306	ADAMTS15
ENSG00000183856	-0.257229	0.00105053	0.0156234	2650.56	2617.04	2311.23	2097.22	IQGAP3
ENSG00000075420	0.0896228	0.137208	0.436652	7567.48	7760.86	7953.16	8357.76	FNDC3B
ENSG00000075426	0.188023	0.00225809	0.0281281	8219.68	8283.26	9749.03	9053.38	FOSL2
ENSG00000075539	0.0380582	0.625924	0.859136	7480.87	7159.88	6867.31	8160.79	FRYL
ENSG00000113407	-0.208518	0.00106368	0.0157997	9498.59	9004.6	8298.61	7713.98	TARS
ENSG00000175215	-0.238835	0.00108138	0.0160432	4170.98	4038.82	3659.26	3298.74	CTDSP2
ENSG00000079156	-0.310467	0.0010959	0.0162388	1197.39	1195.26	962.076	967.228	OSBPL6
ENSG00000141424	-0.208224	0.00109866	0.01626	5154.37	5123.75	4539.2	4358.23	SLC39A6
ENSG00000075651	0.20318	0.0244176	0.157886	1238.15	1288.04	1404.29	1504.23	PLD1
ENSG00000075673	0.0202682	0.925149	0.979102	156.934	173.021	157.533	177.273	ATP12A
ENSG00000213390	-0.447015	0.00110215	0.0162918	596.146	553.332	454.595	388.757	ARHGAP19
ENSG00000050405	-0.178987	0.00111054	0.0163761	32164.4	30809.4	28315.4	27309.4	LIMA1
ENSG00000075785	0.0301818	0.633347	0.862209	6129.6	6435.2	6570.25	6263.66	RAB7A
ENSG00000097021	-0.245869	0.00111827	0.0164508	3949.85	3683.59	3373.45	3063.41	ACOT7
ENSG00000075826	0.12037	0.45527	0.763393	291.449	305.921	308.314	341.07	SEC31B
ENSG00000156802	-0.257869	0.00112235	0.0164508	2331.59	2182.4	1881.39	1891.95	ATAD2
ENSG00000170477	-0.275332	0.00112174	0.0164508	2325.48	2628.74	2107.56	1989.4	KRT4
ENSG00000075914	0.052234	0.618167	0.855002	957.909	870.954	974.453	920.577	EXOSC7
ENSG00000102158	-0.219252	0.00112634	0.0164564	5517.15	5191.46	4732.74	4465.01	MAGT1
ENSG00000120438	-0.212118	0.00112678	0.0164564	10688.8	10026	9313.57	8568.21	TCP1
ENSG00000078124	-0.232364	0.00113585	0.0165492	2952.2	2919.62	2473.27	2524.33	ACER3
ENSG00000076043	0.00844668	0.90367	0.971667	3160.08	3181.24	3266.56	3113.17	REXO2
ENSG00000076053	0.105369	0.287434	0.6236	942.624	976.271	1008.21	1056.38	RBM7
ENSG00000076067	0.00575657	0.922633	0.978409	7758.05	7873.7	8004.92	7691.17	RBMS2
ENSG00000076108	0.0579774	0.336574	0.6721	6954.02	6786.26	7287.02	7016.29	BAZ2A
ENSG00000120063	-0.241109	0.00114391	0.0166192	3849.98	3482.15	3129.28	3071.7	GNA13
ENSG00000140105	-0.229328	0.00114572	0.0166192	5303.15	5428.84	4827.26	4330.24	WARS
ENSG00000169905	-0.185866	0.00114611	0.0166192	9555.66	9546.23	8298.61	8493.57	TOR1AIP2
ENSG00000076258	0.238233	0.428387	NA	71.3337	95.2868	112.523	85.0083	FMO4
ENSG00000170175	-0.328525	0.00114296	0.0166192	1190.25	1339.03	1044.22	972.412	CHRNB1
ENSG00000076351	0.397578	0.116502	0.40066	112.096	100.302	155.282	124.402	SLC46A1
ENSG00000091622	-0.296564	0.00117224	0.0169578	1445.02	1502.86	1247.89	1153.83	PITPNM3
ENSG00000155096	-0.221345	0.00117681	0.0170038	7333.1	6735.27	6240.55	5825.14	AZIN1
ENSG00000164236	-0.418418	0.00118906	0.0170998	631.813	580.079	463.597	442.665	ANKRD33B
ENSG00000175376	-0.310147	0.00118834	0.0170998	1196.37	1239.56	1003.71	962.045	EIF1AD
ENSG00000084463	-0.253217	0.00119175	0.0171182	2219.5	2244.25	1918.53	1827.68	WBP11
ENSG00000076604	0.00094554	0.989517	0.996902	2662.78	2612.03	2662.31	2615.56	TRAF4
ENSG00000112972	-0.182612	0.0012031	0.0172406	35536.4	33257.6	30642.4	29969.6	HMGCS1
ENSG00000076650	0.00725209	0.959765	0.98713	387.24	393.685	400.584	384.611	GPATCH1
ENSG00000087088	-0.297285	0.00121773	0.0174094	1507.18	1471.09	1270.39	1153.83	BAX
ENSG00000076706	0.350353	0.00384566	0.0422884	553.346	549.153	742.655	663.479	MCAM
ENSG00000076716	0.169572	0.685079	NA	37.7049	40.1207	47.2599	40.4308	GPC4
ENSG00000204590	-0.306102	0.00122129	0.0174398	1432.79	1311.45	1131.99	1086.45	GNL1
ENSG00000140044	-0.380988	0.00122575	0.0174831	816.261	733.039	582.872	605.425	JDP2
ENSG00000076864	0.133454	0.506373	0.798864	179.353	183.051	189.039	208.374	RAP1GAP
ENSG00000182240	-0.225039	0.00128259	0.0181875	3170.27	3161.18	2734.32	2682.94	BACE2
ENSG00000184967	-0.520601	0.00130156	0.0184183	518.698	494.823	412.961	294.419	NOC4L
ENSG00000145555	-0.199784	0.00130929	0.0185015	9755.39	9271.24	8027.42	8535.04	MYO10
ENSG00000076984	0.086789	0.36279	0.693996	1136.24	1207.8	1296.27	1195.3	MAP2K7
ENSG00000166326	-0.218304	0.00131492	0.0185595	4302.44	4051.36	3574.87	3603.52	TRIM44
ENSG00000137876	-0.266995	0.00132896	0.0187144	3395.48	2941.35	2705.06	2558.54	RSL24D1
ENSG00000077097	0.0215714	0.721637	0.903747	7075.28	6806.32	6948.32	7139.66	TOP2B
ENSG00000040608	-0.535401	0.00135758	0.0190734	424.945	346.877	275.682	256.061	RTN4R
ENSG00000172007	-0.491011	0.00136764	0.0191926	417.812	391.177	288.06	287.162	RAB33B
ENSG00000196305	-0.204219	0.00137515	0.0192758	15147.2	13672.8	12663.4	12349	IARS
ENSG00000077157	0.250746	0.0395076	0.214513	673.594	758.115	775.287	928.871	PPP1R12B
ENSG00000169217	-0.265634	0.00139024	0.0194649	1805.76	1769.49	1511.19	1462.76	CD2BP2
ENSG00000138821	-0.384954	0.00140674	0.0196734	698.051	668.679	513.107	532.857	SLC39A8
ENSG00000077238	0.0307485	0.676964	0.885162	3625.79	3780.54	3982.21	3586.93	IL4R
ENSG00000164649	-0.299312	0.00142408	0.0198931	1412.41	1382.49	1191.62	1080.23	CDCA7L
ENSG00000077264	0.379838	0.635847	NA	7.13337	12.5377	11.2523	14.5136	PAK3
ENSG00000077312	0.00295809	0.973782	0.991714	1783.34	1837.2	1947.78	1682.54	SNRPA
ENSG00000077348	0.0440595	0.80978	0.938133	248.649	257.441	291.436	231.181	EXOSC5
ENSG00000084073	-0.213485	0.00143011	0.0199544	4032.39	3897.56	3440.97	3397.22	ZMPSTE24
ENSG00000077454	0.18539	0.190832	0.511359	380.107	377.804	441.092	420.895	LRCH4
ENSG00000101782	-0.243856	0.00143234	0.0199628	3008.24	2753.29	2453.01	2410.3	RIOK3
ENSG00000211460	-0.2358	0.0014414	0.020066	3145.82	2962.25	2654.43	2531.59	TSN
ENSG00000158769	-0.20931	0.00145615	0.0202482	6765.49	6230.42	5683.56	5554.56	F11R
ENSG00000120800	-0.220913	0.00147168	0.0204236	3490.26	3352.59	2941.36	2928.64	UTP20
ENSG00000130826	-0.234888	0.00148624	0.0205963	2940.99	2873.65	2548.66	2392.67	DKC1
ENSG00000077616	0.272124	0.463568	NA	46.8764	49.3151	52.886	63.2379	NAALAD2
ENSG00000077684	0.0474125	0.674994	0.884607	670.537	711.307	716.774	712.203	JADE1
ENSG00000183044	-0.277779	0.00148937	0.0206161	1577.49	1593.96	1348.03	1268.9	ABAT
ENSG00000134248	-0.28365	0.00150752	0.0207706	1854.68	1682.56	1499.94	1404.71	LAMTOR5
ENSG00000178409	-0.372547	0.00151074	0.0207706	756.137	803.251	634.632	571.214	BEND3
ENSG00000077935	0.298806	0.651876	NA	16.3048	14.2094	13.5028	23.8438	SMC1B
ENSG00000069329	-0.196361	0.00155256	0.0212021	8374.57	7915.49	7253.26	6962.38	VPS35
ENSG00000133030	-0.179679	0.00155092	0.0212021	13081.6	12752.5	11190.5	11616.1	MPRIP
ENSG00000078043	0.250589	0.00964571	0.0835091	950.776	954.539	1109.48	1156.94	PIAS2
ENSG00000078061	0.0894517	0.362127	0.693381	1192.29	1233.71	1380.66	1202.56	ARAF
ENSG00000078070	0.00689678	0.956643	0.986581	527.869	557.511	567.118	524.563	MCCC1
ENSG00000078081	0.237987	0.130697	0.424477	300.621	304.249	376.954	336.923	LAMP3
ENSG00000078098	0.147818	0.168253	0.483912	1318.65	1396.7	1332.28	1675.28	FAP
ENSG00000078114	0.0339933	0.783306	0.929947	618.565	638.589	594.124	692.506	NEBL
ENSG00000159069	-0.260381	0.00155255	0.0212021	2059.51	2033.62	1779	1639	FBXW5
ENSG00000078140	0.0342749	0.622718	0.857116	4807.89	4389.04	4793.5	4621.55	UBE2K
ENSG00000078142	0.111596	0.268082	0.604858	1381.84	1381.66	1349.16	1634.85	PIK3C3
ENSG00000078177	0.134271	0.254247	0.588785	731.68	659.485	719.025	805.505	N4BP2
ENSG00000095261	-0.255807	0.00155956	0.0212557	2539.48	2397.21	2161.58	1972.81	PSMD5
ENSG00000101311	-0.189158	0.00156458	0.0212557	8130	8136.99	7302.77	6966.53	FERMT1
ENSG00000110619	-0.236789	0.0015686	0.0212557	3123.4	3015.74	2710.69	2499.45	CARS
ENSG00000167291	-0.232484	0.00156745	0.0212557	2871.69	2906.25	2532.9	2386.45	TBC1D16
ENSG00000078319	0.0446504	0.82641	0.944789	200.753	173.857	200.292	185.567	PMS2P1
ENSG00000167508	-0.199615	0.00156838	0.0212557	8029.12	7609.57	6995.58	6621.31	MVD
ENSG00000078399	0.139944	0.1676	0.483072	1050.64	964.57	1158.99	1060.53	HOXA9
ENSG00000078401	0.0790419	0.330603	0.665159	2015.69	1857.26	2023.17	2065.08	EDN1
ENSG00000174780	-0.201117	0.00156869	0.0212557	6977.45	6797.96	6195.54	5787.82	SRP72
ENSG00000078487	0.499605	0.0910036	NA	72.3527	69.3755	92.2692	107.815	ZCWPW1
ENSG00000255737	-0.62874	0.0015681	0.0212557	268.011	229.858	158.658	162.76	AGAP2-AS1
ENSG00000106100	-0.49627	0.00158165	0.0213838	396.411	418.76	266.681	311.006	NOD1
ENSG00000124209	-0.218576	0.00158433	0.0213964	3340.45	3334.2	2828.84	2906.87	RAB22A
ENSG00000078674	0.0454429	0.515722	0.804585	4753.88	4326.35	4610.09	4756.32	PCM1
ENSG00000078687	0.386787	0.0249117	0.159647	223.173	254.934	300.438	325.519	TNRC6C
ENSG00000082497	-0.459109	0.00159057	0.0214569	456.536	496.494	327.443	365.95	SERTAD4
ENSG00000102038	-0.269896	0.00160031	0.021539	2115.55	1921.62	1718.23	1628.63	SMARCA1
ENSG00000078795	0.0981497	0.815423	NA	33.6287	55.166	40.5084	54.9444	PKD2L2
ENSG00000126261	-0.220293	0.00159874	0.021539	3714.45	3601.67	3224.92	3055.11	UBA2
ENSG00000126698	-0.244308	0.00160196	0.021539	2725.97	2539.31	2272.97	2170.82	DNAJC8
ENSG00000078814	0.522094	0.0390688	0.212603	92.7338	106.989	131.652	155.503	MYH7B
ENSG00000078900	0.521341	0.137444	NA	45.8574	51.8226	73.1403	67.3846	TP73
ENSG00000078902	0.071069	0.354729	0.688389	2071.73	2096.31	2233.59	2145.94	TOLLIP
ENSG00000078967	0.134684	0.424765	0.739363	282.278	288.368	343.197	284.052	UBE2D4
ENSG00000079134	0.0550685	0.572283	0.833069	1158.66	1154.31	1129.74	1272.01	THOC1
ENSG00000079150	0.328738	0.508552	NA	34.6478	20.8962	38.258	31.1006	FKBP7
ENSG00000060982	-0.221966	0.00162548	0.0218072	4989.28	4521.94	4086.85	4064.85	BCAT1
ENSG00000079215	0.0797127	0.345214	0.679672	1552.02	1533.78	1673.22	1588.2	SLC1A3
ENSG00000129219	-0.290399	0.0016281	0.0218183	1486.8	1614.02	1317.65	1220.18	PLD2
ENSG00000188643	-0.191069	0.0016315	0.0218399	20849.8	20247.6	18791.4	17209	S100A16
ENSG00000079263	0.420914	0.547715	NA	11.2096	15.0453	12.3776	22.8071	SP140
ENSG00000079277	0.18381	0.0529902	0.254917	1342.09	1481.12	1507.81	1700.17	MKNK1
ENSG00000079308	0.183512	0.274647	0.611749	260.877	277.502	288.06	323.446	TNS1
ENSG00000106070	-0.46867	0.00163335	0.0218408	487.107	431.298	317.316	345.217	GRB10
ENSG00000141030	-0.27056	0.00163783	0.0218602	1692.65	1649.97	1423.42	1347.69	COPS3
ENSG00000079335	0.133817	0.5199	0.808023	215.02	194.753	262.18	187.64	CDC14A
ENSG00000079337	0.0506816	0.706234	0.896227	689.899	547.481	611.002	667.626	RAPGEF3
ENSG00000079385	0.134884	0.387011	0.713436	351.573	411.238	460.221	379.427	CEACAM1
ENSG00000157510	-0.384939	0.00164019	0.0218602	684.803	649.455	498.479	522.49	AFAP1L1
ENSG00000214706	-0.253174	0.00163905	0.0218602	2685.2	2581.1	2329.24	2089.96	IFRD2
ENSG00000138758	-0.188101	0.00165311	0.0220084	7287.25	7112.24	6381.21	6257.44	2011-09-01
ENSG00000072041	-0.222655	0.00166303	0.0221163	4172	3940.19	3359.95	3589.01	SLC6A15
ENSG00000163900	-0.312199	0.00167998	0.0223174	1103.63	1082.42	902.438	858.376	TMEM41A
ENSG00000166123	-0.322182	0.00169234	0.0224572	1605.01	1430.14	1309.77	1117.55	GPT2
ENSG00000079616	0.00172413	0.98457	0.995426	1363.49	1334.01	1386.29	1314.52	KIF22
ENSG00000079691	0.0244076	0.75435	0.918093	1954.54	1963.41	2019.8	1965.56	CARMIL1
ENSG00000144554	-0.273393	0.00169584	0.0224791	2064.6	1975.11	1772.24	1570.58	FANCD2
ENSG00000150753	-0.194202	0.00171819	0.0227506	9607.63	9282.1	8543.91	7966.93	CCT5
ENSG00000106080	-0.278414	0.00172956	0.0228764	1708.95	1565.54	1334.53	1363.24	FKBP14
ENSG00000079819	0.000143969	0.99851	0.99933	2130.84	2245.93	2169.45	2209.18	EPB41L2
ENSG00000213020	-0.353656	0.00175325	0.0231145	798.937	783.19	603.126	634.452	ZNF611
ENSG00000090861	-0.186426	0.00175867	0.0231609	9563.81	9149.2	8358.24	8085.12	AARS
ENSG00000102225	-0.236844	0.00176699	0.0232066	2988.88	3211.33	2717.44	2547.14	CDK16
ENSG00000136628	-0.208495	0.00176785	0.0232066	11927	10710.6	10028.1	9560.32	EPRS
ENSG00000080007	0.253523	0.588075	NA	29.5525	30.0906	33.757	37.3207	DDX43
ENSG00000105063	-0.256682	0.00178771	0.0233075	2814.62	2729.05	2475.52	2165.64	PPP6R1
ENSG00000080200	0.0946756	0.245548	0.578527	1961.68	1909.08	1977.04	2154.23	CRYBG3
ENSG00000080298	0.188204	0.212676	0.539772	347.497	330.996	366.827	405.344	RFX3
ENSG00000137267	-0.319606	0.00178891	0.0233075	1000.71	1069.89	837.175	823.129	TUBB2A
ENSG00000080371	0.0771655	0.254558	0.589027	3325.17	3274.02	3519.73	3441.8	RAB21
ENSG00000080503	0.18076	0.0123153	0.0993558	2415.15	2465.75	2789.46	2744.11	SMARCA2
ENSG00000080546	0.38722	0.0010168	0.0152544	894.728	743.905	1146.61	994.182	SESN1
ENSG00000144580	-0.240726	0.00178799	0.0233075	2730.04	2688.93	2394.5	2192.59	CNOT9
ENSG00000178921	-0.249438	0.00178889	0.0233075	2217.46	2183.24	1917.4	1785.17	PFAS
ENSG00000080603	0.00366952	0.978002	0.993563	478.955	516.555	474.849	523.527	SRCAP
ENSG00000164111	-0.206676	0.00179503	0.0233373	9479.23	8704.53	8133.2	7621.72	ANXA5
ENSG00000166189	-0.340089	0.001833	0.0237802	1032.3	983.794	852.928	740.194	HPS6
ENSG00000091527	-0.179225	0.00183843	0.0238254	13380.2	12875.4	11815	11372.4	CDV3
ENSG00000080802	0.15231	0.120936	0.408421	1157.64	1331.51	1341.28	1427.52	CNOT4
ENSG00000181788	-0.268379	0.00184284	0.0238571	1579.53	1650.8	1344.66	1338.36	SIAH2
ENSG00000080819	0.0407027	0.696785	0.892369	1219.81	1038.96	1197.25	1123.77	CPOX
ENSG00000100335	-0.261209	0.00186454	0.0241124	2180.77	2179.89	1925.28	1714.68	MIEF1
ENSG00000117020	-0.436919	0.00188617	0.0243149	495.26	473.09	348.823	365.95	AKT3
ENSG00000182054	-0.320432	0.00188521	0.0243149	1430.75	1312.28	1186	1010.77	IDH2
ENSG00000147419	-0.284275	0.00191854	0.0247061	1666.15	1517.07	1348.03	1264.76	CCDC25
ENSG00000080845	0.0911153	0.30689	0.643456	1804.74	2112.19	2088.44	2087.89	DLGAP4
ENSG00000131153	-0.412058	0.00192817	0.0248039	577.803	544.138	437.716	405.344	GINS2
ENSG00000080947	0.0162335	0.934004	0.981381	190.563	203.947	200.292	199.044	CROCCP3
ENSG00000049541	-0.35862	0.00193269	0.0248358	824.414	800.743	672.89	595.058	RFC2
ENSG00000103540	-0.307075	0.00194725	0.0249702	1298.27	1203.62	1057.72	964.118	CCP110
ENSG00000081019	0.00561652	0.954937	0.986444	1031.28	990.481	981.205	1047.05	RSBN1
ENSG00000081026	0.0572468	0.606312	0.849553	732.699	711.307	730.277	771.295	MAGI3
ENSG00000081041	0.469505	0.0354969	0.198868	186.487	127.885	226.172	207.337	CXCL2
ENSG00000081052	0.544775	0.157808	NA	42.8002	38.449	52.886	65.3112	COL4A4
ENSG00000081059	0.449742	0.0615389	0.279503	148.782	161.319	159.783	263.318	TCF7
ENSG00000081087	0.103487	0.205915	0.530585	1841.43	1726.03	1944.41	1886.77	OSTM1
ENSG00000081148	0.197335	0.786859	NA	16.3048	10.0302	11.2523	18.6604	IMPG2
ENSG00000079805	-0.208872	0.00199249	0.0254968	4540.9	4276.2	3860.68	3766.28	DNM2
ENSG00000162929	-0.360116	0.00199099	0.0254968	820.337	740.562	604.251	610.608	KIAA1841
ENSG00000167535	-0.339145	0.00199947	0.0255593	1009.88	955.375	723.526	828.312	CACNB3
ENSG00000002586	-0.226029	0.00200984	0.0256381	3639.04	3386.86	3085.39	2920.34	CD99
ENSG00000066117	-0.230936	0.00200958	0.0256381	3045.95	2925.47	2635.3	2452.8	SMARCD1
ENSG00000081320	0.150501	0.103616	0.376071	1458.26	1306.43	1486.44	1578.87	STK17B
ENSG00000081377	0.0344667	0.733375	0.908035	988.481	991.317	963.201	1063.64	CDC14B
ENSG00000112312	-0.328821	0.00202556	0.0258116	1129.11	1035.62	912.565	810.689	GMNN
ENSG00000081665	0.0855248	0.554244	0.823767	505.45	575.9	499.604	647.929	ZNF506
ENSG00000132768	-0.335123	0.00202996	0.0258407	850.909	863.432	688.644	670.736	DPH2
ENSG00000068001	-0.319466	0.00204139	0.025959	1044.53	1027.26	869.806	790.992	HYAL2
ENSG00000181026	-0.275185	0.00205562	0.0261026	1583.61	1548.83	1348.03	1240.91	AEN
ENSG00000081791	0.070797	0.467008	0.771597	1022.11	1045.65	1050.97	1120.66	KIAA0141
ENSG00000081853	0.36809	0.552411	NA	14.2667	19.2245	25.8804	17.6237	PCDHGA2
ENSG00000081870	0.00264416	0.983915	0.995177	478.955	527.421	509.731	499.683	HSPB11
ENSG00000081913	0.0503592	0.604237	0.84859	997.653	1003.85	1048.72	1024.25	PHLPP1
ENSG00000081923	0.00726511	0.925686	0.979236	2191.98	2152.31	2253.85	2112.77	ATP8B1
ENSG00000081985	0.0702536	0.843513	NA	49.9336	68.5396	57.387	67.3846	IL12RB2
ENSG00000082014	0.365852	0.155159	0.464792	94.7719	100.302	128.277	123.366	SMARCD3
ENSG00000125648	-0.314881	0.0020629	0.0261236	1101.6	1213.65	967.702	895.697	SLC25A23
ENSG00000082074	0.265451	0.582607	NA	30.5716	26.7472	29.2561	39.3941	FYB1
ENSG00000082146	0.419425	0.000915078	0.014037	576.784	513.211	779.788	676.956	STRADB
ENSG00000160752	-0.173471	0.00207391	0.0262358	13383.2	13016.7	11882.5	11525.9	FDPS
ENSG00000082196	0.432989	0.602601	NA	7.13337	11.7019	7.87664	17.6237	C1QTNF3
ENSG00000082212	0.015696	0.829527	0.94649	2617.95	2613.7	2706.19	2583.42	ME2
ENSG00000165799	-0.58244	0.00208305	0.0263242	262.916	279.174	194.666	167.943	RNASE7
ENSG00000082258	0.111445	0.209137	0.534569	1823.09	1642.44	1788	1952.08	CCNT2
ENSG00000082269	0.138283	0.0710738	0.303227	2465.09	2306.94	2557.66	2691.24	FAM135A
ENSG00000082397	0.0560715	0.940841	NA	8.15242	17.5528	13.5028	13.4769	EPB41L3
ENSG00000082438	0.128405	0.108529	0.386891	2099.25	1943.35	2168.33	2247.54	COBLL1
ENSG00000082458	0.147291	0.21963	0.549526	570.669	563.362	639.133	616.828	DLG3
ENSG00000087274	-0.189368	0.00214424	0.0270135	6316.09	6072.44	5433.76	5429.13	ADD1
ENSG00000030066	-0.235146	0.00216752	0.0272786	2708.64	2535.13	2268.47	2185.33	NUP160
ENSG00000082515	0.103979	0.355389	0.688461	666.46	703.785	744.905	728.79	MRPL22
ENSG00000123989	-0.221654	0.00220077	0.0276684	4491.98	4116.56	3802.17	3578.64	CHPF
ENSG00000179562	-0.287332	0.00222545	0.0278638	1298.27	1287.21	1094.85	1024.25	GCC1
ENSG00000082701	0.055265	0.339359	0.674405	9639.22	9312.19	9722.03	9966.7	GSK3B
ENSG00000082781	0.018518	0.808843	0.937627	4499.12	3995.36	4467.18	4134.3	ITGB5
ENSG00000163444	-0.26771	0.00222812	0.0278687	1891.36	1786.21	1601.21	1453.43	TMEM183A
ENSG00000009335	-0.179782	0.00224103	0.0280014	7290.3	7261.02	6409.34	6436.78	UBE3C
ENSG00000082929	0.326559	0.674245	NA	11.2096	11.7019	7.87664	20.7337	LINC01587
ENSG00000152782	-0.410001	0.00224438	0.0280145	518.698	541.63	396.083	402.234	PANK1
ENSG00000128829	-0.20128	0.00224686	0.0280169	6882.68	6310.66	5700.44	5771.23	EIF2AK4
ENSG00000083097	0.108724	0.24335	0.576356	1354.32	1318.13	1354.78	1524.97	DOPEY1
ENSG00000153395	-0.210999	0.00227696	0.0283342	4214.8	3966.1	3600.75	3465.64	LPCAT1
ENSG00000083123	0.185675	0.118226	0.404068	572.708	569.213	639.133	659.332	BCKDHB
ENSG00000213064	-0.201406	0.00228824	0.0284281	6757.34	6239.61	5542.91	5756.72	SFT2D2
ENSG00000083223	0.0276497	0.733481	0.908035	2178.73	2195.77	2109.82	2348.09	ZCCHC6
ENSG00000187049	-0.736529	0.00230194	0.0284996	168.144	178.036	117.024	91.2284	TMEM216
ENSG00000083307	0.0692578	0.314805	0.650576	3409.75	3351.75	3639.01	3455.28	GRHL2
ENSG00000083312	0.211446	0.000293739	0.00580576	9411.97	8997.08	10527.7	10783.6	TNPO1
ENSG00000197702	-0.230179	0.00229979	0.0284996	2819.72	2642.12	2360.74	2294.19	PARVA
ENSG00000083520	-0.237091	0.00232193	0.0286894	2845.19	2597.82	2278.6	2336.69	DIS3
ENSG00000223572	-0.445364	0.00232197	0.0286894	433.097	464.732	338.696	321.373	CKMT1A
ENSG00000143126	-0.192635	0.00233014	0.0287456	5156.41	5008.41	4443.55	4449.46	CELSR2
ENSG00000083535	0.0725519	0.524002	0.810014	661.365	653.634	695.395	687.323	PIBF1
ENSG00000083544	0.12038	0.312501	0.648246	607.355	582.587	665.014	628.232	TDRD3
ENSG00000136802	-0.192786	0.00235028	0.028922	8261.46	8134.48	7463.68	6882.56	LRRC8A
ENSG00000083642	0.126774	0.127154	0.41898	1655.96	1565.54	1755.37	1760.29	PDS5B
ENSG00000224597	-0.323126	0.00235446	0.0289442	1326.81	1117.53	981.205	970.338	SVIL-AS1
ENSG00000083750	0.308062	0.11384	0.395523	187.506	195.589	214.92	259.172	RRAGB
ENSG00000083799	0.178849	0.0207145	0.141125	2395.79	2233.39	2548.66	2688.13	CYLD
ENSG00000083807	0.0680944	0.749831	0.914968	216.039	159.647	191.29	201.117	SLC27A5
ENSG00000180957	-0.197817	0.00244122	0.0299504	4286.14	4207.66	3681.77	3722.74	PITPNB
ENSG00000151366	-0.279779	0.00245425	0.03008	1645.77	1489.48	1330.03	1251.28	NDUFC2
ENSG00000073417	-0.303561	0.00245672	0.03008	1051.66	1047.32	866.431	834.532	PDE8A
ENSG00000083828	0.0331705	0.818784	0.941633	410.678	389.506	432.09	386.684	ZNF586
ENSG00000102034	-0.272618	0.00246771	0.0301843	1988.17	1846.39	1684.48	1489.72	ELF4
ENSG00000141556	-0.209987	0.00247767	0.0302626	4628.54	4561.23	4148.74	3797.38	TBCD
ENSG00000176890	-0.274113	0.00247907	0.0302626	1693.67	1569.72	1404.29	1293.78	TYMS
ENSG00000083857	0.214755	0.0796248	0.324332	44034.3	46823.4	48539.2	56901.6	FAT1
ENSG00000083896	0.210769	0.00250898	0.0305664	2924.68	2814.3	3304.81	3335.02	YTHDC1
ENSG00000090060	-0.193933	0.00248622	0.0303195	11551	10522.5	9817.67	9476.35	PAPOLA
ENSG00000183010	-0.273734	0.00254144	0.030931	1867.92	1762.81	1596.71	1406.78	PYCR1
ENSG00000084072	0.0285335	0.770525	0.923979	1154.59	1083.26	1189.37	1092.67	PPIE
ENSG00000177963	-0.201699	0.00254985	0.0309735	3944.75	4031.3	3521.98	3414.84	RIC8A
ENSG00000084090	0.0246413	0.708799	0.897381	4804.83	4646.48	4948.78	4665.09	STARD7
ENSG00000183684	-0.304247	0.00256486	0.0310716	1414.45	1330.67	1197.25	1026.32	ALYREF
ENSG00000173011	-0.313124	0.00257988	0.031212	983.386	992.153	823.672	767.148	TADA2B
ENSG00000109814	-0.21894	0.00258374	0.0312276	3158.04	3028.28	2723.07	2591.72	UGDH
ENSG00000111711	-0.256895	0.00258702	0.0312363	2022.82	1838.03	1600.08	1628.63	GOLT1B
ENSG00000084207	0.00649878	0.921242	0.977629	26879.6	26227.3	28367.2	24981	GSTP1
ENSG00000084234	0.0338865	0.570085	0.83212	20715.3	20035.3	21696.8	20022.6	APLP2
ENSG00000084444	0.171738	0.216841	0.545119	500.355	467.24	599.75	490.353	FAM234B
ENSG00000158882	-0.407772	0.00264627	0.0318886	532.965	509.032	401.709	383.574	TOMM40L
ENSG00000101150	-0.209034	0.00267081	0.0320892	5758.67	5529.14	5126.57	4639.17	TPD52L2
ENSG00000084636	0.107966	0.0897514	0.347466	5577.28	5264.18	5785.96	5894.6	COL16A1
ENSG00000137074	-0.258772	0.00267748	0.0321026	1812.89	1709.31	1516.82	1426.48	APTX
ENSG00000084676	0.066187	0.643234	0.86763	413.735	381.147	423.088	408.454	NCOA1
ENSG00000180530	-0.193994	0.00267982	0.0321026	5397.92	5223.22	4531.32	4751.13	NRIP1
ENSG00000163297	-0.1961	0.00269691	0.0322756	5676.12	5308.48	4760.87	4824.74	ANTXR2
ENSG00000069345	-0.21419	0.00269975	0.0322779	3486.18	3510.57	3128.15	2904.79	DNAJA2
ENSG00000079313	-0.269843	0.00272843	0.032557	1401.2	1374.97	1139.86	1162.13	REXO1
ENSG00000173540	-0.272455	0.00272656	0.032557	1460.3	1514.56	1281.64	1182.86	GMPPB
ENSG00000084764	0.247985	0.114023	0.3957	293.487	307.592	372.453	342.106	MAPRE3
ENSG00000149257	-0.206507	0.0027922	0.0332853	7843.65	7276.9	6856.05	6247.07	SERPINH1
ENSG00000052749	-0.239109	0.00279874	0.0332982	2081.92	2043.65	1791.37	1704.31	RRP12
ENSG00000085117	0.182165	0.0113234	0.0933035	3965.13	3789.74	4611.21	4187.18	CD82
ENSG00000085185	0.135851	0.284983	0.621303	513.603	513.211	589.623	539.077	BCORL1
ENSG00000085224	0.0885671	0.2273	0.559452	4043.6	4014.58	4030.59	4535.5	ATRX
ENSG00000259956	-0.234742	0.00279812	0.0332982	2611.83	2530.95	2283.1	2087.89	RBM15B
ENSG00000142634	-0.241775	0.00281207	0.0333654	3163.14	2856.93	2657.8	2432.07	EFHD2
ENSG00000151012	-0.206699	0.0028126	0.0333654	4156.72	3881.68	3501.73	3461.5	SLC7A11
ENSG00000085365	0.082887	0.25941	0.593639	2334.65	2322.82	2481.14	2451.76	SCAMP1
ENSG00000158480	-0.460886	0.00280916	0.0333654	409.659	473.09	342.071	300.639	SPATA2
ENSG00000085382	0.127195	0.327215	0.662269	529.907	495.658	527.735	590.911	HACE1
ENSG00000167977	-0.350737	0.00283538	0.033603	1057.78	1042.3	920.442	727.754	KCTD5
ENSG00000148158	-0.251447	0.00285049	0.0337165	1985.11	1895.71	1564.08	1693.95	SNX30
ENSG00000120833	-0.543674	0.00287092	0.0339253	279.22	281.681	184.538	200.08	SOCS2
ENSG00000085465	0.296413	0.610925	NA	26.4954	14.2094	23.6299	25.9172	OVGP1
ENSG00000165914	-0.278816	0.00293094	0.0345675	1250.38	1270.49	1017.21	1060.53	TTC7B
ENSG00000085511	0.125644	0.101488	0.372362	2004.48	2033.62	2169.45	2236.13	MAP3K4
ENSG00000116273	-0.328881	0.00294701	0.0346899	952.814	893.522	776.412	693.543	PHF13
ENSG00000085644	0.0823134	0.594998	0.845294	377.049	321.802	375.828	362.84	ZNF213
ENSG00000116688	-0.208273	0.00295897	0.0347971	7173.11	6965.96	6488.1	5751.53	MFN2
ENSG00000010803	-0.376339	0.00300674	0.0352569	681.746	688.739	482.726	572.251	SCMH1
ENSG00000109917	-0.252196	0.00302821	0.0354405	1989.19	1834.69	1643.97	1565.4	ZPR1
ENSG00000164976	-0.243433	0.00309183	0.0361504	1844.49	1856.42	1598.96	1528.08	MYORG
ENSG00000085760	0.0400928	0.630112	0.860495	1735.45	1642.44	1766.62	1705.35	MTIF2
ENSG00000065150	-0.19326	0.00311706	0.03631	13594.2	12205.1	11471.8	11089.4	IPO5
ENSG00000085831	0.0820216	0.775356	0.926298	89.6766	114.511	87.7683	128.549	TTC39A
ENSG00000100162	-0.623694	0.00311956	0.03631	226.23	201.44	136.153	140.989	CENPM
ENSG00000165733	-0.208565	0.00311926	0.03631	3018.43	3019.92	2634.17	2591.72	BMS1
ENSG00000085871	0.121306	0.321719	0.656964	538.06	559.183	587.373	606.461	MGST2
ENSG00000014216	-0.189816	0.00312446	0.0363229	17162.9	17020.4	15829.8	14141.4	CAPN1
ENSG00000142279	-0.372611	0.00313084	0.0363625	680.727	638.589	540.113	478.949	WTIP
ENSG00000085982	0.0779504	0.265524	0.60176	2914.49	2903.74	3019	3121.46	USP40
ENSG00000085998	0.0090369	0.903614	0.971667	2284.72	2359.6	2333.74	2340.84	POMGNT1
ENSG00000123908	-0.198131	0.00313894	0.0363987	4606.12	4747.62	3949.57	4203.76	AGO2
ENSG00000213024	-0.236673	0.00313993	0.0363987	2435.54	2441.51	2175.08	1965.56	NUP62
ENSG00000120686	-0.207794	0.0031605	0.0365676	3146.83	3157	2777.08	2681.91	UFM1
ENSG00000086062	0.131096	0.0200446	0.138417	9534.26	9480.2	10519.8	10303.6	B4GALT1
ENSG00000103507	-0.307437	0.00318952	0.0367987	1137.26	1060.69	937.32	838.679	BCKDK
ENSG00000120738	-0.243022	0.00320658	0.0369256	3419.94	2962.25	2635.3	2753.44	EGR1
ENSG00000086159	0.177566	0.82476	NA	9.17147	14.2094	6.75141	19.697	AQP6
ENSG00000257218	-0.297682	0.00320986	0.0369285	1129.11	1048.99	902.438	868.743	GATC
ENSG00000146674	-0.299718	0.00321649	0.0369699	1039.43	994.66	820.296	831.422	IGFBP3
ENSG00000086205	0.506789	0.535709	NA	7.13337	10.866	10.1271	15.5503	FOLH1
ENSG00000185803	-0.28923	0.00323129	0.0371051	1631.5	1535.45	1402.04	1190.12	SLC52A2
ENSG00000087263	-0.234127	0.00324577	0.0372363	2511.96	2321.15	2098.56	2009.1	OGFOD1
ENSG00000086475	0.0165642	0.849739	0.954277	1612.14	1645.79	1733.99	1563.32	SEPHS1
ENSG00000177105	-0.322865	0.0032622	0.0373544	918.166	866.775	742.655	684.213	RHOG
ENSG00000071539	-0.27248	0.00326877	0.0373596	1421.58	1377.48	1206.25	1111.33	TRIP13
ENSG00000188910	-0.241111	0.0032687	0.0373596	3683.88	3610.87	3336.32	2837.41	GJB3
ENSG00000086570	0.505949	2.83e-13	4.36e-11	15582.3	15669.7	20573.8	23803.4	FAT2
ENSG00000134452	-0.220261	0.00331598	0.0378636	2469.16	2564.38	2144.7	2177.04	FBXO18
ENSG00000072135	-0.37965	0.00332876	0.0379385	627.736	738.89	504.105	547.37	PTPN18
ENSG00000082153	-0.185819	0.00336814	0.0383515	15563	14321.4	13544.4	12726.4	BZW1
ENSG00000086666	0.180319	0.0231688	0.152232	1937.22	2030.28	2177.33	2319.07	ZFAND6
ENSG00000100664	-0.173707	0.00338029	0.0384181	8351.14	8027.49	7287.02	7231.92	EIF5
ENSG00000185043	-0.277403	0.00338009	0.0384181	1730.35	1544.65	1415.55	1285.49	CIB1
ENSG00000086730	0.459292	0.137254	NA	66.2384	66.0321	100.146	81.8982	LAT2
ENSG00000086758	0.0443882	0.468641	0.772924	20026.4	19786.2	19534.1	21519.5	HUWE1
ENSG00000136021	-0.202812	0.00349166	0.0394998	3637	3459.58	3067.39	3096.58	SCYL2
ENSG00000086848	0.154472	0.240831	0.573283	456.536	449.687	495.103	513.16	ALG9
ENSG00000087008	0.0142183	0.909239	0.974099	540.098	559.183	540.113	570.177	ACOX3
ENSG00000273749	-0.176163	0.003518	0.0397241	7085.47	6846.44	6203.42	6125.78	CYFIP1
ENSG00000087074	0.0416445	0.689635	0.889427	1439.92	1235.38	1470.68	1281.34	PPP1R15A
ENSG00000087076	0.131962	0.793664	NA	28.5335	25.9113	33.757	25.9172	HSD17B14
ENSG00000087077	0.039774	0.601059	0.847251	3410.77	3263.15	3622.13	3238.61	TRIP6
ENSG00000242498	-0.285948	0.00353225	0.0398112	1507.18	1310.61	1162.37	1146.57	ARPIN
ENSG00000146425	-0.23593	0.0035435	0.0399012	2021.8	2011.05	1764.37	1660.77	DYNLT1
ENSG00000144579	-0.284358	0.00356077	0.0400217	1551	1619.04	1409.92	1195.3	CTDSP1
ENSG00000087095	0.146113	0.120784	0.408022	1083.25	1114.19	1181.5	1250.24	NLK
ENSG00000087111	0.0377508	0.655198	0.872477	1597.87	1649.97	1720.48	1615.16	PIGS
ENSG00000087128	0.0507446	0.727911	0.90539	392.335	363.594	389.331	392.904	TMPRSS11E
ENSG00000087152	0.0463911	0.54257	0.818324	2093.13	2086.28	2179.58	2136.61	ATXN7L3
ENSG00000087157	0.0573027	0.629777	0.860422	685.822	817.46	762.909	803.432	PGS1
ENSG00000113732	-0.23657	0.00359584	0.0402702	2251.09	2283.54	2018.67	1831.82	ATP6V0E1
ENSG00000147852	-0.520565	0.00359289	0.0402702	308.773	280.009	203.667	206.301	VLDLR
ENSG00000087245	0.0367057	0.748516	0.914369	738.813	697.934	699.896	772.331	MMP2
ENSG00000159479	-0.300589	0.00359609	0.0402702	1014.98	964.57	814.67	792.028	MED8
ENSG00000087258	0.593768	0.175044	NA	36.6859	25.9113	48.3851	45.6142	GNAO1
ENSG00000198554	-0.260855	0.00359152	0.0402702	1433.81	1520.41	1247.89	1219.14	WDHD1
ENSG00000087266	0.0677487	0.519972	0.808023	810.147	855.909	891.186	856.303	SH3BP2
ENSG00000127526	-0.203355	0.00361192	0.0404105	3436.25	3488.83	3085.39	2930.71	SLC35E1
ENSG00000114993	-0.184772	0.00366581	0.0408751	4724.33	4714.19	4179.12	4124.97	RTKN
ENSG00000087299	0.1829	0.166294	0.481515	455.517	463.896	545.739	498.646	L2HGDH
ENSG00000182795	-0.175399	0.00368162	0.0410022	6926.5	6945.07	6256.3	6028.33	C1orf116
ENSG00000117308	-0.327676	0.00371493	0.0412601	1271.78	1278.01	1139.86	893.623	GALE
ENSG00000087303	0.145488	0.609169	NA	84.5814	86.9283	92.2692	97.4485	NID2
ENSG00000173517	-0.282852	0.00373789	0.0414396	1437.88	1311.45	1073.47	1183.9	PEAK1
ENSG00000072274	-0.185869	0.00377918	0.0417456	5264.43	5035.99	4488.56	4564.53	TFRC
ENSG00000087448	0.0454027	0.56644	0.830183	2214.4	2051.17	2229.09	2170.82	KLHL42
ENSG00000214548	-0.20656	0.00378773	0.0418022	4524.59	4743.44	3824.67	4206.87	MEG3
ENSG00000130508	-0.173414	0.00380472	0.0419138	7569.52	7419.83	6761.54	6530.09	PXDN
ENSG00000087494	0.274745	1.62e-05	0.000502259	11957.6	13193	15521.5	14911.7	PTHLH
ENSG00000224259	-0.291636	0.00385895	0.0423963	1062.87	1016.39	839.425	858.376	LINC01133
ENSG00000087502	0.04221	0.565185	0.829984	2472.22	2534.29	2624.05	2532.62	ERGIC2
ENSG00000048140	-0.235253	0.00389486	0.0427139	2160.39	2105.5	1887.02	1737.49	TSPAN17
ENSG00000138614	-0.286672	0.00389901	0.042721	1493.93	1364.11	1249.01	1093.7	INTS14
ENSG00000087842	0.15109	0.381848	0.710185	306.735	257.441	336.445	289.235	PIR
ENSG00000087884	0.0586665	0.846128	NA	79.4861	76.8981	78.7664	83.9716	AAMDC
ENSG00000087903	0.176968	0.110635	0.390736	670.537	696.262	780.913	765.074	RFX2
ENSG00000130881	-0.566372	0.00390834	0.0427463	236.42	274.994	183.413	162.76	LRP3
ENSG00000088002	0.0897433	0.675304	0.884607	156.934	199.768	203.667	177.273	SULT2B1
ENSG00000167513	-0.360365	0.00390602	0.0427463	785.69	797.4	683.017	551.517	CDT1
ENSG00000088038	0.0220659	0.821455	0.942836	1257.51	1418.44	1426.8	1293.78	CNOT3
ENSG00000088179	0.0388842	0.674428	0.884607	1181.08	1142.61	1182.62	1203.59	PTPN4
ENSG00000102401	-0.271906	0.00393496	0.0429096	1544.88	1421.78	1285.02	1171.46	ARMCX3
ENSG00000088247	0.0118767	0.929189	0.980315	6931.6	7528.49	7895.77	6685.59	KHSRP
ENSG00000128050	-0.201428	0.00393255	0.0429096	10257.8	9876.39	9325.95	8185.67	PAICS
ENSG00000088280	0.117652	0.228731	0.560768	1077.14	998.839	1102.73	1147.61	ASAP3
ENSG00000088298	0.0591582	0.63613	0.864185	729.642	671.187	802.292	657.259	EDEM2
ENSG00000088305	0.41319	0.0122588	0.0990581	241.515	253.262	328.569	330.703	DNMT3B
ENSG00000143537	-0.209831	0.00393878	0.0429096	6154.06	5716.37	5414.63	4848.58	ADAM15
ENSG00000088340	0.500759	0.0485304	0.242156	91.7147	99.466	135.028	135.806	FER1L4
ENSG00000171462	-0.295735	0.00393273	0.0429096	977.271	1008.87	823.672	795.138	DLK2
ENSG00000088367	0.137704	0.452578	0.761582	299.601	234.874	318.441	268.502	EPB41L1
ENSG00000088386	0.397107	0.378276	NA	28.5335	33.434	37.1327	44.5775	SLC15A1
ENSG00000203760	-0.403792	0.00394086	0.0429096	628.755	516.555	428.714	435.408	CENPW
ENSG00000088448	0.0862412	0.381103	0.709767	1454.19	1497.01	1423.42	1708.46	ANKRD10
ENSG00000130726	-0.198721	0.00395688	0.0430456	9331.46	9047.23	8501.15	7513.9	TRIM28
ENSG00000088538	0.29015	0.423929	NA	45.8574	67.7038	57.387	81.8982	DOCK3
ENSG00000088543	0.0342655	0.943598	NA	35.6668	28.4189	25.8804	39.3941	C3orf18
ENSG00000088682	0.0453976	0.661381	0.876431	845.814	891.015	910.315	883.257	COQ9
ENSG00000108424	-0.166275	0.00397813	0.0432383	19799.2	18811.6	17609.9	16796.4	KPNB1
ENSG00000088727	0.415395	0.10527	0.379353	99.8672	109.496	158.658	121.292	KIF9
ENSG00000088766	0.0199931	0.836869	0.949963	1083.25	1075.74	1050.97	1137.24	CRLS1
ENSG00000088808	0.0158284	0.861175	0.957631	1258.53	1238.73	1283.89	1240.91	PPP1R13B
ENSG00000104763	-0.217113	0.00399544	0.0433491	3004.17	2769.17	2485.64	2478.72	ASAH1
ENSG00000088826	0.0239619	0.908573	0.973954	220.115	208.126	256.554	179.347	SMOX
ENSG00000126524	-0.19319	0.00401763	0.0435125	3787.82	3793.92	3365.58	3266.6	SBDS
ENSG00000142208	-0.204164	0.00402239	0.0435253	3820.43	3928.49	3499.48	3229.28	AKT1
ENSG00000088836	0.00930144	0.942914	0.983577	527.869	552.496	580.621	507.976	SLC4A11
ENSG00000088854	0.197796	0.0186653	0.131774	1688.57	1605.67	1820.63	1955.19	C20orf194
ENSG00000204138	-0.22402	0.00404941	0.0437401	2244.97	2153.98	1882.52	1882.62	PHACTR4
ENSG00000178252	-0.208913	0.00408371	0.0440715	2889.01	2866.13	2550.91	2428.96	WDR6
ENSG00000088899	0.141773	0.485332	0.783841	192.601	175.528	219.421	186.604	LZTS3
ENSG00000154839	-0.326492	0.00410701	0.0442056	797.918	815.788	675.141	612.682	SKA1
ENSG00000088970	0.128101	0.337215	0.672355	483.031	524.913	510.857	590.911	KIZ
ENSG00000166170	-0.22626	0.00410636	0.0442056	2174.66	2231.72	1935.4	1832.86	BAG5
ENSG00000115484	-0.181437	0.00411591	0.0442623	9745.2	9180.96	8614.8	8073.71	CCT4
ENSG00000006451	-0.189362	0.00416308	0.0447301	4386	4298.77	3886.56	3730	RALA
ENSG00000089022	0.0987929	0.296813	0.633578	1159.68	1206.13	1209.63	1323.85	MAPKAPK5
ENSG00000089048	0.0473567	0.652733	0.871478	946.7	894.358	1001.46	900.88	ESF1
ENSG00000147526	-0.216524	0.00426555	0.0457505	2663.8	2504.2	2221.21	2224.73	TACC1
ENSG00000196878	-0.153065	0.00430002	0.0460393	70542.9	67036.7	62505.7	61222.5	LAMB3
ENSG00000065154	-0.17012	0.00432698	0.0462139	8954.42	8610.08	7935.16	7674.59	OAT
ENSG00000127946	-0.407748	0.0043277	0.0462139	522.774	461.389	381.455	359.73	HIP1
ENSG00000171148	-0.289991	0.00434799	0.0463494	1691.63	1555.51	1451.55	1204.63	TADA3
ENSG00000089091	0.209053	0.392333	0.718269	110.058	124.541	130.527	140.989	DZANK1
ENSG00000064651	-0.21694	0.00441997	0.0468304	2684.18	2515.91	2207.71	2264.12	SLC12A2
ENSG00000089116	0.282357	0.68674	NA	12.2286	14.2094	13.5028	18.6604	LHX5
ENSG00000089123	0.231727	0.108228	0.386494	395.392	417.924	435.466	519.38	TASP1
ENSG00000089127	0.418519	5.22e-06	0.00018728	1026.19	1044.81	1408.79	1360.13	OAS1
ENSG00000065613	-0.171617	0.00441868	0.0468304	8652.78	8192.99	7450.18	7503.53	SLK
ENSG00000100139	-0.164842	0.00441074	0.0468304	11954.5	11553.1	10693.1	10275.6	MICALL1
ENSG00000146263	-0.292544	0.00441197	0.0468304	1119.94	1150.96	867.556	985.889	MMS22L
ENSG00000089163	0.168199	0.810521	NA	10.1905	20.8962	11.2523	23.8438	SIRT4
ENSG00000089177	0.059139	0.493262	0.788999	1543.86	1547.99	1676.6	1545.7	KIF16B
ENSG00000151503	-0.247753	0.00441615	0.0468304	2030.97	1914.09	1751.99	1570.58	NCAPD3
ENSG00000116990	-0.417691	0.00444158	0.0470183	429.021	463.06	321.817	346.253	MYCL
ENSG00000164880	-0.197773	0.004507	0.0476694	5677.14	5246.62	4926.28	4596.67	INTS1
ENSG00000003056	-0.239252	0.00455228	0.047989	2602.66	2659.67	2393.37	2067.15	M6PR
ENSG00000177479	-0.203681	0.00455296	0.047989	3192.69	3254.8	2886.23	2714.04	ARIH2
ENSG00000025293	-0.218327	0.00456356	0.0480178	2681.13	2533.46	2304.48	2177.04	PHF20
ENSG00000145220	-0.311874	0.00456097	0.0480178	930.395	985.466	822.547	722.57	LYAR
ENSG00000171865	-0.298829	0.00458764	0.048188	932.433	978.779	801.167	753.671	RNASEH1
ENSG00000089335	0.0669429	0.570141	0.83212	607.355	647.783	643.634	671.773	ZNF302
ENSG00000100528	-0.199291	0.00461303	0.048413	3580.95	3469.61	3155.16	2985.66	CNIH1
ENSG00000089356	0.0411245	0.579421	0.834932	4458.36	5049.36	5012.92	4774.98	FXYD3
ENSG00000089486	0.0415225	0.57954	0.834932	2455.92	2423.13	2585.79	2436.21	CDIP1
ENSG00000051180	-0.414038	0.00465853	0.0488485	538.06	463.06	398.333	352.473	RAD51
ENSG00000150990	-0.275612	0.00469206	0.0491156	1438.9	1353.24	1226.51	1080.23	DHX37
ENSG00000147324	-0.254523	0.00470872	0.0492477	1535.71	1436.82	1224.26	1265.79	MFHAS1
ENSG00000089682	0.0790974	0.44096	0.75231	883.519	897.702	973.328	909.174	RBM41
ENSG00000165929	-0.245516	0.00476093	0.049666	1608.07	1536.29	1340.15	1311.41	TC2N
ENSG00000089693	0.0229945	0.765048	0.921549	4659.11	4570.42	5039.93	4339.57	MLF2
ENSG00000071564	-0.208929	0.00480545	0.0500876	3256.89	3417.79	3005.5	2772.1	TCF3
ENSG00000154127	-0.18874	0.00481748	0.05017	3982.46	3871.65	3484.85	3405.51	UBASH3B
ENSG00000089775	0.177624	0.0859806	0.338237	906.957	840.864	960.95	1013.88	ZBTB25
ENSG00000101911	-0.227922	0.00482763	0.0502329	2284.72	2282.7	2044.55	1856.7	PRPS2
ENSG00000165138	-0.278352	0.00485528	0.0504776	1119.94	1069.89	910.315	894.66	ANKS6
ENSG00000089847	0.478219	0.445068	NA	20.3811	11.7019	23.6299	20.7337	ANKRD24
ENSG00000138279	-0.209294	0.00489177	0.050684	4330.97	4093.99	3839.3	3448.02	ANXA7
ENSG00000089902	0.0843625	0.194309	0.515473	4232.13	4272.02	4604.46	4413.17	RCOR1
ENSG00000089916	0.133125	0.071879	0.305423	3214.09	3338.38	3417.34	3768.35	GPATCH2L
ENSG00000090006	0.0152392	0.842245	0.951904	2418.21	2265.99	2393.37	2338.76	LTBP4
ENSG00000119977	-0.266644	0.00489914	0.0507173	1207.58	1275.51	1043.09	1022.17	TCTN3
ENSG00000261236	-0.264225	0.00490522	0.0507372	2771.82	2507.55	2402.38	1993.55	BOP1
ENSG00000197063	-0.28311	0.00496296	0.0512475	1163.76	1151.8	1007.09	896.734	MAFG
ENSG00000162065	-0.337033	0.00497793	0.0513586	720.47	810.773	580.621	632.379	TBC1D24
ENSG00000170315	-0.204555	0.00498811	0.0514201	8225.79	7584.49	7275.77	6444.04	UBB
ENSG00000119326	-0.200368	0.00503603	0.0518703	5554.86	4989.18	4680.98	4493	CTNNAL1
ENSG00000090238	0.38181	0.0476244	0.239299	178.334	191.409	256.554	225.998	YPEL3
ENSG00000090263	0.109266	0.306624	0.643261	847.852	906.896	999.208	895.697	MRPS33
ENSG00000049656	-0.213313	0.00505075	0.051953	3968.19	3697.8	3476.98	3134.94	CLPTM1L
ENSG00000136045	-0.218898	0.00505259	0.051953	2284.72	2225.03	1986.04	1888.84	PWP1
ENSG00000121350	-0.283546	0.00511018	0.0524082	1061.85	1020.57	833.799	876	PYROXD1
ENSG00000090339	0.309024	0.263455	0.599074	119.229	83.5849	139.529	110.925	ICAM1
ENSG00000090372	0.0115718	0.882981	0.965389	2496.68	2346.23	2534.03	2347.06	STRN4
ENSG00000090376	0.524449	0.395944	NA	12.2286	21.7321	18.0038	31.1006	IRAK3
ENSG00000160949	-0.280052	0.00511834	0.0524082	1086.31	1078.25	922.692	860.45	TONSL
ENSG00000177917	-0.353324	0.00511766	0.0524082	643.022	606.826	508.606	469.619	ARL6IP6
ENSG00000274211	-0.26922	0.00517206	0.0528695	1355.34	1313.12	1044.22	1168.35	SOCS7
ENSG00000177706	-0.386811	0.00517917	0.0528978	497.298	526.585	411.836	372.17	FAM20C
ENSG00000148606	-0.218045	0.00518769	0.0529405	2514	2336.2	2070.43	2097.22	POLR3A
ENSG00000162688	-0.340656	0.00519294	0.0529497	730.661	664.5	532.236	568.104	AGL
ENSG00000090554	0.763001	0.188377	NA	20.3811	13.3736	23.6299	33.174	FLT3LG
ENSG00000080824	-0.177379	0.00520431	0.0530213	61767.8	55598.2	53458.8	50325.9	HSP90AA1
ENSG00000090581	0.0384536	0.757708	0.918331	566.593	537.451	550.24	582.618	GNPTG
ENSG00000130429	-0.189611	0.00526205	0.0535202	4775.28	4601.35	4253.39	3968.43	ARPC1B
ENSG00000102879	-0.593831	0.00528739	0.0537331	200.753	240.724	157.533	135.806	CORO1A
ENSG00000075711	-0.162167	0.00534995	0.0541882	8816.84	8575.81	7831.63	7710.87	DLG1
ENSG00000090661	0.253539	0.0466768	0.236487	482.012	494.823	607.627	557.737	CERS4
ENSG00000106397	-0.212202	0.00535653	0.0542098	2735.14	2679.73	2429.38	2245.46	PLOD3
ENSG00000128791	-0.240481	0.00536461	0.0542466	2504.83	2174.88	1960.16	1997.69	TWSG1
ENSG00000147457	-0.26285	0.00538711	0.0542992	1306.43	1239.56	1084.73	1036.69	CHMP7
ENSG00000148308	-0.272879	0.00539119	0.0542992	1293.18	1208.64	1081.35	988.999	GTF3C5
ENSG00000110321	-0.161232	0.00543122	0.0546483	51007.7	47239.7	44749.5	43106.4	EIF4G2
ENSG00000132646	-0.238977	0.00544676	0.0547101	3716.48	3707.83	3445.47	2847.78	PCNA
ENSG00000196072	-0.224489	0.00544216	0.0547101	2013.65	1945.02	1724.98	1662.84	BLOC1S2
ENSG00000090905	0.117675	0.0588883	0.27223	4717.19	4717.53	5084.94	5151.29	TNRC6A
ENSG00000213465	-0.400829	0.00545082	0.0547101	497.298	485.628	403.959	341.07	ARL2
ENSG00000142784	-0.253151	0.0054592	0.0547492	1502.08	1609.01	1359.28	1253.35	WDTC1
ENSG00000090971	0.209689	0.240064	0.572389	280.239	275.83	369.077	274.722	NAT14
ENSG00000165802	-0.245334	0.00546656	0.0547779	1732.39	1865.61	1586.58	1451.36	NSMF
ENSG00000090989	0.048142	0.593212	0.844388	1636.6	1614.86	1568.58	1791.39	EXOC1
ENSG00000131467	-0.182936	0.00558081	0.055831	5765.8	5713.03	5259.35	4853.76	PSME3
ENSG00000183023	-0.495014	0.00559119	0.0558432	306.735	318.458	245.301	199.044	SLC8A1
ENSG00000091073	0.0699994	0.403691	0.725572	1538.77	1616.53	1649.59	1663.88	DTX2
ENSG00000091106	0.319976	0.52387	NA	23.4382	27.583	34.8823	29.0272	NLRC4
ENSG00000129083	-0.184342	0.00559702	0.0558557	8342.98	7551.06	6894.31	7088.86	COPB1
ENSG00000071127	-0.174431	0.00560921	0.0558859	14255.5	14156.8	13221.5	11957.1	WDR1
ENSG00000091136	0.1209	0.0349489	0.197335	10433.1	10058.6	11273.7	11007.5	LAMB1
ENSG00000176101	-0.306468	0.00565868	0.0563312	995.614	911.075	815.795	725.68	SSNA1
ENSG00000091157	0.0926671	0.33068	0.665159	1030.26	1056.51	1104.98	1120.66	WDR7
ENSG00000091164	0.0706026	0.395622	0.719947	1634.56	1736.89	1795.87	1746.82	TXNL1
ENSG00000091262	0.658865	0.141348	NA	24.4573	35.1057	40.5084	53.9077	ABCC6
ENSG00000125520	-0.300689	0.00571322	0.0567829	1066.95	1049.83	931.694	787.882	SLC2A4RG
ENSG00000113194	-0.18806	0.00573236	0.0569269	3910.1	3821.5	3472.47	3314.29	FAF2
ENSG00000091428	0.126814	0.786682	NA	30.5716	31.7623	36.0075	32.1373	RAPGEF4
ENSG00000091436	0.0940977	0.161381	0.474407	4763.05	4413.28	4943.16	4848.58	MAP3K20
ENSG00000171488	-0.215345	0.00576333	0.0571878	3289.5	3172.88	2617.3	2946.26	LRRC8C
ENSG00000004700	-0.225215	0.0057726	0.0572096	2106.38	2005.2	1810.5	1706.39	RECQL
ENSG00000140525	-0.225206	0.00582577	0.0576198	2793.22	2682.24	2490.14	2194.66	FANCI
ENSG00000091536	0.433029	0.371567	NA	23.4382	29.2547	38.258	33.174	MYO15A
ENSG00000102882	-0.319429	0.00583637	0.0576312	777.537	870.954	686.393	636.525	MAPK3
ENSG00000165156	-0.222908	0.00584423	0.0576621	3212.05	2810.96	2580.16	2577.2	ZHX1
ENSG00000113810	-0.171384	0.00588712	0.0579534	5388.75	5361.13	4825.01	4721.07	SMC4
ENSG00000091640	0.218826	0.0573641	0.267516	626.717	672.858	784.289	729.827	SPAG7
ENSG00000229647	-0.269574	0.005888	0.0579534	1173.95	1197.77	1027.34	941.311	MYOSLID
ENSG00000091656	0.180245	0.535725	0.815118	109.039	75.2264	96.7702	110.925	ZFHX4
ENSG00000091732	0.0753254	0.575528	0.83366	532.965	473.926	561.492	498.646	ZC3HC1
ENSG00000091831	0.581992	0.0011263	0.0164564	211.963	191.409	313.94	289.235	ESR1
ENSG00000091844	0.141663	0.819774	NA	19.362	15.8811	18.0038	20.7337	RGS17
ENSG00000091879	0.370461	0.185012	0.504747	81.5242	118.691	111.398	148.246	ANGPT2
ENSG00000091947	0.0724803	0.572817	0.833069	561.498	504.017	577.245	542.187	TMEM101
ENSG00000091986	0.0680469	0.362962	0.694031	2274.53	2337.87	2377.62	2457.98	CCDC80
ENSG00000092010	0.0637003	0.40156	0.724099	2707.62	2579.43	2868.22	2657.03	PSME1
ENSG00000109519	-0.251074	0.00591501	0.0581253	1610.1	1494.5	1353.66	1254.39	GRPEL1
ENSG00000015676	-0.198159	0.00596618	0.0585809	2944.04	2856.1	2559.91	2495.3	NUDCD3
ENSG00000092068	0.356023	0.000119229	0.00278444	1247.32	1431.81	1718.23	1714.68	SLC7A8
ENSG00000102890	-0.271364	0.0059747	0.0586159	1372.66	1251.27	1138.74	1034.61	ELMO3
ENSG00000092096	0.495759	0.17655	NA	47.8955	45.9717	76.516	55.9811	SLC22A17
ENSG00000151532	-0.273433	0.00600518	0.0587971	1065.93	1040.63	865.305	877.037	VTI1A
ENSG00000092108	0.000505379	0.99475	0.998763	2273.51	2208.31	2299.98	2183.26	SCFD1
ENSG00000162783	-0.216022	0.00600748	0.0587971	2481.39	2367.96	2160.45	2014.28	IER5
ENSG00000123473	-0.276032	0.00601422	0.0588159	1043.51	1019.74	863.055	840.753	STIL
ENSG00000166848	-0.279421	0.00603384	0.0589605	1203.5	1120.04	1007.09	907.1	TERF2IP
ENSG00000127337	-0.393715	0.00603931	0.0589666	462.65	442.164	342.071	346.253	YEATS4
ENSG00000141385	-0.222259	0.00607491	0.0592668	2179.75	2230.88	1973.66	1809.02	AFG3L2
ENSG00000035928	-0.201696	0.0061185	0.0595968	2835	2697.28	2408	2400.97	RFC1
ENSG00000092208	0.0819029	0.602762	0.848159	316.925	303.413	329.694	326.556	GEMIN2
ENSG00000106636	-0.186431	0.00614557	0.0598127	3986.53	4166.71	3658.14	3509.18	YKT6
ENSG00000129455	-0.268212	0.00617424	0.0600437	1110.77	1106.66	940.696	900.88	KLK8
ENSG00000092377	0.266374	0.38711	NA	75.4099	66.8679	91.144	79.8248	TBL1Y
ENSG00000092421	0.339631	0.427557	NA	28.5335	45.9717	46.1346	48.7243	SEMA6A
ENSG00000092439	0.0165048	0.814059	0.940099	3598.27	3395.22	3460.1	3610.78	TRPM7
ENSG00000171603	-0.149768	0.00623767	0.0606123	18903.4	18414.6	17077.7	16560	CLSTN1
ENSG00000253161	-0.313829	0.00624594	0.0606443	752.061	801.579	606.501	643.782	LINC01605
ENSG00000092529	0.257383	0.374504	NA	84.5814	83.5849	86.6431	114.035	CAPN3
ENSG00000170248	-0.170375	0.00631928	0.0612134	8415.34	7933.88	7423.17	7103.37	PDCD6IP
ENSG00000133131	-0.269492	0.00634173	0.0613302	1548.96	1415.09	1314.27	1144.5	MORC4
ENSG00000092758	0.406675	0.116961	0.401406	111.077	96.1226	155.282	119.219	COL9A3
ENSG00000172500	-0.269695	0.0063633	0.0614866	1528.58	1337.36	1234.38	1141.39	FIBP
ENSG00000136824	-0.208008	0.00637792	0.0614881	2788.13	2667.19	2444.01	2278.64	SMC2
ENSG00000092847	0.031259	0.648662	0.869749	3077.54	3094.31	3164.16	3143.23	AGO1
ENSG00000173812	-0.16696	0.00640128	0.0615643	14582.6	14076.5	13282.3	12245.3	EIF1
ENSG00000196943	-0.222906	0.00640985	0.0615982	2444.71	2356.26	2168.33	1945.86	NOP9
ENSG00000101182	-0.203409	0.00651808	0.0625714	4859.86	4454.24	4242.13	3846.11	PSMA7
ENSG00000092931	0.076555	0.574214	0.833442	519.717	448.851	491.728	527.673	MFSD11
ENSG00000175634	-0.250702	0.00656711	0.0629172	1392.03	1516.23	1250.14	1196.34	RPS6KB2
ENSG00000092969	0.408129	0.00118219	0.0170613	468.764	475.598	651.511	602.315	TGFB2
ENSG00000092978	0.00247387	0.980932	0.99516	982.367	921.941	912.565	993.145	GPATCH2
ENSG00000093000	0.0478718	0.47928	0.779414	4051.75	3998.7	4298.4	4024.42	NUP50
ENSG00000206538	-0.226477	0.00656774	0.0629172	2091.1	1984.31	1670.97	1810.05	VGLL3
ENSG00000253746	-0.466446	0.00657699	0.0629309	316.925	311.772	238.55	216.667	AC091182.2
ENSG00000137767	-0.246149	0.00664681	0.063525	1578.51	1496.17	1350.28	1241.95	SQOR
ENSG00000093100	0.337568	0.53628	NA	26.4954	22.5679	19.129	42.5041	AC016026.1
ENSG00000093144	0.14456	0.0702491	0.301015	1898.5	2026.93	2216.71	2125.21	ECHDC1
ENSG00000102572	-0.1766	0.00668783	0.063817	4750.82	4678.25	4265.76	4077.29	STK24
ENSG00000135763	-0.239462	0.00669762	0.0638604	1518.39	1458.56	1276.02	1245.06	URB2
ENSG00000128274	-0.297666	0.00670718	0.0639016	861.099	960.39	751.657	731.9	A4GALT
ENSG00000146054	-0.31221	0.0067152	0.063928	844.795	836.685	726.902	628.232	TRIM7
ENSG00000088726	-0.183498	0.00678301	0.0643704	3854.06	3726.21	3293.56	3379.6	TMEM40
ENSG00000102921	-0.187113	0.00679343	0.0643704	3460.7	3343.4	2971.74	3003.28	N4BP1
ENSG00000109320	-0.194849	0.00678137	0.0643704	2774.88	2825.17	2435.01	2457.98	NFKB1
ENSG00000122359	-0.197126	0.00680308	0.0643704	3898.9	4103.18	3651.39	3331.91	ANXA11
ENSG00000124067	-0.175014	0.00680389	0.0643704	4304.48	4292.92	3816.8	3798.42	SLC12A4
ENSG00000173327	-0.251884	0.00677601	0.0643704	1603.99	1553.01	1411.04	1240.91	MAP3K11
ENSG00000124574	-0.222747	0.00681859	0.064428	1845.5	1791.22	1577.58	1538.44	ABCC10
ENSG00000094975	0.0993831	0.188511	0.509618	2340.76	2240.91	2500.27	2407.19	SUCO
ENSG00000139726	-0.183614	0.00682055	0.064428	4025.26	3903.41	3568.12	3412.77	DENR
ENSG00000095015	0.200307	0.018672	0.131774	1496.99	1460.23	1646.22	1749.93	MAP3K1
ENSG00000144867	-0.230341	0.00684922	0.0646488	2545.59	2246.76	2101.94	1981.11	SRPRB
ENSG00000095066	0.0875198	0.339442	0.674405	1161.72	1218.67	1262.51	1267.87	HOOK2
ENSG00000169035	-0.219275	0.00688965	0.0649299	2481.39	2795.91	2260.6	2275.53	KLK7
ENSG00000095203	0.0405334	0.695495	0.891903	985.424	991.317	950.823	1081.26	EPB41L4B
ENSG00000156515	-0.171867	0.00696323	0.0654715	6228.45	6063.25	5616.05	5295.39	HK1
ENSG00000161526	-0.223252	0.00699501	0.0657197	1938.24	1822.15	1603.46	1616.19	SAP30BP
ENSG00000095303	0.500071	0.191649	NA	37.7049	45.1358	56.2617	61.1645	PTGS1
ENSG00000149925	-0.170423	0.00702267	0.0658931	29772.6	28309.4	27130.5	24480.3	ALDOA
ENSG00000095321	0.118026	0.491859	0.787684	246.611	279.174	277.933	293.382	CRAT
ENSG00000118762	-0.253149	0.00703701	0.0659618	1212.67	1236.22	1017.21	1037.72	PKD2
ENSG00000157954	-0.231709	0.00706267	0.0660852	1650.87	1737.73	1480.81	1406.78	WIPI2
ENSG00000095397	0.27433	0.142068	0.444464	244.573	195.589	264.43	266.428	WHRN
ENSG00000095464	0.91886	0.10342	NA	14.2667	17.5528	29.2561	31.1006	PDE6C
ENSG00000160972	-0.401204	0.00706319	0.0660852	475.898	428.79	363.451	321.373	PPP1R16A
ENSG00000095539	0.470657	0.067757	0.295317	90.6957	106.153	124.901	148.246	SEMA4G
ENSG00000095564	0.0617091	0.393607	0.719078	3187.6	3235.57	3211.42	3491.56	BTAF1
ENSG00000112640	-0.209591	0.00718111	0.0670549	2114.53	2124.73	1854.39	1812.13	PPP2R5D
ENSG00000095585	0.913866	0.0411191	NA	25.4763	25.9113	43.8842	52.871	BLNK
ENSG00000095587	0.453163	0.100621	0.370829	86.6195	101.138	105.772	151.356	TLL2
ENSG00000103043	-0.263817	0.00718862	0.0670575	1096.5	1095.8	930.569	895.697	VAC14
ENSG00000095637	0.468568	0.432546	NA	20.3811	14.2094	25.8804	21.7704	SORBS1
ENSG00000196189	-0.37775	0.00719239	0.0670575	465.707	503.181	383.705	362.84	SEMA4A
ENSG00000095752	0.00701092	0.975063	0.992342	142.667	155.468	148.531	151.356	IL11
ENSG00000095787	0.00280187	0.966328	0.989863	4127.16	3992.01	4141.99	3992.28	WAC
ENSG00000112308	-0.156249	0.00730262	0.0677743	8532.53	8456.28	7730.36	7514.94	C6orf62
ENSG00000181061	-0.178324	0.0072982	0.0677743	6878.61	6288.93	5887.23	5746.35	HIGD1A
ENSG00000095951	0.0745205	0.376007	0.705028	2169.56	2326.17	2225.71	2508.78	HIVEP1
ENSG00000203727	-0.46182	0.00730074	0.0677743	456.536	392.849	356.699	260.208	SAMD5
ENSG00000012048	-0.230274	0.00731621	0.0678488	1792.51	1673.37	1450.43	1502.16	BRCA1
ENSG00000096070	0.017873	0.853376	0.955407	1022.11	1017.23	1036.34	1028.39	BRPF3
ENSG00000042493	-0.209864	0.0073319	0.0679427	4835.4	4506.9	4318.65	3759.02	CAPG
ENSG00000189057	-0.343557	0.00735061	0.0680643	592.07	627.722	505.23	457.179	FAM111B
ENSG00000135446	-0.284469	0.00736611	0.0681561	1544.88	1368.28	1303.02	1088.52	CDK4
ENSG00000100003	-0.173736	0.00740958	0.0684026	4387.02	4485.16	3972.08	3894.83	SEC14L2
ENSG00000197451	-0.18274	0.0074073	0.0684026	5525.3	5601.02	5137.82	4667.16	HNRNPAB
ENSG00000130340	-0.198969	0.00744345	0.0686114	2936.91	2787.56	2552.03	2434.14	SNX9
ENSG00000164253	-0.227879	0.00746376	0.0687467	2361.14	2087.95	1926.4	1870.18	WDR41
ENSG00000142945	-0.27151	0.00750959	0.0690124	1021.09	1048.99	885.56	830.386	KIF2C
ENSG00000161800	-0.218375	0.00749978	0.0690124	2944.04	2828.51	2646.55	2315.96	RACGAP1
ENSG00000096746	0.0566111	0.422361	0.738055	3919.28	3764.66	4156.62	3834.7	HNRNPH3
ENSG00000096872	0.0149412	0.904421	0.972097	542.136	554.168	567.118	541.15	IFT74
ENSG00000096968	0.0951743	0.460661	0.76593	636.908	537.451	651.511	601.278	JAK2
ENSG00000135632	-0.276485	0.00754521	0.0692876	1038.41	1040.63	903.563	813.799	SMYD5
ENSG00000163584	-0.224552	0.00757266	0.0694351	1739.52	1784.54	1549.45	1467.95	RPL22L1
ENSG00000097033	0.0221139	0.725912	0.905164	4623.44	4567.08	4642.72	4688.93	SH3GLB1
ENSG00000144320	-0.210445	0.00770119	0.0704546	2297.96	2153.98	1920.78	1925.13	LNPK
ENSG00000097096	0.00377527	0.97623	0.992839	578.822	648.619	576.12	655.186	SYDE2
ENSG00000121289	-0.249749	0.00772815	0.0706483	1246.3	1227.86	1022.84	1057.42	CEP89
ENSG00000099203	0.152247	0.440402	0.751673	182.41	189.738	214.92	199.044	TMED1
ENSG00000099204	0.0591446	0.358857	0.6906	4158.75	4124.08	4362.53	4267	ABLIM1
ENSG00000100226	-0.216711	0.00777882	0.0710071	1860.79	1878.15	1637.22	1580.95	GTPBP1
ENSG00000099246	0.0676963	0.289863	0.626489	4189.33	4246.95	4401.92	4440.13	RAB18
ENSG00000099250	0.200651	0.00566314	0.0563312	2443.69	2419.78	2745.57	2842.59	NRP1
ENSG00000099251	0.228739	0.20279	0.526153	229.287	240.724	252.053	298.566	HSD17B7P2
ENSG00000114353	-0.175725	0.00781576	0.0712888	7585.83	7689.81	7097.98	6428.49	GNAI2
ENSG00000099260	0.14974	0.522271	0.809184	127.382	142.93	137.279	162.76	PALMD
ENSG00000099282	0.205007	0.303813	0.640935	203.811	170.513	213.795	216.667	TSPAN15
ENSG00000147642	-0.388066	0.00801591	0.072842	490.164	437.149	370.202	337.96	SYBU
ENSG00000125503	-0.239748	0.00803005	0.0729163	1465.4	1414.26	1256.89	1181.82	PPP1R12C
ENSG00000099308	0.265731	0.032321	0.188051	508.507	499.838	590.748	620.975	MAST3
ENSG00000099326	0.110219	0.31843	0.654628	740.851	816.624	813.545	868.743	MZF1
ENSG00000099330	0.287135	0.269153	0.6061	91.7147	118.691	123.776	133.733	OCEL1
ENSG00000078369	-0.159864	0.00810195	0.0734051	15868.7	15060.3	14298.4	13385.7	GNB1
ENSG00000099337	0.0374606	0.598384	0.846427	3721.58	3605.85	3916.94	3603.52	KCNK6
ENSG00000099338	0.0843404	0.829489	NA	39.7431	60.1811	47.2599	59.0911	CATSPERG
ENSG00000184575	-0.159327	0.00811728	0.0734894	10906.9	10623.6	9952.7	9327.07	XPOT
ENSG00000099364	0.0830658	0.340228	0.675337	1600.93	1630.74	1801.5	1623.45	FBXL19
ENSG00000099365	0.632353	0.0465502	NA	55.0288	60.1811	84.3926	94.3384	STX1B
ENSG00000182768	-0.278789	0.00812548	0.0735091	1082.23	1014.72	912.565	815.872	NGRN
ENSG00000099381	0.0789403	0.420926	0.737315	1144.4	1056.51	1205.13	1118.58	SETD1A
ENSG00000143147	-0.251048	0.00815235	0.0736974	1191.27	1198.61	1021.71	986.925	GPR161
ENSG00000114030	-0.185473	0.00824439	0.0743092	3453.57	3432.83	2939.11	3115.24	KPNA1
ENSG00000099624	0.0954048	0.344292	0.679324	1308.46	1222.01	1460.55	1242.99	ATP5F1D
ENSG00000099625	0.134865	0.469176	0.773271	206.868	219.828	225.047	243.621	CBARP
ENSG00000099725	0.129553	0.172472	0.49005	1581.57	1731.88	1673.22	1952.08	PRKY
ENSG00000099769	0.864914	0.195946	NA	12.2286	10.866	19.129	22.8071	IGFALS
ENSG00000204843	-0.181513	0.00831037	0.0747934	8323.62	7464.13	7123.86	6794.44	DCTN1
ENSG00000099785	0.0458079	0.736001	0.908704	455.517	491.479	517.608	461.325	2002-03-01
ENSG00000099795	0.092231	0.436857	0.748977	649.137	600.139	683.017	647.929	NDUFB7
ENSG00000099797	0.142306	0.144622	0.448545	1948.43	2281.03	2523.9	2149.05	TECR
ENSG00000099800	0.0276063	0.772438	0.925194	1345.15	1273	1413.29	1255.43	TIMM13
ENSG00000117222	-0.245983	0.00832691	0.0748869	1237.13	1237.06	1048.72	1037.72	RBBP5
ENSG00000099810	0.110586	0.111117	0.391414	3011.3	3089.3	3240.68	3346.42	MTAP
ENSG00000265415	-0.411404	0.00836545	0.0751781	447.364	411.238	354.449	291.309	AC099850.3
ENSG00000187713	-0.355848	0.00840176	0.0754488	774.48	667.007	623.38	502.793	TMEM203
ENSG00000158292	-0.274106	0.00843307	0.0755631	938.547	925.285	771.911	769.221	GPR153
ENSG00000196935	-0.220958	0.00844559	0.0755655	2621	2599.49	2077.18	2399.93	SRGAP1
ENSG00000265241	-0.206431	0.00847083	0.0756962	3414.85	3070.91	2901.98	2717.15	RBM8A
ENSG00000099834	0.603683	0.0619548	NA	72.3527	58.5094	77.6412	120.256	CDHR5
ENSG00000109846	-0.496703	0.00853672	0.076156	292.468	272.487	176.662	222.888	CRYAB
ENSG00000139629	-0.181993	0.00856134	0.0762641	4069.08	3859.11	3573.75	3413.81	GALNT6
ENSG00000162517	-0.227397	0.00855985	0.0762641	1587.68	1574.74	1384.04	1317.63	PEF1
ENSG00000179295	-0.14784	0.00878276	0.0780655	12354	12080.5	11195	10859.3	PTPN11
ENSG00000186918	-0.25418	0.00879972	0.0781592	1199.42	1232.04	1064.47	975.522	ZNF395
ENSG00000099889	0.465033	0.00040004	0.00736932	422.907	430.462	620.004	558.774	ARVCF
ENSG00000185386	-0.502614	0.00882241	0.0783037	326.097	260.785	226.172	187.64	MAPK11
ENSG00000114302	-0.175817	0.00894353	0.0791483	5250.16	4860.46	4509.94	4438.05	PRKAR2A
ENSG00000188976	-0.189644	0.00902495	0.0797531	3741.96	3722.03	3430.84	3115.24	NOC2L
ENSG00000110427	-0.267534	0.00907106	0.0800446	970.138	1030.6	832.674	830.386	KIAA1549L
ENSG00000099917	0.027628	0.705878	0.896174	3169.25	3476.3	3424.09	3353.68	MED15
ENSG00000099937	0.766683	0.262813	NA	7.13337	18.3887	18.0038	25.9172	SERPIND1
ENSG00000160789	-0.188343	0.00909596	0.0802062	19249.9	18239.1	17711.2	15190.6	LMNA
ENSG00000120802	-0.183701	0.00912314	0.0802717	5525.3	5121.25	4872.27	4500.25	TMPO
ENSG00000187051	-0.321296	0.00915421	0.0804712	778.556	740.562	662.763	553.59	RPS19BP1
ENSG00000265354	-0.238706	0.00918147	0.0806106	1489.85	1640.77	1367.16	1288.6	TIMM23
ENSG00000099957	0.564165	0.125601	NA	40.7621	45.9717	65.2636	63.2379	P2RX6
ENSG00000198833	-0.188903	0.00929115	0.0814562	2843.16	2764.99	2494.65	2424.81	UBE2J1
ENSG00000099960	0.291679	0.612518	NA	14.2667	27.583	23.6299	27.9905	SLC7A4
ENSG00000179046	-0.364832	0.00931894	0.0816412	491.183	531.6	371.327	422.968	TRIML2
ENSG00000090530	-0.172935	0.00935587	0.0817884	4574.53	4396.56	4063.22	3893.79	P3H2
ENSG00000099977	0.0644884	0.681922	0.886734	319.983	335.175	364.576	321.373	DDT
ENSG00000142733	-0.243705	0.00934253	0.0817884	1309.48	1380.82	1178.12	1095.78	MAP3K6
ENSG00000099992	0.190561	0.115665	0.399133	586.974	541.63	650.386	636.525	TBC1D10A
ENSG00000099994	0.227119	0.669469	NA	35.6668	17.5528	34.8823	26.9538	SUSD2
ENSG00000149091	-0.218572	0.00935061	0.0817884	3082.63	2817.65	2699.44	2370.9	DGKZ
ENSG00000102024	-0.149194	0.00939978	0.0821134	18930.9	17905.6	16903.3	16312.3	PLS3
ENSG00000143753	-0.203453	0.00942633	0.0822864	3222.24	3619.23	3059.51	2886.13	DEGS1
ENSG00000116127	-0.299849	0.00943456	0.0822994	1159.68	1217	847.302	1082.3	ALMS1
ENSG00000198482	-0.256522	0.00946341	0.082492	1162.74	1110.84	984.58	918.504	ZNF808
ENSG00000145907	-0.15207	0.00951454	0.0828193	16390.4	15550.1	14723.7	14020.1	G3BP1
ENSG00000100426	-0.195915	0.00955796	0.0831379	2396.81	2376.32	2118.82	2048.49	ZBED4
ENSG00000115685	-0.239851	0.00960211	0.0833793	1807.8	1619.04	1516.82	1383.98	PPP1R7
ENSG00000100031	0.277291	0.0444046	0.230137	433.097	386.162	491.728	499.683	GGT1
ENSG00000100034	0.0374819	0.640914	0.866463	2072.75	1925.8	2078.31	2023.61	PPM1F
ENSG00000100036	0.0937396	0.653742	0.872061	199.734	185.558	235.174	176.237	SLC35E4
ENSG00000148384	-0.293055	0.00960166	0.0833793	812.185	807.43	694.27	628.232	INPP5E
ENSG00000100053	0.274999	0.550824	NA	43.8193	25.0755	36.0075	46.6509	CRYBB3
ENSG00000167723	-0.350774	0.00960623	0.0833793	522.774	585.094	415.212	454.069	TRPV3
ENSG00000100058	0.125342	0.422002	0.737829	302.659	332.668	345.447	348.327	CRYBB2P1
ENSG00000100060	0.0972431	0.477004	0.778209	552.327	507.36	508.606	623.048	MFNG
ENSG00000103264	-0.28093	0.00967596	0.0835091	930.395	892.687	713.399	785.808	FBXO31
ENSG00000100068	0.250986	0.182916	0.502312	191.582	232.366	246.426	259.172	LRP5L
ENSG00000115339	-0.159681	0.00965587	0.0835091	7751.93	7429.02	6950.57	6638.94	GALNT3
ENSG00000131378	-0.247159	0.00965663	0.0835091	1425.65	1295.57	1179.25	1112.36	RFTN1
ENSG00000100078	0.430636	0.238451	NA	48.9145	46.8075	73.1403	55.9811	PLA2G3
ENSG00000197860	-0.285134	0.00967069	0.0835091	1004.79	905.224	821.421	745.377	SGTB
ENSG00000100083	0.0307306	0.72083	0.903219	1433.81	1501.18	1506.69	1492.83	GGA1
ENSG00000259768	-0.427055	0.00966702	0.0835091	327.116	376.968	262.18	262.282	AC004943.2
ENSG00000255717	-0.198303	0.00968497	0.0835277	2713.74	2555.19	2356.24	2235.1	SNHG1
ENSG00000126005	-0.340076	0.00969605	0.0835642	538.06	581.751	432.09	453.032	MMP24OS
ENSG00000100099	0.0445423	0.604976	0.849382	1488.84	1486.14	1487.56	1579.91	HPS4
ENSG00000100100	0.287609	0.0316103	0.185242	431.059	407.894	516.483	506.94	PIK3IP1
ENSG00000182628	-0.206616	0.0097225	0.083733	2285.74	2169.86	1988.29	1872.26	SKA2
ENSG00000100105	0.0232832	0.863097	0.957631	457.555	443.836	468.098	447.848	PATZ1
ENSG00000100106	0.0227028	0.767321	0.922264	2452.86	2423.96	2577.91	2377.12	TRIOBP
ENSG00000167065	-0.433648	0.0097826	0.0840725	382.145	349.385	241.925	298.566	DUSP18
ENSG00000175573	-0.301999	0.00981806	0.0842654	800.975	738.89	651.511	597.131	C11orf68
ENSG00000184162	-0.40625	0.00981887	0.0842654	387.24	389.506	315.066	271.612	NR2C2AP
ENSG00000118495	-0.367128	0.00988539	0.0847171	541.117	581.751	387.081	483.096	PLAGL1
ENSG00000100138	0.0111421	0.894491	0.968654	2300	2405.57	2530.65	2214.36	SNU13
ENSG00000140577	-0.282293	0.00992845	0.0849666	944.662	1103.32	850.677	835.569	CRTC3
ENSG00000100147	0.16228	0.387113	0.713436	211.963	201.44	238.55	223.924	CCDC134
ENSG00000100150	0.196981	0.102452	0.373625	556.403	549.153	618.879	647.929	DEPDC5
ENSG00000100151	0.20806	0.0497556	0.246154	754.099	794.892	912.565	878.073	PICK1
ENSG00000100154	0.146888	0.375238	0.704639	262.916	295.89	312.815	306.859	TTC28
ENSG00000100156	0.652892	0.175001	NA	19.362	36.7773	36.0075	52.871	SLC16A8
ENSG00000187778	-0.227229	0.00994838	0.0850179	1466.42	1446.85	1260.26	1228.47	MCRS1
ENSG00000100170	0.123933	0.730415	NA	52.9907	55.166	64.1384	53.9077	SLC5A1
ENSG00000049089	-0.444627	0.00997902	0.08522	332.211	295.89	232.924	228.071	COL9A2
ENSG00000100196	0.019141	0.896294	0.968665	373.992	366.938	367.952	382.537	KDELR3
ENSG00000100197	0.493419	0.333876	NA	18.3429	30.9264	30.3813	39.3941	CYP2D6
ENSG00000167193	-0.163087	0.00998639	0.0852233	4814	4768.52	4297.27	4260.78	CRK
ENSG00000108375	-0.218634	0.0100198	0.0853887	1638.64	1700.95	1457.18	1414.04	RNF43
ENSG00000173083	-0.345487	0.0100176	0.0853887	532.965	558.347	453.47	406.381	HPSE
ENSG00000100209	0.312973	0.140803	0.443158	146.744	150.453	189.039	180.383	HSCB
ENSG00000136811	-0.217842	0.0100296	0.0854123	1823.09	1841.37	1641.72	1510.45	ODF2
ENSG00000129315	-0.19144	0.0101097	0.086035	3134.61	2925.47	2711.82	2593.79	CCNT1
ENSG00000176953	-0.19731	0.0101236	0.0860932	2242.93	2291.9	2005.17	1951.04	NFATC2IP
ENSG00000065328	-0.27607	0.0101715	0.0862166	1046.57	997.168	901.313	786.845	MCM10
ENSG00000067606	-0.228098	0.0101713	0.0862166	1474.57	1481.96	1298.52	1226.4	PRKCZ
ENSG00000077782	-0.551239	0.0101579	0.0862166	204.83	209.798	127.152	155.503	FGFR1
ENSG00000188986	-0.210562	0.0101699	0.0862166	2431.46	2209.15	2052.43	1956.23	NELFB
ENSG00000100227	0.0693217	0.359914	0.691533	2538.46	2525.1	2764.7	2549.21	POLDIP3
ENSG00000168268	-0.224818	0.010262	0.0869063	2224.59	1990.16	1878.02	1727.12	NT5DC2
ENSG00000100234	0.181719	0.00292591	0.0345417	9464.96	8815.7	10491.7	10239.3	TIMP3
ENSG00000074211	-0.271698	0.0102997	0.0871043	932.433	968.749	820.296	755.744	PPP2R2C
ENSG00000076248	-0.254891	0.0102977	0.0871043	1117.9	1153.47	993.582	911.247	UNG
ENSG00000197771	-0.198523	0.0103286	0.0872885	3086.71	2882.01	2709.57	2491.16	MCMBP
ENSG00000092621	-0.213406	0.0104298	0.0879946	3714.45	3270.68	3173.16	2849.85	PHGDH
ENSG00000101577	-0.357752	0.0104338	0.0879946	515.641	467.24	383.705	382.537	LPIN2
ENSG00000181192	-0.232859	0.0106239	0.089412	1581.57	1511.21	1380.66	1251.28	DHTKD1
ENSG00000100263	0.0550042	0.712652	0.899017	428.002	366.102	432.09	391.867	RHBDD3
ENSG00000167670	-0.267474	0.0106358	0.0894506	1115.86	1009.71	915.941	849.046	CHAF1A
ENSG00000100271	0.0912362	0.787658	NA	64.2003	67.7038	57.387	82.9349	TTLL1
ENSG00000175166	-0.169048	0.0106682	0.0896613	18131	17181.7	16598.3	14810.1	PSMD2
ENSG00000138686	-0.242789	0.0106966	0.0897148	1368.59	1257.95	1134.24	1084.37	BBS7
ENSG00000100284	0.00504338	0.972141	0.991242	380.107	411.238	389.331	405.344	TOM1
ENSG00000100285	0.137283	0.654695	NA	73.3718	82.749	74.2655	97.4485	NEFH
ENSG00000100288	0.0826373	0.598786	0.846529	334.249	305.921	329.694	347.29	CHKB
ENSG00000162757	-0.230862	0.0106966	0.0897148	1654.94	1613.19	1312.02	1471.06	C1orf74
ENSG00000100292	0.287941	0.266636	0.603127	94.7719	111.168	135.028	117.146	HMOX1
ENSG00000100294	0.019259	0.895252	0.968665	420.869	407.894	455.72	384.611	MCAT
ENSG00000198420	-0.251474	0.0106921	0.0897148	1237.13	1139.26	1023.96	971.375	TCAF1
ENSG00000144840	-0.250558	0.0107217	0.0898635	1097.52	1108.34	950.823	903.99	RABL3
ENSG00000149418	-0.172822	0.010774	0.0901159	6486.27	6214.54	5895.1	5372.11	ST14
ENSG00000123213	-0.195954	0.0107858	0.0901255	2645.46	2522.59	2326.99	2184.3	NLN
ENSG00000118242	-0.272756	0.0108098	0.09023	1462.34	1201.11	1122.98	1079.19	MREG
ENSG00000122641	-0.175537	0.0108439	0.0903904	6083.74	5977.16	5054.55	5621.95	INHBA
ENSG00000100307	0.274775	0.339913	NA	77.448	84.4207	92.2692	103.669	CBX7
ENSG00000100311	0.293746	0.0108301	0.0903376	654.232	629.394	828.173	745.377	PDGFB
ENSG00000170745	-0.551936	0.010867	0.0903974	199.734	203.111	150.781	124.402	KCNS3
ENSG00000100319	0.15091	0.514154	0.803756	139.61	149.617	139.529	181.42	ZMAT5
ENSG00000184007	-0.177432	0.0108637	0.0903974	6030.75	5624.43	5373	4932.55	PTP4A2
ENSG00000134684	-0.190345	0.010915	0.090673	6394.56	6053.22	5832.09	5077.69	YARS
ENSG00000100324	0.0678206	0.53094	0.812733	752.061	742.234	785.414	780.625	TAB1
ENSG00000135624	-0.184679	0.0109563	0.0908928	9952.07	9317.21	9053.64	7900.59	CCT7
ENSG00000100330	0.10816	0.407032	0.728037	513.603	492.315	510.857	572.251	MTMR3
ENSG00000153130	-0.214743	0.0109521	0.0908928	2232.74	2001.02	1843.13	1802.8	SCOC
ENSG00000100342	0.623775	0.000584725	0.00982193	183.429	188.066	280.183	292.346	APOL1
ENSG00000160326	-0.246036	0.011029	0.0913991	1108.73	1134.25	945.197	946.494	SLC2A6
ENSG00000105968	-0.191166	0.0110755	0.0916943	3066.33	2862.78	2665.68	2526.4	H2AFV
ENSG00000173918	-0.426999	0.011157	0.0923061	341.383	310.936	245.301	239.475	C1QTNF1
ENSG00000100348	0.0543903	0.570179	0.83212	1198.41	1135.92	1263.64	1160.05	TXN2
ENSG00000100350	0.00916013	0.959191	0.987116	243.554	271.651	279.058	240.511	FOXRED2
ENSG00000166913	-0.152097	0.0111766	0.0924055	15120.7	14153.4	13460.1	12882.9	YWHAB
ENSG00000100354	0.401493	5.19e-08	3.07e-06	3154.99	3373.49	4118.36	4506.47	TNRC6B
ENSG00000005238	-0.255039	0.0112094	0.0926143	1250.38	1319.81	1153.37	1002.48	FAM214B
ENSG00000100360	0.229893	0.0609389	0.27832	537.041	514.883	626.756	606.461	IFT27
ENSG00000100644	-0.15042	0.0112533	0.0928512	7501.25	7426.52	6824.55	6625.46	HIF1A
ENSG00000112941	-0.225994	0.0113488	0.0934498	1411.39	1446.02	1245.63	1198.41	PAPD7
ENSG00000100376	0.00113623	0.992516	0.997918	577.803	585.094	574.995	588.838	FAM118A
ENSG00000221829	-0.32146	0.0113654	0.0934596	620.603	616.856	524.359	466.509	FANCG
ENSG00000197713	-0.187848	0.0113822	0.0934717	2529.29	2502.53	2179.58	2237.17	RPE
ENSG00000163170	-0.316674	0.011415	0.0936779	607.355	653.634	523.234	490.353	BOLA3
ENSG00000100393	0.124113	0.0814514	0.328255	4041.56	4388.21	4440.18	4749.06	EP300
ENSG00000100395	0.101415	0.316193	0.652229	939.567	883.492	981.205	973.448	L3MBTL2
ENSG00000100399	0.217928	0.602753	NA	42.8002	35.9415	39.3832	51.8343	CHADL
ENSG00000129657	-0.16074	0.0114616	0.0939342	5435.63	5195.64	4755.24	4753.21	SEC14L1
ENSG00000100403	0.0564574	0.396602	0.720048	5826.94	5687.12	6251.8	5722.51	ZC3H7B
ENSG00000213965	-0.256043	0.0116124	0.0951061	1065.93	1099.14	949.698	864.596	NUDT19
ENSG00000159921	-0.284334	0.0116262	0.0951556	783.651	758.115	627.881	637.562	GNE
ENSG00000085433	-0.192593	0.0116435	0.0952332	2257.2	2240.91	1953.41	1982.14	WDR47
ENSG00000136492	-0.321099	0.0116807	0.0954729	574.746	576.736	463.597	458.215	BRIP1
ENSG00000198042	-0.218914	0.0117025	0.095587	1633.54	1583.1	1422.3	1341.47	MAK16
ENSG00000152558	-0.150725	0.0117421	0.0957829	8034.21	7827.72	7278.02	7010.07	TMEM123
ENSG00000100422	0.0858806	0.351349	0.685333	1307.44	1213.65	1367.16	1307.26	CERK
ENSG00000168256	-0.272221	0.0117357	0.0957829	844.795	860.088	695.395	716.35	NKIRAS2
ENSG00000142230	-0.202622	0.0117931	0.0960704	2808.51	2865.29	2622.92	2309.74	SAE1
ENSG00000172840	-0.235922	0.0118059	0.0961103	1812.89	1578.92	1478.56	1399.53	PDP2
ENSG00000164134	-0.152031	0.0118268	0.096216	6633.01	6458.6	5918.73	5862.46	NAA15
ENSG00000100441	0.0790115	0.266476	0.603127	3968.19	3743.77	4227.51	3917.64	KHNYN
ENSG00000100442	0.00262193	0.974136	0.991867	1781.3	1732.71	1750.87	1768.59	FKBP3
ENSG00000100445	0.301367	0.161595	0.474407	140.629	157.14	175.537	191.787	SDR39U1
ENSG00000185963	-0.172099	0.0118545	0.096377	6346.66	6553.05	6021.13	5431.2	BICD2
ENSG00000166833	-0.177529	0.0118878	0.0965833	3107.09	3144.46	2711.82	2815.64	NAV2
ENSG00000100473	0.88614	0.126955	NA	15.2858	19.2245	20.2542	43.5408	COCH
ENSG00000100478	0.0316631	0.838909	0.950701	347.497	388.67	344.322	408.454	AP4S1
ENSG00000100479	0.0105692	0.955823	0.986444	264.954	220.664	268.931	219.777	POLE2
ENSG00000100483	0.220626	0.208748	0.533909	227.249	242.396	265.555	281.979	VCPKMT
ENSG00000143845	-0.373997	0.0119945	0.0973207	437.174	403.715	319.567	328.63	ETNK2
ENSG00000105887	-0.153543	0.0121231	0.0981582	9725.84	9589.69	8997.38	8369.17	MTPN
ENSG00000183431	-0.187406	0.0121299	0.0981582	2704.57	2697.28	2448.51	2296.26	SF3A3
ENSG00000114670	-0.446591	0.0122655	0.0990581	281.259	294.219	201.417	220.814	NEK11
ENSG00000010165	-0.249435	0.0123255	0.0993558	1658	1497.84	1430.17	1224.33	METTL13
ENSG00000187555	-0.151325	0.0123268	0.0993558	6455.7	6374.18	5842.22	5710.07	USP7
ENSG00000100523	0.0688119	0.455443	0.763413	1267.7	1339.87	1312.02	1423.37	DDHD1
ENSG00000106366	-0.139327	0.0123634	0.0995853	39731.8	37370.8	34560.5	35440.2	SERPINE1
ENSG00000119682	-0.179107	0.012385	0.0996276	2903.28	2905.41	2521.65	2608.3	AREL1
ENSG00000137221	-0.233785	0.0123801	0.0996276	1270.76	1369.96	1128.61	1118.58	TJAP1
ENSG00000144048	-0.208759	0.0124285	0.0998459	1922.95	1812.96	1651.84	1579.91	DUSP11
ENSG00000101945	-0.385018	0.0124535	0.0999145	383.164	380.311	286.935	297.529	SUV39H1
ENSG00000197024	-0.255664	0.0124533	0.0999145	1141.34	1046.48	947.448	884.293	ZNF398
ENSG00000157693	-0.38117	0.0125042	0.10019	429.021	387.834	324.068	302.712	TMEM268
ENSG00000092201	-0.160023	0.0127904	0.10208	5532.44	5293.43	4931.9	4756.32	SUPT16H
ENSG00000128203	-0.432032	0.0129955	0.103379	300.621	331.832	250.927	218.741	ASPHD2
ENSG00000100577	0.0565538	0.673607	0.884055	475.898	445.507	465.847	491.389	GSTZ1
ENSG00000100578	0.149703	0.142829	0.445816	844.795	853.402	957.575	926.797	KIAA0586
ENSG00000101346	-0.199393	0.0130313	0.103493	2152.24	2117.21	1927.53	1791.39	POFUT1
ENSG00000177000	-0.318871	0.0130358	0.103493	658.308	611.841	543.488	474.802	MTHFR
ENSG00000114405	-0.376017	0.0131238	0.103857	433.097	438.821	366.827	305.822	C3orf14
ENSG00000100592	0.153662	0.0267403	0.168005	2844.18	2911.26	3196.79	3206.47	DAAM1
ENSG00000145740	-0.200737	0.013121	0.103857	1885.25	1848.06	1618.09	1629.67	SLC30A5
ENSG00000187498	-0.171306	0.0131428	0.103941	7024.33	6329.88	5796.08	6058.39	COL4A1
ENSG00000104679	-0.343137	0.0132627	0.104618	631.813	554.168	508.606	426.078	R3HCC1
ENSG00000186522	-0.173026	0.0132573	0.104618	5408.11	4895.57	4621.34	4514.77	2010-09-01
ENSG00000137822	-0.214238	0.0133696	0.105257	1576.47	1521.24	1345.78	1323.85	TUBGCP4
ENSG00000100604	0.615963	0.115102	NA	37.7049	39.2849	66.3888	51.8343	CHGA
ENSG00000275835	-0.330983	0.0134814	0.105931	555.384	636.917	500.729	448.885	TUBGCP5
ENSG00000175602	-0.290402	0.0135961	0.106764	780.594	772.324	679.642	590.911	CCDC85B
ENSG00000100614	0.065029	0.40327	0.72544	1969.83	1940.01	2071.56	2018.43	PPM1A
ENSG00000100625	0.0948836	0.350775	0.685089	1008.86	924.449	1059.97	1003.51	SIX4
ENSG00000082516	-0.201193	0.0137131	0.107544	2190.96	2113.86	1952.28	1792.43	GEMIN5
ENSG00000100632	0.0248238	0.732957	0.908035	3602.35	3870.82	3947.32	3659.5	ERH
ENSG00000116133	-0.133005	0.0137643	0.107807	27076.2	26666.9	25017.3	23993.1	DHCR24
ENSG00000100647	0.159432	0.0398374	0.215611	1868.94	1888.18	2109.82	2086.85	SUSD6
ENSG00000100650	0.0469066	0.466226	0.770964	4161.81	4175.06	4259.01	4353.05	SRSF5
ENSG00000100652	0.257942	0.5285	NA	35.6668	43.4641	46.1346	48.7243	SLC10A1
ENSG00000004455	-0.176099	0.0138533	0.108152	4780.38	4549.53	4329.9	3928	AK2
ENSG00000100697	0.257787	2.03e-05	0.000609894	5864.65	5889.39	6898.81	7154.17	DICER1
ENSG00000104889	-0.298005	0.0138881	0.108152	929.376	812.445	766.285	650.002	RNASEH2A
ENSG00000115902	-0.255637	0.0138804	0.108152	939.567	995.496	824.797	797.212	SLC1A4
ENSG00000100722	0.0392495	0.606831	0.84977	2181.79	2184.07	2295.48	2191.55	ZC3H14
ENSG00000122550	-0.237005	0.0138585	0.108152	1358.4	1226.19	1103.86	1087.48	KLHL7
ENSG00000100731	0.0779806	0.302495	0.639757	5014.76	4627.26	4778.87	5393.88	PCNX1
ENSG00000100739	0.393135	0.21502	NA	64.2003	71.0472	103.522	74.6414	BDKRB1
ENSG00000135966	-0.21742	0.0138821	0.108152	1678.38	1598.14	1466.18	1351.84	TGFBRAP1
ENSG00000147676	-0.17282	0.0138512	0.108152	5596.64	5741.45	5308.86	4752.17	MAL2
ENSG00000196821	-0.149138	0.0138737	0.108152	6174.44	6209.52	5641.93	5526.57	C6orf106
ENSG00000100767	0.263472	0.0577936	0.269005	465.707	411.238	492.853	557.737	PAPLN
ENSG00000100784	0.302524	0.0747227	0.31196	238.458	251.591	292.561	312.043	RPS6KA5
ENSG00000049245	-0.169028	0.0139326	0.108429	5062.65	4684.93	4428.92	4239.01	VAMP3
ENSG00000100802	0.0798152	0.666301	0.879473	220.115	215.649	223.922	236.364	C14orf93
ENSG00000175221	-0.230308	0.0141739	0.109998	1348.21	1408.41	1231.01	1120.66	MED16
ENSG00000105953	-0.159037	0.0142007	0.110094	5256.27	5135.46	4781.12	4526.17	OGDH
ENSG00000100813	0.0136566	0.821672	0.942836	6340.55	6305.64	6498.23	6268.84	ACIN1
ENSG00000145604	-0.189217	0.014222	0.110189	3599.29	3499.7	3308.19	2919.31	SKP2
ENSG00000100815	0.0963478	0.176796	0.495102	2925.7	2873.65	3014.5	3183.66	TRIP11
ENSG00000001630	-0.209122	0.01434	0.111032	2070.71	1912.42	1790.25	1654.55	CYP51A1
ENSG00000100836	0.0609908	0.385458	0.711899	3269.12	3421.13	3581.62	3400.33	PABPN1
ENSG00000100842	0.181623	0.221035	0.551167	432.078	356.072	455.72	436.445	EFS
ENSG00000100852	0.0397023	0.486614	0.784365	8969.7	8794.8	9084.02	9174.67	ARHGAP5
ENSG00000172354	-0.18663	0.0143753	0.111235	5184.94	5019.27	4808.13	4159.18	GNB2
ENSG00000100867	0.118087	0.799186	NA	28.5335	35.9415	36.0075	34.2106	DHRS2
ENSG00000100883	0.050469	0.504836	0.797541	2247.01	2268.49	2395.62	2281.75	SRP54
ENSG00000143319	-0.204941	0.0144225	0.11153	1827.16	1725.19	1533.69	1546.74	ISG20L2
ENSG00000115419	-0.167902	0.0145193	0.112136	12268.4	11249.7	9940.32	10988.9	GLS
ENSG00000100890	0.182348	0.254621	0.589027	283.297	290.04	326.318	324.483	KIAA0391
ENSG00000058668	-0.13777	0.0145453	0.112266	12269.4	12185.8	10906.9	11319.6	ATP2B4
ENSG00000166166	-0.364335	0.0146262	0.112724	466.726	407.058	340.946	336.923	TRMT61A
ENSG00000100906	0.0834223	0.373428	0.703748	1845.5	1812.96	2114.32	1763.4	NFKBIA
ENSG00000170876	-0.159901	0.0146324	0.112724	4490.96	4463.43	4096.98	3918.67	TMEM43
ENSG00000100911	0.0808004	0.308657	0.644864	2177.72	2007.71	2218.96	2205.03	PSME2
ENSG00000100916	0.0719886	0.617348	0.854687	405.583	379.475	396.083	428.151	BRMS1L
ENSG00000100918	0.505244	0.00727106	0.0676358	265.973	225.679	291.436	404.308	REC8
ENSG00000184990	-0.284667	0.014628	0.112724	885.557	803.251	738.154	647.929	SIVA1
ENSG00000264522	-0.215098	0.0146422	0.112728	1817.99	1655.82	1532.57	1458.62	OTUD7B
ENSG00000116786	-0.180712	0.0146655	0.112775	3238.55	3186.26	2960.49	2708.86	PLEKHM2
ENSG00000100941	0.0574401	0.415014	0.73341	2761.63	2736.57	2853.6	2867.47	PNN
ENSG00000100949	0.0776463	0.479145	0.779414	772.442	793.221	868.681	784.771	RABGGTA
ENSG00000100968	0.551812	0.107526	NA	55.0288	49.3151	67.5141	85.0083	NFATC4
ENSG00000100979	0.274284	0.00104509	0.0155805	1507.18	1532.95	1896.02	1782.06	PLTP
ENSG00000100982	0.0182674	0.883256	0.965604	574.746	539.123	573.87	553.59	PCIF1
ENSG00000144036	-0.162711	0.0146667	0.112775	5154.37	4841.24	4379.41	4546.91	EXOC6B
ENSG00000196576	-0.137978	0.0146818	0.112819	11422.6	11111.8	10333	10145	PLXNB2
[truncated: 17,308 more rows]

## Sheet: 48 h
ID	log2FoldChange	pvalue	padj	siScr-48h-A	siScr-48h-B	siSNHG7-48h-A	siSNHG7-48h-B	Gene.name
ENSG00000163347	1.19472	1.26e-28	1.64e-24	3910.04	3749.32	8348.51	9188	CLDN1
ENSG00000104368	-1.29276	5.68e-28	3.71e-24	4671.97	4225.89	1904.72	1723.72	PLAT
ENSG00000125730	1.24182	2.28e-26	9.9e-23	2429.08	2187.03	5155.22	5765.99	C3
ENSG00000145824	2.03855	5.99e-25	1.96e-21	137.285	159.435	541.124	681.011	CXCL14
ENSG00000149428	-1.24107	1.35e-24	3.52e-21	12408	10791.3	4514.68	5305.39	HYOU1
ENSG00000101255	-1.25687	3.84e-24	8.35e-21	3608.87	3399.26	1349.53	1588.08	TRIB3
ENSG00000143549	-1.06241	3.95e-23	7.36e-20	11509.6	10461.2	5413.12	5104.76	TPM3
ENSG00000131016	-1.22546	1.62e-22	2.64e-19	2279.78	2062.26	924.695	932.505	AKAP12
ENSG00000041982	1.03749	2.25e-20	3.27e-17	7403.08	7004.74	13681	15899.2	TNC
ENSG00000186575	-0.957121	9.69e-20	1.27e-16	15752.6	14519	7525.1	8070.41	NF2
ENSG00000064393	-1.03431	4.28e-19	5.08e-16	6082.57	5301.21	2704.68	2855.44	HIPK2
ENSG00000135069	-1.03144	9.56e-19	1.04e-15	6213.85	5469.31	2986.97	2725.46	PSAT1
ENSG00000103257	-0.873731	2.58e-18	2.59e-15	38326.5	36148.4	19803.1	20842.9	SLC7A5
ENSG00000151012	-1.08915	4.19e-18	3.91e-15	3734.14	3129.78	1634.63	1590.91	SLC7A11
ENSG00000113739	-1.58897	5.01e-17	4.36e-14	691.572	611.745	244.772	185.088	STC2
ENSG00000120129	1.11047	8.49e-17	6.8e-14	1747.81	1854.3	3429.62	4354.52	DUSP1
ENSG00000167754	-0.912372	8.86e-17	6.8e-14	13030	12538.2	6337.81	7252.35	KLK5
ENSG00000167601	-0.956278	1.96e-16	1.42e-13	7969.38	7021.2	3650.95	4079	AXL
ENSG00000070669	-1.05186	3.06e-16	2.1e-13	4236.95	3439.98	1882.21	1819.8	ASNS
ENSG00000047849	-0.896501	7.13e-16	4.52e-13	20830.4	19907.7	11777.2	10100.7	MAP4
ENSG00000067798	-1.21949	7.52e-16	4.52e-13	978.153	895.089	396.7	408.324	NAV3
ENSG00000175592	-1.15819	7.62e-16	4.52e-13	1866.21	1791.91	917.192	716.333	FOSL1
ENSG00000277586	1.66233	8.94e-16	5.08e-13	121.84	141.239	398.575	435.169	NEFL
ENSG00000104722	2.99367	4.91e-15	2.67e-12	15.4445	22.5289	169.746	131.398	NEFM
ENSG00000197614	-0.906848	6.52e-15	3.4e-12	3187.58	2916.62	1615.87	1640.36	MFAP5
ENSG00000105141	1.74423	7.91e-15	3.97e-12	141.575	104.846	452.031	371.589	CASP14
ENSG00000134287	-0.829127	8.37e-15	4.04e-12	6770.71	6753.46	3644.38	3971.62	ARF3
ENSG00000140105	-0.893382	1.41e-14	6.56e-12	6394.03	5547.3	3315.21	3111.18	WARS
ENSG00000125740	1.0425	4.04e-14	1.82e-11	1380.57	1801.44	3344.28	3208.67	FOSB
ENSG00000253368	-0.872617	1.43e-13	6.23e-11	2970.5	2992	1538.03	1722.31	TRNP1
ENSG00000263934	1.0958	1.63e-13	6.85e-11	757.64	915.885	1613.06	1968.15	SNORD3A
ENSG00000137266	0.960847	1.97e-13	8.04e-11	920.665	906.353	1657.14	1903.16	SLC22A23
ENSG00000136295	-0.862688	2.26e-13	8.94e-11	3855.98	3939.95	1994.75	2297.35	TTYH3
ENSG00000162302	-0.9492	2.79e-13	1.07e-10	2562.93	2602.95	1208.86	1472.23	RPS6KA4
ENSG00000026025	-0.76142	3.14e-13	1.17e-10	15487.4	14520.7	8502.31	9203.54	VIM
ENSG00000184254	-0.738669	4.69e-13	1.7e-10	16204.7	15665.4	9200.05	9902.92	ALDH1A3
ENSG00000139263	0.79434	6.96e-13	2.39e-10	2010.36	2037.99	3592.8	3426.25	LRIG3
ENSG00000235109	1.17121	6.84e-13	2.39e-10	293.446	291.142	662.104	654.166	ZSCAN31
ENSG00000206053	-0.734241	7.31e-13	2.45e-10	8829.98	8451.79	5147.72	5241.81	JPT2
ENSG00000184792	-1.26318	7.51e-13	2.45e-10	677.843	655.07	307.606	244.429	OSBP2
ENSG00000032444	-0.910029	7.89e-13	2.51e-10	3455.28	3377.59	1637.44	2004.89	PNPLA6
ENSG00000129250	-0.774415	9.91e-13	3.08e-10	8911.49	8978.61	4917.01	5546.99	KIF1C
ENSG00000166483	0.837661	1.76e-12	5.35e-10	1741.8	1886.36	3071.37	3416.36	WEE1
ENSG00000100889	-0.997117	2.91e-12	8.62e-10	2426.51	2090.85	1008.16	1260.29	PCK2
ENSG00000160767	-0.919749	2.97e-12	8.62e-10	1813.02	1766.78	874.99	1021.52	FAM189B
ENSG00000170345	0.810002	3.53e-12	1e-09	3305.99	3904.42	6314.37	6326.91	FOS
ENSG00000183023	-1.22424	3.96e-12	1.1e-09	582.602	543.292	242.896	238.778	SLC8A1
ENSG00000147689	-0.739898	4.36e-12	1.19e-09	9559.3	8787.99	5320.28	5668.5	FAM83A
ENSG00000136010	-1.03397	4.79e-12	1.27e-09	1333.38	1116.91	629.28	565.155	ALDH1L2
ENSG00000198959	-0.944557	4.91e-12	1.28e-09	1275.03	1217.42	671.482	621.67	TGM2
ENSG00000111843	-0.828414	5.56e-12	1.4e-09	2544.91	2354.27	1421.74	1335.18	TMEM14C
ENSG00000129451	-0.725365	5.57e-12	1.4e-09	5703.32	5499.64	3348.03	3429.08	KLK10
ENSG00000008256	-0.753506	5.95e-12	1.47e-09	3694.67	3636.68	2142.93	2206.93	CYTH3
ENSG00000166226	-0.710254	3.47e-11	8.38e-09	5788.27	5381.8	3395.86	3431.9	CCT2
ENSG00000013588	-0.694043	3.85e-11	9.14e-09	6569.93	6235.29	4012.95	3900.98	GPRC5A
ENSG00000198431	-0.740456	5.04e-11	1.18e-08	4702.86	4225.03	2641.85	2702.85	TXNRD1
ENSG00000131620	-0.9276	5.35e-11	1.23e-08	2429.94	2191.36	1359.84	1063.9	ANO1
ENSG00000171552	-0.802104	6.84e-11	1.54e-08	2647.02	2344.73	1466.76	1394.52	BCL2L1
ENSG00000103489	-0.821411	8.27e-11	1.83e-08	1940.86	1751.19	1053.18	1035.65	XYLT1
ENSG00000136908	-1.12434	1e-10	2.18e-08	668.405	626.475	269.156	327.79	DPM2
ENSG00000166794	-0.733794	1.11e-10	2.33e-08	4450.6	4018.8	2479.61	2615.25	PPIB
ENSG00000185585	0.81251	1.11e-10	2.33e-08	991.024	1070.12	1747.17	1874.9	OLFML2A
ENSG00000116521	-0.942815	1.22e-10	2.53e-08	928.388	960.076	510.176	470.491	SCAMP3
ENSG00000114738	-0.719095	1.29e-10	2.63e-08	3424.39	3268.42	2070.72	1993.58	MAPKAPK3
ENSG00000122254	-2.37531	1.39e-10	2.78e-08	148.439	139.506	21.57	35.3222	HS3ST2
ENSG00000023445	0.996588	1.45e-10	2.86e-08	429.873	383.857	842.166	779.913	BIRC3
ENSG00000130402	-0.626375	1.53e-10	2.96e-08	35379.1	34013.4	22792.9	22158.3	ACTN4
ENSG00000177731	-0.67786	1.54e-10	2.96e-08	15883	14975.6	9163.48	10130.4	FLII
ENSG00000176087	-0.801162	2.39e-10	4.51e-08	1632.83	1570.95	900.311	939.57	SLC35A4
ENSG00000101350	-0.806	3.68e-10	6.85e-08	2281.5	2028.46	1165.72	1302.68	KIF3B
ENSG00000188229	-0.662224	4.17e-10	7.67e-08	10598.4	9693.47	6247.78	6576.99	TUBB4B
ENSG00000049283	-0.829214	4.83e-10	8.75e-08	1594.22	1486.9	917.192	813.823	EPN3
ENSG00000178057	-0.859688	4.97e-10	8.88e-08	1152.33	1105.65	639.596	603.303	NDUFAF3
ENSG00000204516	-0.950641	5.7e-10	1e-07	822.85	781.578	427.648	401.26	MICB
ENSG00000111775	-0.881904	5.83e-10	1.01e-07	2899.28	2705.2	1310.14	1737.85	COX6A1
ENSG00000197136	-0.694981	5.9e-10	1.01e-07	3600.29	3480.71	2109.17	2267.68	PCNX3
ENSG00000151233	0.779932	6.39e-10	1.08e-07	1027.92	939.28	1688.08	1689.81	GXYLT1
ENSG00000093010	-0.871745	6.76e-10	1.12e-07	2484.85	2497.24	1177.91	1551.35	COMT
ENSG00000118515	0.705461	6.86e-10	1.12e-07	3191.87	3425.25	5064.25	5730.67	SGK1
ENSG00000197879	-0.656869	6.86e-10	1.12e-07	14241.6	13783.3	8381.33	9398.52	MYO1C
ENSG00000112033	-0.754017	7.15e-10	1.14e-07	2027.52	1997.27	1243.55	1140.2	PPARD
ENSG00000128045	1.14202	7.06e-10	1.14e-07	311.465	294.608	569.259	772.849	RASL11B
ENSG00000167553	-0.736059	7.65e-10	1.2e-07	7825.23	7221.36	4916.07	4111.5	TUBA1C
ENSG00000117411	-0.792151	1.04e-09	1.62e-07	2363.01	2251.15	1214.48	1455.27	B4GALT2
ENSG00000108774	-0.817428	1.11e-09	1.7e-07	1603.66	1588.28	976.275	830.777	RAB5C
ENSG00000065923	-0.709331	1.13e-09	1.72e-07	4556.14	4051.73	2529.31	2738.17	SLC9A7
ENSG00000183010	-0.766004	1.25e-09	1.88e-07	1808.73	1707.86	995.031	1075.21	PYCR1
ENSG00000155850	0.793997	1.3e-09	1.92e-07	1989.77	1828.3	2968.21	3657.96	SLC26A2
ENSG00000143815	0.662201	1.37e-09	2.01e-07	2959.34	2759.78	4432.16	4620.14	LBR
ENSG00000172795	0.750442	1.48e-09	2.15e-07	1736.65	1723.46	2669.99	3156.39	DCP2
ENSG00000115221	0.631756	1.57e-09	2.23e-07	9922.25	9631.95	14385.3	15917.6	ITGB6
ENSG00000123416	-0.712339	1.57e-09	2.23e-07	10496.3	9114.65	5598.81	6374.94	TUBA1B
ENSG00000185630	0.954388	1.61e-09	2.26e-07	362.946	358.729	723.062	673.947	PBX1
ENSG00000185432	1.17508	1.71e-09	2.37e-07	255.693	253.883	483.917	671.121	METTL7A
ENSG00000128510	0.654317	1.78e-09	2.44e-07	4025.02	3947.75	5954.24	6598.18	CPA4
ENSG00000113328	0.751044	2.05e-09	2.77e-07	3348.89	2920.09	4832.61	5723.6	CCNG1
ENSG00000167552	-0.691062	2.06e-09	2.77e-07	4295.29	4297.81	2483.36	2844.14	TUBA1A
ENSG00000160213	-0.728782	2.11e-09	2.82e-07	4025.02	3979.81	2628.72	2195.63	CSTB
ENSG00000138867	-0.723944	2.15e-09	2.83e-07	2233.45	2057.92	1287.63	1311.16	GUCD1
ENSG00000100985	0.871394	2.19e-09	2.85e-07	2241.17	2327.4	3506.52	4858.92	MMP9
ENSG00000162545	-0.641779	2.31e-09	2.98e-07	4613.62	4642.68	3047.93	2882.29	CAMK2N1
ENSG00000134775	0.733583	2.41e-09	3.08e-07	1056.23	1131.64	1807.19	1831.1	FHOD3
ENSG00000116584	-0.689566	2.54e-09	3.22e-07	2911.29	2712.13	1777.18	1708.18	ARHGEF2
ENSG00000074416	-0.736155	2.62e-09	3.29e-07	2608.41	2278.88	1449.88	1484.94	MGLL
ENSG00000213977	-0.757107	2.69e-09	3.34e-07	2498.58	2334.34	1318.58	1545.7	TAX1BP3
ENSG00000170175	-0.832366	2.98e-09	3.66e-07	1426.9	1335.27	839.353	707.856	CHRNB1
ENSG00000022267	-0.877849	3.03e-09	3.69e-07	907.795	849.164	481.104	474.73	FHL1
ENSG00000092964	-0.639925	3.12e-09	3.75e-07	4316.75	4118.45	2710.31	2702.85	DPYSL2
ENSG00000170989	-0.975303	3.13e-09	3.75e-07	631.51	618.677	314.171	322.138	S1PR1
ENSG00000171388	-1.06932	3.41e-09	4.05e-07	545.707	490.436	254.15	238.778	APLN
ENSG00000125826	-0.640535	3.49e-09	4.1e-07	5485.38	5342.8	3325.52	3624.05	RBCK1
ENSG00000151914	0.57176	3.61e-09	4.2e-07	45999.8	45672.1	69655	66597.8	DST
ENSG00000137693	-0.606743	4.46e-09	5.11e-07	12402.8	11438.6	7929.3	7725.66	YAP1
ENSG00000144583	-0.738604	4.43e-09	5.11e-07	1688.6	1610.81	963.145	1015.87	MARCHF4
ENSG00000128165	-1.08838	4.78e-09	5.37e-07	465.91	452.31	219.451	211.933	ADM2
ENSG00000165507	1.26749	4.77e-09	5.37e-07	129.562	170.699	361.062	361.699	DEPP1
ENSG00000196502	1.24812	5.21e-09	5.81e-07	139.001	138.639	346.057	312.248	SULT1A1
ENSG00000173432	1.17122	5.85e-09	6.47e-07	236.816	266.014	469.85	666.882	SAA1
ENSG00000068078	0.654977	6.02e-09	6.6e-07	2427.36	2487.71	3683.77	4059.22	FGFR3
ENSG00000124795	-0.717295	6.34e-09	6.89e-07	5079.53	4352.4	3046.99	2685.9	DEK
ENSG00000159388	0.696836	7.25e-09	7.82e-07	3541.09	3556.09	5210.55	6300.06	BTG2
ENSG00000162734	-0.622364	8.16e-09	8.67e-07	5687.88	5385.26	3714.72	3475.7	PEA15
ENSG00000166340	-0.66261	8.17e-09	8.67e-07	3259.65	3353.33	2191.69	1982.28	TPP1
ENSG00000100596	-0.632709	8.56e-09	9.01e-07	6399.18	5783.85	3835.7	4023.9	SPTLC2
ENSG00000051108	-0.629213	1.04e-08	1.09e-06	4945.68	4517.04	3053.56	3064.55	HERPUD1
ENSG00000117525	-0.612082	1.2e-08	1.24e-06	57200.5	51870.1	37547.7	33807.5	F3
ENSG00000156587	-0.662049	1.31e-08	1.35e-06	3638.04	3233.76	2146.68	2197.04	UBE2L6
ENSG00000133026	-0.608608	1.41e-08	1.44e-06	5765.96	5472.78	3574.05	3799.25	MYH10
ENSG00000196655	-0.843958	1.42e-08	1.44e-06	1208.96	1119.51	585.202	716.333	TRAPPC4
ENSG00000165312	0.794497	1.53e-08	1.53e-06	725.035	668.067	1133.83	1285.73	OTUD1
ENSG00000138107	-0.626768	1.66e-08	1.66e-06	4720.88	4480.64	2850.05	3112.59	ACTR1A
ENSG00000089250	-0.762853	1.71e-08	1.7e-06	2720.81	2284.08	1365.47	1588.08	NOS1
ENSG00000160014	-0.628961	1.76e-08	1.71e-06	8917.5	8481.25	5244.31	6011.83	CALM3
ENSG00000178209	-0.74227	1.75e-08	1.71e-06	90933.9	90280	46235.7	62102	PLEC
ENSG00000148110	-0.618855	1.8e-08	1.74e-06	4291	4108.92	2823.79	2643.51	MFSD14B
ENSG00000140450	0.722042	1.88e-08	1.8e-06	2580.09	2519.77	3738.17	4680.89	ARRDC4
ENSG00000235162	-0.667696	2.17e-08	2.07e-06	2694.21	2438.32	1645.88	1583.85	C12orf75
ENSG00000101474	-0.673501	2.35e-08	2.22e-06	2877.83	2786.65	1657.14	1898.92	APMAP
ENSG00000197043	-0.758717	2.42e-08	2.27e-06	1354.83	1276.35	734.316	823.713	ANXA6
ENSG00000170454	1.28507	2.45e-08	2.29e-06	120.982	111.778	263.529	305.183	KRT75
ENSG00000005884	-0.588887	2.55e-08	2.36e-06	51900.5	50744.5	31921.7	36328.1	ITGA3
ENSG00000112096	0.733515	2.68e-08	2.41e-06	4005.28	3792.65	5645.7	7327.23	SOD2
ENSG00000162772	0.897334	2.67e-08	2.41e-06	594.614	702.727	1055.05	1366.26	ATF3
ENSG00000173801	-0.630764	2.67e-08	2.41e-06	22596.2	21833.1	13102.3	15598.3	JUP
ENSG00000188153	0.71954	2.64e-08	2.41e-06	6300.51	6568.03	9226.31	11971.4	COL4A5
ENSG00000136205	0.76765	2.84e-08	2.53e-06	814.27	779.845	1252.93	1465.16	TNS3
ENSG00000136816	-0.822947	3.57e-08	3.17e-06	1089.7	990.403	542.062	637.212	TOR1B
ENSG00000144476	0.867443	3.6e-08	3.17e-06	407.564	489.569	825.285	810.997	ACKR3
ENSG00000211455	0.665295	4.51e-08	3.95e-06	1245	1214.83	1877.52	2026.08	STK38L
ENSG00000131711	-0.643196	4.76e-08	4.14e-06	2175.96	2105.58	1377.66	1363.44	MAP1B
ENSG00000110917	-0.635378	4.95e-08	4.28e-06	8817.97	7834.84	5006.1	5719.36	MLEC
ENSG00000131069	-0.627394	5e-08	4.29e-06	8164.15	7552.36	4714.44	5465.04	ACSS2
ENSG00000100979	0.637629	5.21e-08	4.42e-06	1761.53	1769.38	2609.03	2887.94	PLTP
ENSG00000163814	-0.573303	5.22e-08	4.42e-06	13386.1	12361.4	8958.1	8343.09	CDCP1
ENSG00000005469	0.732883	5.57e-08	4.69e-06	824.566	787.643	1261.37	1421.36	CROT
ENSG00000116679	0.597484	5.84e-08	4.88e-06	11634.9	11618.8	16263.7	18927	IVNS1ABP
ENSG00000125657	-0.885639	5.98e-08	4.97e-06	663.257	668.934	337.617	385.718	TNFSF9
ENSG00000162430	-0.648641	6.63e-08	5.44e-06	3949.51	3895.76	2708.44	2290.29	SELENON
ENSG00000166073	-0.789183	6.61e-08	5.44e-06	937.826	873.426	514.865	534.071	GPR176
ENSG00000052802	-0.544005	7.34e-08	5.91e-06	32732.1	30423.5	21151.7	22166.8	MSMO1
ENSG00000100994	-0.639045	7.33e-08	5.91e-06	45406.9	44498.8	25768.6	31970.8	PYGB
ENSG00000172893	-0.552899	7.34e-08	5.91e-06	8802.52	8546.23	6065.85	5757.51	DHCR7
ENSG00000122390	-0.75626	7.47e-08	5.98e-06	1001.32	1035.46	620.84	583.522	NAA60
ENSG00000120913	-0.718995	7.84e-08	6.24e-06	1527.29	1451.38	844.042	969.24	PDLIM2
ENSG00000150961	-0.640797	8.06e-08	6.38e-06	3302.55	3005	2126.05	1915.87	SEC24D
ENSG00000142875	-0.709769	8.58e-08	6.75e-06	1486.11	1394.19	924.695	833.603	PRKACB
ENSG00000153094	0.871012	9e-08	7.03e-06	338.922	357.862	610.523	665.47	BCL2L11
ENSG00000160211	-0.635884	9.19e-08	7.14e-06	2674.48	2498.1	1734.97	1590.91	G6PD
ENSG00000171467	-0.614619	9.25e-08	7.14e-06	2909.58	2713.86	1867.21	1804.26	ZNF318
ENSG00000164938	0.576116	1.1e-07	8.48e-06	2584.38	2725.12	3953.87	3961.73	TP53INP1
ENSG00000107263	-0.588544	1.18e-07	8.96e-06	3186.72	3265.82	2189.82	2099.55	RAPGEF1
ENSG00000165799	-0.982473	1.17e-07	8.96e-06	543.133	466.174	269.156	240.191	RNASE7
ENSG00000159720	-0.649868	1.19e-07	8.96e-06	1841.33	1869.89	1138.52	1229.21	ATP6V0D1
ENSG00000185215	0.906588	1.23e-07	9.25e-06	312.323	349.197	573.01	669.708	TNFAIP2
ENSG00000144063	-0.950933	1.38e-07	1.03e-05	610.059	560.622	336.679	265.623	MALL
ENSG00000092969	0.877237	1.5e-07	1.11e-05	368.953	361.328	730.565	607.541	TGFB2
ENSG00000142327	-0.65826	1.51e-07	1.11e-05	1825.03	1776.31	1084.12	1200.95	RNPEPL1
ENSG00000081041	1.17882	1.53e-07	1.11e-05	144.149	136.04	353.56	278.339	CXCL2
ENSG00000115414	-0.565848	1.52e-07	1.11e-05	379822	383198	238325	277146	FN1
ENSG00000111816	0.661142	1.54e-07	1.12e-05	1418.32	1268.55	2023.82	2228.12	FRK
ENSG00000196083	0.546942	2.01e-07	1.45e-05	4708.86	4461.58	6866.75	6528.95	IL1RAP
ENSG00000163297	-0.52943	2.19e-07	1.57e-05	9393.7	8886.77	6336.88	6328.32	ANTXR2
ENSG00000196700	-0.724916	2.32e-07	1.65e-05	1158.34	1161.1	653.663	753.069	ZNF512B
ENSG00000138772	-0.531455	2.43e-07	1.73e-05	12073.3	11174.3	8118.74	7964.44	ANXA3
ENSG00000145675	0.564798	2.48e-07	1.75e-05	2425.65	2361.2	3473.7	3608.51	PIK3R1
ENSG00000106628	-0.622083	2.55e-07	1.78e-05	3207.31	2981.61	1879.4	2146.17	POLD2
ENSG00000119314	-0.669049	2.55e-07	1.78e-05	8720.15	7835.71	5824.83	4580.58	PTBP3
ENSG00000141522	-0.553254	2.62e-07	1.82e-05	6412.91	5939.82	4106.73	4313.54	ARHGDIA
ENSG00000167772	0.903262	2.65e-07	1.83e-05	740.479	649.004	1055.05	1549.94	ANGPTL4
ENSG00000177706	-0.726305	2.8e-07	1.93e-05	1154.91	1246.89	675.233	779.913	FAM20C
ENSG00000265972	0.589087	3.03e-07	2.07e-05	13445.3	13477.5	18368.2	22138.5	TXNIP
ENSG00000214548	-0.564295	3.55e-07	2.42e-05	6533.89	7368.67	4594.4	4809.47	MEG3
ENSG00000153071	-0.840925	3.57e-07	2.42e-05	749.918	720.923	452.969	364.525	DAB2
ENSG00000021355	-0.709331	3.69e-07	2.48e-05	1047.65	998.201	635.845	614.606	SERPINB1
ENSG00000154978	-0.655387	3.89e-07	2.6e-05	2283.22	2099.52	1283.88	1503.31	VOPP1
ENSG00000104267	0.813525	4.04e-07	2.69e-05	543.991	547.624	838.415	1085.1	CA2
ENSG00000182934	-0.549211	4.11e-07	2.72e-05	4070.49	3874.96	2707.5	2722.63	SRPRA
ENSG00000125648	-0.672859	4.16e-07	2.74e-05	1232.13	1189.7	770.891	747.417	SLC25A23
ENSG00000238266	-1.08071	4.22e-07	2.77e-05	574.88	501.7	309.482	194.978	LINC00707
ENSG00000128965	-1.09277	4.35e-07	2.84e-05	304.6	313.671	144.425	145.527	CHAC1
ENSG00000105281	-0.553337	4.64e-07	3e-05	7633.89	7170.24	4774.46	5318.1	SLC1A5
ENSG00000178573	0.822594	4.62e-07	3e-05	562.867	759.916	1101.01	1240.51	MAF
ENSG00000142619	0.984176	4.69e-07	3.02e-05	186.192	214.891	391.073	402.673	PADI3
ENSG00000134802	-0.802174	4.76e-07	3.03e-05	714.738	703.593	432.337	378.654	SLC43A3
ENSG00000153904	-0.855665	4.75e-07	3.03e-05	550.855	541.559	300.104	303.771	DDAH1
ENSG00000275832	-0.592255	4.78e-07	3.03e-05	4694.28	4485.84	2812.53	3282.14	ARHGAP23
ENSG00000101825	0.614821	5.74e-07	3.62e-05	1057.95	1084.85	1623.37	1658.73	MXRA5
ENSG00000186106	0.787884	5.87e-07	3.68e-05	474.49	492.169	755.886	916.963	ANKRD46
ENSG00000106714	-0.712401	5.9e-07	3.68e-05	1041.65	1100.45	693.99	610.367	CNTNAP3
ENSG00000111981	-1.14529	5.97e-07	3.69e-05	291.73	308.472	151.927	117.27	ULBP1
ENSG00000164442	0.759009	5.97e-07	3.69e-05	615.207	677.599	982.84	1209.43	CITED2
ENSG00000120896	-0.599498	6.06e-07	3.73e-05	1970.89	1908.02	1305.45	1253.23	SORBS3
ENSG00000105778	0.588379	6.46e-07	3.94e-05	1769.26	1629.01	2473.98	2637.86	AVL9
ENSG00000137210	-0.6617	6.45e-07	3.94e-05	1617.39	1424.52	934.073	990.433	TMEM14B
ENSG00000110090	-0.712124	7.09e-07	4.31e-05	2112.47	1817.04	1070.06	1333.76	CPT1A
ENSG00000102882	-0.748077	7.39e-07	4.46e-05	1051.94	973.94	658.352	543.961	MAPK3
ENSG00000106105	-0.56813	7.43e-07	4.47e-05	8793.94	7483.05	5401.87	5578.08	GARS
ENSG00000165410	0.635629	7.99e-07	4.78e-05	869.184	842.233	1318.58	1340.83	CFL2
ENSG00000117461	0.731462	8.18e-07	4.88e-05	577.454	588.35	890.933	1048.36	PIK3R3
ENSG00000146477	0.99147	8.79e-07	5.22e-05	194.773	246.951	401.389	478.969	SLC22A3
ENSG00000133275	-0.558909	9.86e-07	5.8e-05	2539.77	2588.22	1707.78	1774.59	CSNK1G2
ENSG00000164484	-1.07591	9.85e-07	5.8e-05	298.594	299.807	135.047	149.766	TMEM200A
ENSG00000113811	-0.755944	1.02e-06	5.96e-05	796.251	726.989	437.026	466.253	SELENOK
ENSG00000140740	-0.546096	1.08e-06	6.28e-05	5282.03	4876.63	3635.01	3318.87	UQCRC2
ENSG00000177700	-0.69118	1.12e-06	6.48e-05	1823.31	1779.78	980.026	1257.47	POLR2L
ENSG00000177000	-0.684308	1.13e-06	6.5e-05	1129.17	1026.8	650.85	692.314	MTHFR
ENSG00000196924	-0.556603	1.14e-06	6.54e-05	101838	94549.3	60854.5	72676.1	FLNA
ENSG00000196230	-0.634994	1.15e-06	6.59e-05	27203	25584.1	19329.5	14654.5	TUBB
ENSG00000044574	-0.629485	1.2e-06	6.83e-05	54284.9	45844.5	28746.2	35984.8	HSPA5
ENSG00000172269	-0.662753	1.26e-06	7.14e-05	1266.45	1220.02	832.788	734.701	DPAGT1
ENSG00000148730	0.506806	1.26e-06	7.14e-05	4360.5	4191.23	5953.31	6199.75	EIF4EBP2
ENSG00000111859	0.631607	1.27e-06	7.15e-05	834.862	801.507	1277.32	1257.47	NEDD9
ENSG00000255737	-1.06308	1.3e-06	7.27e-05	306.316	290.276	137.86	148.353	AGAP2-AS1
ENSG00000080546	0.64449	1.31e-06	7.33e-05	962.709	925.416	1375.79	1579.61	SESN1
ENSG00000164086	-0.490578	1.36e-06	7.55e-05	8338.33	8218.7	5989.88	5792.83	DUSP7
ENSG00000135925	0.956065	1.39e-06	7.68e-05	303.742	396.854	569.259	794.042	WNT10A
ENSG00000164125	0.990818	1.4e-06	7.72e-05	207.643	198.427	454.845	348.983	FAM198B
ENSG00000166394	-0.828495	1.47e-06	8.08e-05	633.226	598.748	379.819	310.835	CYB5R2
ENSG00000163170	-0.84032	1.5e-06	8.2e-05	586.034	551.957	290.725	347.57	BOLA3
ENSG00000104687	0.622999	1.52e-06	8.25e-05	2024.95	1953.94	2743.14	3390.93	GSR
ENSG00000137309	-0.560017	1.52e-06	8.25e-05	19490.1	18231.9	13963.3	11616.8	HMGA1
ENSG00000261324	1.12694	1.54e-06	8.28e-05	110.686	116.977	248.523	248.668	AC010168.2
ENSG00000183696	-0.573306	1.71e-06	9.16e-05	6443.8	6091.46	3829.14	4601.77	UPP1
ENSG00000139973	1.3039	1.73e-06	9.24e-05	75.5066	72.7855	183.814	182.262	SYT16
ENSG00000171877	-0.605258	1.73e-06	9.24e-05	1716.06	1642.87	1155.4	1049.77	FRMD5
ENSG00000101158	-0.54072	1.74e-06	9.24e-05	2621.28	2585.62	1786.55	1792.95	NELFCD
ENSG00000008517	0.871927	1.77e-06	9.32e-05	433.305	386.456	629.28	875.99	IL32
ENSG00000072110	-0.471111	1.77e-06	9.32e-05	50249.6	48278.5	34603.8	36477.9	ACTN1
ENSG00000179046	-0.79546	1.85e-06	9.69e-05	560.293	598.748	329.176	339.093	TRIML2
ENSG00000148926	0.839638	1.87e-06	9.77e-05	611.775	716.591	974.399	1408.65	ADM
ENSG00000086598	-0.537087	1.9e-06	9.86e-05	10528.9	9429.19	7263.45	6486.56	TMED2
ENSG00000278259	-0.548979	1.99e-06	0.000102935	2875.26	2796.18	2021.01	1852.29	MYO19
ENSG00000090339	0.984828	2.01e-06	0.000103784	177.612	184.563	323.549	395.608	ICAM1
ENSG00000129521	0.923061	2.04e-06	0.000104964	259.983	266.014	427.648	573.632	EGLN3
ENSG00000073792	-0.531786	2.12e-06	0.000108734	11020.5	10767.9	8117.8	6947.16	IGF2BP2
ENSG00000171346	-0.527086	2.24e-06	0.0001143	11972.9	12933.3	8064.35	9224.74	KRT15
ENSG00000152952	0.580448	2.33e-06	0.000117943	1725.5	1658.47	2352.06	2712.74	PLOD2
ENSG00000155034	-0.693928	2.33e-06	0.000117943	1049.37	973.073	579.575	673.947	FBXL18
ENSG00000162522	-0.485255	2.41e-06	0.000121353	6261.9	6218.83	4502.49	4412.44	KIAA1522
ENSG00000136802	-0.503669	2.45e-06	0.000123117	10907.3	10425.7	7124.65	7926.29	LRRC8A
ENSG00000153560	-0.530788	2.47e-06	0.000123531	4768.93	4467.64	3357.41	3032.05	UBP1
ENSG00000111206	-0.826636	2.48e-06	0.000123736	991.024	883.824	618.026	433.756	FOXM1
ENSG00000176438	-0.711251	2.73e-06	0.0001357	919.807	837.9	502.674	573.632	SYNE3
ENSG00000109079	-0.53674	2.78e-06	0.000137224	3806.22	3424.39	2443.97	2541.78	TNFAIP1
ENSG00000074800	-0.466895	2.83e-06	0.000138883	41117.6	38294.7	28341	29116.8	ENO1
ENSG00000151572	-0.623434	2.83e-06	0.000138883	1619.96	1472.17	1061.62	942.395	ANO4
ENSG00000123095	0.749006	2.87e-06	0.000140358	436.737	434.98	793.399	668.295	BHLHE41
ENSG00000102580	-0.553791	2.92e-06	0.000142116	5503.4	4700.73	3364.91	3588.73	DNAJC3
ENSG00000120833	-0.843037	3.26e-06	0.000157958	464.194	447.978	250.399	258.558	SOCS2
ENSG00000133065	-0.629996	3.27e-06	0.000157965	1679.16	1450.51	1055.05	965.001	SLC41A1
ENSG00000037749	-0.614541	3.28e-06	0.000158081	1342.82	1295.41	898.435	822.3	MFAP3
ENSG00000125249	-0.543713	3.33e-06	0.000159962	2411.92	2259.82	1599.93	1605.04	RAP2A
ENSG00000168398	0.694806	3.36e-06	0.000160678	970.431	928.015	1332.65	1746.33	BDKRB2
ENSG00000100234	0.508666	3.47e-06	0.000165072	8618.05	8349.54	11246.4	12899.7	TIMP3
ENSG00000274414	-1.00709	3.79e-06	0.000179808	320.903	327.535	179.124	141.289	AL121772.1
ENSG00000114554	-0.565275	3.84e-06	0.000181589	11729.3	11407.4	6950.21	8693.49	PLXNA1
ENSG00000111832	-0.592927	3.98e-06	0.000187644	1325.66	1331.8	874.99	887.293	RWDD1
ENSG00000041353	0.624494	4.52e-06	0.000212145	1042.51	993.003	1704.96	1428.43	RAB27B
ENSG00000131236	-0.467393	4.66e-06	0.000217995	30708.9	28327.4	21899.1	20797.7	CAP1
ENSG00000090861	-0.488693	4.74e-06	0.000220694	8630.06	8013.34	5714.16	6150.29	AARS
ENSG00000145050	-0.621454	5.08e-06	0.000236	3569.4	3134.11	1929.1	2434.4	MANF
ENSG00000095587	1.03561	5.25e-06	0.000242905	129.562	143.838	256.964	305.183	TLL2
ENSG00000139144	0.861783	5.55e-06	0.000255947	288.298	328.401	637.72	478.969	PIK3C2G
ENSG00000196139	1.30597	5.64e-06	0.000259335	73.7905	64.1206	155.679	186.501	AKR1C3
ENSG00000114739	0.636348	5.81e-06	0.000266067	727.609	714.858	1044.74	1200.95	ACVR2B
ENSG00000164163	-0.505433	6.36e-06	0.000290207	6433.5	5749.19	4439.66	4139.76	ABCE1
ENSG00000004864	0.593376	6.5e-06	0.000294602	1096.56	1001.67	1492.08	1677.1	SLC25A13
ENSG00000086570	0.483218	6.48e-06	0.000294602	17086.8	17336.8	22448.7	25676.4	FAT2
ENSG00000065911	-0.536874	6.65e-06	0.000300154	5883.51	4991.01	3615.31	3882.61	MTHFD2
ENSG00000133606	-0.549476	7.07e-06	0.000318123	3698.96	3586.42	2269.53	2714.15	MKRN1
ENSG00000182199	-0.517132	7.3e-06	0.000327472	5133.59	4693.8	3234.56	3636.77	SHMT2
ENSG00000134755	0.451795	7.41e-06	0.000329968	7152.53	6908.56	9515.16	9717.83	DSC2
ENSG00000149043	0.595001	7.38e-06	0.000329968	2160.52	2312.67	2987.91	3775.23	SYT8
ENSG00000067048	0.512107	7.44e-06	0.000330225	2352.72	2265.02	3136.08	3453.09	DDX3Y
ENSG00000149090	1.19724	7.47e-06	0.000330497	79.7967	86.6494	179.124	203.456	PAMR1
ENSG00000149792	-0.627031	7.58e-06	0.00033416	1380.57	1317.94	795.275	956.524	MRPL49
ENSG00000117020	-0.710731	8.25e-06	0.000362408	706.158	637.74	412.643	408.324	AKT3
ENSG00000266088	-1.05192	8.47e-06	0.000370831	261.699	265.147	140.674	111.618	AC004585.1
ENSG00000070814	-0.496817	9.03e-06	0.000394111	2871.82	2802.24	2032.26	1987.93	TCOF1
ENSG00000165905	0.5643	9.93e-06	0.000432003	1776.12	1695.73	2336.12	2803.17	LARGE2
ENSG00000159479	-0.63768	1.04e-05	0.000450422	888.918	847.431	551.441	565.155	MED8
ENSG00000169891	-0.852609	1.05e-05	0.000455393	404.132	381.258	207.259	228.888	REPS2
ENSG00000118503	0.49394	1.1e-05	0.000472164	3342.88	3119.38	4334.62	4769.9	TNFAIP3
ENSG00000176340	-0.554625	1.1e-05	0.000472164	2146.79	1921.88	1323.27	1449.62	COX8A
ENSG00000152291	-0.459402	1.12e-05	0.000479042	5930.7	5682.47	4278.35	4166.6	TGOLN2
ENSG00000166444	0.490631	1.17e-05	0.000498837	1937.43	1977.34	2726.25	2774.91	ST5
ENSG00000176619	-0.466183	1.18e-05	0.000502939	5985.61	5912.96	4137.68	4478.85	LMNB2
ENSG00000203727	-0.834512	1.19e-05	0.000502939	501.947	422.849	276.658	240.191	SAMD5
ENSG00000140577	-0.569154	1.19e-05	0.000503095	1250.15	1272.88	855.296	844.906	CRTC3
ENSG00000159658	-0.482226	1.23e-05	0.000517161	5632.96	5111.45	3945.43	3744.15	EFCAB14
ENSG00000143797	-0.459727	1.24e-05	0.00052053	8281.7	7639.01	5702.91	5874.78	MBOAT2
ENSG00000078098	0.522714	1.31e-05	0.000547141	1387.43	1512.9	2092.29	2074.12	FAP
ENSG00000197565	0.507604	1.31e-05	0.000547141	4413.7	4523.97	5824.83	6887.82	COL4A6
ENSG00000172270	-0.453044	1.34e-05	0.000554974	14400.3	13877.8	9852.78	10808.6	BSG
ENSG00000108100	-0.506027	1.34e-05	0.000556157	2641.87	2447.85	1812.81	1770.35	CCNY
ENSG00000179134	-0.51585	1.35e-05	0.000556157	2218.01	2166.24	1588.67	1475.05	SAMD4B
ENSG00000146592	0.640394	1.35e-05	0.000557384	985.018	947.945	1694.65	1312.57	CREB5
ENSG00000110619	-0.482373	1.42e-05	0.000581526	2895.85	2890.63	2055.71	2086.83	CARS
ENSG00000197249	1.09775	1.44e-05	0.000591044	95.2412	96.1809	203.508	206.281	SERPINA1
ENSG00000186472	-0.862708	1.48e-05	0.000602029	415.286	458.376	271.031	206.281	PCLO
ENSG00000102225	-0.490862	1.54e-05	0.00062422	3175.57	3073.46	2311.74	2132.05	CDK16
ENSG00000101608	-0.494292	1.61e-05	0.000651362	9905.09	9207.37	7304.71	6257.67	MYL12A
ENSG00000204469	-0.430555	1.61e-05	0.000651362	12244.9	12113.6	9214.12	8857.39	PRRC2A
ENSG00000175573	-0.671254	1.64e-05	0.000662445	981.585	854.363	528.933	627.322	C11orf68
ENSG00000088340	1.12342	1.67e-05	0.000663895	93.5252	124.775	206.321	271.274	FER1L4
ENSG00000108671	-0.471047	1.66e-05	0.000663895	4214.64	3943.42	2987.91	2896.42	PSMD11
ENSG00000119787	0.481011	1.66e-05	0.000663895	3300.84	3315.21	4357.13	4881.52	ATL2
ENSG00000173077	1.57495	1.67e-05	0.000663895	36.8953	41.5917	92.8446	142.702	2001-12-01
ENSG00000170385	0.520903	1.69e-05	0.000671803	3223.62	2896.69	4066.41	4720.45	SLC30A1
ENSG00000102931	-0.619981	1.74e-05	0.000689977	901.789	851.764	576.762	563.742	ARL2BP
ENSG00000091831	0.930601	1.77e-05	0.00069353	166.458	145.571	308.544	285.403	ESR1
ENSG00000143418	-0.482537	1.77e-05	0.00069353	3309.42	3203.43	2414.9	2243.66	CERS2
ENSG00000159111	-0.597026	1.77e-05	0.00069353	1043.36	975.673	670.544	664.057	MRPL10
ENSG00000237289	-0.635979	1.78e-05	0.00069353	808.264	799.774	534.56	498.749	CKMT1B
ENSG00000166598	-0.442655	1.81e-05	0.000704874	54714.8	48963	37893.7	38391	HSP90B1
ENSG00000172819	-0.486543	1.82e-05	0.000705786	2547.49	2517.17	1784.68	1831.1	RARG
ENSG00000164649	-0.548842	1.82e-05	0.000706058	1605.37	1481.71	1086.94	1021.52	CDCA7L
ENSG00000126822	-0.445384	1.91e-05	0.000737001	6889.97	6778.59	4865.43	5175.4	PLEKHG3
ENSG00000125538	-0.486245	1.95e-05	0.000750684	2895.85	2723.39	2037.89	1972.39	IL1B
ENSG00000178695	-0.47723	1.98e-05	0.000760667	6238.73	5490.11	4251.16	4173.67	KCTD12
ENSG00000105220	-0.432106	2e-05	0.000767039	9254.7	8867.7	6745.77	6685.78	GPI
ENSG00000158195	-0.440526	2.02e-05	0.000769533	9997.76	9391.07	6983.04	7306.04	WASF2
ENSG00000185658	0.447425	2.07e-05	0.000789192	5028.05	5384.4	7240.94	6955.64	BRWD1
ENSG00000166750	-0.531946	2.09e-05	0.000791823	12151.4	9942.16	8135.62	7140.73	SLFN5
ENSG00000010319	1.45494	2.13e-05	0.000806039	39.4693	45.9242	111.601	122.921	SEMA3G
ENSG00000183856	-0.55784	2.15e-05	0.000812002	1547.03	1495.57	1101.01	962.176	IQGAP3
ENSG00000106034	-1.41322	2.17e-05	0.000814308	178.47	122.176	63.772	48.0381	CPED1
ENSG00000257042	0.804032	2.21e-05	0.000827774	297.736	299.807	448.28	599.064	AC008011.2
ENSG00000002587	-0.749958	2.24e-05	0.00083428	572.306	487.836	307.606	323.551	HS3ST1
ENSG00000143320	0.827093	2.24e-05	0.00083428	365.52	396.854	543.938	813.823	CRABP2
ENSG00000070731	-0.540576	2.39e-05	0.000888987	2616.99	2563.96	1949.74	1606.45	ST6GALNAC2
ENSG00000004897	-0.549675	2.59e-05	0.000957089	3665.5	3349.87	2653.1	2133.46	CDC27
ENSG00000196498	-0.441348	2.59e-05	0.000957089	7575.54	8140.71	5670.08	5905.87	NCOR2
ENSG00000234745	-0.538246	2.68e-05	0.000989196	6744.97	6333.21	3968.87	5044	HLA-B
ENSG00000188910	-0.476899	2.71e-05	0.000996026	3610.59	3443.45	2415.83	2656.23	GJB3
ENSG00000106785	-0.485083	2.79e-05	0.00102208	3818.23	3370.66	2579.95	2555.91	TRIM14
ENSG00000125772	0.475966	2.84e-05	0.00103831	1981.19	1940.95	2810.66	2642.1	GPCPD1
ENSG00000187840	-0.604917	2.86e-05	0.00104085	1910.83	1700.93	1046.61	1333.76	EIF4EBP1
ENSG00000136699	-0.488559	3.04e-05	0.00110556	2091.02	2098.65	1518.34	1466.58	SMPD4
ENSG00000267534	-0.800896	3.11e-05	0.00112725	386.971	405.519	240.083	213.346	S1PR2
ENSG00000166123	-0.577211	3.14e-05	0.00113371	1769.26	1622.94	1024.1	1254.64	GPT2
ENSG00000276966	0.68693	3.2e-05	0.00115335	976.437	845.698	1222.92	1716.66	HIST1H4E
ENSG00000122203	-0.446263	3.26e-05	0.00117233	3801.07	3789.18	2810.66	2759.37	KIAA1191
ENSG00000064300	-0.736263	3.45e-05	0.0012318	561.151	486.103	298.228	332.028	NGFR
ENSG00000137310	-0.67119	3.44e-05	0.0012318	761.072	684.531	489.544	415.389	TCF19
ENSG00000167080	0.997467	3.45e-05	0.0012318	112.402	116.11	239.145	216.172	B4GALNT2
ENSG00000154359	-0.721907	3.67e-05	0.00130521	646.954	554.556	393.886	332.028	LONRF1
ENSG00000171298	0.521059	3.84e-05	0.00136027	1325.66	1420.18	1844.7	2099.55	GAA
ENSG00000100297	-0.51418	3.88e-05	0.00136869	1528.15	1488.64	1072.87	1038.47	MCM5
ENSG00000115902	-0.592143	3.88e-05	0.00136869	915.517	863.895	576.762	604.715	SLC1A4
ENSG00000135916	-0.751462	3.89e-05	0.00136984	713.88	640.339	338.554	470.491	ITM2C
ENSG00000010438	-0.535804	3.94e-05	0.00138246	1233.85	1220.02	844.979	847.732	PRSS3
ENSG00000099889	0.759281	4.05e-05	0.00141687	425.583	422.849	590.829	850.558	ARVCF
ENSG00000065361	0.501205	4.1e-05	0.00142928	1405.45	1347.4	1860.64	2038.8	ERBB3
ENSG00000153015	-0.669453	4.13e-05	0.00143382	680.417	725.256	482.042	398.434	CWC27
ENSG00000164920	0.633017	4.13e-05	0.00143382	540.558	596.148	956.581	802.52	OSR2
ENSG00000147065	-0.438162	4.15e-05	0.00143554	35006.7	31539.5	23474.7	25645.3	MSN
ENSG00000151117	0.697212	4.17e-05	0.00143554	357.798	352.663	528.933	625.909	TMEM86A
ENSG00000198856	-0.502537	4.17e-05	0.00143554	3245.92	2943.48	2035.08	2338.33	OSTC
ENSG00000105221	-0.438868	4.29e-05	0.00147394	4225.79	4100.25	3019.79	3123.89	AKT2
ENSG00000078900	1.11508	4.38e-05	0.00149782	84.0869	84.9164	164.119	203.456	TP73
ENSG00000115677	-0.415308	4.38e-05	0.00149782	32049.1	29961.6	23990.5	22505.9	HDLBP
ENSG00000063245	-0.508127	4.46e-05	0.00151573	2882.12	2842.1	1836.26	2194.21	EPN1
ENSG00000123908	-0.432692	4.47e-05	0.00151573	4293.58	4240.62	3174.53	3147.91	AGO2
ENSG00000125398	-0.423459	4.47e-05	0.00151573	13634.9	13016.5	10347	9521.44	SOX9
ENSG00000179981	-0.636521	4.48e-05	0.00151573	711.306	732.188	492.358	433.756	TSHZ1
ENSG00000134107	-0.443653	4.53e-05	0.00152761	9110.55	8957.82	7056.19	6223.76	BHLHE40
ENSG00000189060	-0.452203	4.63e-05	0.00155663	4155.44	3901.82	2844.42	3047.6	H1F0
ENSG00000230733	-0.643783	4.64e-05	0.00155663	960.993	890.756	524.244	665.47	AC092171.2
ENSG00000102359	0.553729	4.66e-05	0.0015583	940.4	875.159	1244.49	1424.19	SRPX2
ENSG00000088387	-0.433749	4.92e-05	0.00164164	7437.4	6759.52	5292.14	5217.79	DOCK9
ENSG00000101188	-0.853936	5.08e-05	0.00169157	434.163	379.525	189.44	264.21	NTSR1
ENSG00000175220	-0.444697	5.1e-05	0.00169342	3765.03	3552.63	2654.98	2722.63	ARHGAP1
ENSG00000186063	-0.463918	5.11e-05	0.00169342	4484.06	3946.88	3088.25	3023.58	AIDA
ENSG00000100207	-0.431849	5.27e-05	0.00174136	6279.06	5887.83	4638.48	4378.54	TCF20
ENSG00000138829	-0.522353	5.31e-05	0.00175	14719.5	12584.1	8473.24	10543	FBN2
ENSG00000181830	-0.55879	5.34e-05	0.00175554	1020.2	1001.67	664.917	709.269	SLC35C1
ENSG00000117593	-0.483645	5.45e-05	0.00178854	2063.56	1951.35	1469.57	1400.17	DARS2
ENSG00000114812	0.893774	5.48e-05	0.0017924	145.007	149.037	257.902	289.642	VIPR1
ENSG00000100906	0.517323	5.54e-05	0.00180247	1695.47	1590.02	2150.43	2557.32	NFKBIA
ENSG00000157617	0.456611	5.54e-05	0.00180247	2737.11	2556.16	3484.95	3782.3	C2CD2
ENSG00000007047	-0.480956	5.57e-05	0.00180727	1907.4	1950.48	1351.4	1414.3	MARK4
ENSG00000276023	-0.488751	5.59e-05	0.00180997	1919.41	1798.84	1342.03	1306.92	DUSP14
ENSG00000121579	-0.443401	5.64e-05	0.00181828	8181.31	7364.34	5498.46	5936.95	NAA50
ENSG00000140718	-0.489349	5.64e-05	0.00181828	2080.72	2105.58	1569.92	1408.65	FTO
ENSG00000145431	0.458472	5.74e-05	0.00184465	2283.22	2115.11	2951.33	3094.22	PDGFC
ENSG00000053371	-0.632659	5.76e-05	0.00184687	1175.5	1081.38	630.218	830.777	AKR7A2
ENSG00000279821	0.928888	5.87e-05	0.00187764	148.439	148.171	243.834	323.551	AC145098.2
ENSG00000089159	-0.395953	5.95e-05	0.00189999	17876.2	17843.7	13859.2	13285.4	PXN
ENSG00000136826	0.497559	5.99e-05	0.00190791	1162.63	1186.23	1719.97	1593.74	KLF4
ENSG00000108352	0.512765	6.32e-05	0.00200675	1202.96	1358.66	1749.98	1907.4	RAPGEFL1
ENSG00000106803	-0.592754	6.47e-05	0.00204937	1217.54	1199.23	893.746	703.617	SEC61B
ENSG00000149485	-0.466888	6.54e-05	0.00206535	2858.1	2699.13	2101.66	1915.87	FADS1
ENSG00000106086	0.510564	6.56e-05	0.00206833	1554.75	1365.6	1972.24	2191.39	PLEKHA8
ENSG00000108509	-0.488086	6.82e-05	0.00213489	1944.29	2061.39	1362.66	1496.25	CAMTA2
ENSG00000144749	0.531674	6.82e-05	0.00213489	997.03	872.56	1343.9	1359.2	LRIG1
ENSG00000176014	-0.474966	6.82e-05	0.00213489	11164.7	10333.8	7005.55	8468.84	TUBB6
ENSG00000138594	-0.427648	7.03e-05	0.00219439	18086.4	16295.3	13308.7	12249.7	TMOD3
ENSG00000131446	-0.484296	7.14e-05	0.00222136	4720.02	4373.2	2965.4	3540.69	MGAT1
ENSG00000144824	-0.413173	7.15e-05	0.00222136	22595.3	22290.6	17769.9	15933.1	PHLDB2
ENSG00000185122	-0.438888	7.3e-05	0.00226328	2986.8	2983.34	2230.15	2173.02	HSF1
ENSG00000142227	-0.699765	7.33e-05	0.00226806	988.45	971.34	717.435	483.207	EMP3
ENSG00000129353	-0.464797	7.36e-05	0.00227166	7253.78	6774.25	4662.86	5507.43	SLC44A2
ENSG00000100412	-0.474124	7.53e-05	0.00231623	2284.07	2161.04	1534.28	1668.62	ACO2
ENSG00000121897	0.709272	7.56e-05	0.00232278	265.989	271.213	432.337	446.472	LIAS
ENSG00000135318	-0.422737	7.71e-05	0.00236154	21689.3	19028.2	15184.3	15191.4	NT5E
ENSG00000114529	0.559979	7.76e-05	0.00237216	637.516	721.79	1003.47	1000.32	C3orf52
ENSG00000134824	-0.401152	7.9e-05	0.00240727	7047.85	7103.52	5376.55	5339.3	FADS2
ENSG00000129317	-0.488469	8.16e-05	0.00247804	2204.28	2084.79	1623.37	1429.84	PUS7L
ENSG00000185507	-0.531018	8.17e-05	0.00247804	1420.04	1247.75	905	942.395	IRF7
ENSG00000130066	0.452559	8.31e-05	0.0025174	7778.04	7721.33	9676.47	11540.5	SAT1
ENSG00000198951	-0.603114	8.34e-05	0.00251965	882.912	765.981	523.306	563.742	NAGA
ENSG00000112972	-0.409239	8.57e-05	0.00258154	35241	31594.1	25647.6	24678.9	HMGCS1
ENSG00000116237	-0.436652	8.59e-05	0.00258387	5129.3	4774.38	3496.21	3824.68	ICMT
ENSG00000181789	-0.417924	8.81e-05	0.00264194	5451.06	5094.99	3908.85	3985.75	COPG1
ENSG00000235750	-0.552884	8.88e-05	0.00265938	4119.4	3655.74	3016.98	2276.16	KIAA0040
ENSG00000160200	-0.855321	9.06e-05	0.00270699	272.853	289.409	156.617	154.005	CBS
ENSG00000131462	-0.494003	9.14e-05	0.00272397	1565.9	1499.04	1124.45	1049.77	TUBG1
ENSG00000225383	-0.835231	9.2e-05	0.00273436	329.483	292.875	183.814	163.895	SFTA1P
ENSG00000132386	0.815092	9.23e-05	0.00273639	198.205	171.566	308.544	343.331	SERPINF1
ENSG00000115339	-0.436498	9.3e-05	0.00275154	7679.36	6945.82	5667.27	5135.84	GALNT3
ENSG00000111450	-0.513884	9.37e-05	0.00276731	1540.16	1440.11	1104.76	979.13	STX2
ENSG00000100221	-0.4418	9.42e-05	0.00277429	3256.22	3020.6	2352.06	2267.68	JOSD1
ENSG00000142002	-0.40088	9.87e-05	0.00290205	6474.69	6478.78	4813.85	4998.79	DPP9
ENSG00000136235	0.662607	0.000102515	0.00300635	382.681	454.91	606.772	721.985	GPNMB
ENSG00000164080	-0.483639	0.000103024	0.00300775	2418.78	2204.36	1553.97	1756.22	RAD54L2
ENSG00000164933	-0.503511	0.000102947	0.00300775	1294.77	1272.01	927.508	881.641	SLC25A32
ENSG00000112977	-0.456314	0.000106536	0.00310334	2852.95	2763.25	1930.04	2167.37	DAP
ENSG00000213923	-0.392632	0.000108127	0.00314267	7730.84	7885.1	6009.58	5884.67	CSNK1E
ENSG00000143515	-0.440484	0.000108744	0.00315357	2665.04	2572.62	1970.37	1887.62	ATP8B2
ENSG00000131650	0.742001	0.000111249	0.00321906	265.989	296.341	412.643	531.245	KREMEN2
ENSG00000134324	-0.407218	0.000112814	0.00325714	5440.76	5183.37	3951.99	4060.64	LPIN1
ENSG00000100100	0.614369	0.000116912	0.00336799	565.441	623.876	806.529	1018.69	PIK3IP1
ENSG00000105810	-0.407326	0.000119191	0.00342609	19168.4	17224.2	14104.9	13333.4	CDK6
ENSG00000166747	-0.415807	0.000121869	0.00349536	5152.47	4829.84	3637.82	3847.29	AP1G1
ENSG00000133703	-0.451198	0.000122933	0.00351816	2824.63	2586.49	2042.58	1913.05	KRAS
ENSG00000101665	0.552398	0.000123624	0.00352248	655.534	616.944	885.306	983.369	SMAD7
ENSG00000198792	-0.414604	0.000123585	0.00352248	3550.53	3620.21	2684.05	2695.79	TMEM184B
ENSG00000011304	-0.400685	0.000126533	0.0035975	9310.48	9085.19	7263.45	6667.41	PTBP1
ENSG00000133985	-0.874627	0.00012696	0.0036018	262.557	307.605	170.684	138.463	TTC9
ENSG00000105185	-0.501869	0.000127687	0.00360633	1672.3	1650.67	1264.19	1078.03	PDCD5
ENSG00000152818	-0.40781	0.000127883	0.00360633	5438.19	5086.32	3998.88	3933.48	UTRN
ENSG00000167106	-0.56814	0.000127949	0.00360633	882.912	979.139	588.953	669.708	FAM102A
ENSG00000109685	-0.407789	0.000130196	0.00366176	6352.85	5875.7	4535.32	4683.72	NSD2
ENSG00000109084	-0.535815	0.000131314	0.00368527	1665.43	1510.3	1202.29	983.369	TMEM97
ENSG00000179361	-0.638287	0.000132361	0.00370667	632.368	559.755	398.575	365.938	ARID3B
ENSG00000214357	0.560093	0.000133344	0.00372622	874.332	811.039	1112.26	1377.56	NEURL1B
ENSG00000166949	-0.416243	0.000134822	0.00375947	4520.1	4335.94	3436.19	3197.36	SMAD3
ENSG00000102804	0.409222	0.000136788	0.00380614	4584.45	4414.79	5726.35	6228	TSC22D1
ENSG00000105974	-0.451141	0.000140138	0.00388854	45569.1	41626.4	34987.4	28786.1	CAV1
ENSG00000133935	-0.461939	0.000140345	0.00388854	1987.2	1895.02	1461.13	1354.96	ERG28
ENSG00000121236	0.895076	0.000140999	0.00389838	134.711	118.71	235.394	235.952	TRIM6
ENSG00000197712	-0.42029	0.000143395	0.00395625	3066.6	3003.27	2239.52	2297.35	FAM114A1
ENSG00000115008	-0.481221	0.000144017	0.00396503	7596.13	6851.37	5732.92	4610.25	IL1A
ENSG00000133321	1.15158	0.000144611	0.00397298	85.8029	91.8484	143.487	254.32	RARRES3
ENSG00000188803	-0.701527	0.000148032	0.00405254	403.274	417.65	253.212	251.494	SHISA6
ENSG00000196935	-0.446783	0.000148127	0.00405254	3153.26	2921.82	2342.68	2110.85	SRGAP1
ENSG00000164904	0.405974	0.00014893	0.00406599	5091.55	4819.44	6309.68	6825.65	ALDH7A1
ENSG00000069956	0.40216	0.000151143	0.00411777	5790.84	5309.88	7462.27	7205.72	MAPK6
ENSG00000053747	-0.40016	0.000151541	0.00412002	168682	153963	116202	128294	LAMA3
ENSG00000196141	-0.423546	0.000152056	0.00412542	5819.15	5488.38	4457.48	3968.8	SPATS2L
ENSG00000185909	0.700624	0.00015372	0.00416192	409.28	467.04	592.705	836.429	KLHDC8B
ENSG00000225190	-0.45424	0.000155926	0.00421292	1826.74	1931.42	1361.72	1381.8	PLEKHM1
ENSG00000136238	-0.387609	0.000157397	0.00424387	9532.71	8947.42	7001.79	7125.19	RAC1
ENSG00000084774	-0.464539	0.000158282	0.00425892	5820.87	5584.56	3710.03	4562.21	CAD
ENSG00000010803	-0.632275	0.000159008	0.00426965	784.239	826.636	590.829	443.646	SCMH1
ENSG00000166033	0.484219	0.000160833	0.00430097	3860.27	3766.65	4702.25	5973.68	HTRA1
ENSG00000197217	-0.41561	0.000160596	0.00430097	3185.86	3082.12	2342.68	2356.69	ENTPD4
ENSG00000165272	0.40765	0.000162141	0.00432708	3415.81	3511.04	4757.58	4427.99	AQP3
ENSG00000113648	-0.404076	0.000163769	0.00436159	7957.36	7771.59	5633.51	6257.67	H2AFY
ENSG00000155876	-0.456126	0.000165099	0.00438807	1921.13	1852.56	1328.9	1424.19	RRAGA
ENSG00000144810	-0.398481	0.000166454	0.00441509	7222.89	6679.8	5366.23	5179.64	COL8A1
ENSG00000119777	-0.440821	0.000172593	0.00456863	2288.36	2228.62	1606.49	1723.72	TMEM214
ENSG00000198218	-0.468099	0.000175807	0.0046443	2078.15	2161.04	1637.44	1422.78	QRICH1
ENSG00000129562	-0.426526	0.000177783	0.004687	2753.42	2620.28	1960.99	2038.8	DAD1
ENSG00000138678	-1.12753	0.000179689	0.00471819	162.168	149.037	81.5907	59.3412	GPAT3
ENSG00000231638	1.14858	0.00017965	0.00471819	60.9201	60.6546	137.86	131.398	LUARIS
ENSG00000162458	-0.407842	0.000181372	0.00475282	5548.88	5650.41	4006.38	4439.29	FBLIM1
ENSG00000174099	-0.775217	0.000182812	0.00478096	397.268	373.459	192.254	261.384	MSRB3
ENSG00000179242	-0.484801	0.000185303	0.00483641	1503.27	1358.66	1031.61	1013.04	CDH4
ENSG00000253276	-0.697493	0.000190122	0.00495228	598.904	476.572	303.855	361.699	CCDC71L
ENSG00000129219	-0.470667	0.00019305	0.00501853	1495.54	1468.71	1033.48	1107.7	PLD2
ENSG00000078618	-0.381512	0.00020044	0.00520028	7663.92	7301.95	5768.56	5719.36	NRDC
ENSG00000080573	-0.786314	0.000204904	0.00530556	329.483	340.532	170.684	220.41	COL5A3
ENSG00000166396	-0.387233	0.000205828	0.00530841	9044.49	8373.8	6763.59	6552.97	SERPINB7
ENSG00000188112	-0.413361	0.000205572	0.00530841	2848.66	2782.31	2118.54	2109.44	C6orf132
ENSG00000168003	-0.497479	0.000206807	0.00532315	11229.9	10288.8	6561.02	8689.25	SLC3A2
ENSG00000189221	-0.452533	0.000211897	0.00544341	2866.68	2639.34	1880.34	2147.59	MAOA
ENSG00000128567	0.858739	0.000212574	0.00545008	126.13	145.571	236.332	257.145	PODXL
ENSG00000101955	-0.586255	0.000213857	0.00547221	702.726	671.533	427.648	490.272	SRPX
ENSG00000104870	0.764663	0.000214904	0.00548826	304.6	268.613	397.637	580.696	FCGRT
ENSG00000227036	0.58845	0.00021552	0.00549322	560.293	733.054	984.715	959.35	LINC00511
ENSG00000128872	-0.509296	0.000217186	0.00551416	1145.47	1265.95	889.057	802.52	TMOD2
ENSG00000154319	-0.654753	0.000216874	0.00551416	640.09	573.619	339.492	435.169	FAM167A
ENSG00000229586	0.726038	0.000221885	0.00562253	202.495	227.888	361.062	350.396	TNPO1P3
ENSG00000071564	-0.399352	0.000222786	0.00563223	3461.29	3465.98	2635.29	2616.67	TCF3
ENSG00000276043	-0.486998	0.000223131	0.00563223	1807.01	1668	1333.59	1141.61	UHRF1
ENSG00000185278	0.495115	0.000224416	0.00565371	785.097	788.51	1145.08	1070.97	ZBTB37
ENSG00000134215	0.483103	0.000224977	0.00565694	1061.38	1087.45	1600.87	1398.76	VAV3
ENSG00000040608	-0.632934	0.000228296	0.00572936	491.651	539.826	339.492	324.964	RTN4R
ENSG00000065978	-0.435497	0.000231948	0.00580983	17981.7	17845.5	14609.4	11875.3	YBX1
ENSG00000100558	-0.429707	0.000234767	0.00585794	5450.2	4720.66	3911.66	3636.77	PLEK2
ENSG00000182795	-0.41606	0.000234417	0.00585794	7399.64	6674.61	5559.42	4984.66	C1orf116
ENSG00000099194	-0.362364	0.000236457	0.00588885	157949	147392	120219	117302	SCD
ENSG00000092621	-0.437485	0.000238545	0.00589251	4384.53	4077.72	2888.5	3365.5	PHGDH
ENSG00000101849	-0.578395	0.000238845	0.00589251	701.868	677.599	490.482	430.93	TBL1X
ENSG00000148484	-0.464314	0.000237336	0.00589251	3108.64	2823.91	2329.55	1965.33	RSU1
ENSG00000166922	0.577337	0.000239245	0.00589251	456.472	472.239	648.036	740.353	SCG5
ENSG00000177076	0.708733	0.000239076	0.00589251	237.674	241.752	359.187	426.692	ACER2
ENSG00000185340	-0.507109	0.000239313	0.00589251	1196.09	1237.35	793.399	922.615	GAS2L1
ENSG00000026559	-0.570804	0.000241936	0.00594588	718.17	691.462	448.28	502.988	KCNG1
ENSG00000135269	-0.385801	0.000245313	0.00601755	6176.09	5782.12	4566.27	4586.23	TES
ENSG00000109323	0.47264	0.000247447	0.0060585	1422.61	1427.12	1811.88	2147.59	MANBA
ENSG00000047932	0.382859	0.000249824	0.00610526	3702.4	3686.93	4853.24	4781.21	GOPC
ENSG00000115806	-0.426528	0.000251376	0.00613169	3281.1	3113.31	2511.49	2242.25	GORASP2
ENSG00000169564	-0.538498	0.000253397	0.00616947	3784.77	3814.31	3055.43	2168.78	PCBP1
ENSG00000135373	-0.393202	0.000256713	0.00623855	7247.77	6739.59	5522.85	5124.54	EHF
ENSG00000204116	0.595113	0.000259112	0.00628515	391.261	364.794	573.948	567.98	CHIC1
ENSG00000049759	-0.389435	0.000261338	0.00631416	5361.82	5195.5	4163	3893.92	NEDD4L
ENSG00000101871	0.443989	0.000262213	0.00631416	1492.97	1389.86	2027.58	1891.86	MID1
ENSG00000143850	-0.510037	0.000262243	0.00631416	950.696	985.204	657.415	703.617	PLEKHA6
ENSG00000147010	-0.456456	0.000261592	0.00631416	2476.27	2451.31	1944.11	1641.77	SH3KBP1
ENSG00000188042	-0.377535	0.000267785	0.00643572	13890.6	13491.3	10063.8	11017.7	ARL4C
ENSG00000141622	-0.698165	0.000269718	0.00647025	386.971	372.593	243.834	223.236	RNF165
ENSG00000108953	-0.375227	0.000270364	0.00647386	24354.3	22474.3	18611.1	17490.1	YWHAE
ENSG00000180287	-0.507277	0.000275266	0.00657917	1520.43	1422.78	1134.77	931.092	PLD5
ENSG00000146950	0.462425	0.000277256	0.00661462	1002.18	973.073	1332.65	1390.28	SHROOM2
ENSG00000102007	-0.399242	0.000278824	0.00663987	3403.8	3246.75	2520.87	2522	PLP2
ENSG00000104290	0.502835	0.000279388	0.00664119	1124.02	926.282	1431.12	1475.05	FZD3
ENSG00000148773	-0.51842	0.000286233	0.00679153	4331.33	3996.27	3350.85	2455.6	MKI67
ENSG00000181649	-0.526285	0.0002879	0.00681869	868.326	811.039	585.202	580.696	PHLDA2
ENSG00000106070	-0.618842	0.000292163	0.00690029	541.416	499.101	328.238	350.396	GRB10
ENSG00000136068	-0.434957	0.000292403	0.00690029	112047	100208	70751.3	86263.8	FLNB
ENSG00000136240	-0.395921	0.000294281	0.00693207	7971.95	7225.7	5991.76	5555.47	KDELR2
ENSG00000174684	0.613293	0.00029513	0.00693954	440.169	454.91	602.083	771.436	B4GAT1
ENSG00000091622	-0.434599	0.000300037	0.00704225	1816.45	1883.76	1398.3	1338	PITPNM3
ENSG00000116120	-0.455473	0.000301657	0.00706754	2627.29	2420.12	1983.5	1692.64	FARSB
ENSG00000075426	0.368432	0.000303989	0.00710394	6968.91	7245.63	8972.16	9380.15	FOSL2
ENSG00000173517	-0.451774	0.000304299	0.00710394	1709.19	1576.15	1176.97	1226.39	PEAK1
ENSG00000186174	-0.401667	0.000305923	0.00712909	5736.78	6022.14	4711.63	4184.97	BCL9L
ENSG00000134531	-0.378571	0.000307225	0.00714667	22514.7	20263.8	16849.9	16053.2	EMP1
ENSG00000084652	-0.390276	0.000309709	0.00719164	3602.01	3527.5	2692.49	2748.06	TXLNA
ENSG00000167977	-0.493791	0.000310751	0.00720302	997.03	986.937	698.679	710.682	KCTD5
ENSG00000123191	-0.524169	0.000312045	0.00722019	841.727	811.039	559.881	590.587	ATP7B
ENSG00000143870	-0.391562	0.000320124	0.00739401	10189.1	9631.95	7113.4	8001.18	PDIA6
ENSG00000116191	-0.41139	0.000327168	0.00754336	3024.55	2769.32	2183.25	2173.02	RALGPS2
ENSG00000204634	0.453843	0.000328676	0.00756476	1005.61	1057.99	1431.12	1394.52	TBC1D8
ENSG00000147697	0.447817	0.000329698	0.00757492	1057.95	1072.72	1432.06	1475.05	GSDMC
ENSG00000173456	-0.48542	0.000332023	0.00761494	1160.91	1127.31	779.332	857.622	RNF26
ENSG00000102879	-0.890365	0.000333606	0.00763781	264.273	253.016	112.539	169.546	CORO1A
ENSG00000117407	-0.511887	0.000340227	0.00777576	1081.12	1044.13	687.425	806.758	ARTN
ENSG00000099904	-0.47541	0.000342157	0.00780622	1871.36	1965.21	1250.12	1514.61	ZDHHC8
ENSG00000177119	-0.397559	0.000342869	0.00780881	7593.56	6781.18	5655.08	5254.52	ANO6
ENSG00000125534	-0.432387	0.000345337	0.00785131	1986.34	1983.41	1537.09	1401.58	PPDPF
ENSG00000129946	1.06894	0.000348742	0.00791493	90.9511	92.7149	142.549	245.842	SHC2
ENSG00000142669	-0.471857	0.000350749	0.00794665	4587.02	4323.81	3610.62	2807.41	SH3BGRL3
ENSG00000154642	0.423285	0.000355752	0.00804605	2169.96	1914.95	2753.45	2724.05	C21orf91
ENSG00000176641	0.395265	0.000358216	0.00808775	3168.7	3195.63	3982.94	4391.25	RNF152
ENSG00000100605	-0.425962	0.000362159	0.00816266	3575.41	3345.53	2394.26	2762.19	ITPK1
ENSG00000272391	-0.459576	0.00036499	0.00821228	2247.18	2195.7	1763.11	1462.34	POM121C
ENSG00000144677	-0.383928	0.0003697	0.00830393	5252.86	4848.9	3832.89	3909.46	CTDSPL
ENSG00000184702	-0.810143	0.000375298	0.00841518	244.538	257.349	147.238	138.463	2005-09-01
ENSG00000134910	-0.449858	0.000378699	0.00847688	7627.88	7029	5969.25	4754.36	STT3A
ENSG00000067167	-0.424771	0.000381861	0.00853096	9506.11	8681.41	7385.36	6157.36	TRAM1
ENSG00000197111	-0.455702	0.000382422	0.00853096	9222.1	8761.99	7375.05	5730.67	PCBP2
ENSG00000117308	-0.476078	0.000386617	0.00859514	1601.94	1544.09	1034.42	1232.04	GALE
ENSG00000134049	-0.492361	0.000386138	0.00859514	1275.89	1105.65	859.985	832.19	IER3IP1
ENSG00000125651	-0.436266	0.000389299	0.00864006	1617.39	1567.49	1192.91	1159.98	GTF2F1
ENSG00000187244	0.440596	0.000391719	0.00867901	1444.06	1568.35	1935.67	2156.06	BCAM
ENSG00000171943	-0.562351	0.000394398	0.00872356	940.4	900.288	700.555	541.136	SRGAP2C
ENSG00000171124	-0.619681	0.000400179	0.00883644	505.379	485.237	301.979	344.744	FUT3
ENSG00000162738	0.470344	0.000402992	0.00888353	840.011	869.96	1229.49	1137.37	VANGL2
ENSG00000010404	-0.418713	0.000405662	0.0089273	3475.88	3235.49	2668.11	2348.22	IDS
ENSG00000149798	-0.564367	0.000407525	0.00895321	604.053	593.549	407.016	402.673	CDC42EP2
ENSG00000115993	0.401144	0.00040837	0.00895668	1890.24	1840.43	2489.92	2435.82	TRAK2
ENSG00000147852	-0.740545	0.000411615	0.00901271	314.039	319.736	173.497	207.694	VLDLR
ENSG00000103811	0.540012	0.000414144	0.00905291	458.188	492.169	685.549	696.553	CTSH
ENSG00000237973	-0.499387	0.000415425	0.00906572	967.857	944.479	708.995	641.45	MTCO1P12
ENSG00000099814	-0.419983	0.000416154	0.00906647	5085.54	5209.36	3507.46	4193.45	CEP170B
ENSG00000075711	-0.359636	0.000423499	0.00921111	9104.55	8736	7085.26	6817.18	DLG1
ENSG00000114841	0.792935	0.000426416	0.00925912	143.291	190.629	288.85	289.642	DNAH1
ENSG00000158669	0.453495	0.000428449	0.00928781	1871.36	1739.05	2250.78	2698.61	GPAT4
ENSG00000125148	-0.428791	0.000430128	0.00930874	21149.6	20852.2	13818.8	17391.2	MT2A
ENSG00000140044	-0.570546	0.000431013	0.00931245	882.054	841.366	505.487	659.818	JDP2
ENSG00000110031	-0.734362	0.00043874	0.00946373	355.224	320.603	223.202	180.849	LPXN
ENSG00000132199	0.416474	0.000442199	0.0095226	1414.03	1485.17	1933.79	1935.65	ENOSF1
ENSG00000158122	-0.57134	0.000449363	0.00966093	737.047	655.07	504.549	429.517	AAED1
ENSG00000166398	-0.461865	0.000451252	0.00968559	1333.38	1309.27	1010.04	905.66	KIAA0355
ENSG00000099385	-0.52451	0.000453806	0.00972442	948.98	914.152	589.891	709.269	BCL7C
ENSG00000110047	-0.389876	0.00045656	0.0097674	4025.87	3865.43	2881	3145.09	EHD1
ENSG00000171604	0.786153	0.00048133	0.0102805	157.019	153.369	241.959	295.293	CXXC5
ENSG00000132561	0.598877	0.000484966	0.0103412	402.416	398.587	540.187	676.773	MATN2
ENSG00000103111	-0.458568	0.00048694	0.0103663	1752.1	1687.93	1148.83	1359.2	MON1B
ENSG00000181192	-0.44938	0.000489546	0.0104049	1625.11	1447.91	1136.64	1113.35	DHTKD1
ENSG00000138180	-0.578299	0.00049646	0.0105346	986.734	1017.26	778.394	558.09	CEP55
ENSG00000099875	-0.389497	0.000499062	0.0105555	7197.15	7228.3	5114.89	5903.04	MKNK2
ENSG00000143761	-0.350625	0.000498818	0.0105555	8827.4	8593.89	6799.22	6863.8	ARF1
ENSG00000147526	-0.399905	0.000503774	0.0106326	3147.25	2860.3	2244.21	2310.07	TACC1
ENSG00000156017	0.41053	0.000504335	0.0106326	1745.23	1603.01	2232.02	2218.23	CARNMT1
ENSG00000138031	-0.424841	0.000507977	0.0106921	1788.13	1771.11	1273.57	1380.39	ADCY3
ENSG00000124120	-0.402023	0.000509706	0.0107112	4352.78	4244.96	3023.54	3488.42	TTPAL
ENSG00000157045	-0.502119	0.000516029	0.0108266	1079.4	1036.33	810.28	679.598	NTAN1
ENSG00000167460	-0.344278	0.000532174	0.0111475	30376	28370.8	23192.4	23082.3	TPM4
ENSG00000171462	-0.497275	0.000536321	0.0112163	1243.28	1122.98	769.016	911.312	DLK2
ENSG00000162390	0.564401	0.00053794	0.0112322	403.274	389.922	556.13	618.844	ACOT11
ENSG00000089818	-0.504031	0.000543125	0.0112718	905.221	875.159	664.917	587.761	NECAP1
ENSG00000131737	-0.968155	0.000542	0.0112718	163.026	159.435	81.5907	83.3603	KRT34
ENSG00000134744	0.392259	0.000543293	0.0112718	2664.18	2736.39	3726.91	3357.02	ZCCHC11
ENSG00000177098	0.579932	0.000542456	0.0112718	398.126	380.391	536.435	630.147	SCN4B
ENSG00000137267	-0.557723	0.000549258	0.0113775	608.343	583.151	418.27	389.957	TUBB2A
ENSG00000120471	0.769759	0.000556872	0.0115169	171.606	174.165	256.026	336.267	TP53AIP1
ENSG00000204839	-0.466685	0.000560874	0.0115813	1353.97	1307.54	892.808	1037.06	MROH6
ENSG00000164741	-0.630289	0.000569601	0.011743	548.281	452.31	304.793	343.331	DLC1
ENSG00000166105	-0.553151	0.000582423	0.0119884	646.096	585.75	417.332	422.453	GLB1L3
ENSG00000140829	-0.435411	0.000587807	0.0120801	1834.47	1749.45	1242.62	1411.47	DHX38
ENSG00000167202	-0.425875	0.00059116	0.0121299	2236.02	2074.39	1509.9	1702.53	TBC1D2B
ENSG00000130303	0.725973	0.000592675	0.0121419	430.731	391.655	511.114	854.796	BST2
ENSG00000150637	0.950647	0.00059365	0.0121428	92.6672	119.576	241.021	166.721	CD226
ENSG00000102119	-0.500994	0.000603861	0.0123131	946.406	882.091	684.612	604.715	EMD
ENSG00000130598	0.533264	0.000603157	0.0123131	559.435	694.062	940.638	871.751	TNNI2
ENSG00000137462	0.6355	0.000606917	0.0123561	314.039	298.941	422.959	532.658	TLR2
ENSG00000164294	-0.42878	0.000613404	0.0124687	1692.03	1556.22	1226.67	1185.41	GPX8
ENSG00000130997	1.05804	0.000615905	0.0125001	57.488	86.6494	139.736	161.069	POLN
ENSG00000112473	-0.404795	0.000618912	0.0125416	2284.93	2201.76	1627.12	1764.7	SLC39A7
ENSG00000142910	-0.343899	0.000621397	0.0125724	19251.6	19105.3	14569.1	15656.2	TINAGL1
ENSG00000187678	-0.412075	0.000625152	0.0126288	1814.73	1782.38	1317.64	1387.45	SPRY4
ENSG00000126767	-0.519799	0.000640778	0.0129046	789.387	766.847	579.575	502.988	ELK1
ENSG00000176946	-0.453321	0.000639815	0.0129046	1214.97	1190.56	915.316	839.255	THAP4
ENSG00000136002	0.392179	0.000642469	0.0129187	2906.15	3166.17	3785.06	4187.8	ARHGEF4
ENSG00000265185	1.31141	0.000646091	0.0129715	54.0558	48.5237	80.6529	176.611	SNORD3B-1
ENSG00000130340	-0.378892	0.000649329	0.0130165	3242.49	3066.52	2450.53	2400.49	SNX9
ENSG00000251562	0.396345	0.000667558	0.0133614	448910	534202	683475	610462	MALAT1
ENSG00000140564	-0.357186	0.00067378	0.0134653	5675.01	5423.39	4257.72	4408.21	FURIN
ENSG00000173402	-0.367662	0.000680165	0.0135721	4999.74	4895.69	3995.13	3670.68	DAG1
ENSG00000163539	-0.393554	0.000684559	0.0136389	3102.63	2814.37	2304.23	2198.45	CLASP2
ENSG00000168610	-0.369597	0.000693502	0.013796	7596.99	6958.82	5407.49	5862.07	STAT3
ENSG00000158480	-0.696599	0.000700735	0.0139187	441.885	454.91	327.301	221.823	SPATA2
ENSG00000236830	0.988284	0.00070236	0.0139298	73.7905	90.9819	140.674	187.914	CBR3-AS1
ENSG00000133710	0.441358	0.000721369	0.0142851	977.295	949.678	1366.41	1247.58	SPINK5
ENSG00000075223	0.345759	0.000733916	0.0145115	11784.2	11013.1	14859.8	14109.1	SEMA3C
ENSG00000169241	-0.451645	0.000741774	0.0146447	1281.9	1170.63	922.819	868.925	SLC50A1
ENSG00000159176	-0.444681	0.000747206	0.0147074	5104.42	4756.19	3171.72	4080.42	CSRP1
ENSG00000183323	0.562031	0.000747117	0.0147074	472.774	390.789	612.399	664.057	CCDC125
ENSG00000276952	-0.663555	0.000748358	0.0147079	375.817	367.394	255.088	211.933	AL121772.3
ENSG00000132854	0.802367	0.000757014	0.0148111	142.433	156.835	222.264	302.358	KANK4
ENSG00000150593	0.358896	0.000756816	0.0148111	3529.93	3686.07	4538.13	4717.63	PDCD4
ENSG00000156973	-0.69372	0.000755745	0.0148111	330.341	305.006	187.565	206.281	PDE6D
ENSG00000073008	-0.378417	0.000764979	0.0149302	4096.23	4087.25	2971.03	3328.76	PVR
ENSG00000108854	-0.365813	0.000766229	0.0149302	8936.37	8110.39	6867.69	6357.99	SMURF2
ENSG00000141556	-0.357415	0.000766532	0.0149302	4231.8	4205.1	3243.93	3342.89	TBCD
ENSG00000197635	1.04119	0.000770251	0.0149803	69.5004	58.0551	135.047	127.16	DPP4
ENSG00000072135	-0.509374	0.000774312	0.0150145	690.714	714.858	500.798	486.033	PTPN18
ENSG00000196313	-0.401668	0.000773772	0.0150145	2042.11	2006.8	1591.49	1470.81	POM121
ENSG00000168411	-0.406276	0.000790367	0.0153031	2043.83	1869.89	1468.63	1484.94	RFWD3
ENSG00000155974	0.524866	0.000792103	0.015314	428.157	436.713	629.28	614.606	GRIP1
ENSG00000065000	-0.354755	0.000793455	0.0153174	7638.18	7546.3	5667.27	6211.05	AP3D1
ENSG00000158604	-0.391037	0.00080062	0.0154329	2091.02	2172.3	1604.62	1647.43	TMED4
ENSG00000085276	-0.651818	0.000807088	0.0155347	402.416	396.854	281.347	224.649	MECOM
ENSG00000166471	-0.358456	0.000810777	0.0155827	5542.87	5125.31	4136.74	4184.97	TMEM41B
ENSG00000114251	-0.432879	0.000828991	0.0159093	1830.18	1581.35	1273.57	1253.23	WNT5A
ENSG00000280138	0.538434	0.00083221	0.0159476	812.554	1128.18	1485.51	1330.94	AC027290.2
ENSG00000143061	0.402496	0.000839908	0.0160716	6111.74	5763.92	7082.45	8621.43	IGSF3
ENSG00000151414	0.383543	0.000842103	0.01609	2193.12	2041.46	2687.8	2838.49	NEK7
ENSG00000238741	0.564271	0.000846588	0.016152	350.076	397.721	527.995	579.283	SCARNA7
ENSG00000185716	-0.501956	0.000853132	0.0162531	1285.33	1252.08	1011.91	774.262	MOSMO
ENSG00000279159	0.534328	0.000857744	0.0163171	580.028	769.447	984.715	969.24	AC003681.1
ENSG00000180667	0.418639	0.00086357	0.016404	1153.19	1095.25	1545.53	1458.1	YOD1
ENSG00000048544	-0.409137	0.000870042	0.0164846	2512.31	2275.41	1898.16	1703.94	MRPS10
ENSG00000170340	-0.422117	0.000870334	0.0164846	1446.64	1383.79	1031.61	1082.27	B3GNT2
ENSG00000168792	-0.618763	0.000876411	0.0165756	509.669	512.965	286.974	382.892	ABHD15
ENSG00000164465	0.367153	0.000879186	0.016604	2629	2779.71	3411.8	3566.13	DCBLD1
ENSG00000261069	0.495312	0.000888725	0.0167599	574.022	593.549	769.954	878.815	AC124312.3
ENSG00000006118	0.476789	0.000905383	0.0170256	3402.94	3457.31	4000.76	5554.06	TMEM132A
ENSG00000148600	0.529626	0.000906728	0.0170256	568.015	583.151	735.254	931.092	CDHR1
ENSG00000159069	-0.434009	0.000906716	0.0170256	2222.3	2218.23	1479.89	1812.73	FBXW5
ENSG00000071967	-0.376142	0.000919357	0.0171886	4278.99	3928.69	3025.42	3301.92	CYBRD1
ENSG00000135842	-0.423148	0.00091886	0.0171886	2991.09	2488.57	1977.87	2110.85	FAM129A
ENSG00000221968	0.45266	0.000916882	0.0171886	1692.03	1856.03	2153.24	2708.5	FADS3
ENSG00000122359	-0.357762	0.000927164	0.0173097	4057.62	3862.83	3126.71	3053.25	ANXA11
ENSG00000196923	0.352506	0.000942406	0.0175691	3421.82	3561.29	4380.58	4536.78	PDLIM7
ENSG00000104472	-0.606967	0.000944345	0.0175802	863.177	844.832	673.358	442.233	CHRAC1
ENSG00000239264	-0.622549	0.000962087	0.017885	408.422	377.792	244.772	267.036	TXNDC5
ENSG00000089327	-0.500582	0.000968218	0.0179733	2412.78	2232.09	1908.47	1367.67	FXYD5
ENSG00000173141	-0.616975	0.000972702	0.0180309	447.033	411.585	256.964	305.183	MRPL57
ENSG00000162298	-0.417914	0.000981146	0.0181616	1329.09	1375.13	1013.79	1010.21	SYVN1
ENSG00000126247	-0.336777	0.000986201	0.0182294	7805.49	7687.54	5993.63	6276.04	CAPNS1
ENSG00000165416	0.380772	0.000990449	0.0182562	1714.34	1652.4	2211.39	2171.61	SUGT1
ENSG00000177303	-0.452179	0.000989215	0.0182562	1094.85	1096.98	755.886	849.145	CASKIN2
ENSG00000123572	-0.766676	0.000997876	0.0183671	282.292	229.621	143.487	158.243	NRK
ENSG00000105699	-0.41568	0.00100305	0.0184104	2756.85	2674	1847.51	2229.53	LSR
ENSG00000142784	-0.392402	0.00100233	0.0184104	1980.33	1956.54	1448.94	1552.76	WDTC1
ENSG00000084112	-0.347796	0.00100575	0.018434	7633.03	6999.54	5808.88	5688.28	SSH1
ENSG00000247903	0.467413	0.00100932	0.0184735	755.066	698.394	947.202	1065.32	AC024896.1
ENSG00000167165	0.532186	0.00101422	0.0185371	459.046	403.786	602.083	647.102	UGT1A6
ENSG00000237441	-0.408532	0.00102196	0.0186526	1859.35	1948.75	1352.34	1520.27	RGL2
ENSG00000166704	0.50304	0.00102738	0.0187253	465.91	472.239	650.85	679.598	ZNF606
ENSG00000174231	-0.358641	0.00103052	0.018733	16070.9	14088.3	11423.6	12100	PRPF8
ENSG00000176826	-0.680567	0.00103067	0.018733	327.767	297.208	202.57	186.501	FKBP9P1
ENSG00000130723	-0.341589	0.00103766	0.0188076	12490.3	11816.4	9212.25	9973.57	PRRC2B
ENSG00000141503	-0.333708	0.00103626	0.0188076	8773.35	9098.19	6955.84	7226.91	MINK1
ENSG00000151715	0.665901	0.00104224	0.0188643	196.489	193.228	307.606	310.835	TMEM45B
ENSG00000013563	-0.488381	0.00106413	0.0192073	773.084	726.122	541.124	527.007	DNASE1L1
ENSG00000184216	-0.394796	0.00106341	0.0192073	5997.62	5894.76	4081.41	4970.53	IRAK1
ENSG00000167491	-0.361644	0.00106564	0.0192081	4290.15	4139.24	3425.87	3130.96	GATAD2A
ENSG00000161011	0.446251	0.00107719	0.0193894	6007.06	6447.58	7246.57	9730.55	SQSTM1
ENSG00000125744	-0.588854	0.00108184	0.0194464	427.299	434.114	275.72	298.119	RTN2
ENSG00000259498	0.547281	0.00109388	0.0196356	417.002	517.297	645.223	721.985	TPM1-AS
ENSG00000184897	-0.456399	0.00110293	0.0197447	1062.24	1181.03	775.58	861.861	H1FX
ENSG00000198369	-0.421894	0.00110298	0.0197447	2636.72	2615.08	2160.75	1753.39	SPRED2
ENSG00000154639	0.366162	0.00110463	0.0197472	2751.7	2514.57	3376.17	3412.12	CXADR
ENSG00000119242	-0.471933	0.00111383	0.0198843	833.146	795.442	585.202	589.174	CCDC92
ENSG00000136603	0.340295	0.0011156	0.0198887	5785.69	5672.07	7512.91	6989.55	SKIL
ENSG00000160111	0.932487	0.00113614	0.0201997	76.3646	80.584	140.674	159.656	CPAMD8
ENSG00000244128	-0.627247	0.00113478	0.0201997	873.474	887.29	701.492	432.343	LINC01322
ENSG00000132470	-0.334907	0.00114035	0.0202471	112080	108974	82830.5	92433.9	ITGB4
ENSG00000167566	-0.407022	0.00114877	0.0203688	1538.45	1520.7	1111.32	1198.13	NCKAP5L
ENSG00000071626	-0.34683	0.00116286	0.0205906	4402.55	4475.44	3580.61	3397.99	DAZAP1
ENSG00000062038	-0.328144	0.00117324	0.0207249	24837.4	24035.7	18708.7	20225.5	CDH3
ENSG00000213445	-0.471251	0.00117362	0.0207249	1202.96	1214.83	778.394	970.653	SIPA1
ENSG00000099957	1.16048	0.00117833	0.0207801	48.9077	40.7252	90.9689	110.205	P2RX6
ENSG00000133243	-0.374283	0.00117998	0.0207811	2686.49	2685.27	1978.81	2168.78	BTBD2
ENSG00000110108	-0.434867	0.00118202	0.0207889	1375.42	1308.41	926.57	1062.49	TMEM109
ENSG00000171608	-0.414844	0.00118565	0.0208246	1409.74	1428.85	1018.48	1113.35	PIK3CD
ENSG00000109670	0.364772	0.00119041	0.0208801	2041.25	2017.2	2661.54	2562.98	FBXW7
ENSG00000188342	0.379625	0.00119376	0.0209108	1707.48	1624.68	2217.02	2116.5	GTF2F2
ENSG00000162849	0.521022	0.00120299	0.0210443	608.343	619.543	768.078	998.911	KIF26B
ENSG00000165527	-0.351025	0.00121017	0.0211416	10055.2	9105.99	7802.7	7217.02	ARF6
ENSG00000173083	-0.604687	0.00121356	0.0211725	447.033	385.59	274.782	272.687	HPSE
ENSG00000138413	-0.363798	0.00122541	0.0213507	5499.11	4913.89	3912.6	4182.14	IDH1
ENSG00000090054	-0.37484	0.00122909	0.0213576	2622.14	2446.11	2002.25	1904.57	SPTLC1
ENSG00000174021	-0.583367	0.00122768	0.0213576	1158.34	1184.5	950.954	606.128	GNG5
ENSG00000114850	-0.371526	0.0012317	0.0213745	21834.3	19004	14796	16775.2	SSR3
ENSG00000143369	-0.461467	0.00123601	0.0213925	4695.99	4816.84	4007.32	2893.59	ECM1
ENSG00000184867	-0.576595	0.00123511	0.0213925	674.411	752.117	403.264	558.09	ARMCX2
ENSG00000124766	0.350312	0.00124012	0.0214352	5518.84	5568.09	6666.05	7472.76	SOX4
ENSG00000072274	0.378591	0.00124556	0.0214907	2752.56	2550.09	3245.81	3652.31	TFRC
ENSG00000117399	-0.436433	0.00124662	0.0214907	1395.16	1216.56	946.264	984.782	CDC20
ENSG00000183044	-0.397842	0.00126005	0.0216935	1758.1	1678.4	1255.75	1354.96	ABAT
ENSG00000106546	0.387689	0.00127819	0.0219767	2105.6	2033.66	2523.68	2896.42	AHR
ENSG00000134569	0.47521	0.00128586	0.0220796	930.962	862.162	1107.57	1390.28	LRP4
ENSG00000123064	-0.393378	0.0012965	0.0222039	1791.57	1678.4	1297.95	1345.07	DDX54
ENSG00000182158	-0.366338	0.00129488	0.0222039	5046.93	4410.46	3668.77	3667.85	CREB3L2
ENSG00000188643	-0.337127	0.00130326	0.0222904	20818.4	19545.5	15208.7	16748.4	S100A16
ENSG00000213465	-0.507902	0.0013124	0.0224172	655.534	621.276	430.461	469.078	ARL2
ENSG00000128274	-0.474196	0.00132098	0.0225344	966.141	973.94	634.907	765.784	A4GALT
ENSG00000127955	0.410855	0.00132613	0.0225928	2038.68	1829.17	2365.19	2781.97	GNAI1
ENSG00000169245	0.627374	0.0013353	0.0227192	531.978	343.998	687.425	665.47	CXCL10
ENSG00000106799	0.38718	0.00133763	0.0227292	4853.01	4437.32	5542.54	6613.72	TGFBR1
ENSG00000248100	1.11903	0.00135212	0.0229456	48.0496	58.0551	136.922	91.8376	AC087257.1
ENSG00000100219	-0.431242	0.00135431	0.0229528	3231.34	2976.41	2027.58	2582.76	XBP1
ENSG00000163703	-0.468493	0.0013588	0.0229991	1016.76	958.343	655.539	775.675	CRELD1
ENSG00000189280	-0.389647	0.00137243	0.0231997	1640.55	1602.15	1229.49	1246.17	GJB5
ENSG00000139679	0.48783	0.00138051	0.0233061	474.49	472.239	664.917	662.644	LPAR6
ENSG00000023516	-0.357358	0.00139483	0.0235102	4723.45	4224.16	3458.7	3526.56	AKAP11
ENSG00000165449	-0.630415	0.0013962	0.0235102	366.378	329.268	226.016	223.236	SLC16A9
ENSG00000130589	-0.409678	0.00140574	0.0236404	8349.48	7191.04	5256.5	6448.41	HELZ2
ENSG00000180596	-0.480672	0.0014146	0.0237587	1612.24	1465.24	1252.93	946.634	HIST1H2BC
ENSG00000164970	-0.495315	0.00141896	0.0238014	640.09	677.599	456.72	478.969	FAM219A
ENSG00000214140	0.88885	0.00143352	0.0240147	80.6547	88.3824	150.99	162.482	PRCD
ENSG00000083799	0.394591	0.00143873	0.0240711	2610.98	2570.02	3088.25	3728.61	CYLD
ENSG00000185651	-0.408989	0.00144357	0.0241211	2655.6	2614.21	2181.38	1781.65	UBE2L3
ENSG00000146112	-0.338546	0.00145286	0.0242452	4738.04	4628.81	3610.62	3799.25	PPP1R18
ENSG00000038295	0.463033	0.00146821	0.0244003	574.022	561.488	797.15	767.197	TLL1
ENSG00000058262	-0.31895	0.00147001	0.0244003	10244.9	9877.17	8057.78	8073.23	SEC61A1
ENSG00000103035	-0.387146	0.0014655	0.0244003	1973.47	1808.37	1463.94	1427.02	PSMD7
ENSG00000140931	-0.410626	0.00146979	0.0244003	1290.48	1233.02	955.643	942.395	CMTM3
ENSG00000174130	0.676669	0.00147149	0.0244003	233.384	179.364	345.119	313.661	TLR6
ENSG00000161847	-0.497522	0.0014772	0.0244638	627.219	636.007	458.596	435.169	RAVER1
ENSG00000177606	0.369736	0.00149306	0.0246951	4188.04	4198.17	4977.03	5864.89	JUN
ENSG00000196517	-0.483679	0.00149663	0.0247228	670.979	681.931	482.979	484.62	SLC6A9
ENSG00000153815	-0.340551	0.00150841	0.0248231	3690.38	3759.72	2962.59	2920.44	CMIP
ENSG00000161791	-0.373859	0.00150571	0.0248231	1968.32	1980.81	1492.08	1557	FMNL3
ENSG00000179593	0.3597	0.00150743	0.0248231	2274.64	2317.01	2827.54	3067.38	ALOX15B
ENSG00000166986	-0.372684	0.00151586	0.0249144	6240.45	5912.09	4299.92	5092.04	MARS
ENSG00000186185	-0.554822	0.00151842	0.024925	707.874	603.947	497.985	391.37	KIF18B
ENSG00000275023	-0.335785	0.00153516	0.0251681	4145.14	4193.83	3330.21	3276.48	MLLT6
ENSG00000108829	-0.369504	0.00154724	0.0253344	6265.33	5759.59	4310.24	5003.03	LRRC59
ENSG00000182551	0.43854	0.0015595	0.0255031	1186.65	1051.92	1390.79	1647.43	ADI1
ENSG00000139289	-0.323807	0.00156993	0.0256095	20260.6	18473.7	15526.6	15420.2	PHLDA1
ENSG00000187720	-0.323103	0.00156952	0.0256095	11383.5	10593.8	8775.22	8792.39	THSD4
ENSG00000224689	0.707856	0.00157732	0.0256979	157.019	156.835	237.269	276.926	ZNF812P
ENSG00000185813	-0.409135	0.00158281	0.0257552	1810.44	1706.99	1227.61	1425.6	PCYT2
ENSG00000094804	-0.480205	0.00159179	0.025869	800.541	709.659	546.751	535.484	CDC6
ENSG00000198018	0.376994	0.00161267	0.0261758	1444.06	1433.18	1812.81	1925.76	ENTPD7
ENSG00000101311	-0.33642	0.0016147	0.0261762	8511.65	7705.73	6323.75	6521.88	FERMT1
ENSG00000178947	1.02062	0.00161864	0.0262075	61.7781	57.1886	106.912	135.637	SMIM10L2A
ENSG00000130005	0.597408	0.00162405	0.0262626	257.409	248.684	359.187	408.324	GAMT
ENSG00000127946	-0.47035	0.00162907	0.026311	787.671	771.18	532.684	594.825	HIP1
ENSG00000146070	-0.937571	0.00164258	0.0264965	159.593	161.168	100.347	64.9928	PLA2G7
ENSG00000154945	-0.359411	0.00165717	0.0266988	2506.3	2390.66	1890.65	1927.18	ANKRD40
ENSG00000151725	-0.503995	0.00166203	0.0267441	1047.65	976.539	813.093	608.954	CENPU
ENSG00000105401	-0.35873	0.00168279	0.0270116	3096.63	3214.69	2577.14	2341.15	CDC37
ENSG00000174136	-0.431155	0.00168221	0.0270116	973.005	958.343	724	707.856	RGMB
ENSG00000130816	-0.338996	0.00168535	0.0270194	3748.73	3620.21	2934.45	2890.77	DNMT1
ENSG00000164070	0.345224	0.00169014	0.027063	3641.48	3456.45	4322.43	4697.85	HSPA4L
ENSG00000154930	0.663214	0.00172122	0.0275268	235.958	266.88	331.052	469.078	ACSS1
ENSG00000243649	0.865099	0.00174612	0.0278908	85.8029	87.5159	150.99	165.308	CFB
ENSG00000136274	-0.580122	0.0017593	0.028067	383.539	403.786	266.342	259.971	NACAD
ENSG00000198467	0.484943	0.00176487	0.0281216	1183.22	1331.8	1490.2	2035.97	TPM2
ENSG00000180233	0.44042	0.00177053	0.0281774	659.824	643.805	905.938	861.861	ZNRF2
ENSG00000072062	-0.384236	0.001777	0.0282458	1718.63	1730.39	1376.73	1263.12	PRKACA
ENSG00000157895	-0.606144	0.00177953	0.0282517	463.336	548.491	379.819	281.164	C12orf43
ENSG00000203804	0.672452	0.00178725	0.0283397	166.458	201.893	281.347	306.596	ADAMTSL4-AS1
ENSG00000155660	-0.378678	0.00179042	0.0283555	19388.9	17222.4	12735.7	15430.1	PDIA4
ENSG00000203814	-0.555527	0.0017991	0.0284584	1503.27	1350	1178.84	755.894	HIST2H2BF
ENSG00000165480	-0.605068	0.00180373	0.0284972	391.261	371.726	271.969	227.475	SKA3
ENSG00000064995	0.540644	0.00181475	0.0286021	568.873	490.436	663.979	881.641	TAF11
ENSG00000065882	-0.368479	0.00181435	0.0286021	2324.4	2133.31	1723.72	1729.37	TBC1D1
ENSG00000075673	-0.558043	0.00182198	0.0286814	526.83	442.779	331.99	326.377	ATP12A
ENSG00000137070	0.659008	0.00182583	0.0287068	187.05	179.364	271.969	308.009	IL11RA
ENSG00000233783	0.806503	0.001828	0.0287068	112.402	183.697	273.845	243.016	AP001442.1
ENSG00000124788	0.346362	0.00186274	0.0292172	2193.98	2232.96	2765.64	2863.92	ATXN1
ENSG00000155097	0.367421	0.0018787	0.0294322	1901.39	1780.65	2281.73	2471.14	ATP6V1C1
ENSG00000104884	-0.389406	0.00188368	0.0294748	1785.56	1712.19	1262.31	1411.47	ERCC2
ENSG00000146733	-0.406065	0.0019044	0.0297633	1232.99	1190.56	890.933	939.57	PSPH
ENSG00000172500	-0.437043	0.00191892	0.0299545	1660.29	1642.87	1076.62	1369.09	FIBP
ENSG00000182372	0.494479	0.00194101	0.0302631	789.387	808.439	958.456	1298.44	CLN8
ENSG00000177311	-0.342316	0.00194541	0.0302955	5384.13	4930.35	4210.83	3922.17	ZBTB38
ENSG00000075391	-0.332135	0.0019491	0.0303168	6365.72	6450.18	5334.34	4841.96	RASAL2
ENSG00000012171	0.700541	0.00195913	0.0304365	145.007	168.1	240.083	269.861	SEMA3B
ENSG00000087128	0.579348	0.00198185	0.0307529	265.989	253.883	368.565	409.737	TMPRSS11E
ENSG00000141682	0.381333	0.00200157	0.031022	1649.13	1569.22	1966.62	2229.53	PMAIP1
ENSG00000171533	-0.653969	0.00202804	0.031395	290.872	295.475	198.819	172.372	MAP6
ENSG00000089127	-0.383986	0.00204754	0.0316592	3823.38	3209.5	2806.91	2579.93	OAS1
ENSG00000004975	-0.383073	0.00205166	0.0316664	1445.78	1450.51	1101.01	1120.42	DVL2
ENSG00000067715	-0.90585	0.00205286	0.0316664	165.6	148.171	70.3368	98.9021	SYT1
ENSG00000114126	0.405617	0.00206908	0.0318789	1080.26	1051.06	1319.52	1507.55	TFDP2
ENSG00000100226	-0.371636	0.00208647	0.0321089	2372.45	2112.51	1727.47	1739.26	GTPBP1
ENSG00000145990	-0.34317	0.00209874	0.0322598	2659.03	2682.67	2113.86	2096.72	GFOD1
ENSG00000117505	-0.340237	0.00210173	0.0322678	4053.33	3720.73	3102.32	3037.71	DR1
ENSG00000197822	-0.571082	0.00210822	0.0323293	442.743	415.051	312.295	262.797	OCLN
ENSG00000090447	-0.475426	0.00211373	0.0323758	662.399	642.939	480.166	457.775	TFAP4
ENSG00000169213	-0.43897	0.00211768	0.0323983	1490.4	1205.29	1000.66	987.608	RAB3B
ENSG00000109586	0.341044	0.00215	0.0328543	2650.45	2479.04	3209.23	3289.2	GALNT7
ENSG00000132002	-0.358151	0.00215549	0.0328996	10463.7	10226.4	7320.65	8827.71	DNAJB1
ENSG00000261068	-0.758233	0.00216603	0.0330218	198.205	217.49	130.358	114.444	AL512274.1
ENSG00000182179	0.469398	0.00217228	0.0330784	763.646	703.593	903.125	1133.13	UBA7
ENSG00000165914	-0.379541	0.00218259	0.0331916	1517.85	1500.77	1184.47	1134.55	TTC7B
ENSG00000182718	-0.332805	0.00218479	0.0331916	181060	167574	129050	147768	ANXA2
ENSG00000164284	-0.393574	0.00219406	0.0332936	1897.1	1647.21	1378.6	1318.22	GRPEL2
ENSG00000141985	-0.403824	0.00220615	0.0334382	2530.33	2436.58	1674.95	2085.42	SH3GL1
ENSG00000185189	-0.360911	0.00221446	0.0335251	2038.68	2181.83	1658.07	1627.65	NRBP2
ENSG00000132530	0.385609	0.00222263	0.0336098	1199.52	1178.43	1627.12	1476.47	XAF1
ENSG00000144713	-0.359854	0.00223592	0.0336938	14743.5	13968.8	12262	10105	RPL32
ENSG00000223572	-0.580638	0.00223127	0.0336938	388.687	358.729	252.275	247.255	CKMT1A
ENSG00000262074	1.23806	0.00223393	0.0336938	45.4756	46.7907	67.5233	152.592	SNORD3B-2
ENSG00000123892	-0.414584	0.00224338	0.0337671	1170.35	1061.46	829.974	844.906	RAB38
ENSG00000102898	-0.426757	0.00225467	0.0338979	3239.06	3241.56	2755.33	2058.58	NUTF2
ENSG00000099260	0.825296	0.00226204	0.0339697	86.661	110.911	180.062	169.546	PALMD
ENSG00000047346	0.4697	0.00227426	0.0340127	579.17	619.543	903.125	753.069	FAM214A
ENSG00000099341	-0.348094	0.00227481	0.0340127	2978.22	2889.76	2402.71	2204.1	PSMD8
ENSG00000135677	0.350708	0.00227718	0.0340127	3923.77	3548.29	4513.75	5018.57	GNS
ENSG00000146918	-0.424622	0.00227585	0.0340127	1212.4	1051.92	851.544	835.016	NCAPG2
ENSG00000159346	-0.330156	0.00227794	0.0340127	5206.52	4803.84	4050.46	3910.87	ADIPOR1
ENSG00000198910	-0.355706	0.00228492	0.034078	7874.13	7991.68	5644.76	6760.66	L1CAM
ENSG00000116991	0.644172	0.00228899	0.0340997	219.655	256.482	317.922	429.517	SIPA1L2
ENSG00000104419	-0.339436	0.00229828	0.034199	9053.07	8789.72	6546.01	7561.77	NDRG1
ENSG00000110427	-0.450233	0.00231978	0.0344404	853.739	871.693	676.171	583.522	KIAA1549L
ENSG00000131408	-0.438327	0.00231974	0.0344404	1203.82	1220.02	801.84	991.846	NR1H2
ENSG00000075218	-0.579303	0.00232645	0.0345003	447.033	456.643	341.368	259.971	GTSE1
ENSG00000128000	0.445488	0.00233423	0.0345763	584.318	606.546	774.643	849.145	ZNF780B
ENSG00000100784	0.607352	0.00233781	0.03459	211.075	259.948	350.746	367.35	RPS6KA5
ENSG00000145934	0.326039	0.00234715	0.034689	14992.3	13519	17145.3	18599.2	TENM2
ENSG00000156858	-0.431144	0.00235033	0.0346966	850.307	870.827	647.099	628.734	PRR14
ENSG00000168071	0.550762	0.00235535	0.0347315	397.268	501.7	581.451	738.94	CCDC88B
ENSG00000224116	0.731447	0.00235851	0.0347388	129.562	149.037	207.259	257.145	INHBA-AS1
ENSG00000147642	-0.572335	0.00237345	0.03488	403.274	367.394	263.529	254.32	SYBU
ENSG00000166971	-0.497526	0.00237092	0.03488	562.867	537.226	395.762	382.892	AKTIP
ENSG00000130158	-0.373901	0.00239205	0.035114	2319.25	2380.26	1681.52	1949.78	DOCK6
ENSG00000144579	-0.380204	0.00239635	0.0351375	1753.81	1731.26	1261.37	1419.95	CTDSP1
ENSG00000083312	0.32148	0.00241872	0.0354257	8974.99	8077.46	10493.3	10817.1	TNPO1
ENSG00000071894	-0.339083	0.00242568	0.035448	2653.88	2701.73	2094.16	2140.52	CPSF1
ENSG00000110871	-0.502308	0.00242423	0.035448	840.011	755.583	492.358	638.625	COQ5
ENSG00000008394	-0.325981	0.00243056	0.0354796	4219.79	4086.39	3390.23	3234.1	MGST1
ENSG00000084636	0.373873	0.00243436	0.0354954	6571.65	6945.82	7805.51	9717.83	COL16A1
ENSG00000173276	-0.430559	0.0024377	0.0355044	1894.53	1650.67	1452.69	1172.7	ZBTB21
ENSG00000135506	-0.333696	0.00244214	0.0355295	3561.68	3469.44	2700.93	2880.88	OS9
ENSG00000167723	-0.546941	0.00246145	0.0357706	431.589	427.182	278.534	310.835	TRPV3
ENSG00000115525	0.441796	0.00246753	0.035819	678.701	639.473	838.415	955.111	ST3GAL5
ENSG00000103507	-0.405526	0.00250852	0.0363735	1237.28	1139.44	866.549	929.679	BCKDK
ENSG00000173039	-0.404301	0.00251702	0.0364512	1798.43	1761.58	1475.2	1209.43	RELA
ENSG00000198853	-0.386536	0.00251946	0.0364512	1305.06	1382.06	1010.97	1045.54	RUSC2
ENSG00000174669	-0.503559	0.00252425	0.03648	633.226	682.798	512.052	412.563	SLC29A2
ENSG00000105700	-0.401842	0.00252785	0.0364917	1675.73	1628.14	1359.84	1135.96	KXD1
ENSG00000144455	-0.455207	0.00253486	0.0365523	1177.22	1163.7	746.508	966.414	SUMF1
ENSG00000173599	-0.349298	0.00254047	0.0365929	3198.73	3078.65	2327.68	2603.95	PC
ENSG00000077232	-0.341837	0.00254951	0.0366422	8686.69	7595.69	6163.38	6687.19	DNAJC10
ENSG00000083937	-0.376971	0.0025487	0.0366422	2465.12	2157.57	1855.95	1701.12	CHMP2B
ENSG00000244879	0.348345	0.00255903	0.0367385	2958.48	3337.74	3871.34	4146.82	GABPB1-AS1
ENSG00000115380	-0.362958	0.00258525	0.0370743	9271.01	8493.38	7556.05	6250.61	EFEMP1
ENSG00000150764	0.384454	0.0026012	0.0372619	1297.34	1241.69	1554.91	1763.28	DIXDC1
ENSG00000132382	-0.33277	0.00261779	0.0374586	3601.15	3545.69	2729.07	2948.69	MYBBP1A
ENSG00000173041	0.508633	0.00263746	0.0376986	352.65	382.124	547.689	495.923	ZNF680
ENSG00000197586	-0.355619	0.00266183	0.0380054	3474.16	3591.62	2557.45	2969.89	ENTPD6
ENSG00000145901	-0.310833	0.00268783	0.0383346	6264.47	6009.14	4898.25	4997.38	TNIP1
ENSG00000133135	0.506083	0.00269221	0.0383551	398.126	409.852	523.306	627.322	RNF128
ENSG00000075618	-0.331438	0.00271073	0.0384342	20336.2	19843.6	14725.7	17213.2	FSCN1
ENSG00000088888	-0.351243	0.00271231	0.0384342	7127.65	6853.97	5001.42	5965.21	MAVS
ENSG00000132507	-0.310555	0.00271189	0.0384342	18582.3	17621.9	15232.1	13956.5	EIF5A
ENSG00000134070	0.528622	0.00271181	0.0384342	338.922	349.197	452.969	542.548	IRAK2
ENSG00000175215	-0.349678	0.00271248	0.0384342	4963.7	4608.88	3493.39	4023.9	CTDSP2
ENSG00000163346	-0.468394	0.00272376	0.0385521	1118.87	1125.58	696.803	931.092	PBXIP1
ENSG00000130299	-0.471308	0.00275341	0.0389296	651.244	650.737	442.653	498.749	GTPBP3
ENSG00000273604	-0.617386	0.00276095	0.0389939	428.157	388.189	222.264	313.661	EPOP
ENSG00000128524	-0.383018	0.00277849	0.0391675	1431.19	1472.17	1166.65	1056.84	ATP6V1F
ENSG00000135821	0.311082	0.00277924	0.0391675	18551.5	17818.6	21408.6	23718.1	GLUL
ENSG00000173020	-0.341861	0.00279367	0.0393284	2288.36	2323.94	1795	1845.23	GRK2
ENSG00000124635	-0.501271	0.00282012	0.0394454	899.215	700.127	602.083	525.594	HIST1H2BJ
ENSG00000166889	-0.433558	0.00280682	0.0394454	3580.56	3238.09	2908.19	2133.46	PATL1
ENSG00000170191	-0.496913	0.00281693	0.0394454	752.492	610.012	500.798	463.427	NANP
ENSG00000174851	-0.430764	0.00281993	0.0394454	1822.45	1681	1135.7	1469.4	YIF1A
ENSG00000175318	0.49016	0.0028138	0.0394454	479.638	448.844	592.705	714.921	GRAMD2A
ENSG00000175826	-0.339463	0.00280901	0.0394454	2723.38	2558.76	2081.03	2093.9	CTDNEP1
ENSG00000148337	-0.337602	0.00283496	0.0396105	2581.81	2673.14	2037.89	2122.16	CIZ1
ENSG00000164542	0.451687	0.00285914	0.0399056	488.219	517.297	681.798	693.727	KIAA0895
ENSG00000172548	-0.385659	0.0028742	0.040073	1246.72	1208.76	951.891	926.854	NIPAL4
ENSG00000198286	-0.41736	0.00288087	0.0401231	1151.48	1006.87	793.399	823.713	CARD11
ENSG00000188807	-0.472793	0.00288452	0.0401311	587.75	629.075	442.653	433.756	TMEM201
ENSG00000183486	-0.39516	0.00290171	0.0403273	2807.47	2392.39	2135.43	1814.15	MX2
ENSG00000248905	0.461841	0.00290879	0.0403827	522.54	502.567	752.135	656.992	FMN1
ENSG00000100280	-0.363853	0.00293289	0.0406307	4169.16	3804.78	2843.48	3358.43	AP1B1
ENSG00000140575	-0.300171	0.00293009	0.0406307	29016	26887.3	23116.4	22284	IQGAP1
ENSG00000101189	-0.425528	0.00296204	0.0409477	873.474	823.17	639.596	623.083	MRGBP
ENSG00000146555	-0.645342	0.00296161	0.0409477	266.847	333.6	186.627	197.804	SDK1
ENSG00000161912	0.544934	0.00297081	0.0409821	287.44	361.328	465.161	481.794	ADCY10P1
ENSG00000169515	-0.363892	0.0029684	0.0409821	1617.39	1714.79	1313.89	1274.42	CCDC8
ENSG00000163235	-0.360545	0.0029816	0.0410442	4714.01	4211.16	3213.92	3742.74	TGFA
ENSG00000186577	-0.44431	0.002979	0.0410442	753.35	712.258	527.057	551.026	SMIM29
ENSG00000105499	0.828395	0.00299016	0.0411187	86.661	84.05	151.927	151.179	PLA2G4C
ENSG00000128595	-0.322889	0.00300745	0.0413128	12272.4	11145.7	8917.77	9808.26	CALU
ENSG00000110723	-0.398771	0.00303198	0.041606	1863.64	1857.76	1556.79	1260.29	EXPH5
ENSG00000183426	-0.469212	0.0030386	0.041653	601.479	634.274	460.472	430.93	NPIPA1
ENSG00000002834	-0.298903	0.00304785	0.0417361	11791.9	11476.7	9213.18	9703.7	LASP1
ENSG00000126461	-0.351526	0.00305589	0.0418023	3182.43	3300.48	2360.5	2725.46	SCAF1
ENSG00000116106	0.678274	0.00309571	0.0423027	138.143	159.435	233.518	243.016	EPHA4
ENSG00000128829	-0.321839	0.00313029	0.0426858	7681.94	6836.64	5740.42	5876.19	EIF2AK4
ENSG00000137076	-0.35935	0.00312893	0.0426858	16856	15246.8	11250.1	13781.3	TLN1
ENSG00000156453	-0.372979	0.00314398	0.0428277	1851.63	1790.18	1312.95	1503.31	PCDH1
ENSG00000130881	-0.64255	0.00315326	0.0429094	293.446	328.401	173.497	227.475	LRP3
ENSG00000186340	0.305559	0.00316519	0.0430267	32485	30001.5	37080.6	40150	THBS2
ENSG00000165271	-0.335478	0.00317233	0.043079	2754.27	2736.39	2095.1	2259.21	NOL6
ENSG00000121281	-0.420477	0.00319862	0.0433909	1217.54	1201.83	814.969	997.498	ADCY7
ENSG00000101363	-0.465148	0.00320746	0.0434656	990.166	980.872	809.342	613.193	MANBAL
ENSG00000142733	-0.399635	0.00322304	0.0436314	1557.32	1562.29	1070.06	1299.86	MAP3K6
ENSG00000136689	-0.410523	0.00323045	0.0436864	1488.68	1347.4	1160.09	969.24	IL1RN
ENSG00000174282	-0.30388	0.00324449	0.0438308	5498.25	5582.82	4501.56	4474.61	ZBTB4
ENSG00000165233	-0.504734	0.00324929	0.0438503	527.688	500.834	338.554	388.544	CARD19
ENSG00000256087	0.46311	0.00325316	0.0438572	503.663	450.577	635.845	681.011	ZNF432
ENSG00000105229	-0.446357	0.00328615	0.0442562	732.757	769.447	518.617	586.348	PIAS4
ENSG00000121742	0.39312	0.00332654	0.0446323	960.993	915.885	1163.84	1304.09	GJB6
ENSG00000165175	-0.379789	0.00332084	0.0446323	2068.71	1830.04	1407.67	1592.32	MID1IP1
ENSG00000170876	-0.313214	0.00332536	0.0446323	5147.32	4807.31	3982.94	4029.55	TMEM43
ENSG00000196159	-0.661119	0.00332776	0.0446323	303.742	247.817	162.244	187.914	FAT4
ENSG00000102243	-0.660762	0.003344	0.044804	267.705	249.55	177.249	148.353	VGLL1
ENSG00000135709	-0.577968	0.00335184	0.0448631	404.132	357.862	231.643	281.164	KIAA0513
ENSG00000189067	-0.29993	0.00336438	0.0449387	7817.5	7463.12	6159.63	6253.44	LITAF
ENSG00000270872	-0.763448	0.00336416	0.0449387	185.334	173.299	104.098	107.379	SRGAP2D
ENSG00000124702	-0.391377	0.00337738	0.0450662	1098.28	1057.12	813.093	830.777	KLHDC3
ENSG00000111145	-0.332657	0.00338162	0.0450767	6483.27	6002.21	5272.45	4637.09	ELK3
ENSG00000259450	-0.699878	0.00338898	0.0451287	210.217	266.014	150.052	142.702	NA
ENSG00000228594	-0.807957	0.00339481	0.0451603	156.161	168.966	86.2798	100.315	FNDC10
ENSG00000114315	0.434075	0.00341251	0.0453495	1488.68	1417.58	1674.02	2259.21	HES1
ENSG00000213390	-0.529677	0.00342279	0.0454398	492.509	421.983	306.668	327.79	ARHGAP19
ENSG00000109063	0.600841	0.00342879	0.0454733	196.489	192.362	294.477	295.293	MYH3
ENSG00000134779	-0.318135	0.00343638	0.0455276	3852.55	3648.81	3043.24	2972.71	TPGS2
ENSG00000177469	-0.345376	0.00345363	0.0456853	21306.6	20740.4	14849.5	18253.1	CAVIN1
ENSG00000180694	-0.351743	0.00345528	0.0456853	1849.05	1752.92	1427.37	1394.52	TMEM64
ENSG00000143878	0.432087	0.00347126	0.0458502	1394.3	1448.78	1638.38	2204.1	RHOB
ENSG00000163689	-0.564295	0.00349578	0.0461273	356.082	405.519	271.969	241.604	C3orf67
ENSG00000164054	-0.327393	0.00350586	0.0462136	5421.89	5325.47	4005.45	4565.04	SHISA5
ENSG00000197312	-0.375486	0.00351337	0.0462658	3203.02	2722.53	2131.67	2440.05	DDI2
ENSG00000101310	-0.325461	0.00352266	0.0463414	3215.89	3031	2450.53	2536.13	SEC23B
ENSG00000067082	0.283589	0.00353663	0.0463849	21309.2	20974.4	25385	26084.7	KLF6
ENSG00000134955	0.392741	0.00353586	0.0463849	839.153	866.494	1069.12	1172.7	SLC37A2
ENSG00000144645	-0.320498	0.00353329	0.0463849	5153.32	4962.41	4252.09	3844.46	OSBPL10
ENSG00000136986	-0.347391	0.00355554	0.0465862	2440.24	2363.8	1991.94	1780.24	DERL1
ENSG00000179059	-0.430165	0.00357408	0.0467353	785.955	741.719	577.7	555.264	ZFP42
ENSG00000227500	-0.368632	0.00357233	0.0467353	1483.53	1564.89	1132.89	1230.62	SCAMP4
ENSG00000049130	0.34262	0.00358223	0.046786	1557.32	1499.04	1941.3	1934.24	KITLG
ENSG00000126603	-0.459294	0.00358513	0.046786	601.479	655.07	461.409	452.124	GLIS2
ENSG00000066455	-0.379922	0.00362378	0.0472431	1721.21	1673.2	1408.61	1195.3	GOLGA5
ENSG00000205268	0.341909	0.00363486	0.0473402	2048.12	1966.08	2416.77	2674.59	PDE7A
ENSG00000185483	0.415878	0.00363979	0.0473571	609.201	614.344	829.036	802.52	ROR1
ENSG00000006756	0.430816	0.00367494	0.0477193	1068.25	1022.46	1227.61	1596.56	ARSD
ENSG00000173786	-0.346341	0.00367351	0.0477193	2960.2	2700.86	2113.86	2342.57	CNP
ENSG00000102390	0.505738	0.00369229	0.0478495	640.09	555.423	716.498	986.195	PBDC1
ENSG00000175634	-0.395454	0.00369014	0.0478495	1201.24	1260.75	872.176	1003.15	RPS6KB2
ENSG00000183722	-0.415505	0.00369989	0.0479003	830.572	818.837	628.342	607.541	LHFPL6
ENSG00000100196	-0.496633	0.00373441	0.0482994	495.941	469.64	348.871	334.854	KDELR3
ENSG00000197121	0.34219	0.00377256	0.0487444	1864.5	1975.61	2543.38	2321.37	PGAP1
ENSG00000133805	0.385719	0.00377853	0.0487504	802.257	809.306	1047.55	1058.25	AMPD3
ENSG00000254428	0.753004	0.00378049	0.0487504	140.717	165.5	198.819	320.725	AP003392.1
ENSG00000113448	0.498685	0.00380497	0.0488098	362.088	382.124	568.321	480.381	PDE4D
ENSG00000118418	0.424495	0.00381127	0.0488098	599.762	584.017	758.7	832.19	HMGN3
ENSG00000123353	-0.375637	0.00380879	0.0488098	1400.3	1414.99	1023.17	1150.09	ORMDL2
ENSG00000143933	-0.329907	0.00379327	0.0488098	14442.3	12987.9	10153.8	11674.7	CALM2
ENSG00000165795	0.512272	0.00380056	0.0488098	316.613	300.674	423.896	457.775	NDRG2
ENSG00000187957	0.729939	0.00379859	0.0488098	143.291	118.71	189.44	247.255	DNER
ENSG00000272695	-0.83023	0.00380776	0.0488098	169.032	144.705	97.5337	77.7088	GAS6-AS2
ENSG00000118495	-0.487134	0.00384562	0.0492013	513.101	511.232	381.694	347.57	PLAGL1
ENSG00000181634	0.606796	0.00385293	0.0492465	242.822	187.163	324.487	330.615	TNFSF15
ENSG00000124193	0.298308	0.0038588	0.0492734	5330.94	5164.31	6335	6572.75	SRSF6
ENSG00000130635	0.39045	0.00392147	0.0499524	2267.77	2485.97	2742.2	3495.48	COL5A1
ENSG00000137409	-0.347388	0.00392076	0.0499524	4223.22	3930.42	2945.71	3468.64	MTCH1
ENSG00000251095	0.443915	0.00392346	0.0499524	972.147	1055.39	1573.67	1178.35	AC097478.1
ENSG00000076513	-0.312842	0.00393087	0.049998	4054.19	3835.1	3226.11	3123.89	ANKRD13A
ENSG00000276410	-0.777302	0.0039439	0.0501148	182.76	185.43	123.793	89.0118	HIST1H2BB
ENSG00000115232	-0.54556	0.003955	0.0501249	361.23	368.26	252.275	247.255	ITGA4
ENSG00000256268	-0.699963	0.00395075	0.0501249	257.409	206.226	152.865	131.398	LINC02454
ENSG00000279838	0.805199	0.00395622	0.0501249	117.55	189.762	326.363	207.694	AL356273.3
ENSG00000175727	-0.307549	0.00399866	0.0506135	5996.77	6111.38	4676.93	5110.41	MLXIP
ENSG00000154764	-0.308993	0.00401298	0.0506964	5059.8	4786.51	3865.71	4084.65	WNT7A
ENSG00000196189	-0.499084	0.00401195	0.0506964	526.83	461.841	347.933	351.809	SEMA4A
ENSG00000109193	0.684703	0.00402981	0.0508598	153.587	149.904	277.596	207.694	SULT1E1
ENSG00000014216	-0.320156	0.00404563	0.0509118	14418.3	13911.6	10473.6	12224.3	CAPN1
ENSG00000183688	-0.392524	0.00404253	0.0509118	1112.01	1018.13	797.15	826.539	RFLNB
ENSG00000235098	0.522537	0.00404433	0.0509118	379.249	373.459	467.974	617.431	ANKRD65
ENSG00000180776	-0.333107	0.00407378	0.0512166	3756.45	3305.68	2838.79	2766.43	ZDHHC20
ENSG00000076067	-0.302369	0.00408153	0.0512313	8860.01	8334.81	7222.18	6718.28	RBMS2
ENSG00000163032	0.484555	0.0040828	0.0512313	362.088	425.449	540.187	562.329	VSNL1
ENSG00000105245	-0.471658	0.00411571	0.0515946	551.713	582.284	387.321	432.343	NUMBL
ENSG00000234771	0.59784	0.00412898	0.0517113	253.119	372.593	513.928	430.93	SLC25A25-AS1
ENSG00000168389	0.322991	0.00419843	0.0524837	2261.77	2429.65	2891.31	2978.36	MFSD2A
ENSG00000180801	0.3388	0.0041987	0.0524837	1695.47	1604.75	2145.74	2026.08	ARSJ
ENSG00000010292	-0.344332	0.00420875	0.0525591	3745.3	3318.67	2624.97	2943.04	NCAPD2
ENSG00000010278	-0.293716	0.00421433	0.0525784	10939.9	10143.2	8592.34	8607.3	CD9
ENSG00000139173	0.499202	0.00421956	0.0525933	313.181	331.867	469.85	440.821	TMEM117
ENSG00000104805	-0.324836	0.00422562	0.0526186	3801.93	3654.87	2815.35	3142.26	NUCB1
ENSG00000109814	-0.346006	0.00423306	0.052661	2631.58	2302.28	1945.98	1935.65	UGDH
ENSG00000196890	-0.712705	0.00427795	0.0531688	218.797	207.092	146.301	111.618	HIST3H2BB
ENSG00000166897	0.654422	0.00428242	0.0531737	158.735	158.568	223.202	278.339	ELFN2
ENSG00000253161	-0.428067	0.00429533	0.0532834	719.029	724.389	517.679	556.677	LINC01605
ENSG00000251493	-0.401947	0.00430712	0.0533546	1118.87	1041.53	762.451	875.99	FOXD1
ENSG00000279110	0.577088	0.00430925	0.0533546	269.421	372.593	527.057	428.105	AL022323.4
ENSG00000168785	-0.324381	0.00431696	0.0533993	3508.48	3178.3	2711.25	2627.97	TSPAN5
ENSG00000259735	1.07123	0.00432828	0.0534887	34.3212	60.6546	96.5959	103.141	AC092868.2
ENSG00000134243	0.439185	0.00434031	0.0535866	693.288	720.057	848.731	1072.38	SORT1
ENSG00000114353	-0.324735	0.0043589	0.0536638	8811.96	8463.05	6349.07	7450.15	GNAI2
ENSG00000254911	0.59429	0.00435551	0.0536638	231.668	242.618	408.891	303.771	SCARNA9
ENSG00000261578	0.957388	0.00435457	0.0536638	60.062	51.1232	99.4093	117.27	AP003119.3
ENSG00000168090	-0.336181	0.00440231	0.0541472	2592.96	2372.46	1906.6	2028.91	COPS6
ENSG00000092871	-0.364531	0.00441334	0.0542317	1292.19	1254.68	977.213	1001.74	RFFL
ENSG00000134954	-0.320399	0.00443333	0.0544261	6067.98	5302.08	4503.43	4603.18	ETS1
ENSG00000073417	-0.404464	0.00444492	0.0544659	1180.65	1056.26	901.249	785.565	PDE8A
ENSG00000101266	-0.300107	0.00444077	0.0544659	6255.03	5952.82	5096.14	4816.53	CSNK2A1
ENSG00000142627	-0.326449	0.00446995	0.0547212	7282.95	6808.05	5200.23	6042.92	EPHA2
ENSG00000176542	-0.424875	0.00448584	0.0548644	1843.9	1573.55	1431.12	1109.12	USF3
ENSG00000165152	-0.427517	0.00449654	0.0549436	873.474	798.908	579.575	666.882	TMEM246
ENSG00000137968	0.540107	0.00452079	0.0551883	254.835	272.946	410.767	354.635	SLC44A5
ENSG00000137962	-0.29244	0.00453614	0.055324	16227	15185.3	13250.5	12395.3	ARHGAP29
ENSG00000205937	-0.302448	0.00454942	0.0554341	3816.51	3845.5	3103.26	3109.76	RNPS1
ENSG00000160752	-0.306454	0.00456431	0.0555636	12081.1	11827.6	9047.19	10291.5	FDPS
ENSG00000145817	-0.335612	0.00458514	0.0557133	2429.08	2232.96	1898.16	1794.37	YIPF5
ENSG00000213965	-0.392348	0.00458275	0.0557133	1147.19	1070.12	893.746	792.629	NUDT19
ENSG00000073605	0.421316	0.00460004	0.0558423	835.72	1018.13	1147.9	1338	GSDMB
ENSG00000162552	0.764359	0.00460795	0.0558864	98.6734	115.244	157.554	207.694	WNT4
ENSG00000143753	-0.318262	0.00462173	0.0560014	3693.82	3474.64	2986.97	2759.37	DEGS1
ENSG00000127616	-0.29234	0.00465291	0.0562932	5798.56	5746.59	4784.78	4641.33	SMARCA4
ENSG00000143162	0.351825	0.0046548	0.0562932	1814.73	1615.15	2085.72	2294.53	CREG1
ENSG00000163520	0.672744	0.00465875	0.0562932	127.846	157.702	218.513	237.365	FBLN2
ENSG00000100290	0.616972	0.00468982	0.0566163	194.773	192.362	258.839	337.68	BIK
ENSG00000107036	0.31785	0.00470252	0.0567171	2047.26	1994.67	2519	2519.18	RIC1
ENSG00000160446	-0.544435	0.00472394	0.0569228	682.991	626.475	359.187	543.961	ZDHHC12
ENSG00000256083	0.796845	0.00474513	0.0571254	111.544	144.705	276.658	165.308	AC090673.2
ENSG00000108106	-0.440331	0.00475306	0.0571415	925.814	819.704	582.389	707.856	UBE2S
ENSG00000187189	-0.438277	0.00475522	0.0571415	839.153	720.057	602.083	546.787	TSPYL4
ENSG00000103888	0.755811	0.00476135	0.0571624	90.9511	112.644	168.808	175.198	CEMIP
ENSG00000135378	0.33896	0.00476926	0.0572048	2601.54	2330	2949.46	3292.03	PRRG4
ENSG00000057657	-0.399746	0.00477418	0.0572113	1016.76	941.013	779.332	702.205	PRDM1
ENSG00000079215	0.337845	0.00482221	0.0575883	1614.81	1649.81	2158.87	1963.91	SLC1A3
ENSG00000137941	-0.456838	0.00482771	0.0575883	724.177	763.382	602.083	477.556	TTLL7
ENSG00000163207	0.438647	0.00481988	0.0575883	568.873	656.803	767.14	897.183	IVL
ENSG00000170421	-0.309294	0.00482675	0.0575883	15583.5	14300.6	11337.4	12785.2	KRT8
ENSG00000182263	0.402313	0.00482021	0.0575883	621.213	612.612	823.41	806.758	FIGN
ENSG00000188827	-0.380038	0.00483964	0.0576779	1051.94	1038.93	780.27	827.951	SLX4
ENSG00000147471	-0.343197	0.00484892	0.0577358	1688.6	1678.4	1285.76	1370.5	PLPBP
ENSG00000187231	-0.345233	0.00487613	0.0580068	2310.67	2150.64	1857.83	1650.25	SESTD1
ENSG00000171587	-0.512234	0.00488438	0.0580521	509.669	506.033	400.451	308.009	DSCAM
ENSG00000110931	-0.320943	0.00489482	0.0581232	2369.88	2348.2	1854.08	1924.35	CAMKK2
ENSG00000259429	0.593356	0.00492886	0.0584742	203.353	278.145	384.508	340.506	UBE2Q2P2
ENSG00000090020	-0.314795	0.00493456	0.0584886	2857.24	2877.63	2371.76	2236.6	SLC9A1
ENSG00000107862	-0.297009	0.00496678	0.0588172	4838.43	4613.22	3834.76	3858.59	GBF1
ENSG00000189431	0.624834	0.00501811	0.0593712	305.458	320.603	362.938	607.541	RASSF10
ENSG00000206075	-0.298704	0.00502799	0.0594341	19810.2	19193.7	16834.9	14869.2	SERPINB5
ENSG00000172534	-0.297162	0.00504066	0.05953	4085.94	4150.51	3333.96	3369.73	HCFC1
ENSG00000179933	-0.375942	0.00505891	0.0596915	1666.29	1410.65	1160.09	1212.26	C14orf119
ENSG00000167797	-0.442358	0.00507199	0.0597918	848.591	754.717	536.435	647.102	CDK2AP2
ENSG00000134086	0.312229	0.00509903	0.0600046	2342.42	2399.32	2865.99	3023.58	VHL
ENSG00000204574	-0.346774	0.00509924	0.0600046	2568.94	2389.79	1810	2093.9	ABCF1
ENSG00000152953	-0.934423	0.0051176	0.0601664	112.402	138.639	78.7772	50.8639	STK32B
ENSG00000068354	-0.453993	0.00513854	0.0603039	688.139	701.86	454.845	563.742	TBC1D25
ENSG00000172139	1.0842	0.00513759	0.0603039	42.9015	89.2489	181.938	96.0763	SLC9C1
ENSG00000097007	-0.320257	0.00516733	0.0605872	2995.38	2764.98	2251.72	2363.76	ABL1
ENSG00000100097	-0.333152	0.00517858	0.0606103	11954.9	11291.3	8316.62	10143.1	LGALS1
ENSG00000130827	-0.323405	0.00517713	0.0606103	3299.12	3711.2	2731.88	2872.4	PLXNA3
ENSG00000167965	-0.400647	0.00521241	0.0609516	840.011	833.568	612.399	656.992	MLST8
ENSG00000104946	-0.390842	0.00521744	0.0609558	942.116	887.29	705.244	689.489	TBC1D17
ENSG00000105887	-0.306295	0.00522487	0.060988	10387.3	9263.69	8242.54	7646.54	MTPN
ENSG00000105856	0.346296	0.00523931	0.0610699	1159.2	1163.7	1441.44	1513.2	HBP1
ENSG00000125733	-0.342248	0.00524125	0.0610699	3262.23	3176.57	2318.3	2766.43	TRIP10
ENSG00000136161	0.619659	0.00524984	0.0611154	171.606	156.835	240.083	265.623	RCBTB2
ENSG00000166348	0.408357	0.00525901	0.0611677	617.781	629.941	781.207	877.403	USP54
ENSG00000088986	-0.28798	0.00526421	0.0611701	6134.05	5948.48	5002.35	4892.83	DYNLL1
ENSG00000142453	-0.319039	0.00526859	0.0611701	2288.36	2245.09	1830.63	1802.84	CARM1
ENSG00000100243	-0.307037	0.00529482	0.0614199	3266.52	3147.11	2638.1	2544.61	CYB5R3
ENSG00000179222	-0.321701	0.00533697	0.0618539	5041.78	4607.15	3627.5	4097.37	MAGED1
ENSG00000084444	0.459238	0.00535637	0.0619788	476.206	500.834	601.145	746.004	FAM234B
ENSG00000165891	-0.392209	0.00535725	0.0619788	1142.89	995.602	835.601	792.629	E2F7
ENSG00000135631	-0.356423	0.00538172	0.0622068	3194.44	3090.79	2197.32	2718.39	RAB11FIP5
ENSG00000116133	-0.281409	0.00540225	0.062276	25913.3	24773.1	20091.9	21615.8	DHCR24
ENSG00000129245	-0.360759	0.00539531	0.062276	1651.71	1547.56	1165.72	1329.53	FXR2
ENSG00000136628	-0.303809	0.00540631	0.062276	9985.74	8833.04	7439.76	7807.61	EPRS
ENSG00000137440	-0.301803	0.0054068	0.062276	13542.3	11888.3	10488.6	10140.3	FGFBP1
ENSG00000146834	-0.385957	0.00541871	0.0623582	1027.06	973.94	732.441	801.107	MEPCE
ENSG00000066279	-0.387478	0.00545334	0.0626462	2659.03	2287.55	2098.85	1677.1	ASPM
ENSG00000100003	-0.289176	0.00544924	0.0626462	5701.6	5622.68	4533.44	4736	SEC14L2
ENSG00000120594	0.417617	0.00546237	0.0626535	506.237	532.894	690.238	697.966	PLXDC2
ENSG00000149187	-0.280295	0.00546358	0.0626535	7780.61	7735.2	6339.69	6437.11	CELF1
ENSG00000163050	0.504336	0.00548138	0.0628025	309.749	290.276	399.513	453.537	COQ8A
ENSG00000078018	-0.437712	0.00549366	0.0628436	1298.2	1158.5	1035.36	772.849	MAP2
ENSG00000274290	-0.551619	0.0054946	0.0628436	549.139	467.04	405.14	283.99	HIST1H2BE
ENSG00000117222	-0.367732	0.00555328	0.0634591	1225.27	1146.37	946.264	890.118	RBBP5
ENSG00000135823	0.305561	0.00557955	0.0637035	3550.53	3437.38	4118.92	4521.24	STX6
ENSG00000259583	-0.49023	0.00561421	0.0639873	769.652	914.152	694.928	498.749	AC015712.2
ENSG00000260912	0.633094	0.00561285	0.0639873	174.18	148.171	268.218	230.3	AL158206.1
ENSG00000154358	0.381916	0.00570096	0.0649193	1843.9	2114.25	2291.1	2872.4	OBSCN
ENSG00000177084	-0.33164	0.00570661	0.064927	1726.35	1692.26	1365.47	1350.72	POLE
ENSG00000114757	-0.493468	0.00572574	0.065056	428.157	415.917	303.855	295.293	PEX5L
ENSG00000136381	-0.330494	0.00572792	0.065056	2833.21	2577.82	2255.47	2044.45	IREB2
ENSG00000143641	0.341739	0.00575434	0.0652992	9182.63	8761.12	10075	12672.2	GALNT2
ENSG00000070540	-0.354913	0.00579168	0.065552	1376.28	1279.81	1025.04	1052.6	WIPI1
ENSG00000118402	-0.473958	0.00578865	0.065552	513.96	479.171	339.492	377.241	ELOVL4
ENSG00000136811	-0.361376	0.00578709	0.065552	1392.58	1349.13	1129.14	1001.74	ODF2
ENSG00000167770	-0.321792	0.00581672	0.0657783	2293.51	2274.55	1897.22	1754.81	OTUB1
ENSG00000107738	-0.394459	0.00583593	0.0659384	820.276	809.306	614.275	625.909	VSIR
ENSG00000110048	-0.308601	0.00585192	0.0660619	4449.74	4001.47	3353.66	3471.46	OSBP
ENSG00000187239	-0.374106	0.00586161	0.0661141	1228.7	1123.84	948.14	864.687	FNBP1
ENSG00000134363	-0.283796	0.00587675	0.0661892	9420.3	8794.92	7571.99	7389.4	FST
ENSG00000272918	0.773598	0.00587841	0.0661892	82.3708	122.176	181	168.133	AC005070.3
ENSG00000111737	-0.334642	0.00588828	0.0662432	1598.51	1583.95	1253.87	1270.18	RAB35
ENSG00000135111	-0.354372	0.00592974	0.0666521	1384	1375.13	1131.02	1024.34	TBX3
ENSG00000116127	-0.358522	0.00595955	0.066872	1187.51	1162.84	932.197	900.009	ALMS1
ENSG00000163131	0.957925	0.00595678	0.066872	44.6175	59.7881	98.4715	104.554	CTSS
ENSG00000157734	-0.555529	0.00601602	0.0673319	374.959	322.336	255.088	217.585	SNX22
ENSG00000196878	-0.339096	0.00600609	0.0673319	92685.2	88353.8	62928.9	80196.9	LAMB3
ENSG00000203722	0.579819	0.00601552	0.0673319	196.489	179.364	289.788	271.274	RAET1G
ENSG00000204463	-0.300141	0.00604128	0.0675567	5412.45	5193.77	4098.29	4519.82	BAG6
ENSG00000179148	-0.786084	0.00606568	0.0677715	144.149	144.705	85.342	81.9474	ALOXE3
ENSG00000101911	-0.377537	0.00608485	0.0679276	2154.51	1839.57	1671.2	1398.76	PRPS2
ENSG00000092068	0.31949	0.00609275	0.0679576	1772.69	1882.89	2333.31	2226.71	SLC7A8
ENSG00000116898	-0.344248	0.00611042	0.0680965	1925.42	1772.85	1532.4	1377.56	MRPS15
ENSG00000160255	-0.964285	0.00611576	0.0680979	98.6734	96.1809	51.5803	48.0381	ITGB2
ENSG00000126243	-0.471838	0.00613757	0.068246	457.33	481.771	332.928	344.744	LRFN3
ENSG00000213235	0.833549	0.00613953	0.068246	76.3646	68.4531	119.104	139.876	EEF1A1P16
ENSG00000108375	-0.328167	0.00615689	0.0683427	1893.67	1830.9	1441.44	1527.33	RNF43
ENSG00000198862	-0.314858	0.0061587	0.0683427	3089.76	2793.58	2363.32	2366.58	LTN1
ENSG00000088247	-0.341358	0.00617235	0.0683969	6257.61	6176.37	5455.32	4351.69	KHSRP
ENSG00000185650	-0.318986	0.00617406	0.0683969	24289.1	24608.4	21538.1	17652.6	ZFP36L1
ENSG00000185883	-0.362469	0.00618226	0.0684296	1094.85	1088.32	860.922	836.429	ATP6V0C
ENSG00000127220	-0.479358	0.00618992	0.0684563	580.886	502.567	357.311	422.453	ABHD8
ENSG00000162073	-0.405713	0.00619981	0.0684937	747.343	780.711	599.27	552.439	PAQR4
ENSG00000185880	-0.400586	0.0062038	0.0684937	1275.89	1043.26	845.917	912.725	TRIM69
ENSG00000276045	-0.4078	0.00621359	0.0685438	751.634	713.991	539.249	566.567	ORAI1
ENSG00000102287	0.364484	0.00624465	0.0688283	2037.82	2128.11	2988.85	2368	GABRE
ENSG00000057704	-0.323239	0.0062503	0.0688324	2337.27	2217.36	1747.17	1896.09	TMCC3
ENSG00000070081	-0.359844	0.00627544	0.069051	1758.96	1499.04	1287.63	1250.4	NUCB2
ENSG00000125977	-0.298485	0.00629385	0.0691952	5216.82	4826.37	4211.77	3951.84	EIF2S2
ENSG00000090061	-0.451557	0.00630944	0.0692199	927.53	863.028	750.259	553.852	CCNK
ENSG00000102921	-0.30611	0.00630627	0.0692199	4439.44	3969.41	3397.74	3403.64	N4BP1
ENSG00000156011	0.305971	0.00632125	0.0692199	3285.39	2962.54	3819.76	3905.22	PSD3
ENSG00000166342	-0.716099	0.00631514	0.0692199	173.322	171.566	104.098	105.966	NETO1
ENSG00000175471	0.616194	0.00632262	0.0692199	168.174	182.83	301.042	234.539	MCTP1
ENSG00000224597	-0.366073	0.00633185	0.069263	1127.45	1253.82	936.886	909.899	SVIL-AS1
ENSG00000111331	-0.309205	0.00633878	0.0692806	16518.8	14164.6	11902.9	12864.3	OAS3
ENSG00000134759	0.311896	0.00634934	0.069338	2760.28	2748.52	3224.24	3618.4	ELP2
ENSG00000174327	-0.466786	0.00639637	0.0697932	482.212	513.831	342.306	380.066	SLC16A13
ENSG00000074935	-0.532319	0.00640763	0.0698576	571.447	580.551	476.415	315.074	TUBE1
ENSG00000124356	-0.302204	0.00644388	0.0701941	3444.99	3226.82	2747.82	2661.88	STAMBP
ENSG00000124466	0.410179	0.0064609	0.0703209	3536.8	3388.86	3772.87	5438.2	LYPD3
ENSG00000064115	0.278519	0.00652901	0.0709607	6603.39	6264.75	7749.24	7859.89	TM7SF3
ENSG00000170412	0.714015	0.00653056	0.0709607	118.408	126.508	166.933	237.365	GPRC5C
ENSG00000178951	-0.297246	0.00655704	0.0711891	3146.39	3223.36	2621.22	2561.56	ZBTB7A
ENSG00000105186	-0.3387	0.00656941	0.0712642	2339.85	2163.64	1660.89	1904.57	ANKRD27
ENSG00000166825	-0.323287	0.00658188	0.0713401	1801	1809.24	1465.82	1418.54	ANPEP
ENSG00000164692	0.581098	0.00659298	0.0714011	238.532	200.16	288.85	370.176	COL1A2
ENSG00000174839	0.363321	0.00664899	0.0719481	1996.63	1806.64	2192.63	2705.68	DENND6A
ENSG00000102034	-0.323581	0.00665948	0.0720019	1818.16	1810.97	1417.99	1483.53	ELF4
ENSG00000129595	-0.506646	0.00668098	0.0721745	407.564	438.446	324.487	268.448	EPB41L4A
ENSG00000120992	-0.308828	0.00670145	0.072331	5364.4	4683.4	4127.36	3982.93	LYPLA1
ENSG00000174080	0.832541	0.00670656	0.072331	82.3708	77.9845	115.352	172.372	CTSF
ENSG00000101856	-0.319942	0.00675719	0.0727498	2513.17	2268.48	1921.6	1908.81	PGRMC1
ENSG00000103978	0.387451	0.00675249	0.0727498	2355.29	2174.9	2534.94	3397.99	TMEM87A
ENSG00000105559	-0.446797	0.00676769	0.0727498	536.268	512.965	385.446	384.305	PLEKHA4
ENSG00000107331	-0.39344	0.00676567	0.0727498	878.622	926.282	642.409	734.701	ABCA2
ENSG00000162909	-0.300245	0.00677567	0.0727757	28999.7	27262.5	21116	24581.4	CAPN2
ENSG00000184575	-0.289865	0.00679539	0.0729275	10631	9485.51	8332.57	8121.27	XPOT
ENSG00000103490	0.492847	0.0068286	0.0732237	686.423	705.326	776.518	1188.24	PYCARD
ENSG00000226380	-0.43744	0.00685846	0.0734835	1465.51	1646.34	1344.84	946.634	AC016831.1
ENSG00000136273	-0.364371	0.00690159	0.0738849	1112.01	1061.46	874.052	812.41	HUS1
ENSG00000176454	-0.340874	0.00696376	0.0744894	1600.22	1648.07	1353.28	1208.02	LPCAT4
ENSG00000122966	-0.38769	0.00698459	0.074529	1303.35	1113.45	983.777	860.448	CIT
ENSG00000148840	-0.298057	0.00698302	0.074529	3160.12	3008.47	2516.18	2500.81	PPRC1
ENSG00000150990	-0.36035	0.00697893	0.074529	1114.58	1176.7	859.985	926.854	DHX37
ENSG00000137821	0.4322	0.00705097	0.0750532	411.854	413.318	551.441	562.329	LRRC49
ENSG00000146433	-0.312142	0.00705088	0.0750532	3553.96	3396.66	2628.72	2974.13	TMEM181
ENSG00000164236	-0.45177	0.0070471	0.0750532	664.973	581.418	418.27	495.923	ANKRD33B
ENSG00000166508	-0.310273	0.00706462	0.0751371	2336.41	2228.62	1859.71	1821.21	MCM7
ENSG00000104969	-0.330969	0.00710204	0.0754736	1849.91	1848.23	1390.79	1552.76	SGTA
ENSG00000070961	0.311533	0.00711307	0.0755293	3736.72	3385.39	4176.13	4666.76	ATP2B1
ENSG00000006576	0.328414	0.00714811	0.0757781	1585.64	1430.58	1913.16	1873.49	PHTF2
ENSG00000179862	0.45475	0.00714348	0.0757781	1244.14	1235.62	1354.22	2051.51	CITED4
ENSG00000099797	-0.413938	0.00717264	0.0759115	2169.96	2118.58	1885.03	1326.7	TECR
ENSG00000175376	-0.366046	0.00717815	0.0759115	997.03	1078.79	799.964	810.997	EIF1AD
ENSG00000198816	-0.439055	0.00717082	0.0759115	539.7	532.028	391.073	399.847	ZNF358
ENSG00000049089	-0.529768	0.00721027	0.0761625	320.903	333.6	229.767	223.236	COL9A2
ENSG00000171295	0.395376	0.00721355	0.0761625	726.751	759.916	889.995	1069.56	ZNF440
ENSG00000031698	-0.308821	0.00722582	0.0761687	6919.15	6477.91	5004.23	5816.85	SARS
ENSG00000183287	-0.358233	0.00722044	0.0761687	1450.07	1284.14	1106.63	1024.34	CCBE1
ENSG00000006453	-0.285607	0.00728361	0.0764691	4018.15	4144.44	3368.66	3327.35	BAIAP2L1
ENSG00000107140	-0.465757	0.00727836	0.0764691	529.404	534.627	346.995	426.692	TESK1
ENSG00000152056	-0.361654	0.00727094	0.0764691	1554.75	1457.44	1268.88	1070.97	AP1S3
ENSG00000224259	-0.376624	0.00726934	0.0764691	922.381	873.426	701.492	681.011	LINC01133
ENSG00000230943	0.885676	0.00727317	0.0764691	54.9139	61.5211	111.601	103.141	LINC02541
ENSG00000088325	-0.308903	0.00732607	0.07677	2694.21	2509.37	2051.96	2150.41	TPX2
ENSG00000138777	0.377166	0.00732415	0.07677	2382.75	2290.14	2603.4	3472.87	PPA2
ENSG00000155545	0.354393	0.00732992	0.07677	1053.66	939.28	1261.37	1287.14	MIER3
ENSG00000233016	-0.496181	0.00737154	0.077144	704.442	714.858	407.016	604.715	SNHG7
ENSG00000196123	0.371992	0.00739756	0.0773543	723.319	745.185	913.441	989.021	KIAA0895L
ENSG00000147416	0.308163	0.00741986	0.0774633	3340.31	3171.37	3777.56	4289.52	ATP6V1B2
ENSG00000213639	0.274412	0.00741686	0.0774633	16217.6	14999	18395.4	19363.6	PPP1CB
ENSG00000146411	0.574771	0.00745927	0.0777503	224.804	233.953	395.762	283.99	SLC2A12
ENSG00000198833	-0.342974	0.00745648	0.0777503	2483.14	2102.98	1878.46	1735.02	UBE2J1
ENSG00000101057	-0.391549	0.00749629	0.0779068	915.517	835.301	632.093	705.03	MYBL2
ENSG00000143546	0.352462	0.00748683	0.0779068	2673.62	2641.07	2986.03	3806.32	S100A8
ENSG00000143995	0.410795	0.00749816	0.0779068	515.676	532.028	736.192	654.166	MEIS1
ENSG00000170745	-0.57796	0.00748144	0.0779068	306.316	258.215	183.814	194.978	KCNS3
ENSG00000111640	-0.273325	0.00754365	0.0783171	71564.8	64462	56751.5	55797.7	GAPDH
ENSG00000262919	-0.48331	0.00755171	0.0783385	401.558	418.517	285.099	302.358	CCNQ
ENSG00000172732	-0.350808	0.00756795	0.0784446	1148.9	1122.98	905.938	874.577	MUS81
ENSG00000059728	0.351987	0.00757467	0.0784519	855.455	901.154	1118.82	1123.24	MXD1
ENSG00000005238	-0.367075	0.00758164	0.0784618	1284.47	1149.84	892.808	997.498	FAM214B
ENSG00000173540	-0.415766	0.00759323	0.0785195	979.011	908.953	624.591	795.455	GMPPB
ENSG00000180758	0.401753	0.00764105	0.0789514	1257.01	1341.33	1463.94	1975.22	GPR157
ENSG00000068745	0.312595	0.00765264	0.0790087	1733.22	1830.9	2149.49	2278.99	IP6K2
ENSG00000059588	0.319599	0.00770159	0.079395	1405.45	1452.24	1742.48	1825.45	TARBP1
ENSG00000175782	0.44846	0.00770223	0.079395	356.94	366.527	478.29	510.052	SLC35E3
ENSG00000065308	-0.305124	0.00773479	0.0796051	2591.25	2422.72	2038.83	2019.01	TRAM2
ENSG00000257335	0.473958	0.00773481	0.0796051	371.527	327.535	449.218	524.181	MGAM
ENSG00000105364	-0.373669	0.00774399	0.07962	1087.12	1049.32	765.264	887.293	MRPL4
ENSG00000139291	0.375295	0.00774846	0.07962	846.017	779.845	987.529	1124.66	TMEM19
ENSG00000113141	-0.335626	0.00778903	0.0799739	1542.74	1596.08	1304.51	1179.76	IK
ENSG00000196911	0.467912	0.0078134	0.080161	308.891	317.137	442.653	422.453	KPNA5
ENSG00000143977	-0.347329	0.00783203	0.0802891	1178.93	1144.64	925.632	900.009	SNRPG
ENSG00000138771	-0.323696	0.00789572	0.0808785	2067.85	1918.42	1527.72	1660.14	SHROOM3
ENSG00000112659	0.313619	0.00791601	0.0809592	4218.93	4481.51	4961.09	5857.83	CUL9
ENSG00000224078	0.307708	0.00791144	0.0809592	2846.94	3191.3	3877.9	3592.97	SNHG14
ENSG00000189266	0.307439	0.00795332	0.081277	3216.75	2920.95	3610.62	3988.58	PNRC2
ENSG00000004700	-0.3178	0.00800059	0.0815979	2169.1	1978.21	1683.39	1643.19	RECQL
ENSG00000119139	-0.316501	0.00800573	0.0815979	2903.57	2630.68	2325.8	2115.09	TJP2
ENSG00000138675	0.349026	0.00800648	0.0815979	1308.49	1194.9	1701.21	1483.53	FGF5
ENSG00000206530	0.841679	0.00800972	0.0815979	70.3584	82.317	164.119	107.379	CFAP44
ENSG00000274507	-0.773278	0.00803262	0.0817673	132.137	165.5	92.8446	80.5345	AL121772.2
ENSG00000085982	0.289691	0.0080507	0.0818875	2755.13	2712.99	3262.69	3423.42	USP40
ENSG00000066117	-0.303336	0.00811357	0.0823985	3392.65	3138.44	2540.57	2755.13	SMARCD1
ENSG00000165949	0.318008	0.00811352	0.0823985	3293.97	3374.13	3794.44	4524.06	IFI27
ENSG00000011009	-0.354142	0.00812738	0.0824746	1601.08	1605.61	1140.39	1373.33	LYPLA2
ENSG00000121900	-0.412276	0.00816653	0.0828075	1564.19	1438.38	952.829	1309.75	TMEM54
ENSG00000173327	-0.350118	0.00817658	0.082845	1630.26	1719.99	1203.23	1429.84	MAP3K11
ENSG00000148672	-0.287366	0.00820622	0.0830808	6759.55	6159.91	5128.02	5460.81	GLUD1
ENSG00000117528	0.314796	0.00824128	0.0833411	2810.9	2514.57	3137.96	3489.83	ABCD3
ENSG00000125818	-0.302727	0.00825028	0.0833411	2379.32	2331.74	1955.36	1862.18	PSMF1
ENSG00000157510	-0.404527	0.00825109	0.0833411	732.757	700.994	509.238	576.458	AFAP1L1
ENSG00000160886	-0.562394	0.00827531	0.0835211	287.44	292.009	178.187	216.172	LY6K
ENSG00000110536	-0.447394	0.00828581	0.0835291	537.984	508.632	407.953	357.46	PTPMT1
ENSG00000157193	-0.324238	0.00829209	0.0835291	1671.44	1565.76	1294.2	1291.38	LRP8
ENSG00000176749	-0.355052	0.0082953	0.0835291	1065.67	1038.06	799.964	846.319	CDK5R1
ENSG00000025796	-0.298078	0.00830839	0.0835319	5649.26	5039.53	4510	4180.73	SEC63
ENSG00000135972	-0.405744	0.00830549	0.0835319	718.17	649.871	519.555	512.878	MRPS9
ENSG00000161692	-0.491879	0.00831745	0.0835587	380.965	381.258	282.285	258.558	DBF4B
ENSG00000164543	0.355651	0.00832659	0.0835861	3909.18	3529.23	4151.75	5373.21	STK17A
ENSG00000033867	-0.293205	0.00834211	0.0836133	3280.25	3102.92	2551.82	2659.05	SLC4A7
ENSG00000108389	-0.327147	0.00834203	0.0836133	2667.61	2355.13	1896.28	2110.85	MTMR4
ENSG00000131374	-0.290908	0.00835271	0.0836553	4387.96	3999.74	3461.51	3393.75	TBC1D5
ENSG00000150782	0.301043	0.00840855	0.0840855	3125.8	3271.02	3706.28	4179.32	IL18
ENSG00000170525	-0.351576	0.00840624	0.0840855	1170.35	1141.17	864.674	949.46	PFKFB3
ENSG00000104549	-0.269494	0.00847103	0.0843075	11645.2	10965.5	9159.73	9600.56	SQLE
ENSG00000115241	-0.290069	0.00846144	0.0843075	3036.57	3050.06	2439.28	2540.37	PPM1G
ENSG00000126903	-0.427989	0.00847326	0.0843075	605.769	589.216	474.539	411.15	SLC10A3
ENSG00000153179	-0.346697	0.00847201	0.0843075	1305.06	1240.82	1048.49	950.873	RASSF3
ENSG00000166592	0.964778	0.00846712	0.0843075	50.6237	61.5211	79.715	141.289	RRAD
ENSG00000197905	-0.484881	0.00845082	0.0843075	435.879	393.388	311.358	279.752	TEAD4
ENSG00000253746	-0.56899	0.00847597	0.0843075	281.434	279.011	206.321	169.546	AC091182.2
ENSG00000169871	-0.292741	0.00848819	0.0843648	3562.54	3387.99	2742.2	2934.57	TRIM56
ENSG00000213024	-0.328976	0.00854067	0.0848217	2068.71	1950.48	1704.96	1490.6	NUP62
ENSG00000169359	-0.30301	0.00858019	0.0851494	2580.09	2414.05	1982.56	2067.05	SLC33A1
ENSG00000020256	-0.335828	0.00860199	0.0852891	1260.44	1244.29	984.715	1000.32	ZFP64
ENSG00000042062	0.635137	0.00862695	0.0852891	124.414	136.04	206.321	197.804	RIPOR3
ENSG00000076928	-0.30059	0.00862159	0.0852891	4192.33	4231.09	3190.48	3653.72	ARHGEF1
ENSG00000126457	-0.287798	0.00861515	0.0852891	4215.5	3966.81	3253.31	3451.68	PRMT1
ENSG00000139641	-0.30973	0.00861659	0.0852891	6895.98	6417.26	4918.89	5828.16	ESYT1
ENSG00000116117	-0.776585	0.0086434	0.0853871	157.877	138.639	99.4093	72.0572	PARD3B
ENSG00000133619	0.383449	0.00866442	0.0855056	752.492	785.044	913.441	1096.4	KRBA1
ENSG00000185164	-0.332372	0.0086685	0.0855056	1942.58	1869.89	1623.37	1400.17	NOMO2
ENSG00000170485	-0.3569	0.00869046	0.0856575	2825.49	3055.26	2579.02	2006.3	NPAS2
ENSG00000147144	-0.365423	0.00873191	0.0860011	916.375	895.089	718.373	686.663	CCDC120
ENSG00000164050	0.304917	0.00874122	0.0860278	7486.31	7939.69	8704.88	10357.9	PLXNB1
ENSG00000171488	-0.307304	0.00877941	0.0863386	3344.6	2994.6	2654.98	2465.49	LRRC8C
ENSG00000197976	-0.37616	0.00879156	0.086393	1560.76	1536.29	1045.67	1346.48	AKAP17A
ENSG00000136854	-0.308406	0.0088163	0.0865709	2256.62	2258.08	1904.72	1737.85	STXBP1
ENSG00000094916	-0.30678	0.00883463	0.0866856	12651.6	10446.5	9424.19	9248.75	CBX5
ENSG00000088038	-0.358067	0.00888965	0.08716	1220.98	1298.88	1055.05	907.073	CNOT3
ENSG00000079337	-0.389717	0.0089116	0.0872441	777.375	727.855	554.254	596.238	RAPGEF3
ENSG00000153294	0.384773	0.00890775	0.0872441	620.355	567.554	763.389	788.391	ADGRF4
ENSG00000106397	-0.349259	0.0089236	0.0872961	3203.88	3213.83	2204.82	2839.9	PLOD3
ENSG00000140836	-0.297416	0.00901388	0.0881132	3434.69	3243.29	2840.67	2589.82	ZFHX3
ENSG00000100116	-0.49599	0.00903245	0.0882287	392.119	355.263	254.15	276.926	GCAT
ENSG00000154127	-0.297017	0.00906618	0.0884288	4090.23	3704.26	3059.18	3287.79	UBASH3B
ENSG00000163803	0.507374	0.00907327	0.0884288	239.39	229.621	325.425	341.919	PLB1
ENSG00000247077	-0.318792	0.00906707	0.0884288	2014.65	2017.2	1521.15	1715.24	PGAM5
ENSG00000196177	0.434107	0.00909428	0.0885674	455.614	402.92	615.213	542.548	ACADSB
ENSG00000167900	-0.389167	0.00912105	0.0886957	1021.91	877.759	681.798	771.436	TK1
ENSG00000198839	0.404316	0.00911495	0.0886957	837.437	785.91	935.948	1217.91	ZNF277
ENSG00000163902	-0.306588	0.00921429	0.0894691	8065.47	7238.69	5717.91	6661.76	RPN1
ENSG00000198729	0.306244	0.00921279	0.0894691	2798.89	2657.54	3150.15	3601.45	PPP1R14C
ENSG00000095139	-0.300716	0.00923869	0.0896394	7674.21	7359.14	6607.91	5590.79	ARCN1
ENSG00000099949	-0.296191	0.00926012	0.0897138	2308.96	2277.15	1864.39	1870.66	LZTR1
ENSG00000114023	0.404517	0.00925887	0.0897138	589.466	574.486	699.617	844.906	FAM162A
ENSG00000120333	-0.430746	0.00935195	0.0905364	575.738	517.297	414.518	395.608	MRPS14
ENSG00000108244	0.549005	0.00938081	0.0907484	187.908	181.964	273.845	267.036	KRT23
ENSG00000005059	-0.40128	0.00940345	0.0908328	737.047	680.198	566.446	504.4	MCUB
ENSG00000175029	-0.281772	0.00939881	0.0908328	4595.6	4290.88	3733.48	3574.6	CTBP2
ENSG00000136379	0.338076	0.00942568	0.0909128	940.4	908.086	1150.71	1186.82	ABHD17C
ENSG00000138448	0.299739	0.00942476	0.0909128	13973.9	12612.7	15079.3	17652.6	ITGAV
ENSG00000086544	-0.353794	0.00944524	0.0909913	2029.24	2014.6	1400.17	1770.35	ITPKC
ENSG00000144354	-0.345379	0.00944776	0.0909913	1257.01	1198.36	1015.66	914.138	CDCA7
ENSG00000067191	-0.469312	0.00945917	0.0910275	450.465	462.708	360.124	296.706	CACNB1
ENSG00000231991	-0.404006	0.00946546	0.0910275	642.664	650.737	465.161	514.291	ANXA2P2
ENSG00000126709	0.374033	0.00950434	0.0912681	12473.2	11825	12996.4	18501.7	IFI6
ENSG00000151320	0.513707	0.00950447	0.0912681	223.088	226.155	307.606	334.854	AKAP6
ENSG00000274180	-0.448837	0.00952906	0.091437	449.607	460.108	339.492	326.377	NATD1
ENSG00000166484	-0.426562	0.00955397	0.0916086	522.54	571.02	397.637	416.802	MAPK7
ENSG00000145335	-0.324357	0.0095657	0.0916537	1360.83	1390.72	1101.01	1096.4	SNCA
ENSG00000097021	-0.344666	0.0095761	0.091686	3707.54	3480.71	2484.3	3183.23	ACOT7
ENSG00000080561	-0.430258	0.00959425	0.091786	539.7	543.292	425.772	375.828	MID2
ENSG00000101000	-0.340478	0.0096006	0.091786	1469.8	1353.46	1174.16	1052.6	PROCR
ENSG00000159216	-0.284747	0.00966536	0.0923374	12308.4	12781.7	11025.1	9565.24	RUNX1
ENSG00000047644	-0.308582	0.00970866	0.0925091	2356.15	2137.64	1776.24	1853.71	WWC3
ENSG00000085662	-0.332218	0.00970432	0.0925091	1713.48	1646.34	1241.68	1431.25	AKR1B1
ENSG00000096433	-0.268438	0.00969305	0.0925091	13888.9	13493	10836.6	11900.7	ITPR3
ENSG00000254999	-0.300732	0.00971413	0.0925091	2823.77	2705.2	2355.81	2129.22	BRK1
ENSG00000272335	0.634058	0.00971878	0.0925091	123.556	124.775	193.192	192.153	AC093297.2
ENSG00000115884	-0.278496	0.00973815	0.092556	20531.8	20058.5	15596	17874.4	SDC1
ENSG00000121741	0.272749	0.00974353	0.092556	4721.73	4756.19	5927.05	5520.15	ZMYM2
ENSG00000122641	-0.265585	0.00974498	0.092556	10791.4	10203.8	8965.6	8497.1	INHBA
ENSG00000116698	-0.310803	0.00984439	0.0934322	4212.07	3954.68	3564.67	3013.69	SMG7
ENSG00000280385	0.435636	0.00985869	0.0934999	354.366	351.797	480.166	474.73	AP000648.3
ENSG00000169223	-0.306947	0.0098889	0.0937183	2220.58	2221.69	1704.03	1890.44	LMAN2
ENSG00000131148	-0.382124	0.00989716	0.0937286	806.547	769.447	573.01	638.625	EMC8
ENSG00000171202	-0.502379	0.00991087	0.0937903	463.336	466.174	380.757	271.274	TMEM126A
ENSG00000130164	-0.271114	0.00994807	0.0940741	22634	21076.6	17245.6	18980.7	LDLR
ENSG00000188215	-0.323723	0.00996063	0.0941247	1385.72	1343.07	1086.94	1093.57	DCUN1D3
ENSG00000135108	-0.310145	0.0099887	0.0943217	1797.57	1728.66	1391.73	1453.86	FBXO21
ENSG00000163812	-0.286124	0.0100082	0.0944377	3342.02	3452.98	2886.62	2683.07	ZDHHC3
ENSG00000119938	0.547258	0.0100302	0.0945083	176.754	192.362	268.218	271.274	PPP1R3C
ENSG00000122861	-0.301873	0.0100295	0.0945083	25414.8	23670	18013.7	21810.7	PLAU
ENSG00000078114	0.455122	0.0100689	0.0947367	302.026	323.202	434.213	422.453	NEBL
ENSG00000228477	0.48962	0.0100659	0.0947367	243.68	265.147	364.814	348.983	AL663070.1
ENSG00000164099	-0.289673	0.0100815	0.0947868	2714.8	2585.62	2157.93	2178.67	PRSS12
ENSG00000065526	-0.270884	0.0101103	0.0949204	7350.74	6764.72	5813.57	5886.09	SPEN
ENSG00000139629	-0.2895	0.0101094	0.0949204	4212.07	4039.6	3192.35	3563.3	GALNT6
ENSG00000082497	-0.60242	0.0101613	0.0952703	411.854	413.318	345.119	193.565	SERTAD4
ENSG00000164039	0.416122	0.0101622	0.0952703	574.022	467.04	678.047	712.095	BDH2
ENSG00000110395	-0.303094	0.0102193	0.095692	5759.95	4971.94	4145.18	4556.56	CBL
ENSG00000164038	-0.418764	0.0102291	0.095692	713.88	707.926	591.767	467.665	SLC9B2
ENSG00000179715	-0.505193	0.0102244	0.095692	375.817	336.2	268.218	231.713	PCED1B
ENSG00000185760	-0.475543	0.0102672	0.0959793	421.292	386.456	306.668	272.687	KCNQ5
ENSG00000100401	-0.321796	0.0102819	0.0959793	7105.34	7112.19	5025.8	6356.58	RANGAP1
ENSG00000163082	0.821453	0.0102808	0.0959793	60.062	71.919	106.912	127.16	SGPP2
ENSG00000116030	-0.278326	0.0103088	0.0961611	3783.05	3583.82	3036.67	3037.71	SUMO1
ENSG00000198040	0.312574	0.0103333	0.0963209	1267.31	1244.29	1578.36	1540.05	ZNF84
ENSG00000280152	0.49484	0.010348	0.0963891	244.538	262.548	334.803	381.479	AC009078.3
ENSG00000079313	-0.331755	0.0104085	0.0968146	1173.78	1179.3	939.7	929.679	REXO1
ENSG00000177674	-0.304979	0.0104029	0.0968146	1806.15	1770.25	1429.24	1466.58	AGTRAP
ENSG00000116199	-0.299944	0.0104783	0.0973943	4158.01	3819.51	3035.74	3448.86	FAM20B
ENSG00000146350	0.409069	0.0105691	0.0981689	417.86	426.315	569.259	551.026	TBC1D32
ENSG00000092531	-0.295409	0.0105928	0.0983184	2588.67	2424.45	2095.1	1987.93	SNAP23
ENSG00000078804	-0.459071	0.0106086	0.0983195	401.558	433.247	304.793	302.358	TP53INP2
ENSG00000091542	-0.278187	0.0106153	0.0983195	3440.7	3415.72	2891.31	2760.78	ALKBH5
ENSG00000100462	-0.291848	0.0106155	0.0983195	2716.52	2549.23	2107.29	2195.63	PRMT5
ENSG00000214711	-0.574026	0.0106563	0.0986276	234.242	249.55	168.808	155.418	CAPN14
ENSG00000109107	-0.410515	0.0107137	0.0987388	719.887	645.538	473.601	556.677	ALDOC
ENSG00000119681	0.302389	0.0106843	0.0987388	12378.8	12189.8	13600.3	16704.6	LTBP2
ENSG00000127526	-0.289361	0.0107077	0.0987388	3248.5	3137.58	2493.67	2735.35	SLC35E1
ENSG00000140743	-0.32317	0.0107137	0.0987388	1362.55	1304.94	1058.8	1073.79	CDR2
ENSG00000185989	-0.447365	0.0107113	0.0987388	533.694	453.177	368.565	354.635	RASA3
ENSG00000224470	-0.314208	0.0107051	0.0987388	2233.45	2100.38	1634.63	1855.12	ATXN1L
ENSG00000100342	0.49275	0.0107263	0.0987845	394.693	351.797	438.902	616.019	APOL1
ENSG00000163006	0.518087	0.0107532	0.0988932	222.23	210.558	290.725	330.615	CCDC138
ENSG00000204592	-0.29765	0.0107517	0.0988932	5688.73	5215.43	4120.8	4755.78	HLA-E
ENSG00000065534	0.334513	0.0108044	0.0991547	925.814	1012.93	1233.24	1210.84	MYLK
ENSG00000157020	-0.290717	0.0108017	0.0991547	2880.4	2761.52	2218.89	2396.26	SEC13
ENSG00000162735	-0.329162	0.0108	0.0991547	1311.93	1236.49	994.093	1035.65	PEX19
ENSG00000111752	-0.43515	0.0108298	0.0992641	661.541	654.203	550.503	418.214	PHC1
ENSG00000162769	-0.350523	0.0108316	0.0992641	1039.93	1052.79	865.612	772.849	FLVCR1
ENSG00000175879	-0.502349	0.0108598	0.0994531	390.403	366.527	236.332	300.945	HOXD8
ENSG00000189077	-0.457027	0.0109008	0.0997582	429.873	481.771	311.358	354.635	TMEM120A
ENSG00000018236	0.278555	0.010913	0.0998005	5137.88	4604.55	5812.63	6006.18	CNTN1
ENSG00000169607	-0.440634	0.0109585	0.100146	907.795	768.58	708.995	521.355	CKAP2L
ENSG00000085117	0.338333	0.0109811	0.100282	4410.27	4420.85	4828.86	6343.86	CD82
ENSG00000138018	-0.285723	0.0109968	0.100355	4889.91	4335.07	3740.98	3827.51	SELENOI
ENSG00000196605	0.439948	0.011021	0.100506	326.051	331.001	450.156	440.821	ZNF846
ENSG00000110888	-0.350873	0.011078	0.100955	2108.18	2258.08	1916.91	1500.49	CAPRIN2
ENSG00000026508	-0.314664	0.0111017	0.1011	56400.8	54850.8	50222.4	39220.3	CD44
ENSG00000158201	-0.379374	0.0111098	0.101104	719.887	712.258	568.321	531.245	ABHD3
ENSG00000110002	0.336613	0.0111256	0.101105	1405.45	1279.81	1564.29	1831.1	VWA5A
ENSG00000112941	-0.317483	0.0111332	0.101105	1414.89	1490.37	1146.96	1185.41	PAPD7
ENSG00000145283	-0.373183	0.0111293	0.101105	887.202	782.444	646.161	642.863	SLC10A6
ENSG00000164091	-0.278311	0.0111618	0.101295	5668.14	5271.75	4320.56	4703.5	WDR82
ENSG00000106244	-0.304686	0.0111796	0.101385	2488.28	2486.84	2145.74	1877.73	PDAP1
ENSG00000001460	-0.393749	0.0112097	0.101391	721.603	774.646	614.275	521.355	STPG1
ENSG00000091129	-0.341708	0.0112127	0.101391	1183.22	1088.32	924.695	866.099	NRCAM
ENSG00000105063	-0.299208	0.0112066	0.101391	2615.27	2634.14	2006.94	2263.44	PPP6R1
ENSG00000116138	0.294558	0.011202	0.101391	1770.11	1686.2	2133.55	2105.2	DNAJC16
ENSG00000157077	0.296718	0.0112191	0.101391	2660.75	2622.88	3029.17	3465.81	ZFYVE9
ENSG00000087086	-0.268032	0.0112568	0.101521	8530.53	8547.1	6739.2	7447.32	FTL
ENSG00000148660	-0.331343	0.0112522	0.101521	1161.77	1208.76	919.068	966.414	CAMK2G
ENSG00000229638	0.621247	0.01125	0.101521	165.6	136.906	200.694	267.036	RPL4P4
ENSG00000082146	0.375057	0.0112959	0.101804	593.756	550.224	751.197	731.875	STRADB
ENSG00000143147	-0.318682	0.0113341	0.102078	1662	1623.81	1243.55	1394.52	GPR161
ENSG00000151553	0.298005	0.0113745	0.102371	1776.98	1648.94	2090.41	2122.16	FAM160B1
ENSG00000111012	-0.33709	0.0114295	0.102794	1084.55	1044.13	849.669	835.016	CYP27B1
ENSG00000118193	-0.366191	0.0114504	0.102841	1261.3	1087.45	978.15	840.667	KIF14
ENSG00000198774	0.44793	0.0114467	0.102841	327.767	301.54	434.213	423.866	RASSF9
ENSG00000187699	0.844405	0.0114707	0.102953	59.204	66.7201	131.295	93.2505	C2orf88
ENSG00000127527	-0.329634	0.0115361	0.103406	1295.62	1324	1095.38	986.195	EPS15L1
ENSG00000259956	-0.289922	0.0115371	0.103406	2679.63	2576.09	2070.72	2230.95	RBM15B
ENSG00000171792	-0.39878	0.0115547	0.103445	664.115	595.282	476.415	478.969	RHNO1
ENSG00000231298	-0.360335	0.0115573	0.103445	972.147	1090.05	847.793	755.894	LINC00704
ENSG00000167130	-0.448213	0.0115698	0.103486	427.299	465.307	312.295	343.331	DOLPP1
ENSG00000185924	-0.436451	0.0115786	0.103493	465.052	459.242	328.238	356.047	RTN4RL1
ENSG00000135540	-0.308557	0.0116012	0.103624	2706.22	2588.22	2297.67	1972.39	NHSL1
ENSG00000130513	0.872897	0.0116266	0.103781	59.204	57.1886	86.2798	128.573	GDF15
ENSG00000281195	0.697532	0.0116444	0.103869	126.988	194.961	319.798	199.217	AC007878.1
ENSG00000154529	-0.700089	0.0116627	0.10396	149.297	186.296	113.477	91.8376	CNTNAP3B
ENSG00000113595	0.383607	0.0117063	0.104278	590.324	529.428	702.43	760.133	TRIM23
ENSG00000235852	0.688566	0.0117144	0.104279	92.6672	134.307	171.622	194.978	AC005540.1
ENSG00000132640	0.331361	0.0117245	0.104298	1966.6	1863.83	2160.75	2664.7	BTBD3
ENSG00000136100	0.282598	0.0117334	0.104306	2048.12	2084.79	2506.8	2520.59	VPS36
ENSG00000108947	-0.522053	0.0117752	0.104606	300.31	282.477	210.073	194.978	EFNB3
ENSG00000143033	0.319972	0.0118427	0.105134	1008.18	1036.33	1264.19	1288.55	MTF2
ENSG00000122140	-0.339315	0.0118575	0.105194	1077.68	1016.4	814.031	842.08	MRPS2
ENSG00000140526	-0.313729	0.0118695	0.105229	3269.09	2732.06	2361.44	2468.31	ABHD2
ENSG00000119574	-0.399674	0.0118849	0.105294	616.065	571.02	449.218	450.711	ZBTB45
ENSG00000169242	0.401625	0.011895	0.105312	701.868	645.538	780.27	1004.56	EFNA1
ENSG00000184602	-0.3456	0.0119059	0.105337	1151.48	1109.98	830.912	952.285	SNN
ENSG00000089685	-0.34826	0.0119492	0.105577	1008.18	935.814	745.57	782.739	BIRC5
ENSG00000112297	-0.254283	0.0119458	0.105577	12712.6	11910.8	10352.6	10291.5	CRYBG1
ENSG00000121858	0.313708	0.0120208	0.106138	1525.58	1468.71	1976.93	1740.68	TNFSF10
ENSG00000118363	-0.316223	0.012048	0.106234	1970.89	1748.59	1545.53	1439.73	SPCS2
ENSG00000207445	0.77854	0.0120419	0.106234	77.2226	65.8536	113.477	132.811	SNORD15B
ENSG00000129911	-0.350249	0.0121388	0.106963	1333.38	1305.81	935.011	1140.2	KLF16
ENSG00000173436	0.342638	0.0121861	0.107306	1214.97	1095.25	1348.59	1585.26	MINOS1
ENSG00000155858	0.424025	0.0122192	0.107525	356.082	362.195	466.099	498.749	LSM11
ENSG00000279602	0.668394	0.0122343	0.107586	130.42	119.576	161.306	238.778	AC109326.1
ENSG00000182054	-0.349115	0.0122496	0.107648	1630.26	1440.11	1098.19	1316.81	IDH2
ENSG00000151748	-0.311253	0.0122876	0.107909	2342.42	2116.85	1899.09	1691.23	SAV1
ENSG00000148158	-0.295796	0.0123134	0.10799	2477.99	2265.88	1881.28	1985.11	SNX30
ENSG00000170561	0.317156	0.0123065	0.10799	1465.51	1493.84	1710.59	1980.87	IRX2
ENSG00000181458	-0.404281	0.0123855	0.10855	543.133	545.891	411.705	411.15	TMEM45A
ENSG00000229647	-0.362573	0.0125091	0.109559	964.425	950.544	683.674	809.584	MYOSLID
ENSG00000188486	-0.354119	0.0125322	0.109688	839.153	906.353	681.798	683.837	H2AFX
ENSG00000099204	0.274303	0.012562	0.109875	2748.27	2674	3361.16	3194.54	ABLIM1
ENSG00000079805	-0.269553	0.0126229	0.11026	4289.29	4264.89	3420.24	3679.16	DNM2
ENSG00000111271	0.338277	0.0126187	0.11026	888.06	934.081	1086	1220.73	ACAD10
ENSG00000152217	-0.364973	0.0126487	0.110359	1016.76	1084.85	892.808	734.701	SETBP1
ENSG00000273841	-0.350327	0.0126511	0.110359	1734.08	1700.06	1508.02	1179.76	TAF9
ENSG00000133030	-0.274574	0.0126829	0.110562	15733.7	15070.1	11812.8	13658.4	MPRIP
ENSG00000183421	0.346015	0.0127921	0.11144	2383.61	2359.46	2596.83	3438.97	RIPK4
ENSG00000106682	-0.250993	0.0128093	0.111516	11887.1	11521.8	10080.7	9587.85	EIF4H
ENSG00000075785	-0.284228	0.0128227	0.111531	6765.56	6525.57	5874.53	5034.11	RAB7A
ENSG00000113387	0.292057	0.0128282	0.111531	2893.27	2685.27	3209.23	3625.47	SUB1
ENSG00000118263	-0.266125	0.0128578	0.111714	8253.38	7835.71	7005.55	6369.29	KLF7
ENSG00000143382	0.33067	0.0129085	0.11208	1235.56	1337.87	1490.2	1750.57	ADAMTSL4
ENSG00000172594	0.610321	0.012918	0.112088	145.865	123.042	191.316	220.41	SMPDL3A
ENSG00000141030	-0.333342	0.0130213	0.112834	1346.25	1183.63	1022.23	984.782	COPS3
ENSG00000263976	0.931588	0.0130161	0.112834	51.4818	47.6572	72.2125	118.682	YWHAEP3
ENSG00000134825	-0.338252	0.0130304	0.112838	1202.96	1289.34	1052.24	915.55	TMEM258
ENSG00000135622	-0.339615	0.0130714	0.112968	1131.74	1055.39	822.472	908.486	SEMA4F
ENSG00000214318	0.704634	0.0130635	0.112968	87.519	85.7829	135.984	146.94	ATP5MC1P6
ENSG00000249715	0.876775	0.0130574	0.112968	44.6175	64.1206	92.8446	107.379	FER1L5
ENSG00000139163	0.270424	0.0131204	0.113101	2544.06	2576.95	3085.44	3091.4	ETNK1
ENSG00000139436	-0.352842	0.0131276	0.113101	1525.58	1491.24	1319.52	1037.06	GIT2
ENSG00000162777	0.504129	0.0131301	0.113101	201.637	222.689	298.228	303.771	DENND2D
ENSG00000184164	-0.403121	0.0131132	0.113101	1514.42	1438.38	917.192	1322.46	CRELD2
ENSG00000237499	0.553117	0.013104	0.113101	169.89	237.419	295.415	302.358	AL357060.1
ENSG00000179604	0.326244	0.0131482	0.113182	995.314	1051.06	1219.17	1349.31	CDC42EP4
ENSG00000197702	-0.297887	0.0131813	0.113392	3436.41	3036.2	2502.11	2766.43	PARVA
ENSG00000115275	-0.28803	0.0132503	0.113835	2777.44	2773.65	2148.55	2401.91	MOGS
ENSG00000126861	0.837537	0.0132613	0.113835	60.062	87.5159	161.306	100.315	OMG
ENSG00000154640	0.31525	0.0132662	0.113835	1208.11	1184.5	1410.49	1569.72	BTG3
ENSG00000168386	0.38123	0.0132677	0.113835	2590.39	2602.95	4005.45	2750.89	FILIP1L
ENSG00000181026	-0.3052	0.0133259	0.11426	1514.42	1492.97	1191.97	1243.34	AEN
ENSG00000109089	-0.363585	0.0134017	0.114834	1199.52	1304.94	863.736	1087.92	CDR2L
ENSG00000157601	-0.279289	0.0134343	0.114891	13907.8	11859.7	10885.3	10345.2	MX1
ENSG00000167508	-0.300981	0.0134348	0.114891	7669.92	7626.02	5549.1	6873.69	MVD
ENSG00000225830	-0.267235	0.0134289	0.114891	4535.54	4323.81	3570.3	3793.6	ERCC6
ENSG00000281026	0.58188	0.0134558	0.114995	163.026	252.15	329.176	291.055	N4BP2L2-IT2
ENSG00000107554	-0.291897	0.0134798	0.11505	2332.12	2128.98	1811.88	1832.51	DNMBP
ENSG00000163069	-0.306496	0.0134795	0.11505	2373.31	2148.04	1932.86	1719.48	SGCB
ENSG00000127838	0.345853	0.0135004	0.11509	670.979	687.13	853.42	873.164	PNKD
ENSG00000128245	-0.264465	0.0135021	0.11509	4326.18	4101.98	3529.03	3487	YWHAH
ENSG00000144043	-0.309378	0.0135594	0.115502	1547.03	1497.3	1277.32	1176.93	TEX261
ENSG00000081087	0.326209	0.0136241	0.115923	2352.72	2198.3	2535.88	3176.17	OSTM1
ENSG00000116001	0.268749	0.0136265	0.115923	2859.81	2938.28	3574.05	3409.3	TIA1
ENSG00000205208	-0.50346	0.0136412	0.115973	398.984	394.255	325.425	230.3	C4orf46
ENSG00000137747	0.856323	0.0136895	0.116232	61.7781	50.2567	88.1555	115.857	TMPRSS13
ENSG00000137857	-0.272175	0.013686	0.116232	3777.9	3855.03	3026.36	3297.68	DUOX1
ENSG00000083290	-0.312555	0.0137195	0.11641	1335.95	1317.07	1093.5	1041.3	ULK2
ENSG00000169247	-0.307696	0.0137459	0.116559	1885.95	1890.69	1423.62	1631.88	SH3TC2
ENSG00000163597	0.248519	0.0137858	0.116821	10494.6	9994.15	11935.7	12406.6	SNHG16
ENSG00000133983	0.421714	0.0138482	0.117274	398.984	409.852	490.482	596.238	COX16
ENSG00000126088	-0.322292	0.0138865	0.117522	1565.05	1583.95	1161.03	1362.02	UROD
ENSG00000197457	-0.586777	0.0139044	0.117597	216.223	202.76	134.109	145.527	STMN3
ENSG00000001617	0.327032	0.0139263	0.117706	7173.98	7089.66	7685.47	10215.2	SEMA3F
ENSG00000050405	-0.254724	0.0139486	0.117731	34417.3	31026.6	27983.7	26866	LIMA1
ENSG00000161647	-0.392504	0.0139441	0.117731	597.188	560.622	446.404	435.169	MPP3
ENSG00000269989	0.579294	0.0139563	0.117731	141.575	147.304	229.767	200.63	AC036176.3
ENSG00000164111	-0.278016	0.0140352	0.11832	9279.59	8211.77	6845.18	7584.37	ANXA5
ENSG00000177602	-0.582794	0.0140802	0.118622	256.551	206.226	161.306	146.94	HASPIN
ENSG00000157259	-0.332969	0.0141278	0.118947	1410.6	1353.46	1188.22	1001.74	GATAD1
ENSG00000128294	0.378264	0.0141465	0.119027	1211.54	1200.09	1321.39	1819.8	TPST2
ENSG00000110881	-0.431498	0.0141675	0.11911	492.509	433.247	336.679	350.396	ASIC1
ENSG00000171862	0.263511	0.0141752	0.11911	4000.13	3936.48	4943.27	4580.58	PTEN
ENSG00000177565	0.257399	0.0141836	0.11911	11163.8	10113.7	12463.7	12971.7	TBL1XR1
ENSG00000164077	-0.426779	0.0141931	0.119113	435.879	451.444	328.238	332.028	MON1A
ENSG00000113013	-0.256861	0.0143535	0.120304	7952.22	7548.03	6707.32	6261.91	HSPA9
ENSG00000264462	0.957991	0.0143524	0.120304	65.2102	58.0551	71.2746	170.959	MIR3648-2
ENSG00000132481	-0.434958	0.0143833	0.120399	423.008	428.048	302.917	327.79	TRIM47
ENSG00000225855	-0.390547	0.0143748	0.120399	1615.67	1925.35	1563.35	1131.72	RUSC1-AS1
ENSG00000114573	0.291187	0.0143955	0.120424	3061.45	2757.19	3348.97	3775.23	ATP6V1A
ENSG00000197182	0.323932	0.0145936	0.122003	1175.5	1391.59	1569.92	1644.6	MIRLET7BHG
ENSG00000031081	-0.458074	0.0146111	0.122071	365.52	380.391	283.223	258.558	ARHGAP31
ENSG00000039600	-0.668013	0.0146466	0.122289	176.754	147.304	105.974	97.4892	SOX30
ENSG00000198901	-0.310379	0.014673	0.122432	1828.46	1635.07	1452.69	1338	PRC1
ENSG00000100344	-0.372194	0.0147302	0.12283	645.238	655.07	495.171	510.052	PNPLA3
ENSG00000274211	-0.315243	0.0147557	0.122964	1549.6	1461.78	1139.46	1284.31	SOCS7
ENSG00000132471	-0.310356	0.014782	0.123026	1827.6	1765.05	1552.1	1340.83	WBP2
ENSG00000137822	-0.306519	0.0147809	0.123026	1459.51	1379.46	1165.72	1128.9	TUBGCP4
ENSG00000121310	0.304608	0.0148214	0.123259	1315.36	1476.51	1701.21	1747.74	ECHDC2
ENSG00000144746	0.272736	0.0148288	0.123259	3437.27	3149.71	3851.64	4108.67	ARL6IP5
ENSG00000115548	0.293387	0.0148394	0.123268	1511.85	1499.04	1772.49	1920.11	KDM3A
ENSG00000103043	-0.34116	0.0148534	0.123306	1149.76	1091.78	816.845	956.524	VAC14
ENSG00000168807	-0.292729	0.0148743	0.1234	3113.79	2685.27	2368.94	2365.17	SNTB2
ENSG00000164124	0.641598	0.0149326	0.123806	126.13	102.246	191.316	163.895	TMEM144
ENSG00000275538	1.02034	0.014952	0.123888	81.5128	36.3928	78.7772	162.482	RNVU1-19
ENSG00000180921	-0.258138	0.0149986	0.124195	8830.84	8700.47	6952.09	7711.53	FAM83H
ENSG00000100345	-0.260184	0.0150081	0.124195	103695	99245.7	78947	90510.9	MYH9
ENSG00000240038	0.728609	0.015082	0.124728	82.3708	76.2515	144.425	117.27	AMY2B
ENSG00000077713	-0.410977	0.0151139	0.124912	1090.56	915.018	867.487	635.799	SLC25A43
ENSG00000078246	-0.373685	0.0151336	0.124996	1014.19	926.282	831.85	661.231	TULP3
ENSG00000138036	0.3723	0.0151648	0.125175	491.651	539.826	660.228	675.36	DYNC2LI1
ENSG00000163362	0.298483	0.0152341	0.125667	1648.27	1570.95	1866.27	2096.72	INAVA
ENSG00000188636	0.318343	0.0152966	0.126023	1183.22	1166.3	1359.84	1573.96	RTL6
ENSG00000278588	-0.416151	0.0152894	0.126023	604.911	522.496	453.907	388.544	HIST1H2BI
ENSG00000050165	-0.256877	0.0153126	0.126075	8120.39	7909.36	6390.33	7029.11	DKK3
ENSG00000112561	0.466522	0.0153353	0.126103	302.026	346.598	391.073	508.639	TFEB
ENSG00000220804	-0.549281	0.0153267	0.126103	266.847	259.948	203.508	154.005	LINC01881
ENSG00000155158	0.321071	0.0153825	0.126411	959.277	889.023	1129.14	1181.17	TTC39B
ENSG00000250748	-0.815783	0.0154127	0.12658	121.84	136.906	93.7824	50.8639	AC025419.1
ENSG00000132109	-0.348089	0.0154625	0.126909	1492.11	1205.29	1020.35	1100.64	TRIM21
ENSG00000149782	-0.272168	0.0155106	0.127224	4363.94	4398.33	3408.99	3851.53	PLCB3
ENSG00000167173	-0.321837	0.0155437	0.127416	1182.36	1191.43	900.311	1001.74	C15orf39
ENSG00000006327	-0.302188	0.0156611	0.127904	3917.76	3987.61	2874.43	3543.52	TNFRSF12A
ENSG00000100897	-0.306821	0.0156622	0.127904	1345.39	1323.14	1048.49	1110.53	DCAF11
ENSG00000103540	-0.335158	0.0156395	0.127904	1255.3	1083.12	950.954	901.422	CCP110
ENSG00000104853	-0.286905	0.0156436	0.127904	1854.2	1909.75	1577.42	1506.14	CLPTM1
ENSG00000178988	-0.333959	0.0156254	0.127904	962.709	936.68	728.689	779.913	MRFAP1L1
ENSG00000271447	0.419333	0.0156422	0.127904	457.33	535.494	584.264	747.417	MMP28
ENSG00000145220	-0.363344	0.0158221	0.129065	761.072	696.661	582.389	549.613	LYAR
ENSG00000167513	-0.388324	0.015824	0.129065	548.281	551.09	416.394	423.866	CDT1
ENSG00000147854	-0.266545	0.0159099	0.129684	3286.25	3212.09	2618.4	2786.21	UHRF2
ENSG00000204103	0.834723	0.0159427	0.12987	60.062	85.7829	95.6581	166.721	MAFB
ENSG00000153914	0.269232	0.0159621	0.129947	2930.17	3129.78	3782.24	3518.09	SREK1
ENSG00000182541	0.301288	0.015975	0.129972	5000.59	5028.27	5481.58	6883.58	LIMK2
ENSG00000112624	-0.339252	0.016024	0.130289	995.314	961.809	820.596	723.398	BICRAL
ENSG00000023318	-0.306507	0.0160853	0.130704	2591.25	2278.01	2100.73	1832.51	ERP44
ENSG00000148120	0.336513	0.0160951	0.130704	816.844	946.212	1147.9	1076.62	C9orf3
ENSG00000149531	-0.626013	0.0161101	0.130745	181.902	185.43	133.171	103.141	FRG1BP
ENSG00000267575	-0.460947	0.0161785	0.131218	340.638	363.061	264.466	245.842	AC006504.5
ENSG00000175203	-0.269163	0.0162021	0.131327	2675.34	2692.2	2179.5	2276.16	DCTN2
ENSG00000197670	0.510905	0.016215	0.13135	202.495	263.414	358.249	303.771	AL157838.1
ENSG00000143799	-0.266027	0.0162345	0.131379	4223.22	3864.56	3301.14	3426.25	PARP1
ENSG00000184083	-0.393569	0.0162386	0.131379	543.991	523.363	417.332	394.195	FAM120C
ENSG00000093009	-0.46024	0.0162542	0.131424	343.212	347.464	256.964	244.429	CDC45
ENSG00000116717	0.346362	0.0163059	0.13176	3469.87	3691.27	3820.7	5291.26	GADD45A
ENSG00000070404	0.359913	0.0163302	0.131875	5366.11	5253.56	5553.79	8083.12	FSTL3
ENSG00000146409	0.412862	0.0163666	0.132086	641.806	533.761	680.86	888.706	SLC18B1
ENSG00000143771	-0.304566	0.0164067	0.132328	1523.86	1447.05	1150.71	1257.47	CNIH4
ENSG00000197747	-0.247915	0.0164234	0.132381	26978.2	24890.1	22596.9	21078.9	S100A10
ENSG00000267322	0.500257	0.0164501	0.132515	201.637	256.482	308.544	340.506	SNHG22
ENSG00000119326	-0.27145	0.0165081	0.132736	5733.35	4992.74	4481.86	4403.97	CTNNAL1
ENSG00000168067	-0.38196	0.0165057	0.132736	586.892	579.685	430.461	466.253	MAP4K2
ENSG00000205488	0.854733	0.016493	0.132736	48.0496	58.0551	108.788	81.9474	CALML3-AS1
ENSG00000109576	-0.481904	0.0165589	0.133063	307.174	301.54	215.7	220.41	AADAT
ENSG00000173065	-0.313543	0.016628	0.133535	1532.44	1544.96	1331.71	1140.2	FAM222B
ENSG00000198160	-0.311459	0.0166805	0.133875	2375.88	2316.14	2081.03	1694.05	MIER1
ENSG00000105855	0.246991	0.0166939	0.1339	7053	6775.99	8441.35	7967.27	ITGB8
ENSG00000087245	-0.283994	0.0167381	0.133925	1886.81	1950.48	1534.28	1619.17	MMP2
ENSG00000106052	-0.267287	0.0167217	0.133925	4118.54	3977.21	3533.72	3188.88	TAX1BP1
ENSG00000107404	-0.300594	0.0167303	0.133925	4371.66	4492.77	3211.11	3992.82	DVL1
ENSG00000134317	0.341916	0.0167372	0.133925	622.071	631.674	789.648	799.694	GRHL1
ENSG00000117758	0.294505	0.016785	0.134218	1772.69	1636.81	1976.93	2208.34	STX12
ENSG00000068366	0.25146	0.0168083	0.134258	8783.65	7950.95	9887.48	10034.3	ACSL4
ENSG00000153551	-0.288317	0.0168106	0.134258	2100.46	1964.34	1598.99	1732.2	CMTM7
ENSG00000068489	-0.312448	0.0168554	0.134452	1957.16	1646.34	1438.62	1463.75	PRR11
ENSG00000165138	-0.303376	0.0168538	0.134452	1342.82	1320.54	1049.43	1110.53	ANKS6
ENSG00000113716	-0.280562	0.0169088	0.134792	2653.03	2652.34	2057.59	2314.31	HMGXB3
ENSG00000135932	0.274948	0.0169188	0.134792	9234.11	7932.76	9908.11	10866.5	CAB39
ENSG00000164647	-0.493992	0.0169532	0.134984	364.662	320.603	271.969	211.933	STEAP1
ENSG00000150630	-0.313769	0.017091	0.135998	1980.33	1751.19	1606.49	1391.69	VEGFC
ENSG00000118922	-0.516183	0.0171361	0.136196	275.427	249.55	188.503	178.024	KLF12
ENSG00000160336	-0.335946	0.0171471	0.136196	954.987	878.625	743.694	707.856	ZNF761
ENSG00000163898	0.662041	0.0171378	0.136196	96.0993	100.513	172.56	137.05	LIPH
ENSG00000136936	0.44531	0.0171931	0.136395	259.125	274.679	361.062	365.938	XPA
ENSG00000188786	-0.309255	0.0171867	0.136395	1640.55	1501.63	1340.15	1192.48	MTF1
ENSG00000128881	-0.287778	0.017358	0.13762	2375.88	2212.16	1978.81	1776	TTBK2
ENSG00000166228	-0.355769	0.0173686	0.13762	909.511	917.618	782.145	641.45	PCBD1
ENSG00000163788	-0.28435	0.0173915	0.137718	1890.24	1796.24	1540.84	1484.94	SNRK
ENSG00000165105	0.73769	0.0175058	0.138539	78.9387	74.5185	107.85	149.766	RASEF
ENSG00000142192	0.273779	0.0175521	0.138737	51051	49878.9	55069	66959.5	APP
ENSG00000170537	-0.35494	0.0175445	0.138737	695.862	739.986	548.627	575.045	TMC7
ENSG00000163637	0.287351	0.0175822	0.138891	1583.06	1453.98	1826.88	1880.55	PRICKLE2
ENSG00000226887	0.326369	0.0176014	0.138959	741.337	722.656	910.627	925.441	ERVMER34-1
ENSG00000151835	0.272159	0.0176342	0.139133	4286.71	3854.17	4666.61	5168.34	SACS
ENSG00000108669	0.281639	0.0176804	0.139413	1595.08	1628.14	1891.59	2028.91	CYTH1
ENSG00000197381	-0.255323	0.0176998	0.139482	4285.86	4165.24	3436.19	3646.66	ADARB1
ENSG00000140497	-0.274751	0.0177136	0.139507	2040.39	2028.46	1692.77	1670.03	SCAMP2
ENSG00000141026	-0.465588	0.0177412	0.13964	314.897	341.399	239.145	235.952	MED9
ENSG00000136193	-0.247996	0.0178403	0.140166	8527.95	7824.44	6863.93	6906.19	SCRN1
ENSG00000184900	-0.274494	0.0178332	0.140166	3251.93	2919.22	2489.92	2613.84	SUMO3
ENSG00000244586	-0.79181	0.0178242	0.140166	101.247	104.846	57.2073	62.167	WNT5A-AS1
ENSG00000257027	0.699776	0.0179279	0.14077	79.7967	84.9164	146.301	120.095	AC010186.3
ENSG00000079432	-0.255995	0.0179432	0.140796	4330.47	4139.24	3445.57	3649.49	CIC
ENSG00000127586	-0.361404	0.0179646	0.140796	774.8	726.122	543.938	627.322	CHTF18
ENSG00000134419	-0.27187	0.0179636	0.140796	11849.4	11168.2	10332	8725.99	RPS15A
ENSG00000157800	-0.29428	0.0179744	0.140796	1567.62	1490.37	1212.61	1282.9	SLC37A3
ENSG00000170581	-0.252417	0.0180287	0.141136	8243.09	7427.59	6585.4	6569.92	STAT2
ENSG00000149131	-0.317605	0.0180419	0.141155	1353.97	1265.08	981.902	1123.24	SERPING1
ENSG00000243678	-0.278242	0.0180601	0.141213	2902.71	2874.16	2229.21	2538.96	NME2
ENSG00000236552	0.578662	0.0180806	0.141289	190.482	178.498	215.7	339.093	RPL13AP5
ENSG00000131473	-0.233154	0.018104	0.141386	38848.1	36625	31695.6	32516.2	ACLY
ENSG00000072042	-0.264175	0.0181183	0.141413	5538.58	5041.26	4594.4	4211.81	RDH11
ENSG00000183648	0.416253	0.0181932	0.141914	374.959	427.182	482.979	590.587	NDUFB1
ENSG00000050327	-0.26203	0.0182864	0.1423	2676.19	2676.6	2227.33	2236.6	ARHGEF5
ENSG00000101294	-0.274147	0.0182678	0.1423	2783.45	2860.3	2458.97	2204.1	HM13
ENSG00000120217	-0.32633	0.0182808	0.1423	1040.79	1019	868.425	771.436	CD274
ENSG00000188706	-0.273036	0.0182543	0.1423	2078.15	2076.12	1741.54	1695.46	ZDHHC9
ENSG00000188690	0.329796	0.018507	0.143931	1245.86	1147.24	1351.4	1661.55	UROS
ENSG00000167555	0.378076	0.0185406	0.144106	419.576	447.111	575.824	549.613	ZNF528
ENSG00000108960	0.36475	0.0185651	0.144211	554.287	571.02	666.793	785.565	MMD
ENSG00000132286	-0.314543	0.0185768	0.144216	1160.91	1219.16	1005.35	905.66	TIMM10B
ENSG00000032219	0.332157	0.0186499	0.144697	694.146	759.049	940.638	887.293	ARID4A
ENSG00000120254	-0.292325	0.0186886	0.144911	3046	2904.49	2214.2	2650.58	MTHFD1L
ENSG00000137944	-0.331495	0.0187591	0.145364	1091.41	968.741	852.482	782.739	KYAT3
ENSG00000254087	0.324235	0.0187693	0.145364	966.999	968.741	1310.14	1109.12	LYN
ENSG00000105329	-0.269873	0.0187967	0.14549	2374.17	2258.08	1942.23	1898.92	TGFB1
ENSG00000176871	-0.263878	0.0188784	0.146037	4833.28	4421.72	3687.52	4023.9	WSB2
ENSG00000164880	-0.294446	0.018917	0.146248	5125.87	4841.1	3629.38	4504.28	INTS1
ENSG00000205978	0.304692	0.0190805	0.147425	1627.68	1633.34	1827.82	2205.52	NYNRIN
ENSG00000148154	0.261518	0.0191338	0.147749	4007.85	3598.55	4454.66	4665.35	UGCG
ENSG00000111875	0.338667	0.0191699	0.14776	703.584	631.674	829.036	860.448	ASF1A
ENSG00000130508	-0.247576	0.0191805	0.14776	10952.7	10565.2	8600.78	9528.51	PXDN
ENSG00000160789	-0.298885	0.0191706	0.14776	18950.4	18264	13161.4	17097.3	LMNA
ENSG00000166068	0.259065	0.0191712	0.14776	2921.59	2723.39	3335.84	3420.6	SPRED1
ENSG00000145386	-0.349696	0.0192204	0.14798	1433.77	1207.89	1140.39	928.266	CCNA2
ENSG00000130382	-0.291603	0.0192607	0.148203	1694.61	1694.86	1460.19	1305.51	MLLT1
ENSG00000166716	-0.284176	0.0193079	0.148479	1671.44	1593.48	1345.78	1335.18	ZNF592
ENSG00000168140	0.555631	0.0193364	0.148523	145.007	162.901	201.632	252.907	VASN
ENSG00000182141	0.364621	0.0193281	0.148523	461.62	479.171	617.088	593.412	ZNF708
ENSG00000182827	-0.255849	0.0193539	0.14857	3203.88	3096.85	2654.04	2622.32	ACBD3
ENSG00000130429	-0.292885	0.0193801	0.148683	5169.63	5026.53	3705.34	4624.38	ARPC1B
ENSG00000005194	-0.352286	0.0194946	0.149474	1471.52	1443.58	977.213	1312.57	CIAPIN1
ENSG00000105419	-0.654472	0.0195239	0.14961	178.47	169.833	88.1555	135.637	MEIS3
ENSG00000085872	-0.295281	0.0195392	0.149638	1495.54	1499.04	1280.13	1157.15	CHERP
ENSG00000120742	-0.252405	0.0195808	0.149638	5115.57	4712	4188.32	4060.64	SERP1
ENSG00000143740	-0.328228	0.0195582	0.149638	849.449	845.698	669.606	681.011	SNAP47
ENSG00000147799	-0.405088	0.0195848	0.149638	491.651	457.509	338.554	380.066	ARHGAP39
ENSG00000171161	-0.330972	0.0195676	0.149638	897.499	849.164	672.42	717.746	ZNF672
ENSG00000127124	-0.54556	0.0196088	0.149734	228.236	208.825	154.741	144.114	HIVEP3
ENSG00000126351	-0.364598	0.01964	0.149884	592.04	607.413	467.974	463.427	THRA
ENSG00000162493	-0.265289	0.019702	0.150269	2573.23	2537.96	2059.46	2195.63	PDPN
ENSG00000091490	-0.245186	0.019716	0.150288	5494.82	5263.95	4631.91	4443.53	SEL1L3
ENSG00000166845	-0.336072	0.0197296	0.150304	961.851	889.89	777.456	686.663	C18orf54
ENSG00000154839	-0.440333	0.0197431	0.150306	462.478	388.189	336.679	288.229	SKA1
ENSG00000275713	-0.400963	0.0197528	0.150306	987.592	874.293	822.472	582.109	HIST1H2BH
ENSG00000125245	0.869245	0.0198226	0.150573	38.6113	65.8536	101.285	89.0118	GPR18
ENSG00000145247	0.282014	0.0198204	0.150573	3282.82	2941.75	3519.65	4053.57	OCIAD2
ENSG00000170955	-0.365911	0.019805	0.150573	1897.96	1809.24	1188.22	1695.46	CAVIN3
ENSG00000127663	0.295308	0.0198889	0.150803	1776.12	1862.96	2046.33	2424.51	KDM4B
ENSG00000134684	-0.254181	0.0198697	0.150803	5439.91	5063.79	4238.03	4572.1	YARS
ENSG00000165119	-0.264795	0.0199106	0.150803	19967.2	18939	17572.9	14802.8	HNRNPK
ENSG00000170085	-0.399919	0.0199093	0.150803	491.651	503.433	404.202	347.57	SIMC1
ENSG00000276216	0.86662	0.0198807	0.150803	72.9325	41.5917	87.2176	122.921	AC245014.3
ENSG00000198918	-0.328456	0.0199373	0.150917	11062.6	10382.3	9929.68	7140.73	RPL39
ENSG00000123352	-0.255371	0.0199771	0.151131	4248.96	3896.63	3425.87	3397.99	SPATS2
ENSG00000132688	0.779628	0.0200089	0.151284	54.9139	70.186	95.6581	120.095	NES
ENSG00000163877	-0.410086	0.020029	0.151348	525.114	467.04	402.327	341.919	SNIP1
ENSG00000130821	-0.260201	0.0200473	0.151399	2562.93	2565.69	2118.54	2164.54	SLC6A8
ENSG00000084731	-0.269186	0.0200903	0.151636	2053.26	2051.86	1722.78	1682.75	KIF3C
ENSG00000023909	0.29238	0.0201264	0.151733	1270.74	1164.57	1510.83	1470.81	GCLM
ENSG00000176406	-0.806648	0.0201197	0.151733	117.55	123.909	89.0933	46.6253	RIMS2
ENSG00000049192	-0.274541	0.0202227	0.152371	2289.22	2294.48	1990.06	1795.78	ADAMTS6
ENSG00000123636	0.294814	0.0202348	0.152374	2931.03	3043.99	4052.34	3270.83	BAZ2B
ENSG00000132196	-0.311126	0.0202598	0.152474	1099.99	1030.26	864.674	851.971	HSD17B7
ENSG00000149212	0.245812	0.0202813	0.152548	4471.19	4495.37	5500.34	5128.78	SESN3
ENSG00000204186	-0.322654	0.0203275	0.152807	1053.66	942.746	798.088	798.281	ZDBF2
ENSG00000161202	-0.301577	0.0204078	0.153146	2580.09	2654.07	2347.37	1893.27	DVL3
ENSG00000176986	-0.257249	0.0204007	0.153146	3132.66	2956.48	2552.76	2541.78	SEC24C
ENSG00000239665	0.435207	0.0204071	0.153146	448.749	591.816	803.715	599.064	AL157392.3
ENSG00000168439	-0.242189	0.0204563	0.153423	5383.28	5167.77	4504.37	4415.27	STIP1
ENSG00000099783	0.307611	0.0204873	0.153566	4328.76	4196.43	4576.58	5982.16	HNRNPM
ENSG00000112081	0.270274	0.0206169	0.154214	6387.17	5993.54	6840.49	8097.25	SRSF3
ENSG00000147883	0.267777	0.0206209	0.154214	1888.52	1931.42	2223.58	2377.89	CDKN2B
ENSG00000159873	0.327761	0.0206183	0.154214	1053.66	930.615	1147.9	1346.48	CCDC117
ENSG00000164603	0.326849	0.0205981	0.154214	658.966	664.601	818.72	842.08	BMT2
ENSG00000134864	-0.48275	0.0206357	0.154236	290.014	272.079	205.383	196.391	GGACT
ENSG00000172803	0.444685	0.0206531	0.154278	267.705	290.276	345.119	416.802	SNX32
ENSG00000000419	-0.313704	0.0207754	0.154881	1115.44	1016.4	865.612	849.145	DPM1
ENSG00000121152	-0.416133	0.0207665	0.154881	461.62	424.582	355.435	306.596	NCAPH
ENSG00000168672	-0.260659	0.0207526	0.154881	6655.73	5910.36	5031.43	5460.81	FAM84B
ENSG00000197024	-0.302982	0.0207814	0.154881	1191.8	1123.84	932.197	945.221	ZNF398
ENSG00000076984	-0.314107	0.0208797	0.155525	1299.06	1371.66	1159.15	984.782	MAP2K7
ENSG00000145425	0.337806	0.0209381	0.155871	25510.9	23100.7	25244.3	36201	RPS3A
ENSG00000167962	-0.290778	0.0209846	0.156128	2290.94	2268.48	1704.96	2027.49	ZNF598
ENSG00000108788	-0.292618	0.0210086	0.156218	1288.76	1281.55	1035.36	1063.9	MLX
ENSG00000076201	-0.265112	0.021099	0.156444	2229.16	2292.74	1842.82	1921.53	PTPN23
ENSG00000108298	-0.228043	0.0210981	0.156444	15420.5	14941.8	13135.2	12786.6	RPL19
ENSG00000135926	-0.242882	0.0210627	0.156444	18016	17073.4	14058.9	15598.3	TMBIM1
ENSG00000163209	-0.344459	0.0210641	0.156444	1050.23	1116.04	948.14	753.069	SPRR3
ENSG00000165304	-0.303129	0.0210771	0.156444	1537.59	1406.32	1262.31	1120.42	MELK
ENSG00000127022	-0.247026	0.0211275	0.15656	28775.7	25506.1	22126.1	23616.4	CANX
ENSG00000188735	-0.304995	0.0211386	0.15656	1058.81	1090.92	868.425	871.751	TMEM120B
ENSG00000137501	0.50165	0.0211584	0.156565	170.748	203.626	257.902	272.687	SYTL2
ENSG00000170365	-0.35258	0.0211633	0.156565	724.177	715.724	602.083	522.768	SMAD1
ENSG00000137804	-0.402897	0.0212364	0.157017	1230.41	1060.59	1028.79	697.966	NUSAP1
ENSG00000184220	-0.371749	0.021249	0.157021	584.318	539.826	438.902	429.517	CMSS1
ENSG00000110422	0.242508	0.021271	0.157095	7127.65	6666.81	7894.6	8427.87	HIPK3
ENSG00000074410	0.26651	0.0213085	0.157283	2797.18	2936.55	3655.64	3236.92	CA12
ENSG00000113140	0.236228	0.0214084	0.157931	15011.2	13915	16575.1	17500	SPARC
ENSG00000279198	0.519028	0.0214447	0.158109	186.192	254.749	279.472	354.635	AC008894.3
ENSG00000129038	-0.539832	0.0214952	0.158213	241.964	210.558	144.425	168.133	LOXL1
ENSG00000144591	-0.301725	0.0214718	0.158213	1225.27	1201.83	941.575	1029.99	GMPPA
ENSG00000188070	0.387093	0.021487	0.158213	466.768	495.635	558.943	703.617	C11orf95
ENSG00000146376	-0.270528	0.0215126	0.158252	2807.47	2511.1	2165.44	2245.08	ARHGAP18
ENSG00000010017	-0.30106	0.0216025	0.158645	2051.55	1876.83	1728.41	1455.27	RANBP9
ENSG00000127415	0.58901	0.021581	0.158645	155.303	208.825	214.762	336.267	IDUA
ENSG00000154556	0.604274	0.0215916	0.158645	139.001	103.113	192.254	175.198	SORBS2
ENSG00000007384	-0.318771	0.0216168	0.158661	1078.54	1151.57	953.767	830.777	RHBDF1
ENSG00000151651	-0.291356	0.0216625	0.158907	4021.58	3690.4	2835.04	3472.87	ADAM8
ENSG00000198830	-0.293314	0.0216913	0.159029	4987.72	4544.76	4306.49	3465.81	HMGN2
ENSG00000134046	-0.325656	0.0217282	0.159174	3310.28	3236.36	3003.85	2212.58	MBD2
ENSG00000143436	-0.318993	0.0217435	0.159174	996.172	1032.86	766.202	863.274	MRPL9
ENSG00000167535	-0.2988	0.0217476	0.159174	1137.75	1143.77	917.192	938.157	CACNB3
ENSG00000118898	-0.24937	0.021762	0.159189	6359.71	6255.22	5013.61	5603.51	PPL
ENSG00000107020	-0.32714	0.0218154	0.159491	850.307	811.039	676.171	647.102	PLGRKT
ENSG00000138614	-0.297938	0.0218648	0.159682	1438.92	1291.08	1095.38	1126.07	INTS14
ENSG00000156042	0.51075	0.0218745	0.159682	160.451	169.833	237.269	233.126	CFAP70
ENSG00000169018	0.243169	0.0218783	0.159682	6551.05	6070.66	7248.44	7693.17	FEM1B
ENSG00000083720	-0.297013	0.0219394	0.160038	1931.42	1758.98	1609.31	1390.28	OXCT1
ENSG00000141540	0.828745	0.0219696	0.160169	65.2102	42.4582	90.0311	101.728	TTYH2
ENSG00000107643	0.298373	0.0219869	0.160206	941.258	922.816	1166.65	1124.66	MAPK8
ENSG00000074266	0.328018	0.0220769	0.160593	634.942	670.667	798.088	842.08	EED
ENSG00000127870	-0.276252	0.0221014	0.160593	2627.29	2652.34	2337.06	2017.6	RNF6
ENSG00000169429	0.498994	0.0220887	0.160593	205.069	169.833	268.218	261.384	CXCL8
ENSG00000183726	-0.254376	0.0221016	0.160593	3822.52	3564.76	3003.85	3191.71	TMEM50A
ENSG00000235173	-0.382043	0.0221008	0.160593	557.719	519.897	388.259	440.821	HGH1
ENSG00000170271	0.39593	0.0221465	0.16083	422.15	386.456	580.513	480.381	FAXDC2
ENSG00000079387	-0.358684	0.0221931	0.16099	965.283	857.829	788.71	628.734	SENP1
ENSG00000169756	0.248453	0.0221853	0.16099	4040.46	3725.93	4529.69	4697.85	LIMS1
ENSG00000257151	0.481838	0.0222058	0.160992	243.68	309.338	439.839	329.203	PWAR6
ENSG00000078140	0.245308	0.0222916	0.161256	3976.97	3718.99	4500.62	4622.96	UBE2K
ENSG00000115687	-0.367654	0.0222738	0.161256	590.324	623.009	439.839	502.988	PASK
ENSG00000130772	0.473201	0.0222827	0.161256	465.052	413.318	468.912	755.894	MED18
ENSG00000150907	0.26875	0.0222716	0.161256	1562.47	1569.22	1854.08	1920.11	FOXO1
ENSG00000205250	-0.285428	0.0223252	0.16141	1712.63	1727.79	1328.9	1497.66	E2F4
ENSG00000204160	-0.319429	0.0223412	0.161436	979.011	1074.45	861.86	781.326	ZDHHC18
ENSG00000110080	0.308464	0.0224013	0.161648	949.838	975.673	1115.07	1273.01	ST3GAL4
ENSG00000121390	0.297336	0.0224202	0.161648	958.419	1041.53	1225.74	1232.04	PSPC1
ENSG00000135679	0.231848	0.0224167	0.161648	12610.5	11908.2	14765.1	14025.7	MDM2
ENSG00000270504	-0.555947	0.0224172	0.161648	187.908	226.155	137.86	144.114	AL391422.3
ENSG00000124831	-0.261216	0.0224962	0.162107	8098.94	7881.63	7212.8	6114.97	LRRFIP1
ENSG00000124171	0.330021	0.0225323	0.162277	646.096	603.947	792.461	778.5	PARD6B
ENSG00000067064	-0.233723	0.022581	0.162449	7281.24	6990.88	5992.7	6146.06	IDI1
ENSG00000140548	-0.331023	0.0225695	0.162449	907.795	930.615	675.233	789.804	ZNF710
ENSG00000066322	-0.272325	0.0226434	0.162808	2851.23	2578.69	2143.87	2355.28	ELOVL1
ENSG00000203697	-0.769724	0.0227101	0.163108	147.581	97.0474	81.5907	60.7541	CAPN8
ENSG00000204389	-0.254975	0.0226979	0.163108	2712.23	2853.37	2310.8	2353.87	HSPA1A
ENSG00000167216	0.767296	0.022749	0.163207	54.0558	65.8536	108.788	94.6634	KATNAL2
ENSG00000168528	-0.254463	0.0227457	0.163207	11840.8	12198.5	10856.3	9289.73	SERINC2
ENSG00000184545	0.496424	0.0228674	0.163967	170.748	178.498	242.896	250.081	DUSP8
ENSG00000130529	-0.293667	0.0230854	0.165271	2091.88	2404.52	1712.47	1959.67	TRPM4
ENSG00000154133	-0.727443	0.0231	0.165271	160.451	123.909	105.974	63.5799	ROBO4
ENSG00000168497	0.392269	0.0230956	0.165271	387.829	338.799	480.166	473.317	CAVIN2
ENSG00000235859	0.672727	0.0230828	0.165271	78.9387	97.9139	157.554	122.921	AC006978.1
ENSG00000160753	-0.304423	0.0231268	0.165372	1164.35	1188.83	898.435	1010.21	RUSC1
ENSG00000158483	-0.509516	0.0231641	0.165549	246.254	230.487	174.435	159.656	FAM86C1
ENSG00000135720	-0.244553	0.0232233	0.165833	4626.49	4680.8	3774.74	4084.65	DYNC1LI2
ENSG00000143324	0.244636	0.0232293	0.165833	3868.85	3592.49	4406.84	4433.64	XPR1
ENSG00000137040	0.308378	0.023276	0.166075	1258.73	1135.11	1366.41	1602.21	RANBP6
ENSG00000063601	-0.263132	0.0233881	0.166576	3147.25	2856.83	2584.64	2416.04	MTMR1
ENSG00000086504	-0.286848	0.0234227	0.166576	1319.65	1311.01	1101.01	1054.01	MRPL28
ENSG00000106789	-0.252976	0.0233889	0.166576	3822.52	3479.84	3041.36	3087.16	CORO2A
ENSG00000143575	-0.296324	0.0233836	0.166576	1308.49	1202.69	1000.66	1045.54	HAX1
ENSG00000156599	-0.265451	0.0234207	0.166576	4677.98	4387.93	4048.59	3488.42	ZDHHC5
ENSG00000198860	-0.299731	0.0234056	0.166576	1455.22	1312.74	1177.91	1068.14	TSEN15
ENSG00000174718	-0.318553	0.0234677	0.166805	1897.1	1860.36	1695.59	1311.16	KIAA1551
ENSG00000117318	0.888641	0.023542	0.167215	645.238	655.936	874.99	1535.81	ID3
ENSG00000124209	-0.254111	0.0235511	0.167215	3819.95	3498.04	3147.34	2986.84	RAB22A
ENSG00000108821	0.868331	0.023574	0.167287	1030.49	1024.2	1374.85	2377.89	COL1A1
ENSG00000124813	0.325802	0.0235886	0.1673	804.831	743.452	1037.23	900.009	RUNX2
ENSG00000103148	-0.288356	0.0236047	0.167323	1287.9	1248.62	1027.86	1049.77	NPRL3
ENSG00000106089	-0.399174	0.023648	0.167538	421.292	467.04	328.238	346.157	STX1A
ENSG00000138738	-0.37683	0.0236678	0.167588	510.527	490.436	392.948	377.241	PRDM5
ENSG00000226383	0.793584	0.0237285	0.167926	48.9077	70.186	116.29	89.0118	LINC01876
ENSG00000144736	0.339712	0.0237605	0.168062	740.479	662.868	818.72	960.763	SHQ1
ENSG00000112640	-0.266092	0.023816	0.16817	1868.79	1844.77	1558.66	1528.74	PPP2R5D
ENSG00000129197	0.331209	0.0238129	0.16817	606.627	592.682	727.751	782.739	RPAIN
ENSG00000166181	-0.249852	0.0238036	0.16817	6177.81	5622.68	4763.21	5164.1	API5
ENSG00000279476	0.842691	0.0238273	0.16817	40.3274	87.5159	120.041	108.792	AC092139.3
ENSG00000119866	0.3186	0.023882	0.168465	664.973	704.46	863.736	843.493	BCL11A
ENSG00000014164	-0.34971	0.0239378	0.168585	605.769	629.941	487.669	481.794	ZC3H3
ENSG00000072958	-0.278445	0.0239331	0.168585	1469.8	1474.77	1234.18	1192.48	AP1M1
ENSG00000114796	0.284224	0.0239287	0.168585	1257.01	1215.69	1438.62	1575.37	KLHL24
ENSG00000127418	-0.471995	0.0241121	0.16963	371.527	438.446	341.368	238.778	FGFRL1
ENSG00000178078	0.306646	0.0241002	0.16963	1363.41	1332.67	1497.7	1842.4	STAP2
ENSG00000156639	-0.252266	0.0241778	0.169909	2822.06	2984.21	2475.86	2397.67	ZFAND3
ENSG00000173905	-0.294632	0.0241765	0.169909	2049.83	2018.07	1817.5	1493.42	GOLIM4
ENSG00000112851	-0.279784	0.0242314	0.170165	7500.03	6735.26	6443.79	5275.72	ERBIN
ENSG00000170515	-0.253894	0.0242404	0.170165	5062.37	4742.32	4344	3874.13	PA2G4
ENSG00000268912	0.557697	0.0242736	0.170307	182.76	134.307	207.259	261.384	AC012313.5
ENSG00000115970	0.268121	0.0243212	0.170458	1689.46	1648.07	1928.17	2093.9	THADA
ENSG00000280239	0.685924	0.0243166	0.170458	68.6423	87.5159	122.855	128.573	AC011498.7
ENSG00000114013	0.637609	0.02436	0.170638	108.112	83.1835	145.363	152.592	CD86
ENSG00000120306	-0.346506	0.0243787	0.170677	646.954	641.206	487.669	527.007	CYSTM1
ENSG00000099817	-0.258176	0.024395	0.1707	2217.15	2280.61	1850.33	1911.64	POLR2E
ENSG00000079435	-0.415315	0.0244513	0.170827	492.509	398.587	328.238	340.506	LIPE
ENSG00000113407	-0.232651	0.0244524	0.170827	7500.03	7082.72	6116.49	6295.82	TARS
ENSG00000133313	-0.248171	0.0244358	0.170827	4448.88	4257.95	3499.96	3834.57	CNDP2
ENSG00000136718	-0.277781	0.0244695	0.170855	1549.6	1477.37	1230.43	1267.36	IMP4
ENSG00000137331	0.260597	0.0244873	0.170888	4289.29	4066.46	4636.6	5378.86	IER3
ENSG00000138442	0.268111	0.0245884	0.171478	1541.02	1513.77	1784.68	1896.09	WDR12
ENSG00000269837	0.744134	0.0245983	0.171478	73.7905	55.4556	101.285	115.857	IPO5P1
ENSG00000143476	-0.39286	0.0246225	0.171556	679.559	585.75	540.187	419.627	DTL
ENSG00000197860	-0.326021	0.0247473	0.172333	1030.49	884.691	740.881	788.391	SGTB
ENSG00000101577	-0.377398	0.0248004	0.172427	641.806	534.627	435.15	471.904	LPIN2
ENSG00000123349	0.295793	0.024798	0.172427	2315.82	2239.02	2479.61	3118.24	PFDN5
ENSG00000142156	0.572736	0.0247975	0.172427	110.686	141.239	182.876	192.153	COL6A1
ENSG00000114019	-0.24136	0.0248895	0.172954	5499.11	5068.13	4392.77	4548.08	AMOTL2
ENSG00000120915	0.424557	0.024978	0.173444	284.008	253.016	365.751	354.635	EPHX2
ENSG00000183723	0.304194	0.0249866	0.173444	2588.67	2385.46	2692.49	3455.92	CMTM4
ENSG00000048828	-0.233498	0.0251005	0.174142	10590.7	10219.4	9231.94	8464.6	FAM120A
ENSG00000131469	-0.323685	0.0251245	0.174216	6119.46	5952.82	5638.2	3999.88	RPL27
ENSG00000008838	-0.260541	0.0251612	0.174285	2133.06	2086.52	1717.16	1807.08	MED24
ENSG00000070182	0.458271	0.025157	0.174285	207.643	246.951	299.166	326.377	SPTB
ENSG00000006125	-0.246538	0.0251747	0.174287	17199.2	15421	13019.8	14480.7	AP2B1
ENSG00000182326	0.687736	0.0251933	0.174323	76.3646	79.7175	108.788	144.114	C1S
ENSG00000232354	0.851353	0.0252302	0.174486	41.1854	65.8536	115.352	76.2959	VIPR1-AS1
ENSG00000085491	-0.248209	0.0253667	0.175257	4097.95	3757.99	3233.62	3382.45	SLC25A24
ENSG00000142188	-0.277719	0.0253687	0.175257	1669.72	1546.69	1294.2	1360.61	TMEM50B
ENSG00000139211	0.238231	0.0253933	0.175335	4660.81	4480.64	5204.92	5580.9	AMIGO2
ENSG00000268592	0.67565	0.0254187	0.175417	140.717	139.506	146.301	305.183	RAET1E-AS1
ENSG00000110911	0.268227	0.0254961	0.175859	1424.33	1476.51	1707.78	1787.3	SLC11A2
ENSG00000157557	0.231071	0.0256462	0.1768	4478.05	4594.15	5346.53	5301.15	ETS2
ENSG00000082269	0.251033	0.0256684	0.176836	2506.3	2364.66	2966.34	2828.6	FAM135A
ENSG00000118579	0.262952	0.0256785	0.176836	1782.13	1843.9	2087.6	2266.27	MED28
ENSG00000130479	-0.378652	0.025727	0.176984	746.485	715.724	481.104	648.515	MAP1S
ENSG00000164031	0.246381	0.0257224	0.176984	2620.42	2498.1	3003.85	3068.79	DNAJB14
ENSG00000250786	-0.57722	0.025741	0.176986	199.921	172.432	137.86	110.205	SNHG18
ENSG00000114098	0.266481	0.0258403	0.177388	1536.73	1551.02	1921.6	1790.13	ARMC8
ENSG00000196683	0.340819	0.0258393	0.177388	1083.69	1109.11	1185.41	1597.97	TOMM7
ENSG00000213047	0.294687	0.0258322	0.177388	1103.43	1004.27	1346.72	1236.28	DENND1B
ENSG00000230989	-0.259761	0.0258928	0.177656	2560.36	2341.27	2075.4	2017.6	HSBP1
ENSG00000245970	0.490664	0.0259255	0.177786	192.199	214.024	248.523	324.964	AP003352.1
ENSG00000111319	0.338144	0.02595	0.177861	620.355	546.758	760.575	713.508	SCNN1A
ENSG00000164548	0.244945	0.026018	0.178234	2851.23	2855.1	3494.33	3265.18	TRA2A
ENSG00000167220	0.318557	0.0260815	0.178575	750.776	666.334	881.555	885.88	HDHD2
ENSG00000013503	-0.304503	0.0261254	0.178618	940.4	922.816	750.259	758.72	POLR3B
ENSG00000058056	0.366716	0.0261296	0.178618	409.28	395.121	498.922	539.723	USP13
ENSG00000144554	-0.306032	0.0261376	0.178618	1378.85	1212.23	1109.45	983.369	FANCD2
ENSG00000198176	-0.247164	0.0261426	0.178618	4077.36	3890.56	3207.36	3509.61	TFDP1
ENSG00000139734	-0.289689	0.0261983	0.178905	1437.2	1291.08	1141.33	1089.34	DIAPH3
ENSG00000101290	0.283551	0.0262557	0.179203	3524.78	3349	3722.22	4651.22	CDS2
ENSG00000102575	0.548564	0.0264443	0.18018	125.272	129.108	179.124	193.565	ACP5
ENSG00000109861	0.249062	0.0264409	0.18018	10857.5	10228.1	11588.7	13476.1	CTSC
ENSG00000131759	-0.375372	0.0264159	0.18018	541.416	542.425	453.907	378.654	RARA
ENSG00000214279	0.737118	0.026454	0.18018	54.0558	78.851	112.539	108.792	SCART1
ENSG00000257621	0.317616	0.0264883	0.18032	981.585	1044.99	1391.73	1128.9	PSMA3-AS1
ENSG00000026652	0.322864	0.0265578	0.180689	627.219	703.593	814.969	850.558	AGPAT4
ENSG00000173207	-0.316725	0.0265703	0.180689	1185.8	1087.45	834.663	994.672	CKS1B
ENSG00000188811	0.323481	0.0267631	0.181906	890.634	882.091	1225.74	987.608	NHLRC3
ENSG00000160062	-0.409977	0.0268681	0.182429	482.212	399.454	349.808	312.248	ZBTB8A
ENSG00000267121	0.66164	0.0268644	0.182429	73.7905	92.7149	122.855	141.289	AC008105.3
ENSG00000147955	-0.249113	0.0271967	0.184564	2481.42	2427.05	2087.6	2041.62	SIGMAR1
ENSG00000122026	0.316777	0.0272671	0.184946	13436.7	11917.8	13195.2	18393	RPL21
ENSG00000138778	-0.348338	0.0274498	0.185992	1377.99	1346.53	1243.55	890.118	CENPE
ENSG00000188177	-0.347551	0.0274402	0.185992	840.011	794.575	713.684	566.567	ZC3H6
ENSG00000104689	-0.278362	0.0274801	0.186101	1668.87	1615.15	1274.5	1436.91	TNFRSF10A
ENSG00000134247	0.262506	0.0276362	0.186867	17233.5	15781.5	17878.7	21731.6	PTGFRN
ENSG00000187049	-0.550814	0.0276168	0.186867	186.192	185.43	134.109	118.682	TMEM216
ENSG00000229413	0.77644	0.0276315	0.186867	92.6672	102.246	98.4715	238.778	AC018638.1
ENSG00000130813	-0.282721	0.0276693	0.186897	1306.78	1277.21	1099.13	1022.93	C19orf66
ENSG00000136114	0.294723	0.0276583	0.186897	937.826	875.159	1075.68	1150.09	THSD1
ENSG00000116852	-0.756942	0.0277248	0.1871	102.105	93.5814	62.8342	52.2768	KIF21B
ENSG00000144468	-0.27306	0.0277281	0.1871	1782.98	1732.99	1534.28	1371.91	RHBDD1
ENSG00000126787	-0.323349	0.0277726	0.187207	1021.91	882.958	800.902	719.159	DLGAP5
ENSG00000168016	0.364333	0.0277601	0.187207	802.257	679.332	824.347	1087.92	TRANK1
ENSG00000163162	0.277686	0.0278502	0.187633	2354.43	2332.6	2566.82	3121.07	RNF149
ENSG00000071909	0.281248	0.0280039	0.188339	990.166	1016.4	1228.55	1209.43	MYO3B
ENSG00000144821	0.713709	0.0280173	0.188339	61.7781	69.3195	115.352	98.9021	MYH15
ENSG00000145284	0.259039	0.0280079	0.188339	3144.68	3126.31	3463.38	4046.51	SCD5
ENSG00000171824	-0.257949	0.0280272	0.188339	2534.62	2544.89	2240.46	2003.47	EXOSC10
ENSG00000247708	0.637099	0.0279801	0.188339	87.519	99.6469	165.057	124.334	STX18-AS1
ENSG00000272325	-0.266213	0.0280757	0.188568	1958.88	1823.1	1522.09	1624.82	NUDT3
ENSG00000198393	0.334711	0.0281337	0.188861	513.96	557.156	693.99	655.579	ZNF26
ENSG00000174749	-0.356368	0.0281619	0.188952	695.004	586.617	516.741	483.207	FAM241A
ENSG00000005156	-0.290943	0.0283041	0.189462	1444.92	1262.48	1087.88	1126.07	LIG3
ENSG00000064666	-0.221423	0.0283129	0.189462	12373.6	11905.6	10152.9	10674.4	CNN2
ENSG00000135317	0.249046	0.0283102	0.189462	2659.03	2699.13	3024.48	3347.13	SNX14
ENSG00000145439	0.274254	0.0282683	0.189462	1204.67	1169.77	1478.01	1391.69	CBR4
ENSG00000146054	-0.348747	0.0282533	0.189462	995.314	1038.93	684.612	918.376	TRIM7
ENSG00000162757	-0.286953	0.0283249	0.189462	1953.73	2018.93	1474.26	1787.3	C1orf74
ENSG00000116017	-0.339292	0.0284071	0.18987	652.96	615.211	513.928	487.446	ARID3A
ENSG00000187775	0.453533	0.028415	0.18987	197.347	211.425	274.782	285.403	DNAH17
ENSG00000179562	-0.315885	0.0284863	0.190151	1571.91	1456.58	1071	1367.67	GCC1
ENSG00000257438	0.836957	0.0284862	0.190151	37.7533	81.4505	113.477	98.9021	AC011595.1
ENSG00000173482	0.277363	0.0285258	0.190318	1627.68	1650.67	2142.93	1825.45	PTPRM
ENSG00000185624	-0.255685	0.0285502	0.190383	24180.1	22502.9	17726.8	21381.2	P4HB
ENSG00000142623	0.384301	0.0286444	0.190914	345.786	318.003	424.834	442.233	PADI1
ENSG00000007255	0.570605	0.0286669	0.190961	149.297	135.173	169.746	255.732	TRAPPC6A
ENSG00000243302	-0.635312	0.0286808	0.190961	238.532	255.616	213.824	100.315	AC018638.4
ENSG00000197915	0.683441	0.0288483	0.191978	78.0807	77.9845	104.098	148.353	HRNR
ENSG00000181220	-0.281719	0.0288664	0.192001	1174.64	1178.43	967.834	967.827	ZNF746
ENSG00000168453	-0.300422	0.0289816	0.192571	1623.39	1758.12	1232.3	1518.85	HR
ENSG00000262580	0.614726	0.0289723	0.192571	86.661	107.445	139.736	158.243	AC087741.1
ENSG00000182463	0.514694	0.0290581	0.192981	154.445	189.762	274.782	214.759	TSHZ2
ENSG00000145555	-0.232021	0.0291109	0.193215	8733.88	8066.2	6910.83	7396.46	MYO10
ENSG00000211584	-0.33313	0.029123	0.193215	1091.41	1076.19	970.648	744.591	SLC48A1
ENSG00000103067	-0.246728	0.0291705	0.193432	2423.07	2458.24	2020.07	2095.31	ESRP2
ENSG00000145349	0.267564	0.0292067	0.193476	2017.23	1856.03	2189.82	2476.79	CAMK2D
ENSG00000221869	0.348767	0.0292003	0.193476	1080.26	991.27	1108.51	1535.81	CEBPD
ENSG00000089289	0.303982	0.0292347	0.193563	1359.12	1341.33	1476.14	1863.6	IGBP1
ENSG00000142798	0.27722	0.0292773	0.193621	26629.8	27586.6	28555.8	37154.7	HSPG2
ENSG00000143947	0.306675	0.0292773	0.193621	12643.1	11692.5	12609	17498.6	RPS27A
ENSG00000162433	0.237819	0.029288	0.193621	3873.14	3551.76	4425.59	4329.08	AK4
ENSG00000119922	-0.28862	0.0293582	0.193816	2885.55	2640.21	2505.87	2011.95	IFIT2
ENSG00000123975	-0.367763	0.029362	0.193816	898.357	819.704	768.078	558.09	CKS2
ENSG00000161544	0.428005	0.0293607	0.193816	271.995	240.885	321.674	370.176	CYGB
ENSG00000165802	-0.292948	0.0294074	0.194017	1781.27	1847.37	1329.83	1637.54	NSMF
ENSG00000143157	-0.244371	0.0294367	0.194113	3682.66	3352.47	3010.42	2927.5	POGK
ENSG00000168488	-0.230724	0.029531	0.194636	4532.97	4484.97	3936.05	3746.97	ATXN2L
ENSG00000065600	-0.367837	0.0296777	0.195406	475.348	493.902	361.062	391.37	TMEM206
ENSG00000123374	-0.28158	0.0296686	0.195406	1287.9	1237.35	1001.6	1078.03	CDK2
ENSG00000196369	-0.425379	0.0297162	0.19556	358.656	362.195	295.415	238.778	SRGAP2B
ENSG00000167065	-0.386651	0.0297797	0.19588	408.422	433.247	311.358	333.441	DUSP18
ENSG00000139197	0.335271	0.0298504	0.196245	1208.96	1228.69	1296.07	1785.89	PEX5
ENSG00000142534	-0.313988	0.0298805	0.196345	10002	9551.37	9227.25	6493.63	RPS11
ENSG00000272617	0.376755	0.0299082	0.196428	386.113	382.991	454.845	546.787	COG8
ENSG00000090975	-0.323659	0.0299398	0.196536	845.159	904.62	755.886	638.625	PITPNM2
ENSG00000185808	-0.374886	0.0299648	0.196602	439.311	447.978	342.306	341.919	PIGP
ENSG00000131504	-0.249675	0.0300304	0.196933	12811.2	11500.1	9485.15	10968.2	DIAPH1
ENSG00000013306	-0.29151	0.030076	0.197114	4303.87	3907.89	2935.39	3780.88	SLC25A39
ENSG00000089063	-0.283124	0.0301073	0.197114	2441.09	2191.36	2069.78	1732.2	TMEM230
ENSG00000112787	-0.27394	0.0301377	0.197114	1340.24	1434.91	1138.52	1157.15	FBRSL1
ENSG00000120899	-0.23458	0.0301637	0.197114	3334.3	3325.61	2797.53	2863.92	PTK2B
ENSG00000159166	-0.222633	0.0301637	0.197114	5817.44	5948.48	5040.8	5042.59	LAD1
ENSG00000165660	-0.282977	0.0301296	0.197114	1134.31	1111.71	924.695	921.202	ABRAXAS2
ENSG00000187498	0.260595	0.0301556	0.197114	5152.47	5054.26	5520.03	6714.04	COL4A1
ENSG00000108256	0.221359	0.0302501	0.197535	9330.21	8697	10580.5	10435.6	NUFIP2
ENSG00000109189	0.261567	0.0302584	0.197535	1680.88	1538.89	1969.43	1889.03	USP46
[truncated: 18,047 more rows]
