# Supplementary material for: Neutral evolution of snoRNA Host Gene long non-coding RNA affects cell fate control
Source: EMBO J. 2024 Jul 25;43(18):4049–67. doi: 10.1038/s44318-024-00172-8 (PMC11405852; doi:10.1038/s44318-024-00172-8)
Supplement: Supplementary file 7 — Source data Fig. 5 [file 44318_2024_172_MOESM7_ESM.zip › Figure 5/5E/Fig.5E.xlsx]

## Sheet: IVL-positive cells % (norm.)
Control mimic	miR-34 mimic	miR-193 mimic
0.945781	1.02091	1.51865
0.842226	0.920655	1.66327
1.006	0.958786	1.97785
1.06188	0.798803	1.65993
1.25845	1.42395	1.75341
0.885662	1.29597	1.78743

## Sheet: Ki67-positive cells % (norm.)
Control mimic	miR-34 mimic	miR-193 mimic
0.992997	0.191422	0.464685
1.07937	0.185641	0.381802
1.01322	0.184478	0.365917
0.912452	0.15818	0.361082
1.00538	0.208384	0.361465
0.996585	0.366495	0.587318

## Sheet: README
Values are normalised to the average percentage of positive cells in the Control mimic sample
