# Supplementary material for: Neutral evolution of snoRNA Host Gene long non-coding RNA affects cell fate control
Source: EMBO J. 2024 Jul 25;43(18):4049–67. doi: 10.1038/s44318-024-00172-8 (PMC11405852; doi:10.1038/s44318-024-00172-8)
Supplement: Supplementary file 8 — Source data Fig. 6 [file 44318_2024_172_MOESM8_ESM.zip]

Archive with 48 entries (40 files):
- Figure 6/
- __MACOSX/._Figure 6
- Figure 6/6F/
- __MACOSX/Figure 6/._6F
- Figure 6/6H/
- __MACOSX/Figure 6/._6H
- Figure 6/6G/
- __MACOSX/Figure 6/._6G
- Figure 6/.DS_Store
- __MACOSX/Figure 6/._.DS_Store
- Figure 6/6B/
- __MACOSX/Figure 6/._6B
- Figure 6/6E/
- __MACOSX/Figure 6/._6E
- Figure 6/6D/
- __MACOSX/Figure 6/._6D
- Figure 6/6C/
- __MACOSX/Figure 6/._6C
- Figure 6/6F/Fig.6F.xlsx
- __MACOSX/Figure 6/6F/._Fig.6F.xlsx
- Figure 6/6H/Fig.6H.xlsx
- __MACOSX/Figure 6/6H/._Fig.6H.xlsx
- Figure 6/6G/Fig.6G.xlsx
- __MACOSX/Figure 6/6G/._Fig.6G.xlsx
- Figure 6/6B/Fig.6B_hSNHG7mut34.tif
- __MACOSX/Figure 6/6B/._Fig.6B_hSNHG7mut34.tif
- Figure 6/6B/Fig6B_GFP only.tif
- __MACOSX/Figure 6/6B/._Fig6B_GFP only.tif
- Figure 6/6B/Fig.6B.xlsx
- __MACOSX/Figure 6/6B/._Fig.6B.xlsx
- Figure 6/6B/Fig.6B_hSNHG7mutCTR.tif
- __MACOSX/Figure 6/6B/._Fig.6B_hSNHG7mutCTR.tif
- Figure 6/6B/Fig.6B_hSNHG7mut193.tif
- __MACOSX/Figure 6/6B/._Fig.6B_hSNHG7mut193.tif
- Figure 6/6B/Fig.6B_hSNHG7.tif
- __MACOSX/Figure 6/6B/._Fig.6B_hSNHG7.tif
- Figure 6/6E/Fig.6E_GFP only siSNHG7.tif
- __MACOSX/Figure 6/6E/._Fig.6E_GFP only siSNHG7.tif
- Figure 6/6E/Fig.6E_hSNHG7mut34 siSNHG7.tif
- __MACOSX/Figure 6/6E/._Fig.6E_hSNHG7mut34 siSNHG7.tif
- Figure 6/6E/Fig.6E.xlsx
- __MACOSX/Figure 6/6E/._Fig.6E.xlsx
- Figure 6/6E/Fig.6E_GFP only siScramble.tif
- __MACOSX/Figure 6/6E/._Fig.6E_GFP only siScramble.tif
- Figure 6/6D/Fig.6D.xlsx
- __MACOSX/Figure 6/6D/._Fig.6D.xlsx
- Figure 6/6C/Fig.6C_qPCR.xlsx
- __MACOSX/Figure 6/6C/._Fig.6C_qPCR.xlsx
