# Supplementary material for: Neutral evolution of snoRNA Host Gene long non-coding RNA affects cell fate control
Source: EMBO J. 2024 Jul 25;43(18):4049–67. doi: 10.1038/s44318-024-00172-8 (PMC11405852; doi:10.1038/s44318-024-00172-8)
Supplement: Supplementary file 8 — Source data Fig. 6 [file 44318_2024_172_MOESM8_ESM.zip › Figure 6/6G/Fig.6G.xlsx]

## Sheet: Relative luminescence
GFP only	hSNHG7	hSNHG7mut34
0.509159	1.09987	0.749504
1.0055	1.56193	0.557238
0.87888	1.33153	2.01007
0.914481	1.4967	0.625616
1.55547	0.803508	0.945835
1.10845	1.10141	0.86799
0.776912	1.07808	0.846453
1.41802	1.10154	1.22788
1.18274	1.24812	0.786422
0.650393	1.49153	0.700561
1.1742	1.05192	0.853769
0.803454	1.64649	0.947518
1.0284	1.24648	0.643157
1.01445	1.52524	0.252998
0.739809	0.635814	0.388564
0.939152	1.74319	0.888171
0.880215	1.04507	0.521214
0.623331	1.94517	0.546368
1.54045	0.858685
1.25654	0.884729
0.952251	0.888552
0.827276	0.928515
0.948546	0.702863
1.38328	1.16358
1.1008	1.13978
0.739389	0.788084
0.949964	1.16349
1.27555	0.742906
0.734061	0.919096
1.08888	0.875319
0.964363	1.17006
1.05622	1.09615
0.978407	1.18847
0.811623	1.14969
0.952669	0.976395
0.762618	1.22864
1.07681	1.08579
0.73516	1.42225
1.11055	1.39335
1.55157	1.08545

## Sheet: README
Values presented are Renilla/Firefly luminescence normalised by the average of the GFP only samples for each repeat
