# Supplementary material for: Neutral evolution of snoRNA Host Gene long non-coding RNA affects cell fate control
Source: EMBO J. 2024 Jul 25;43(18):4049–67. doi: 10.1038/s44318-024-00172-8 (PMC11405852; doi:10.1038/s44318-024-00172-8)
Supplement: Supplementary file 8 — Source data Fig. 6 [file 44318_2024_172_MOESM8_ESM.zip › Figure 6/6B/Fig.6B.xlsx]

## Sheet: Colony count (normalised)
GFP only	hSNHG7	hSNHG7mut193	hSNHG7mutCTR	hSNHG7mut34
1.02222	1.55556	2.08889	1.64444	0.933333
0.533333	2.17778	2.44444	2.17778	1.51111
0.666667	1.33333	1.95556	2.04444	1.02222
0.755556	1.6	1.33333	1.6	0.977778
0.666667	1.82222	2	2.31111	1.37778
0.8	1.82222	2.26667	1.77778	1.24444
1.17647	4.35294	2.23529	3.88235	1.17647
1.17647	4.70588	4.70588	3.52941	0.705882
0.823529	5.05882	2	4.11765	1.41176
0.705882	3.29412	1.29412	2.70588	1.17647
1.17647	3.88235	2.35294	3.88235	0.823529
0.941176	5.29412	2.35294	3.76471	1.41176

## Sheet: README
Colony counts are normalised to the average number of colonies in the GFP only sample for each repeat
