# Supplementary material for: Neutral evolution of snoRNA Host Gene long non-coding RNA affects cell fate control
Source: EMBO J. 2024 Jul 25;43(18):4049–67. doi: 10.1038/s44318-024-00172-8 (PMC11405852; doi:10.1038/s44318-024-00172-8)
Supplement: Supplementary file 8 — Source data Fig. 6 [file 44318_2024_172_MOESM8_ESM.zip › Figure 6/6D/Fig.6D.xlsx]

## Sheet: IVL-positive cells % (norm.)
GFP only siScramble	GFP only siSNHG7	hSNHG7mut34 siSNHG7
0.752104	2.71559	7.92692
1.0511	3.4477	7.25167
0.636744	3.02439	6.60048
1.28381	2.77925	7.06304
1.27624	2.97909	6.99088
1.72579	2.17785	1.36823
0.847994	1.95093	0.907323
1.0732	1.40232	3.94997
0.798485	1.44424	4.39442
0.554533	1.61287	3.5567
0.732935	2.61309	5.13038
1.07352	2.88647	5.63376
1.08202	2.58294
1.12721	1.79577
0.98431	2.07929

## Sheet: Ki67-positive cells % (norm.)
GFP only siScramble	GFP only siSNHG7	hSNHG7mut34 siSNHG7
0.898789	0.299563	0.44385
0.976054	0.441302	0.423608
0.984612	0.41462	0.406053
1.07686	0.386959	0.362025
1.06368	0.376506	0.388087
1.02721	0.485004	0.112467
1.05856	0.549743	0.0551071
0.971692	0.450556	0.160104
0.984627	0.440278	0.181003
0.957915	0.445269	0.20187
0.804025	0.584227	0.28371
1.00678	0.443735	0.174749
0.992133	0.614662
1.09832	0.623892
1.09875	0.542899

## Sheet: README
Values are normalised to the average percentage of positive cells in the GFP only siScramble sample for each repeat
