# Supplementary material for: Neutral evolution of snoRNA Host Gene long non-coding RNA affects cell fate control
Source: EMBO J. 2024 Jul 25;43(18):4049–67. doi: 10.1038/s44318-024-00172-8 (PMC11405852; doi:10.1038/s44318-024-00172-8)
Supplement: Supplementary file 8 — Source data Fig. 6 [file 44318_2024_172_MOESM8_ESM.zip › Figure 6/6C/Fig.6C_qPCR.xlsx]

## Sheet: SNHG7 Expression
GFP only siSNHG7				hSNHG7mut34 siSNHG7
IVL	TGM1	SBSN_2	ZNF750	IVL	TGM1	SBSN_2	ZNF750
2.07039	1.65535	2.87774	0.555816	3.96347	3.06523	4.51728	1.88362
1.09085	1.15056	0.62293	0.659925	2.37016	1.77821	1.9486	1.40599
1.04264	0.695994	0.584963	0.189034	1.30451	0.731183	1.81967	0.545968

## Sheet: README
Values reported are DDCq of differentiation markers expressiion in the indicated samples relative to three reference genes (RPL13A, ATP5B and TBP) normalised to expression in the control sample (GFP only siScramble)
